# Supplementary material for: Trehalose and tardigrade CAHS proteins work synergistically to promote desiccation tolerance
Source: Commun Biol. 2022 Oct 1;5:1046. doi: 10.1038/s42003-022-04015-2 (PMC9526748; doi:10.1038/s42003-022-04015-2)
Supplement: Supplementary file 4 — Data S2 [file 42003_2022_4015_MOESM4_ESM.zip]

Archive with 76 entries (65 files):
- File S2 - Scripts/
- __MACOSX/._File S2 - Scripts
- File S2 - Scripts/Fig. S4 Script/
- __MACOSX/File S2 - Scripts/._Fig. S4 Script
- File S2 - Scripts/Fig. 3 Script/
- __MACOSX/File S2 - Scripts/._Fig. 3 Script
- File S2 - Scripts/.DS_Store
- __MACOSX/File S2 - Scripts/._.DS_Store
- File S2 - Scripts/Fig. S2 Script/
- __MACOSX/File S2 - Scripts/._Fig. S2 Script
- File S2 - Scripts/Fig. 5 Script/
- __MACOSX/File S2 - Scripts/._Fig. 5 Script
- File S2 - Scripts/Fig. 1 Scripts/
- __MACOSX/File S2 - Scripts/._Fig. 1 Scripts
- File S2 - Scripts/Fig. S1 Scripts/
- __MACOSX/File S2 - Scripts/._Fig. S1 Scripts
- File S2 - Scripts/Fig. 2 Scripts/
- __MACOSX/File S2 - Scripts/._Fig. 2 Scripts
- File S2 - Scripts/Fig. S3 Script/
- __MACOSX/File S2 - Scripts/._Fig. S3 Script
- File S2 - Scripts/Fig. 4 Script/
- __MACOSX/File S2 - Scripts/._Fig. 4 Script
- File S2 - Scripts/Fig. S4 Script/Fig S3_RNA Integrity_Trehalose_CAHSSD.R
- __MACOSX/File S2 - Scripts/Fig. S4 Script/._Fig S3_RNA Integrity_Trehalose_CAHSSD.R
- File S2 - Scripts/Fig. 3 Script/Figure_3_Baseline.R
- __MACOSX/File S2 - Scripts/Fig. 3 Script/._Figure_3_Baseline.R
- File S2 - Scripts/Fig. S2 Script/Putative_CAHS_Quant.R
- __MACOSX/File S2 - Scripts/Fig. S2 Script/._Putative_CAHS_Quant.R
- File S2 - Scripts/Fig. 5 Script/Figure_5_Yeast Desiccation.R
- __MACOSX/File S2 - Scripts/Fig. 5 Script/._Figure_5_Yeast Desiccation.R
- File S2 - Scripts/Fig. 1 Scripts/Metabolomics_Summary_Volcano.R
- __MACOSX/File S2 - Scripts/Fig. 1 Scripts/._Metabolomics_Summary_Volcano.R
- File S2 - Scripts/Fig. S1 Scripts/Trehalose Detection Tardigrade.R
- __MACOSX/File S2 - Scripts/Fig. S1 Scripts/._Trehalose Detection Tardigrade.R
- File S2 - Scripts/Fig. 2 Scripts/Hd_Fr_Dr_Hy_Trinity.fasta
- __MACOSX/File S2 - Scripts/Fig. 2 Scripts/._Hd_Fr_Dr_Hy_Trinity.fasta
- File S2 - Scripts/Fig. 2 Scripts/mkBlastDB.sh
- __MACOSX/File S2 - Scripts/Fig. 2 Scripts/._mkBlastDB.sh
- File S2 - Scripts/Fig. 2 Scripts/mkBlastDB_Old_Blast.sh
- __MACOSX/File S2 - Scripts/Fig. 2 Scripts/._mkBlastDB_Old_Blast.sh
- File S2 - Scripts/Fig. 2 Scripts/TrehalosePW.faa.ptf
- __MACOSX/File S2 - Scripts/Fig. 2 Scripts/._TrehalosePW.faa.ptf
- File S2 - Scripts/Fig. 2 Scripts/TrehalosePW.faa.pto
- __MACOSX/File S2 - Scripts/Fig. 2 Scripts/._TrehalosePW.faa.pto
- File S2 - Scripts/Fig. 2 Scripts/Transfer_CAHS_Trehalose/
- __MACOSX/File S2 - Scripts/Fig. 2 Scripts/._Transfer_CAHS_Trehalose
- File S2 - Scripts/Fig. 2 Scripts/TrehalosePW.faa.pog
- __MACOSX/File S2 - Scripts/Fig. 2 Scripts/._TrehalosePW.faa.pog
- File S2 - Scripts/Fig. 2 Scripts/TrehalosePW.faa.pos
- __MACOSX/File S2 - Scripts/Fig. 2 Scripts/._TrehalosePW.faa.pos
- File S2 - Scripts/Fig. 2 Scripts/TrehalosePW.faa.pot
- __MACOSX/File S2 - Scripts/Fig. 2 Scripts/._TrehalosePW.faa.pot
- File S2 - Scripts/Fig. S3 Script/Fig S4_Metabolite LDH Script.R
- __MACOSX/File S2 - Scripts/Fig. S3 Script/._Fig S4_Metabolite LDH Script.R
- File S2 - Scripts/Fig. 4 Script/Fig 4_BSA_Trehalose_Mixing.R
- __MACOSX/File S2 - Scripts/Fig. 4 Script/._Fig 4_BSA_Trehalose_Mixing.R
- File S2 - Scripts/Fig. 4 Script/Fig 4_BSA_Sucrose_Mixing.R
- __MACOSX/File S2 - Scripts/Fig. 4 Script/._Fig 4_BSA_Sucrose_Mixing.R
- File S2 - Scripts/Fig. 4 Script/Fig 4_CAHS_D_Tre_Mix.R
- __MACOSX/File S2 - Scripts/Fig. 4 Script/._Fig 4_CAHS_D_Tre_Mix.R
- File S2 - Scripts/Fig. 4 Script/Fig 4_CAHS_D_Suc_Mix.R
- __MACOSX/File S2 - Scripts/Fig. 4 Script/._Fig 4_CAHS_D_Suc_Mix.R
- File S2 - Scripts/Fig. 2 Scripts/Transfer_CAHS_Trehalose/Hd_Fr_Dr_Hy_Trinity_Old_Blast.fasta
- __MACOSX/File S2 - Scripts/Fig. 2 Scripts/Transfer_CAHS_Trehalose/._Hd_Fr_Dr_Hy_Trinity_Old_Blast.fasta
- File S2 - Scripts/Fig. 2 Scripts/Transfer_CAHS_Trehalose/Old_to_Tre_Drosph.txt
- __MACOSX/File S2 - Scripts/Fig. 2 Scripts/Transfer_CAHS_Trehalose/._Old_to_Tre_Drosph.txt
- File S2 - Scripts/Fig. 2 Scripts/Transfer_CAHS_Trehalose/Drosophila_M.faa.pin
- __MACOSX/File S2 - Scripts/Fig. 2 Scripts/Transfer_CAHS_Trehalose/._Drosophila_M.faa.pin
- File S2 - Scripts/Fig. 2 Scripts/Transfer_CAHS_Trehalose/blastx_Dros_Old_Recp.outfmt6
- __MACOSX/File S2 - Scripts/Fig. 2 Scripts/Transfer_CAHS_Trehalose/._blastx_Dros_Old_Recp.outfmt6
- File S2 - Scripts/Fig. 2 Scripts/Transfer_CAHS_Trehalose/mkBlastDB.sh
- __MACOSX/File S2 - Scripts/Fig. 2 Scripts/Transfer_CAHS_Trehalose/._mkBlastDB.sh
- File S2 - Scripts/Fig. 2 Scripts/Transfer_CAHS_Trehalose/BlastX_Dros_Old_Hits.sh
- __MACOSX/File S2 - Scripts/Fig. 2 Scripts/Transfer_CAHS_Trehalose/._BlastX_Dros_Old_Hits.sh
- File S2 - Scripts/Fig. 2 Scripts/Transfer_CAHS_Trehalose/Drosophila_M.faa.psq
- __MACOSX/File S2 - Scripts/Fig. 2 Scripts/Transfer_CAHS_Trehalose/._Drosophila_M.faa.psq
