# Supplementary material for: Trehalose and tardigrade CAHS proteins work synergistically to promote desiccation tolerance
Source: Commun Biol. 2022 Oct 1;5:1046. doi: 10.1038/s42003-022-04015-2 (PMC9526748; doi:10.1038/s42003-022-04015-2)
Supplement: Supplementary file 4 — Data S2 [file 42003_2022_4015_MOESM4_ESM.zip › File S2 - Scripts/Fig. S4 Script/Fig S3_RNA Integrity_Trehalose_CAHSSD.R]

setwd("~/Documents/Boothby Dataset/")
#Import Library/ Install if needed
library(ggplot2)
library(gridExtra)
library(readxl)
library(dplyr)
library(ggplot2)
library(ggsignif)
library(ggpattern)
library(extrafont)
#Read xlxs formatted files
data <- read_excel('Fig S3_RNA Integrity.xlsx')

#Read xlxs formatted files/identify sheet
data <- read_excel('Fig S3_RNA Integrity.xlsx', sheet = "Summary_RNA Integrity")
data2 <- read_excel('Fig S3_RNA Integrity.xlsx', sheet = "CAHS_D_Trehalose_dot")

#Reorder Samples and Mixtures 
data$Samples <- factor(data$Samples, levels = c("Control", "CAHS D","m0.8","m8", "m80"))
data$Mixture <- factor(data$Mixture, levels = c("Control", "Protein", "Sugar", "Predicted", "Experimental"))

#Reorder Samples and Mixtures 
data2$Samples <- factor(data2$Samples, levels = c("Control","CAHS D","m0.8","m8", "m80"))
data2$Mixture <- factor(data2$Mixture, levels = c("Control","Protein", "Sugar", "Predicted", "Experimental"))

#Create ggplot - (Shortcut name, aes(x=, y=, fill = grouping name))
ggplot(data, aes(Samples, Percent, fill = Mixture)) +
  #Create type of graph (Bar) and create stripe patterns
  geom_bar_pattern(position=position_dodge2(width = 1, preserve = "single"), colour = 'black', stat="identity", 
                   pattern = c("none", "none", "none", "stripe", "none", "none", "stripe", "none",
                               "none", "stripe", "none"), pattern_fill = 'black', pattern_spacing = .025)+

  #Title graph
  ggtitle("RNA Integrity Assay") +
  #Label x and y axis
  ylab("% Protection") +
  xlab("")+
  #black and white theme
  theme_bw()+
  #Change font/remove gridlines/adjust size for title/axis labels/legend
  theme(text=element_text (family = "Helvetica"), panel.grid = element_blank(), plot.title = element_text(hjust = 0.5, size = 15, face = "bold"), 
        axis.title = element_text(size =15), axis.text = element_text(size =15),
        legend.text=element_text(size=13))+
  #adjust fill colors
  scale_fill_manual(values = c('red','white', 'black', 'white', 'grey'))+
  #adjust legend labels
  guides(fill = guide_legend(override.aes = list(pattern = c("none", "none", "none", "stripe", "none"))))+
  #set y-axis limits
  ylim(-3,105)+
  #add error bars based on standard deviation
  geom_errorbar(aes(ymin = Percent - Stdev, ymax = Percent + Stdev), width = .2, position = position_dodge(.9))+
  #Add significance label_ ##Values were adjusted based on generated bars/errorbars
  geom_signif(
    y_position = c(20, 32, 36, 90), xmin = c(1, 3, 4, 5), xmax = c(2, 3.3, 4.3, 5.3),
    annotation = c("NS", "***", "**", "***"), tip_length = 0, color = "black"
  )+
  #rename x-labels
  scale_x_discrete(breaks=c("Control","CAHS D","m0.8", "m8", "m80"),
                   labels=c("Control","CAHS D","0.8:1", "8:1", "80:1"))+
  geom_point(data =data2, aes(x = Samples, y = Number, group = Mixture), stat = "identity", position = position_dodge(width = 0.9), shape=21, fill="white", color="black", size=2)
