# Supplementary material for: Trehalose and tardigrade CAHS proteins work synergistically to promote desiccation tolerance
Source: Commun Biol. 2022 Oct 1;5:1046. doi: 10.1038/s42003-022-04015-2 (PMC9526748; doi:10.1038/s42003-022-04015-2)
Supplement: Supplementary file 4 — Data S2 [file 42003_2022_4015_MOESM4_ESM.zip › File S2 - Scripts/Fig. 3 Script/Figure_3_Baseline.R]

#Set Working Directory
setwd("~/Documents/BoothbyLab/Metabolomics/CAHSD_Trehalose")
#Import Library/ Install if needed 
library(ggplot2)
library(gridExtra)
library(readxl)
library(dplyr)
library(ggplot2)
#Read xlxs formatted files
pc <- read_excel("Figure_3_Baseline_LDH_Summary.xlsx", sheet = "Summary")
pc$Protectant<- factor(pc$Protectant, levels= c("CAHS D", "Trehalose", "Sucrose", "BSA"))

pc1 <- pc %>% filter(Assay == "Protein Unfolding")
#Sorting bars by factor ordering
#Create ggplot - (Shortcut name, aes(x=, y=, fill = grouping name))
ggplot( pc1, aes(x=Concentration, y=Averages, color = Protectant)) +
  geom_point() +
  geom_smooth(method = "glm",
              method.args = list(family = "binomial"),
              se = FALSE, size = 1) +
  scale_x_continuous(trans='log10', breaks = , limits = c(.01,30))+
  theme_bw()+
  scale_y_continuous( labels=function(x)x*100 )+
  ylab("% Protection")+
  theme(axis.text = element_text(size = 12), axis.title = element_text(size = 12), 
        plot.title = element_text(size = 15), legend.text=element_text(size=12))+
  
  xlab("Concentration, mg/mL")+
  theme(panel.grid.major = element_blank(), panel.grid.minor = element_blank())+
  ggtitle("")+
  geom_errorbar(aes(ymin = Averages - Stdevs, ymax = Averages + Stdevs), width = .05)+
  ggtitle("LDH Protection Assay - Baseline" )+
  scale_color_manual(values = c('red','blue','dark green','black'))
