# Supplementary material for: Trehalose and tardigrade CAHS proteins work synergistically to promote desiccation tolerance
Source: Commun Biol. 2022 Oct 1;5:1046. doi: 10.1038/s42003-022-04015-2 (PMC9526748; doi:10.1038/s42003-022-04015-2)
Supplement: Supplementary file 4 — Data S2 [file 42003_2022_4015_MOESM4_ESM.zip › File S2 - Scripts/Fig. S2 Script/Putative_CAHS_Quant.R]

setwd("~/Documents/BoothbyLab/Metabolomics/CAHSD_Trehalose")
#Import Library/ Install if needed
library(ggplot2)
library(gridExtra)
library(readxl)
library(dplyr)
library(ggplot2)
library(ggsignf)
library(ggpattern)
#Read xlxs formatted files
data <- read_excel('Gel_Quant.xlsx')

ggplot(data,aes(Concentration, SignalSc)) +
  geom_point(aes(colour = Sample))+
  geom_smooth(method = "lm", se = FALSE, color ="black", size = 0.1)+
  ggtitle("Putatitive CAHS SDS-Page Gel Quantification") +
  ylab("Signal Intensity (10E5)") +
  xlab("Concentration (µg/mL)")+
  theme_bw()+
  theme(panel.grid = element_blank(), plot.title = element_text(hjust = 0.5), legend.text=element_text(size=13))+
  scale_fill_manual(values = c('black','red'))+
  theme(axis.text = element_text(size = 15), axis.title = element_text(size = 15), 
        plot.title = element_text(size = 15))+
  ylim(4.1,4.5)+
  xlim(0,105)
  
