# Supplementary material for: Trehalose and tardigrade CAHS proteins work synergistically to promote desiccation tolerance
Source: Commun Biol. 2022 Oct 1;5:1046. doi: 10.1038/s42003-022-04015-2 (PMC9526748; doi:10.1038/s42003-022-04015-2)
Supplement: Supplementary file 4 — Data S2 [file 42003_2022_4015_MOESM4_ESM.zip › File S2 - Scripts/Fig. 5 Script/Figure_5_Yeast Desiccation.R]

setwd("~/Documents/Data")

library("ggplot2")
library("tidyr")
library("plyr")
library("readxl")
library("ggpubr")
library("dplyr")
library(ggsignif)
library(extrafont)
library(ggpattern)

data <- read_excel('Figure_5_Yeast_DT.xlsx', sheet = "Split")
data2 <- read_excel('Figure_5_Yeast_DT.xlsx', sheet = "Split_dot")


data$Group<- factor(data$Group, levels = c("Control", 
                                           "CAHS",
                                           "Trehalose",
                                           "Predicted Additive",
                                           "Experimental"))
data$Set<- factor(data$Set, levels = c( "Δnth1 + AGT1 - CAHS A", 
                                        "Δnth1 + AGT1 - CAHS B",
                                        "Δnth1 + AGT1 - CAHS D",
                                        "Δnth1 + AGT1 - CAHS E",
                                        "Δnth1 + AGT1 - CAHS F"))
data$Strain <- factor(data$Strain, levels = c("Empty Vector",
                                              "CAHS",
                                              "Trehalose",
                                              "CAHS + Trehalose"))

data2$Group<- factor(data2$Group, levels = c("Control", 
                                           "CAHS",
                                           "Trehalose",
                                           "Predicted Additive",
                                           "Experimental"))
data2$Set<- factor(data2$Set, levels = c( "Δnth1 + AGT1 - CAHS A", 
                                        "Δnth1 + AGT1 - CAHS B",
                                        "Δnth1 + AGT1 - CAHS D",
                                        "Δnth1 + AGT1 - CAHS E",
                                        "Δnth1 + AGT1 - CAHS F"))
data2$Strain <- factor(data2$Strain, levels = c("Empty Vector",
                                              "CAHS",
                                              "Trehalose",
                                              "CAHS + Trehalose"))

ggplot(data = data, aes(x = Strain, y = Percent, fill = Group))+
  facet_wrap(~ Set, scales='free')+
  geom_bar_pattern(position=position_dodge2(width = 1, preserve = "single"), colour = 'black', stat="identity",
                   pattern = c("none", "none", "none", "stripe", "none",
                               "none", "none", "none", "stripe", "none",
                               "none", "none", "none", "stripe", "none",
                               "none", "none", "none", "stripe", "none",
                               "none", "none", "none", "stripe", "none"), pattern_fill = 'black', pattern_spacing = .025)+
  
  ggtitle("")+
  geom_errorbar(aes(ymin = Percent - Stdev, ymax = Percent + Stdev), width = .2, position = position_dodge(.9))+
  theme_bw()+
  theme(panel.grid = element_blank(), text=element_text (family = "Helvetica"), plot.title = element_text(hjust = 0.5, size = 15, face = "bold"), 
        axis.title = element_text(size =10), axis.text = element_text(size =10),
        legend.text=element_text(size=13))+
  ylim(0,40)+
  ylab("% CFU Survival")+
  xlab("")+
  scale_fill_manual(values = c('red','white', 'black', 'white', 'grey'))+
  guides(fill = guide_legend(override.aes = list(pattern = c("none", "none", "none", "stripe", "none"))))+
  geom_signif(
    y_position = c(38), xmin = c(3.75), xmax = c(4.25),
    annotation = c(""), tip_length = 0, color = "black"
  )+
  geom_point(data =data2, aes(x = Strain, y = Survival, group = Group), stat = "identity", position = position_dodge(width = 0.9), shape = 21, fill = "white", colour = "black")
