# Supplementary material for: Trehalose and tardigrade CAHS proteins work synergistically to promote desiccation tolerance
Source: Commun Biol. 2022 Oct 1;5:1046. doi: 10.1038/s42003-022-04015-2 (PMC9526748; doi:10.1038/s42003-022-04015-2)
Supplement: Supplementary file 4 — Data S2 [file 42003_2022_4015_MOESM4_ESM.zip › File S2 - Scripts/Fig. 1 Scripts/Metabolomics_Summary_Volcano.R]

setwd("~/Documents/BoothbyLab/Metabolomics/CAHSD_Trehalose")
#Import Library/ Install if needed
library(ggplot2)
library(gridExtra)
library(readxl)
library(dplyr)
library(ggplot2)
library(ggsignif)
library(ggpattern)
library(extrafont)

data <- read_excel("Metabolomic_Volcano.xlsx", sheet = "Sheet2")
data <- data %>%
  mutate(Differences = case_when(log2FC >= 1 & pvalues >= 1.3 ~ "up",
                                 log2FC <= -1 & pvalues >= 1.3 ~ "down",
                                 TRUE ~ "ns"))
cols <- c("up" = "forest green", "down" = "red", "ns" = "black")
                            
  ggplot(data, aes(x = log2FC, y = pvalues))+
   geom_point(aes(colour = Differences))+
    scale_colour_manual(values = cols)+
   theme_bw()+
   theme(text=element_text (family = "Helvetica"), panel.grid = element_blank(), plot.title = element_text(hjust = 0.5, size = 15, face = "bold"), 
         axis.title = element_text(size =15), axis.text = element_text(size =15),
         legend.text=element_text(size=13))+
   scale_x_continuous(breaks = seq(-8, 8, by = 2))+
   scale_y_continuous(breaks = seq(0, 14, by = 2))+
   geom_hline(yintercept=1.3, linetype='dashed', col = 'black')+
   geom_vline(xintercept=-1, linetype='dashed', col = 'black')+
   geom_vline(xintercept=1, linetype='dashed', col = 'black')+
    ylab("-log10(p-value)")+
    xlab("log2(Fold Change)")
   
   
   
   
