# Supplementary material for: Trehalose and tardigrade CAHS proteins work synergistically to promote desiccation tolerance
Source: Commun Biol. 2022 Oct 1;5:1046. doi: 10.1038/s42003-022-04015-2 (PMC9526748; doi:10.1038/s42003-022-04015-2)
Supplement: Supplementary file 4 — Data S2 [file 42003_2022_4015_MOESM4_ESM.zip › File S2 - Scripts/Fig. S1 Scripts/Trehalose Detection Tardigrade.R]

setwd("~/Documents/BoothbyLab/Metabolomics/CAHSD_Trehalose")

library("ggplot2")
library("tidyr")
library("plyr")
library("readxl")
library("ggpubr")
library("dplyr")
library(ggsignif)
Detect <- read_excel('Trehalose_Detection.xlsx', sheet = "Trehalose_Syn")
Detect$Sample <- factor(Detect$Sample, levels = c("Trehalose Control", "Experimental"))
#ggplot
ggplot(Detect, aes(x = Time, y = uml, color = Sample))+
  geom_point()+
  theme_bw()+
  theme(panel.grid = element_blank(), plot.title = element_text(hjust = 0.5, size = 15, face = "bold"), 
        axis.title = element_text(size =15), axis.text = element_text(size =15), legend.background = element_blank(),
        legend.box.background = element_rect(colour = "black"), legend.title = element_blank(), legend.text=element_text(size=13))+
  ylab("Concentration (µg/mL)")+
  xlab("Incubation Time (sec)")+
  scale_color_manual(values = c('black','blue'))+
  ggtitle("Trehalose Detection Assay")+
  ylim(-1,80)
  
