# Supplementary material for: Trehalose and tardigrade CAHS proteins work synergistically to promote desiccation tolerance
Source: Commun Biol. 2022 Oct 1;5:1046. doi: 10.1038/s42003-022-04015-2 (PMC9526748; doi:10.1038/s42003-022-04015-2)
Supplement: Supplementary file 4 — Data S2 [file 42003_2022_4015_MOESM4_ESM.zip › File S2 - Scripts/Fig. 2 Scripts/mkBlastDB.sh]

#!/bin/bash
#SBATCH -t 01:00:00
#SBATCH --mem=10G
#SBATCH --nodes=1-1
#SBATCH --ntasks-per-node=32
#SBATCH -J MakeBlastDB
#SBATCH --mail-type=ALL
#SBATCH --mail-user=knguyen6@uwyo.edu
#SBATCH --account=tardist

cd /gscratch/knguyen6/Trinotate_Practice/ESTIABUN/Tre_CAHS/Old_Transcriptomics
module load swset/2018.05 gcc/7.3.0 trinity/2.6.6-py27 perl/5.30.1 bowtie2/2.3.4.2-py27 r/4.0.5-py27 blast-plus/2.10.0-py27

makeblastdb -in TrehalosePW.faa \
-dbtype prot \
-parse_seqids
