# Supplementary material for: Trehalose and tardigrade CAHS proteins work synergistically to promote desiccation tolerance
Source: Commun Biol. 2022 Oct 1;5:1046. doi: 10.1038/s42003-022-04015-2 (PMC9526748; doi:10.1038/s42003-022-04015-2)
Supplement: Supplementary file 4 — Data S2 [file 42003_2022_4015_MOESM4_ESM.zip › File S2 - Scripts/Fig. S3 Script/Fig S4_Metabolite LDH Script.R]

setwd("~/Documents/Boothby Dataset")
#Import Library/ Install if needed
library(ggplot2)
library(gridExtra)
library(readxl)
library(dplyr)
library(ggplot2)
library(ggsignif)
library(ggpattern)
library(extrafont)

data <- read_excel('Supplemental_S4.xlsx', sheet = "Summary")

ggplot(data, aes(x = Additive, y = Activity))+
  geom_bar(stat ="identity")+
  geom_point(aes(x=as.factor(Additive), y=data$Activity1), shape=21, fill="white", color="black", size=1.5) +
  geom_point(aes(x=as.factor(Additive), y=data$Activity2), shape=21, fill="white", color="black", size=1.5) +
  geom_point(aes(x=as.factor(Additive), y=data$Activity3), shape=21, fill="white", color="black", size=1.5) +
  ylim(0,100)+
  geom_errorbar(aes(ymin = Activity - SD, ymax = Activity + SD), width = .2, position = position_dodge(.9))+
  theme_bw()+
  theme(panel.grid = element_blank(), text=element_text (family = "Helvetica"), plot.title = element_text(hjust = 0.5, size = 15, face = "bold"), 
        axis.title = element_text(size =15), axis.text = element_text(size =15), axis.text.x = element_text(angle = 90, vjust = 0.5, hjust=1),
        legend.text=element_text(size=13))+
  xlab("")+
  ylab("% Protection")+
  ggtitle("Lactate Dehydrogenase Protection Assay - Highly Enriched Cosolutes")
