# Supplementary material for: Trehalose and tardigrade CAHS proteins work synergistically to promote desiccation tolerance
Source: Commun Biol. 2022 Oct 1;5:1046. doi: 10.1038/s42003-022-04015-2 (PMC9526748; doi:10.1038/s42003-022-04015-2)
Supplement: Supplementary file 4 — Data S2 [file 42003_2022_4015_MOESM4_ESM.zip › File S2 - Scripts/Fig. 2 Scripts/Transfer_CAHS_Trehalose/Hd_Fr_Dr_Hy_Trinity_Old_Blast.fasta]

>comp2798_c0_seq1 len=535 path=[1177207:0-510 1176807:511-534]
GACAAACAGAGAGACAGACAGAGTTGTTTTTAGACGCGGTGAATTTCCTCTTTTTTTTTGCCCATCGATCAGAGGGGTTTAAGGTTGAGAAGCACACTCCTGGGCGTGAGGAATATTCAAGTGCCTTGAAGTTTGCCCCGGGGGGAGAAAGAGAACCCACCATGAAAGCGCGCGAGGGAAGGAGAGAGAGAGCTTCATCTTGATCGACGGTTTAATACGAGCATTGACACCGTTTTTTTTGTACCCCTGTTGGTCCATCCTGTAAGCAGCTGCCGCGGTTGCGATGCCAGCTTCCTGCTTGTAGGGCACACCAGCAGGTCCACCAGCCATGCGGACTAGCCGTGACGACGAGGGCAGACCTAGATTATTAGTGTTTTTTCTGCTAGCAACAGCTTACATAGTTGCACCTTGAACCGGAGAAATCAAATCGAACGTGATGTTTGCCACAAATTTTGCTTCAAACTGACGCATCATCACAGGAAACGATTAAAATCAATCAACACAACCACCAAATCAATCAATCAACCAAACACAA
>comp3452_c0_seq1 len=342 path=[1418000:0-341]
CCACGACGTTGGCGGTGCGAAATCCCTTCGTCCATCGTGCCAGAGTACCACAATCGATGCTCGTTTGATGTACTGGAAAGCTAAAGGTGAAACCTAGTGGGTGATCGGCTTTCGCTTTCTCAGCTCCTTCAACATCCAGCAAGAACTTGCCAAGTGACGCAGCAATGAAATCAAAGAGTGCGTCCGCATCACCGTTCATGTGCTCCTGAGGCACTGTAAATCCCATTTGTGCGAGCTCCTCCCTTACCAACTCGCCGTCGTGAATGACCATGCGGATGACACGAAAGTTTGTACCCCCAAGATCTAACGCGTAGTAGGTACCGTCCACGTGATGCGTGTCTT
>comp3452_c0_seq1 len=342 path=[1418000:0-341]
CCACGACGTTGGCGGTGCGAAATCCCTTCGTCCATCGTGCCAGAGTACCACAATCGATGCTCGTTTGATGTACTGGAAAGCTAAAGGTGAAACCTAGTGGGTGATCGGCTTTCGCTTTCTCAGCTCCTTCAACATCCAGCAAGAACTTGCCAAGTGACGCAGCAATGAAATCAAAGAGTGCGTCCGCATCACCGTTCATGTGCTCCTGAGGCACTGTAAATCCCATTTGTGCGAGCTCCTCCCTTACCAACTCGCCGTCGTGAATGACCATGCGGATGACACGAAAGTTTGTACCCCCAAGATCTAACGCGTAGTAGGTACCGTCCACGTGATGCGTGTCTT
>comp3452_c0_seq1 len=342 path=[1418000:0-341]
CCACGACGTTGGCGGTGCGAAATCCCTTCGTCCATCGTGCCAGAGTACCACAATCGATGCTCGTTTGATGTACTGGAAAGCTAAAGGTGAAACCTAGTGGGTGATCGGCTTTCGCTTTCTCAGCTCCTTCAACATCCAGCAAGAACTTGCCAAGTGACGCAGCAATGAAATCAAAGAGTGCGTCCGCATCACCGTTCATGTGCTCCTGAGGCACTGTAAATCCCATTTGTGCGAGCTCCTCCCTTACCAACTCGCCGTCGTGAATGACCATGCGGATGACACGAAAGTTTGTACCCCCAAGATCTAACGCGTAGTAGGTACCGTCCACGTGATGCGTGTCTT
>comp3806_c0_seq1 len=287 path=[1538320:0-286]
TGCAGGTTGACCCACAAATTGTTCGTGTTGAAGTAGCGGTGCTTGGCAATATCCTGGAAGGCGGCTTCGTCAGCCTTGGGGCACTGAGCGCTTTCTCGGAGCAATAAACCACCGCCGGGCTTCTGGGCCAAGTGTCCGCCCTTCTTGTCGGACTCCTGTCGCTCGCAGACCTCCATCAAAAAGTCTAAATTCTCTTGAGCGAAGAAGGTCAAGATGTTGAGGTCTAGAGTGGCGCCGAGGTTATCGCAGTTGGAGACGAAGAGGTACTTGTACCCCGCCTGGAGGAG
>comp3806_c0_seq1 len=287 path=[1538320:0-286]
TGCAGGTTGACCCACAAATTGTTCGTGTTGAAGTAGCGGTGCTTGGCAATATCCTGGAAGGCGGCTTCGTCAGCCTTGGGGCACTGAGCGCTTTCTCGGAGCAATAAACCACCGCCGGGCTTCTGGGCCAAGTGTCCGCCCTTCTTGTCGGACTCCTGTCGCTCGCAGACCTCCATCAAAAAGTCTAAATTCTCTTGAGCGAAGAAGGTCAAGATGTTGAGGTCTAGAGTGGCGCCGAGGTTATCGCAGTTGGAGACGAAGAGGTACTTGTACCCCGCCTGGAGGAG
>comp3806_c0_seq1 len=287 path=[1538320:0-286]
TGCAGGTTGACCCACAAATTGTTCGTGTTGAAGTAGCGGTGCTTGGCAATATCCTGGAAGGCGGCTTCGTCAGCCTTGGGGCACTGAGCGCTTTCTCGGAGCAATAAACCACCGCCGGGCTTCTGGGCCAAGTGTCCGCCCTTCTTGTCGGACTCCTGTCGCTCGCAGACCTCCATCAAAAAGTCTAAATTCTCTTGAGCGAAGAAGGTCAAGATGTTGAGGTCTAGAGTGGCGCCGAGGTTATCGCAGTTGGAGACGAAGAGGTACTTGTACCCCGCCTGGAGGAG
>comp3806_c0_seq1 len=287 path=[1538320:0-286]
TGCAGGTTGACCCACAAATTGTTCGTGTTGAAGTAGCGGTGCTTGGCAATATCCTGGAAGGCGGCTTCGTCAGCCTTGGGGCACTGAGCGCTTTCTCGGAGCAATAAACCACCGCCGGGCTTCTGGGCCAAGTGTCCGCCCTTCTTGTCGGACTCCTGTCGCTCGCAGACCTCCATCAAAAAGTCTAAATTCTCTTGAGCGAAGAAGGTCAAGATGTTGAGGTCTAGAGTGGCGCCGAGGTTATCGCAGTTGGAGACGAAGAGGTACTTGTACCCCGCCTGGAGGAG
>comp3879_c0_seq1 len=647 path=[1561807:0-324 1563017:325-367 1563196:368-646]
CTTCTGTCACCGGCTCGACGTCGAGCGAAAAATACACACACACCCAAAAATAAAAATGCGACCGTTCGACAGTTAGTCTTGAAATTCTTTTGAAAAGCTCCGACGGGACAGTGGCTGCTGTAGAAAGATTTCGCGTTTTCGCTCGCTTTTCACAGCGCCAATCGTTTGGGAAGGTTTCCTCCTAAAAGGAAACATCGCCCTTGACGTGGCCAGTCACCTTTTGTCGCTCCTCCTTCGCGTTGCTGATAGTGACGGTCTCCTCAAGGACGACACCAGCATCGAACTCGATGGGGCCCTTGACGGTGAGTCGGTTGCACTTGAGCATAGATGGGGCGCCCCGGGGGATTAGCTTTTCGAATTGATCGACGAACTTGTAGTACTTATCCTCTAGGGCGACGACTGGGGGGACGCCGTTCCGAGCGGGGTCCAGGACCAGTCGGTAATCTGGGGTAACGGAGTAGCAATCGGAGCGCAGAGCCACCAAGTCGCTGCAGGTCTTCACGGGGGCAAACCTGACTCGTGGCACAACCAGGGCAGAAGCGTGAGCGAAGGCGCTGATGGCAGTGCCCATGGCGGTCTCCAGCTGGAAGACCTTGGCAGAGTGGGAATCCGTTGGATTCACGGTCTTGGCATTGCGGATAACCGGC
>comp3879_c0_seq1 len=647 path=[1561807:0-324 1563017:325-367 1563196:368-646]
CTTCTGTCACCGGCTCGACGTCGAGCGAAAAATACACACACACCCAAAAATAAAAATGCGACCGTTCGACAGTTAGTCTTGAAATTCTTTTGAAAAGCTCCGACGGGACAGTGGCTGCTGTAGAAAGATTTCGCGTTTTCGCTCGCTTTTCACAGCGCCAATCGTTTGGGAAGGTTTCCTCCTAAAAGGAAACATCGCCCTTGACGTGGCCAGTCACCTTTTGTCGCTCCTCCTTCGCGTTGCTGATAGTGACGGTCTCCTCAAGGACGACACCAGCATCGAACTCGATGGGGCCCTTGACGGTGAGTCGGTTGCACTTGAGCATAGATGGGGCGCCCCGGGGGATTAGCTTTTCGAATTGATCGACGAACTTGTAGTACTTATCCTCTAGGGCGACGACTGGGGGGACGCCGTTCCGAGCGGGGTCCAGGACCAGTCGGTAATCTGGGGTAACGGAGTAGCAATCGGAGCGCAGAGCCACCAAGTCGCTGCAGGTCTTCACGGGGGCAAACCTGACTCGTGGCACAACCAGGGCAGAAGCGTGAGCGAAGGCGCTGATGGCAGTGCCCATGGCGGTCTCCAGCTGGAAGACCTTGGCAGAGTGGGAATCCGTTGGATTCACGGTCTTGGCATTGCGGATAACCGGC
>comp3879_c0_seq1 len=647 path=[1561807:0-324 1563017:325-367 1563196:368-646]
CTTCTGTCACCGGCTCGACGTCGAGCGAAAAATACACACACACCCAAAAATAAAAATGCGACCGTTCGACAGTTAGTCTTGAAATTCTTTTGAAAAGCTCCGACGGGACAGTGGCTGCTGTAGAAAGATTTCGCGTTTTCGCTCGCTTTTCACAGCGCCAATCGTTTGGGAAGGTTTCCTCCTAAAAGGAAACATCGCCCTTGACGTGGCCAGTCACCTTTTGTCGCTCCTCCTTCGCGTTGCTGATAGTGACGGTCTCCTCAAGGACGACACCAGCATCGAACTCGATGGGGCCCTTGACGGTGAGTCGGTTGCACTTGAGCATAGATGGGGCGCCCCGGGGGATTAGCTTTTCGAATTGATCGACGAACTTGTAGTACTTATCCTCTAGGGCGACGACTGGGGGGACGCCGTTCCGAGCGGGGTCCAGGACCAGTCGGTAATCTGGGGTAACGGAGTAGCAATCGGAGCGCAGAGCCACCAAGTCGCTGCAGGTCTTCACGGGGGCAAACCTGACTCGTGGCACAACCAGGGCAGAAGCGTGAGCGAAGGCGCTGATGGCAGTGCCCATGGCGGTCTCCAGCTGGAAGACCTTGGCAGAGTGGGAATCCGTTGGATTCACGGTCTTGGCATTGCGGATAACCGGC
>comp3879_c0_seq1 len=647 path=[1561807:0-324 1563017:325-367 1563196:368-646]
CTTCTGTCACCGGCTCGACGTCGAGCGAAAAATACACACACACCCAAAAATAAAAATGCGACCGTTCGACAGTTAGTCTTGAAATTCTTTTGAAAAGCTCCGACGGGACAGTGGCTGCTGTAGAAAGATTTCGCGTTTTCGCTCGCTTTTCACAGCGCCAATCGTTTGGGAAGGTTTCCTCCTAAAAGGAAACATCGCCCTTGACGTGGCCAGTCACCTTTTGTCGCTCCTCCTTCGCGTTGCTGATAGTGACGGTCTCCTCAAGGACGACACCAGCATCGAACTCGATGGGGCCCTTGACGGTGAGTCGGTTGCACTTGAGCATAGATGGGGCGCCCCGGGGGATTAGCTTTTCGAATTGATCGACGAACTTGTAGTACTTATCCTCTAGGGCGACGACTGGGGGGACGCCGTTCCGAGCGGGGTCCAGGACCAGTCGGTAATCTGGGGTAACGGAGTAGCAATCGGAGCGCAGAGCCACCAAGTCGCTGCAGGTCTTCACGGGGGCAAACCTGACTCGTGGCACAACCAGGGCAGAAGCGTGAGCGAAGGCGCTGATGGCAGTGCCCATGGCGGTCTCCAGCTGGAAGACCTTGGCAGAGTGGGAATCCGTTGGATTCACGGTCTTGGCATTGCGGATAACCGGC
>comp6778_c0_seq1 len=294 path=[2428630:0-293]
CCCAGAGGACCCATCCCACGAGTGGGTTCCACCAGGCCACGGCGACCTGTACGCCGCTCTCTACGGCTCTGGAAAGCTGGATCAGCTCCTCCAGGCAGGGTACAAGTACCTCTTCGTCTCCAACTGCGACAACCTCGGCGCCACTCTAGACCTCAACATCTTGACCTTCTTCGCTCAGGAGAATTTAGACTTTTTGATGGAGGTCTGCGAGCGACAGGAGTCCGACAAGAAGGGCGGACACTTGGCCCAGAAGCCCGGCGGTGGTTTATTGCTCCGAGAAAGCGCTCAGTGCCC
>comp6778_c0_seq1 len=294 path=[2428630:0-293]
CCCAGAGGACCCATCCCACGAGTGGGTTCCACCAGGCCACGGCGACCTGTACGCCGCTCTCTACGGCTCTGGAAAGCTGGATCAGCTCCTCCAGGCAGGGTACAAGTACCTCTTCGTCTCCAACTGCGACAACCTCGGCGCCACTCTAGACCTCAACATCTTGACCTTCTTCGCTCAGGAGAATTTAGACTTTTTGATGGAGGTCTGCGAGCGACAGGAGTCCGACAAGAAGGGCGGACACTTGGCCCAGAAGCCCGGCGGTGGTTTATTGCTCCGAGAAAGCGCTCAGTGCCC
>comp6778_c0_seq1 len=294 path=[2428630:0-293]
CCCAGAGGACCCATCCCACGAGTGGGTTCCACCAGGCCACGGCGACCTGTACGCCGCTCTCTACGGCTCTGGAAAGCTGGATCAGCTCCTCCAGGCAGGGTACAAGTACCTCTTCGTCTCCAACTGCGACAACCTCGGCGCCACTCTAGACCTCAACATCTTGACCTTCTTCGCTCAGGAGAATTTAGACTTTTTGATGGAGGTCTGCGAGCGACAGGAGTCCGACAAGAAGGGCGGACACTTGGCCCAGAAGCCCGGCGGTGGTTTATTGCTCCGAGAAAGCGCTCAGTGCCC
>comp6778_c0_seq1 len=294 path=[2428630:0-293]
CCCAGAGGACCCATCCCACGAGTGGGTTCCACCAGGCCACGGCGACCTGTACGCCGCTCTCTACGGCTCTGGAAAGCTGGATCAGCTCCTCCAGGCAGGGTACAAGTACCTCTTCGTCTCCAACTGCGACAACCTCGGCGCCACTCTAGACCTCAACATCTTGACCTTCTTCGCTCAGGAGAATTTAGACTTTTTGATGGAGGTCTGCGAGCGACAGGAGTCCGACAAGAAGGGCGGACACTTGGCCCAGAAGCCCGGCGGTGGTTTATTGCTCCGAGAAAGCGCTCAGTGCCC
>comp10733_c0_seq1 len=295 path=[3387266:0-294]
CCGAAGAACTTCCAACCGGTTGGAACCTCAAAAATTGGAATGCCCAGTTCCTTTGCGACGCAATCCAGAGCAGCGCTGGTGGGCATTGAGCGGGCAACGGAGCGGACACCACCGGCGTTGGCGAAGAAGGGAATGCAGTTGCTCTGGGCAGCTAGGACTGCCACGGAATCCGAAGGAGTGACGAAGAACCGGGCGCCAAGAACCATATTCCTGTCGGCATCGCCATCGCTGGCCGCACCGAACGCAGGTACTGTGCCGTGCACAGCCGGGTTGATGGTTCCATCCTTCAGGAGAC
>comp16178_c0_seq1 len=540 path=[5184434:0-539]
GTTTCTGTACTTTATTGGCACAGTCTCCCTAGATGCCACCACCGACCCCTGAAGAGCTAGGAAGGGCGGGGTGGACAGTGCTGCATGCAACTGCCGCAGTGTTCCCTAACCATCCAACTCAAAAGCAAATGGACTCACTGCGTACTTTCATTACCTCATGGTCTGAAGTGTACCCTTGCTCCCACTGTGCCTACCATATGCGACAACAATTGAAACAGAAACCCCCCGTTGTGGTGAATAAACGAGAAGCCAGTCGATTCGTCTGCGAACTTCACAACTCTGTCAATGAAATGCTCGGCAGCCCCACCTTCAACTGCGATCCGGAAGTGGTGTTGAAGTACTGGCACCCAACGTACCCCAACATGGAGGACGCCCCCACAATCGAAGAACAGATTGAACTGCAAAAGAAAGCTGATGCTGCGAAAGCTGCAAAGATTCCAGGGACTGGATGGAGCGGTCGGACAGCAGCGCCGCAGAAGAATGGGGCCGATGAAGACATCGATGCTGTGCTCGCAAAGCTGAAAGCCTGTCAGGTTTATT
>comp19464_c0_seq1 len=330 path=[6295028:0-81 6295323:82-329]
CTAGTGCAGCTGCTACAGAGTGCTATTGACCAGCGAGGCATCAAACTAGAGGTGGTGGCTCTCTGTAACGATACCGTTGGAATACTCATTGCCCGCTTGTTCTCCGATCCTCAGACCGAGCTCGGTGTGATCTTAGGGACCGGATCCAACGCCTGCTACTGGGAGAAGTCGAAGAACGTCACCAAGAACGGTAAAGTCAGCGCCAAGGGGGAGCAGGAGGTCTGCATCAATATGGAGTTTGGCAACTTTGATTCGAAGCACATGTACGTTTTACCTGAGATGCCATTTGACGCGGAGATTGACCAGAACAGCCCGAACCCTGGATCCCAG
>comp19464_c0_seq1 len=330 path=[6295028:0-81 6295323:82-329]
CTAGTGCAGCTGCTACAGAGTGCTATTGACCAGCGAGGCATCAAACTAGAGGTGGTGGCTCTCTGTAACGATACCGTTGGAATACTCATTGCCCGCTTGTTCTCCGATCCTCAGACCGAGCTCGGTGTGATCTTAGGGACCGGATCCAACGCCTGCTACTGGGAGAAGTCGAAGAACGTCACCAAGAACGGTAAAGTCAGCGCCAAGGGGGAGCAGGAGGTCTGCATCAATATGGAGTTTGGCAACTTTGATTCGAAGCACATGTACGTTTTACCTGAGATGCCATTTGACGCGGAGATTGACCAGAACAGCCCGAACCCTGGATCCCAG
>comp19464_c0_seq1 len=330 path=[6295028:0-81 6295323:82-329]
CTAGTGCAGCTGCTACAGAGTGCTATTGACCAGCGAGGCATCAAACTAGAGGTGGTGGCTCTCTGTAACGATACCGTTGGAATACTCATTGCCCGCTTGTTCTCCGATCCTCAGACCGAGCTCGGTGTGATCTTAGGGACCGGATCCAACGCCTGCTACTGGGAGAAGTCGAAGAACGTCACCAAGAACGGTAAAGTCAGCGCCAAGGGGGAGCAGGAGGTCTGCATCAATATGGAGTTTGGCAACTTTGATTCGAAGCACATGTACGTTTTACCTGAGATGCCATTTGACGCGGAGATTGACCAGAACAGCCCGAACCCTGGATCCCAG
>comp22763_c0_seq1 len=232 path=[7450747:0-143 7451269:144-144 7451277:145-231]
TTCCGATCTGAAAAATAAACGAACGAACGGAAGGCCGTAAAGGATGTTAGCGGAGAATACGAACACAAGACGGAGTTCCGGAAGGCAGTCTGAAAAGAACAAGCCACCCGTCGGACGCGGAAACGGATGCTCGGAGGTGGACAAACCGACCAGACCGACCAGACCGACTTGTGGGCGAGACCGACCAAACCGACGTGTGGGCGAGACCGACGAGACCGACGTGTGGGCGAGG
>comp23553_c0_seq2 len=305 path=[7726514:0-22 7726895:23-304]
CGAGACGTTCGTTGAATCCAGAGCTCTCGGGATTCGGGTCAAGCGAACTGACACTTGAAACATCCACAACGCAACAACTTTCCCGTCTAGTCCAAAATAAAATGTCTGGATCTCCAGATAATTCGACCTTACAGGACTTCCTAATAATGGCCCGCCGATTGAACGACACACCAAGCTCCGCCCTCGTCCTGGACTGCAAGGATAATGACCACCTCCCCCATGCGAGCTCCAAAAGAGAAAATGGAGCAGTGTGGGTGAGATGAAAAGCATTTGCAGGTCAAGCCCCGTGAGTCTGAATATTGTAC
>comp23553_c0_seq2 len=305 path=[7726514:0-22 7726895:23-304]
CGAGACGTTCGTTGAATCCAGAGCTCTCGGGATTCGGGTCAAGCGAACTGACACTTGAAACATCCACAACGCAACAACTTTCCCGTCTAGTCCAAAATAAAATGTCTGGATCTCCAGATAATTCGACCTTACAGGACTTCCTAATAATGGCCCGCCGATTGAACGACACACCAAGCTCCGCCCTCGTCCTGGACTGCAAGGATAATGACCACCTCCCCCATGCGAGCTCCAAAAGAGAAAATGGAGCAGTGTGGGTGAGATGAAAAGCATTTGCAGGTCAAGCCCCGTGAGTCTGAATATTGTAC
>comp23553_c0_seq2 len=305 path=[7726514:0-22 7726895:23-304]
CGAGACGTTCGTTGAATCCAGAGCTCTCGGGATTCGGGTCAAGCGAACTGACACTTGAAACATCCACAACGCAACAACTTTCCCGTCTAGTCCAAAATAAAATGTCTGGATCTCCAGATAATTCGACCTTACAGGACTTCCTAATAATGGCCCGCCGATTGAACGACACACCAAGCTCCGCCCTCGTCCTGGACTGCAAGGATAATGACCACCTCCCCCATGCGAGCTCCAAAAGAGAAAATGGAGCAGTGTGGGTGAGATGAAAAGCATTTGCAGGTCAAGCCCCGTGAGTCTGAATATTGTAC
>comp23553_c0_seq2 len=305 path=[7726514:0-22 7726895:23-304]
CGAGACGTTCGTTGAATCCAGAGCTCTCGGGATTCGGGTCAAGCGAACTGACACTTGAAACATCCACAACGCAACAACTTTCCCGTCTAGTCCAAAATAAAATGTCTGGATCTCCAGATAATTCGACCTTACAGGACTTCCTAATAATGGCCCGCCGATTGAACGACACACCAAGCTCCGCCCTCGTCCTGGACTGCAAGGATAATGACCACCTCCCCCATGCGAGCTCCAAAAGAGAAAATGGAGCAGTGTGGGTGAGATGAAAAGCATTTGCAGGTCAAGCCCCGTGAGTCTGAATATTGTAC
>comp23553_c0_seq2 len=305 path=[7726514:0-22 7726895:23-304]
CGAGACGTTCGTTGAATCCAGAGCTCTCGGGATTCGGGTCAAGCGAACTGACACTTGAAACATCCACAACGCAACAACTTTCCCGTCTAGTCCAAAATAAAATGTCTGGATCTCCAGATAATTCGACCTTACAGGACTTCCTAATAATGGCCCGCCGATTGAACGACACACCAAGCTCCGCCCTCGTCCTGGACTGCAAGGATAATGACCACCTCCCCCATGCGAGCTCCAAAAGAGAAAATGGAGCAGTGTGGGTGAGATGAAAAGCATTTGCAGGTCAAGCCCCGTGAGTCTGAATATTGTAC
>comp25534_c0_seq1 len=435 path=[8427456:0-283 8428347:284-434]
CCGAACATGGGCAGCTTCCACATGGTCCAGTACCTGTTGTCGTAGTAGTTGCGAGGTGCTGAGCCACCGAAACGGATGGTGGAGTCGTTCTTCACGTACGCGTGGTCGGCGTCGGCGAACTCCAGGCAAGGGATCCAGCCCTGCCTGATGATGTAGTCCACCTGCTTGGAGATGGCGGCGTCATCCAGAGGGGGCAGGTAGGAGAAGGTCTCGAAGAACTTGTTGTTCACCGGCTCCCACACCAGCATCTGGCGGGTGCGTGCACCGTTGCTGACGGTCCTCTGTGCGAAAGAGGGCACGGCCTTGCAGGGAAGGCTGGTGCGGCTGAGCCCGTTGAAGGGCTTGGCAGCCACCGGGGCGGTGGGGCAGGAGACCATGGAGGCGGTGAGGGCAGCCATCGGATCGAGGTGGGTGACCTGGGAGTCTGAGGTGATA
>comp27399_c0_seq1 len=319 path=[9035443:0-318]
CTCGAAATGATGGACTGCTGGAGTACCCAAGTCCACGTCAGGAATAGATTCGCAAATCAGGTATTCGTCGATCTTCTTCGTCTCTGCGAAGATCAGATCCGTCAGTTTCTCCGGGGCTGGGCCACCGTTGGAGGCATTGTACTTGATGCCGAAATCTTCCTTAGGGCCTCCAGGATTGTGGCTGGCGGTCAAAATGAACGCCCCCTTTGCGACGAACCCGCCTTCGCGGCATCGAATAATGGCCGAGACGGCTGGGGTACTGAGGAGGGCATGTTGCCCAACCCACACCCGCTTCACACCGTTTGCGGCGGCCATCTTG
>comp31578_c0_seq1 len=1380 path=[10934954:0-218 10935644:219-232 10935696:233-1379]
TCTCGAGAACTTGAAGCGCTACTTGAGGTCAGTGGGCAGTCTCACATCGTAGAACATTTTGATGAACTACCTGCAGAAGAACAGGATACCTTCAGGACGCAAATTCAACACATTGCACCCTCTTTATCTCACTACAATCGAGTGTTTCAGGCCTCTGTGGACGCACTCAAGCCACATGCTGTGGTGGAGGTTGAACCTCCTTCCAAGACTGACTATTTTTATAGTAACCATGCAAATGAAGAAGTCGTGCAAAGAATGCGTCGACTGGGTGTGGATGCCATACAAAGGGGCGAGTTGGCAATCGTTATACTAGCGGGTGGCAGTGGGACGCGCCTTGGAAAGACGTTTCCGAAGGGTATGCTTGTCTGTCAAGATCTTTTGGAACGAAAATCGCTGTTTCAGTTGAGTTGTGAAAAGATTCGTCGACTACAACTTGTGTCCGAAGCGAAGCGACCCATTCCATTGTTACTGATGACATCGCCGCAAACGGATGCCGAAACGCAATCGTTTTTCAGGGCGAACAACTTCTTTGGACTCAACAAGGAGGACGTCATATTCTTTGTTCAGAGTGTGATGCCGTGCTACTCCAAGGAAGGAAAGGTATTGCTGGAGAGCAAAGGTCGCATGTCTACTGCAGCCGGAGGAAATGGTGGAATCTATCAAGCGCTGAATCACAGTGGTGCCATCGATGTTCTGGAACAGCGAGGAGTGCTGTACGTTCAAGTCGTTACAGTTGACAACATCTTAGCCAAGTTAGGTGACCCATTGATGGTGGGATATGCAATCACCGAACAGGCCGACGTCGTTGTGAAATCAACGCCAAAAGCTGCCGACTCAGAGGCAGTAGGGGTCTTCGCACGACGCAACGGATTGTGGGGAGTTGTGGAGTACACCGAAATAGGAGCAGATCGCGCTGCTGCACGTGATGGTGAAGGCAACCGATTGTTTGATGCCGCGAACATTGCAATCCACCTCATGCGTATCGATTTCCTTAAGAATGTAGCTCACCGAATGGAAACCTACGAGCGGTACCACGCAGCGATAAAATCGATCCCCACCGTCAATGGTCCGACATCAGGTGTGAAGCTGGAGGCGTTCATATTTGATTTGTTTGAGTTTTCGTCTGTGTTTCGTATCATGCAGGTTGATAGATCGGAGGAGTTTGCTCCCATCAAAAACTCTGATGACGGCAGTGTTGATACACCTGCAACGGCCGTCCGTGCCCTGCATGCACTGCACACCAAGTGGGTGAGATCAGCGCTACCCTGTGAGATGCCAAACAACATTAGCTTTGAAATTTCACCACTACTATCGTACGCGGGAGAAGGCATCAGTCCGTCGTCTGCCAAAGCATCAGTCGATAACCTGCGCACCTCAGGC
>comp31578_c0_seq1 len=1380 path=[10934954:0-218 10935644:219-232 10935696:233-1379]
TCTCGAGAACTTGAAGCGCTACTTGAGGTCAGTGGGCAGTCTCACATCGTAGAACATTTTGATGAACTACCTGCAGAAGAACAGGATACCTTCAGGACGCAAATTCAACACATTGCACCCTCTTTATCTCACTACAATCGAGTGTTTCAGGCCTCTGTGGACGCACTCAAGCCACATGCTGTGGTGGAGGTTGAACCTCCTTCCAAGACTGACTATTTTTATAGTAACCATGCAAATGAAGAAGTCGTGCAAAGAATGCGTCGACTGGGTGTGGATGCCATACAAAGGGGCGAGTTGGCAATCGTTATACTAGCGGGTGGCAGTGGGACGCGCCTTGGAAAGACGTTTCCGAAGGGTATGCTTGTCTGTCAAGATCTTTTGGAACGAAAATCGCTGTTTCAGTTGAGTTGTGAAAAGATTCGTCGACTACAACTTGTGTCCGAAGCGAAGCGACCCATTCCATTGTTACTGATGACATCGCCGCAAACGGATGCCGAAACGCAATCGTTTTTCAGGGCGAACAACTTCTTTGGACTCAACAAGGAGGACGTCATATTCTTTGTTCAGAGTGTGATGCCGTGCTACTCCAAGGAAGGAAAGGTATTGCTGGAGAGCAAAGGTCGCATGTCTACTGCAGCCGGAGGAAATGGTGGAATCTATCAAGCGCTGAATCACAGTGGTGCCATCGATGTTCTGGAACAGCGAGGAGTGCTGTACGTTCAAGTCGTTACAGTTGACAACATCTTAGCCAAGTTAGGTGACCCATTGATGGTGGGATATGCAATCACCGAACAGGCCGACGTCGTTGTGAAATCAACGCCAAAAGCTGCCGACTCAGAGGCAGTAGGGGTCTTCGCACGACGCAACGGATTGTGGGGAGTTGTGGAGTACACCGAAATAGGAGCAGATCGCGCTGCTGCACGTGATGGTGAAGGCAACCGATTGTTTGATGCCGCGAACATTGCAATCCACCTCATGCGTATCGATTTCCTTAAGAATGTAGCTCACCGAATGGAAACCTACGAGCGGTACCACGCAGCGATAAAATCGATCCCCACCGTCAATGGTCCGACATCAGGTGTGAAGCTGGAGGCGTTCATATTTGATTTGTTTGAGTTTTCGTCTGTGTTTCGTATCATGCAGGTTGATAGATCGGAGGAGTTTGCTCCCATCAAAAACTCTGATGACGGCAGTGTTGATACACCTGCAACGGCCGTCCGTGCCCTGCATGCACTGCACACCAAGTGGGTGAGATCAGCGCTACCCTGTGAGATGCCAAACAACATTAGCTTTGAAATTTCACCACTACTATCGTACGCGGGAGAAGGCATCAGTCCGTCGTCTGCCAAAGCATCAGTCGATAACCTGCGCACCTCAGGC
>comp31578_c0_seq1 len=1380 path=[10934954:0-218 10935644:219-232 10935696:233-1379]
TCTCGAGAACTTGAAGCGCTACTTGAGGTCAGTGGGCAGTCTCACATCGTAGAACATTTTGATGAACTACCTGCAGAAGAACAGGATACCTTCAGGACGCAAATTCAACACATTGCACCCTCTTTATCTCACTACAATCGAGTGTTTCAGGCCTCTGTGGACGCACTCAAGCCACATGCTGTGGTGGAGGTTGAACCTCCTTCCAAGACTGACTATTTTTATAGTAACCATGCAAATGAAGAAGTCGTGCAAAGAATGCGTCGACTGGGTGTGGATGCCATACAAAGGGGCGAGTTGGCAATCGTTATACTAGCGGGTGGCAGTGGGACGCGCCTTGGAAAGACGTTTCCGAAGGGTATGCTTGTCTGTCAAGATCTTTTGGAACGAAAATCGCTGTTTCAGTTGAGTTGTGAAAAGATTCGTCGACTACAACTTGTGTCCGAAGCGAAGCGACCCATTCCATTGTTACTGATGACATCGCCGCAAACGGATGCCGAAACGCAATCGTTTTTCAGGGCGAACAACTTCTTTGGACTCAACAAGGAGGACGTCATATTCTTTGTTCAGAGTGTGATGCCGTGCTACTCCAAGGAAGGAAAGGTATTGCTGGAGAGCAAAGGTCGCATGTCTACTGCAGCCGGAGGAAATGGTGGAATCTATCAAGCGCTGAATCACAGTGGTGCCATCGATGTTCTGGAACAGCGAGGAGTGCTGTACGTTCAAGTCGTTACAGTTGACAACATCTTAGCCAAGTTAGGTGACCCATTGATGGTGGGATATGCAATCACCGAACAGGCCGACGTCGTTGTGAAATCAACGCCAAAAGCTGCCGACTCAGAGGCAGTAGGGGTCTTCGCACGACGCAACGGATTGTGGGGAGTTGTGGAGTACACCGAAATAGGAGCAGATCGCGCTGCTGCACGTGATGGTGAAGGCAACCGATTGTTTGATGCCGCGAACATTGCAATCCACCTCATGCGTATCGATTTCCTTAAGAATGTAGCTCACCGAATGGAAACCTACGAGCGGTACCACGCAGCGATAAAATCGATCCCCACCGTCAATGGTCCGACATCAGGTGTGAAGCTGGAGGCGTTCATATTTGATTTGTTTGAGTTTTCGTCTGTGTTTCGTATCATGCAGGTTGATAGATCGGAGGAGTTTGCTCCCATCAAAAACTCTGATGACGGCAGTGTTGATACACCTGCAACGGCCGTCCGTGCCCTGCATGCACTGCACACCAAGTGGGTGAGATCAGCGCTACCCTGTGAGATGCCAAACAACATTAGCTTTGAAATTTCACCACTACTATCGTACGCGGGAGAAGGCATCAGTCCGTCGTCTGCCAAAGCATCAGTCGATAACCTGCGCACCTCAGGC
>comp31578_c0_seq1 len=1380 path=[10934954:0-218 10935644:219-232 10935696:233-1379]
TCTCGAGAACTTGAAGCGCTACTTGAGGTCAGTGGGCAGTCTCACATCGTAGAACATTTTGATGAACTACCTGCAGAAGAACAGGATACCTTCAGGACGCAAATTCAACACATTGCACCCTCTTTATCTCACTACAATCGAGTGTTTCAGGCCTCTGTGGACGCACTCAAGCCACATGCTGTGGTGGAGGTTGAACCTCCTTCCAAGACTGACTATTTTTATAGTAACCATGCAAATGAAGAAGTCGTGCAAAGAATGCGTCGACTGGGTGTGGATGCCATACAAAGGGGCGAGTTGGCAATCGTTATACTAGCGGGTGGCAGTGGGACGCGCCTTGGAAAGACGTTTCCGAAGGGTATGCTTGTCTGTCAAGATCTTTTGGAACGAAAATCGCTGTTTCAGTTGAGTTGTGAAAAGATTCGTCGACTACAACTTGTGTCCGAAGCGAAGCGACCCATTCCATTGTTACTGATGACATCGCCGCAAACGGATGCCGAAACGCAATCGTTTTTCAGGGCGAACAACTTCTTTGGACTCAACAAGGAGGACGTCATATTCTTTGTTCAGAGTGTGATGCCGTGCTACTCCAAGGAAGGAAAGGTATTGCTGGAGAGCAAAGGTCGCATGTCTACTGCAGCCGGAGGAAATGGTGGAATCTATCAAGCGCTGAATCACAGTGGTGCCATCGATGTTCTGGAACAGCGAGGAGTGCTGTACGTTCAAGTCGTTACAGTTGACAACATCTTAGCCAAGTTAGGTGACCCATTGATGGTGGGATATGCAATCACCGAACAGGCCGACGTCGTTGTGAAATCAACGCCAAAAGCTGCCGACTCAGAGGCAGTAGGGGTCTTCGCACGACGCAACGGATTGTGGGGAGTTGTGGAGTACACCGAAATAGGAGCAGATCGCGCTGCTGCACGTGATGGTGAAGGCAACCGATTGTTTGATGCCGCGAACATTGCAATCCACCTCATGCGTATCGATTTCCTTAAGAATGTAGCTCACCGAATGGAAACCTACGAGCGGTACCACGCAGCGATAAAATCGATCCCCACCGTCAATGGTCCGACATCAGGTGTGAAGCTGGAGGCGTTCATATTTGATTTGTTTGAGTTTTCGTCTGTGTTTCGTATCATGCAGGTTGATAGATCGGAGGAGTTTGCTCCCATCAAAAACTCTGATGACGGCAGTGTTGATACACCTGCAACGGCCGTCCGTGCCCTGCATGCACTGCACACCAAGTGGGTGAGATCAGCGCTACCCTGTGAGATGCCAAACAACATTAGCTTTGAAATTTCACCACTACTATCGTACGCGGGAGAAGGCATCAGTCCGTCGTCTGCCAAAGCATCAGTCGATAACCTGCGCACCTCAGGC
>comp34990_c0_seq1 len=1455 path=[12747626:0-1257 12751824:1258-1454]
GTCACAACGCACTCACCTCGCCTATGAGCAAACCAACGTTTGCGCCTGAGGTGCGCAGGTTATCGACTGATGCTTTGGCAGACGACGGACTGATGCCTTCTCCCGCGTACGATAGTAGTGGTGAAATTTCAAAGCTAATGTTGTTTGGCATCTCACAGGGTAGCGCTGATCTCACCCACTTGGTGTGCAGTGCATGCAGGGCACGGACGGCCGTTGCAGGTGTATCAACACTGCCGTCATCAGAGTTTTTGATGGGAGCAAACTCCTCCGATCTATCAACCTGCATGATACGAAACACAGACGAAAACTCAAACAAATCAAATATGAACGCCTCCAGCTTCACACCTGATGTCGGACCATTGACGGTGGGGATCGATTTTATCGCTGCGTGGTACCGCTCGTAGGTTTCCATTCGGTGAGCTACATTCTTAAGGAAATCGATACGCATGAGGTGGATTGCAATGTTCGCGGCATCAAACAATCGGTTGCCTTCACCATCACGTGCAGCAGCGCGATCTGCTCCTATTTCGGTGTACTCCACAACTCCCCACAATCCGTTGCGTCGTGCGAAGACCCCTACTGCCTCTGAGTCGGCAGCTTTTGGCGTTGATTTCACAACGACGTCGGCCTGTTCGGTGATTGCATATCCCACCATCAATGGGTCACCTAACTTGGCTAAGATGTTGTCAACTGTAACGACTTGAACGTACAGCACTCCTCGCTGTTCCAGAACATCGATGGCACCACTGTGATTCAGCGCTTGATAGATTCCACCATTTCCTCCGGCTGCAGTAGACATGCGACCTTTGCTCTCCAGCAATACCTTTCCTTCCTTGGAGTAGCACGGCATCACACTCTGAACAAAGAATATGACGTCCTCCTTGTTGAGTCCAAAGAAGTTGTTCGCCCTGAAAAACGATTGCGTTTCGGCATCCGTTTGCGGCGATGTCATCAGTAACAATGGAATGGGTCGCTTCGCTTCGGACACAAGTTGTAGTCGACGAATCTTTTCACAACTCAACTGAAACAGCGATTTTCGTTCCAAAAGATCTTGACAGACAAGCATACCCTTCGGAAACGTCTTTCCAAGGCGCGTCCCACTGCCACCCGCTAGTATAACGATTGCCAACTCGCCCCTTTGTATGGCATCCACACCCAGTCGACGCATTCTTTGCACGACTTCTTCATTTGCATGGTTACTATAAAAATAGTCAGTCTTGGAAGGAGGTTCAACCTCCACCACAGCATGTGGCTTGAGTGCGTCCACAGAGGCCTGAAACACTCGATTGTAGTGAGATAAAGAGGGTGCAATGTGTTGAATTTGCGTCCTGAAGGTATCCTGTTCTTCTGCAGGTAGTTCATCAAAATGTTCTACGATGTGAGACTGCCCACTGACCTCAAGTAGCGCTTCAAGTTCTCGTTTAGTCACCGACATCACCTACCAATAAAGTACAG
>comp34990_c0_seq1 len=1455 path=[12747626:0-1257 12751824:1258-1454]
GTCACAACGCACTCACCTCGCCTATGAGCAAACCAACGTTTGCGCCTGAGGTGCGCAGGTTATCGACTGATGCTTTGGCAGACGACGGACTGATGCCTTCTCCCGCGTACGATAGTAGTGGTGAAATTTCAAAGCTAATGTTGTTTGGCATCTCACAGGGTAGCGCTGATCTCACCCACTTGGTGTGCAGTGCATGCAGGGCACGGACGGCCGTTGCAGGTGTATCAACACTGCCGTCATCAGAGTTTTTGATGGGAGCAAACTCCTCCGATCTATCAACCTGCATGATACGAAACACAGACGAAAACTCAAACAAATCAAATATGAACGCCTCCAGCTTCACACCTGATGTCGGACCATTGACGGTGGGGATCGATTTTATCGCTGCGTGGTACCGCTCGTAGGTTTCCATTCGGTGAGCTACATTCTTAAGGAAATCGATACGCATGAGGTGGATTGCAATGTTCGCGGCATCAAACAATCGGTTGCCTTCACCATCACGTGCAGCAGCGCGATCTGCTCCTATTTCGGTGTACTCCACAACTCCCCACAATCCGTTGCGTCGTGCGAAGACCCCTACTGCCTCTGAGTCGGCAGCTTTTGGCGTTGATTTCACAACGACGTCGGCCTGTTCGGTGATTGCATATCCCACCATCAATGGGTCACCTAACTTGGCTAAGATGTTGTCAACTGTAACGACTTGAACGTACAGCACTCCTCGCTGTTCCAGAACATCGATGGCACCACTGTGATTCAGCGCTTGATAGATTCCACCATTTCCTCCGGCTGCAGTAGACATGCGACCTTTGCTCTCCAGCAATACCTTTCCTTCCTTGGAGTAGCACGGCATCACACTCTGAACAAAGAATATGACGTCCTCCTTGTTGAGTCCAAAGAAGTTGTTCGCCCTGAAAAACGATTGCGTTTCGGCATCCGTTTGCGGCGATGTCATCAGTAACAATGGAATGGGTCGCTTCGCTTCGGACACAAGTTGTAGTCGACGAATCTTTTCACAACTCAACTGAAACAGCGATTTTCGTTCCAAAAGATCTTGACAGACAAGCATACCCTTCGGAAACGTCTTTCCAAGGCGCGTCCCACTGCCACCCGCTAGTATAACGATTGCCAACTCGCCCCTTTGTATGGCATCCACACCCAGTCGACGCATTCTTTGCACGACTTCTTCATTTGCATGGTTACTATAAAAATAGTCAGTCTTGGAAGGAGGTTCAACCTCCACCACAGCATGTGGCTTGAGTGCGTCCACAGAGGCCTGAAACACTCGATTGTAGTGAGATAAAGAGGGTGCAATGTGTTGAATTTGCGTCCTGAAGGTATCCTGTTCTTCTGCAGGTAGTTCATCAAAATGTTCTACGATGTGAGACTGCCCACTGACCTCAAGTAGCGCTTCAAGTTCTCGTTTAGTCACCGACATCACCTACCAATAAAGTACAG
>comp34990_c0_seq1 len=1455 path=[12747626:0-1257 12751824:1258-1454]
GTCACAACGCACTCACCTCGCCTATGAGCAAACCAACGTTTGCGCCTGAGGTGCGCAGGTTATCGACTGATGCTTTGGCAGACGACGGACTGATGCCTTCTCCCGCGTACGATAGTAGTGGTGAAATTTCAAAGCTAATGTTGTTTGGCATCTCACAGGGTAGCGCTGATCTCACCCACTTGGTGTGCAGTGCATGCAGGGCACGGACGGCCGTTGCAGGTGTATCAACACTGCCGTCATCAGAGTTTTTGATGGGAGCAAACTCCTCCGATCTATCAACCTGCATGATACGAAACACAGACGAAAACTCAAACAAATCAAATATGAACGCCTCCAGCTTCACACCTGATGTCGGACCATTGACGGTGGGGATCGATTTTATCGCTGCGTGGTACCGCTCGTAGGTTTCCATTCGGTGAGCTACATTCTTAAGGAAATCGATACGCATGAGGTGGATTGCAATGTTCGCGGCATCAAACAATCGGTTGCCTTCACCATCACGTGCAGCAGCGCGATCTGCTCCTATTTCGGTGTACTCCACAACTCCCCACAATCCGTTGCGTCGTGCGAAGACCCCTACTGCCTCTGAGTCGGCAGCTTTTGGCGTTGATTTCACAACGACGTCGGCCTGTTCGGTGATTGCATATCCCACCATCAATGGGTCACCTAACTTGGCTAAGATGTTGTCAACTGTAACGACTTGAACGTACAGCACTCCTCGCTGTTCCAGAACATCGATGGCACCACTGTGATTCAGCGCTTGATAGATTCCACCATTTCCTCCGGCTGCAGTAGACATGCGACCTTTGCTCTCCAGCAATACCTTTCCTTCCTTGGAGTAGCACGGCATCACACTCTGAACAAAGAATATGACGTCCTCCTTGTTGAGTCCAAAGAAGTTGTTCGCCCTGAAAAACGATTGCGTTTCGGCATCCGTTTGCGGCGATGTCATCAGTAACAATGGAATGGGTCGCTTCGCTTCGGACACAAGTTGTAGTCGACGAATCTTTTCACAACTCAACTGAAACAGCGATTTTCGTTCCAAAAGATCTTGACAGACAAGCATACCCTTCGGAAACGTCTTTCCAAGGCGCGTCCCACTGCCACCCGCTAGTATAACGATTGCCAACTCGCCCCTTTGTATGGCATCCACACCCAGTCGACGCATTCTTTGCACGACTTCTTCATTTGCATGGTTACTATAAAAATAGTCAGTCTTGGAAGGAGGTTCAACCTCCACCACAGCATGTGGCTTGAGTGCGTCCACAGAGGCCTGAAACACTCGATTGTAGTGAGATAAAGAGGGTGCAATGTGTTGAATTTGCGTCCTGAAGGTATCCTGTTCTTCTGCAGGTAGTTCATCAAAATGTTCTACGATGTGAGACTGCCCACTGACCTCAAGTAGCGCTTCAAGTTCTCGTTTAGTCACCGACATCACCTACCAATAAAGTACAG
>comp34990_c0_seq1 len=1455 path=[12747626:0-1257 12751824:1258-1454]
GTCACAACGCACTCACCTCGCCTATGAGCAAACCAACGTTTGCGCCTGAGGTGCGCAGGTTATCGACTGATGCTTTGGCAGACGACGGACTGATGCCTTCTCCCGCGTACGATAGTAGTGGTGAAATTTCAAAGCTAATGTTGTTTGGCATCTCACAGGGTAGCGCTGATCTCACCCACTTGGTGTGCAGTGCATGCAGGGCACGGACGGCCGTTGCAGGTGTATCAACACTGCCGTCATCAGAGTTTTTGATGGGAGCAAACTCCTCCGATCTATCAACCTGCATGATACGAAACACAGACGAAAACTCAAACAAATCAAATATGAACGCCTCCAGCTTCACACCTGATGTCGGACCATTGACGGTGGGGATCGATTTTATCGCTGCGTGGTACCGCTCGTAGGTTTCCATTCGGTGAGCTACATTCTTAAGGAAATCGATACGCATGAGGTGGATTGCAATGTTCGCGGCATCAAACAATCGGTTGCCTTCACCATCACGTGCAGCAGCGCGATCTGCTCCTATTTCGGTGTACTCCACAACTCCCCACAATCCGTTGCGTCGTGCGAAGACCCCTACTGCCTCTGAGTCGGCAGCTTTTGGCGTTGATTTCACAACGACGTCGGCCTGTTCGGTGATTGCATATCCCACCATCAATGGGTCACCTAACTTGGCTAAGATGTTGTCAACTGTAACGACTTGAACGTACAGCACTCCTCGCTGTTCCAGAACATCGATGGCACCACTGTGATTCAGCGCTTGATAGATTCCACCATTTCCTCCGGCTGCAGTAGACATGCGACCTTTGCTCTCCAGCAATACCTTTCCTTCCTTGGAGTAGCACGGCATCACACTCTGAACAAAGAATATGACGTCCTCCTTGTTGAGTCCAAAGAAGTTGTTCGCCCTGAAAAACGATTGCGTTTCGGCATCCGTTTGCGGCGATGTCATCAGTAACAATGGAATGGGTCGCTTCGCTTCGGACACAAGTTGTAGTCGACGAATCTTTTCACAACTCAACTGAAACAGCGATTTTCGTTCCAAAAGATCTTGACAGACAAGCATACCCTTCGGAAACGTCTTTCCAAGGCGCGTCCCACTGCCACCCGCTAGTATAACGATTGCCAACTCGCCCCTTTGTATGGCATCCACACCCAGTCGACGCATTCTTTGCACGACTTCTTCATTTGCATGGTTACTATAAAAATAGTCAGTCTTGGAAGGAGGTTCAACCTCCACCACAGCATGTGGCTTGAGTGCGTCCACAGAGGCCTGAAACACTCGATTGTAGTGAGATAAAGAGGGTGCAATGTGTTGAATTTGCGTCCTGAAGGTATCCTGTTCTTCTGCAGGTAGTTCATCAAAATGTTCTACGATGTGAGACTGCCCACTGACCTCAAGTAGCGCTTCAAGTTCTCGTTTAGTCACCGACATCACCTACCAATAAAGTACAG
>comp37687_c0_seq1 len=412 path=[14126003:0-135 14126461:136-139 14126469:140-411]
GCGACAACTCACCAAGGTACATTCCGCTGATCATTTTTTCAAAACGTTGGGCACCAGGATTGATGCTTGAGGCGTCGAGGATGTCATCGTATTTGGATAGTGGAAGTCCGTGGGGCTGGCCGTCAGACCCGAAATTTCCGAATTCCATGTTGATAATGGTATCGCAGCCACCATGTTGCAATACGGCAGCGTCCTTGGTCACCGCGCTGCTTCGTTCCCAGTAACATGCATTCGCACCCGTGCCGAGGATCACACCTACTTCTGTGCGATCGTCGGAAAAGTATCGGGCCGCTAACGTACCGACCGTGTCATTGCAGAGTGCCACGAGTTTGAAGTGAATCGATGCGCGATCGAAGGCTCGTTGCAGGAGGGCAACAACATCCTGACCCACGACGTTGGTGGTGCGAAATCC
>comp37687_c0_seq1 len=412 path=[14126003:0-135 14126461:136-139 14126469:140-411]
GCGACAACTCACCAAGGTACATTCCGCTGATCATTTTTTCAAAACGTTGGGCACCAGGATTGATGCTTGAGGCGTCGAGGATGTCATCGTATTTGGATAGTGGAAGTCCGTGGGGCTGGCCGTCAGACCCGAAATTTCCGAATTCCATGTTGATAATGGTATCGCAGCCACCATGTTGCAATACGGCAGCGTCCTTGGTCACCGCGCTGCTTCGTTCCCAGTAACATGCATTCGCACCCGTGCCGAGGATCACACCTACTTCTGTGCGATCGTCGGAAAAGTATCGGGCCGCTAACGTACCGACCGTGTCATTGCAGAGTGCCACGAGTTTGAAGTGAATCGATGCGCGATCGAAGGCTCGTTGCAGGAGGGCAACAACATCCTGACCCACGACGTTGGTGGTGCGAAATCC
>comp37687_c0_seq1 len=412 path=[14126003:0-135 14126461:136-139 14126469:140-411]
GCGACAACTCACCAAGGTACATTCCGCTGATCATTTTTTCAAAACGTTGGGCACCAGGATTGATGCTTGAGGCGTCGAGGATGTCATCGTATTTGGATAGTGGAAGTCCGTGGGGCTGGCCGTCAGACCCGAAATTTCCGAATTCCATGTTGATAATGGTATCGCAGCCACCATGTTGCAATACGGCAGCGTCCTTGGTCACCGCGCTGCTTCGTTCCCAGTAACATGCATTCGCACCCGTGCCGAGGATCACACCTACTTCTGTGCGATCGTCGGAAAAGTATCGGGCCGCTAACGTACCGACCGTGTCATTGCAGAGTGCCACGAGTTTGAAGTGAATCGATGCGCGATCGAAGGCTCGTTGCAGGAGGGCAACAACATCCTGACCCACGACGTTGGTGGTGCGAAATCC
>comp41932_c0_seq1 len=911 path=[16481126:0-173 16481804:174-197 16484596:198-205 16481912:206-910]
CTTTCCGATAAGACTTTTTTTTTTGCTAGATGCAATATAGCCTTCAAGCGGTGGTTTGCTTCAGCAGCAACTCTCGTGCAACCACCAGTTCAACAAGCAACGCTCGTGCCTTGTCTAGCGACATGTCTACCACAACCTCCGTCCCTTGTGGATCTTGGCGATTGCCATCCAGCACCCAATGCGTGCGAATCACTGGCGACAGCGCGTCCGTCTCCTCGTCAATTTCAAACTGAACTGCTGTTTTCAACGCGTCGGATTTCGTCGTCCCCGACCCAACATCGTCGCCATCATGGGCTACATTAGCAACTGATCGAGTCACGAAGGCGCAATTGACATCTCGCACTGCATTCCGAAGGGGCAGTTGCCGTTGAAGTGCTTTCCGGAGGCTAGGGAACGCACTATGCGTACCGCTCACAATCACCTCAGCAACAGCAGGATCCAATCCGAGCATGGTCAAATCTTCCAGGGCCGCGTCGGATGCGACGTTGTAGCGAACAAGATTGGAGACAATTGTGTGAACTGCCGTCAATGCTTGGGCAAAATCTAAAGGCGATAAGGTGGTGGATGATACGTCGGATGAGACGGATCGCTGCAGTGCGGCGGTATCACGTGCCAGATCCACCCACCTGGTTCCTGTGTTTGCGGTTGCATTGTTGTTGTTGTTGATGCCGGTGGTGGTGGTGGTCCCCTTTGGAGACGATGTGCGCCCGACGACACCCGTCGTTGACGTAGTGACATCGGTGGTAAGCAGAATAGCGTTGGTACAGTGATCGACAAGACGAGAGATAATGGCTGGTGTAAGGTTGGCAACAACAGCCAGTTGTGCCAAGACGCTATCTGGGCAATCAAGCCCTCCGAATATCTTAAACTTCATGAATTTTTCCTCTTTCTTCTTTCAATAAAGTACAGAA
>comp47208_c0_seq1 len=913 path=[19219800:0-704 19221959:705-712 19221985:713-912]
TTCTGTACTTTATTGAAAGAAGAAAGAGGAAAAATTCATGAAGTTTAAGATATTCGGAGGGCTTGATTGCCCAGATAGCGTCTTGGCACAACTGGCTGTTGTTGCCAACCTTACACCAGCCATTATCTCTCGTCTTGTCGATCACTGTACCAACGCTATTCTGCTTACCACCGATGTCACTACGTCAACGACGGGTGTCGTCGGGCGCACATCGTCTCCAAAGGGGACCACCACCACCACCGGCATCAACAACAACAACAATGCAACCGCAAACACAGGAACCAGGTGGGTGGATCTGGCACGTGATACCGCCGCACTGCAGCGATCCGTCTCATCCGACGTATCATCCACCACCTTATCGCCTTTAGATTTTGCCCAAGCATTGACGGCAGTTCACACAATTGTCTCCAATCTTGTTCGCTACAACGTCGCATCCGACGCGGCCCTGGAAGATTTGACCATGCTCGGATTGGATCCTGCTGTTGCTGAGGTGATTGTGAGCGGTACGCATAGTGCGTTCCCTAGCCTCCGGAAAGCACTTCAACGGCAACTGCCCCTTCGGAATGCAGTGCGAGATGTCAATTGCGCCTTCGTGACTCGATCAGTTGCTAATGTAGCCCATGATGGCGACGATGTTGGGTCGGGGACGACGAAATCCGACGCGTTGAAAACAGCAGTTCAGTTTGAAATTGACGAGGAGACGGACGCGCTGTCGCCAGTGATTCGCACGCATTGGGTGCTGGATGGCAATCGCCAAGATCCACAAGGGACGGAGGTTGTGGTAGACATGTCGCTAGACAAGGCACGAGCGTTGCTTGTTGAACTGGTGGTTGCACGAGAGTTGCTGCTGAAGCAAACCACCGCTTGAAGGCTATATTGCATCTAGCAAAAAAAAGTCTTATCGGAAAGGGTG
>comp49214_c0_seq1 len=514 path=[20227233:0-468 20228877:469-478 20228916:479-513]
CTAGTTCTGACTCCTTACAACACAGTATCATAAATATGTCGTGGAAGCTTCCCATCGCTTTGGAAAACGTTCGTGCGCGTTTGCACGTATCGGATGCCTATCTGGGCGCACTCAGTCATTTCATGGTCCATGAGATGGAGGAAGGCCTTGCAGGACGTTCGAGCACGTTGCAAATGTTGCCAAGCTTCGTATATCGCAAAGACACGCATCACGTGGACGGTACCTACTACGCGTTAGATCTTGGGGGTACAAACTTTCGTGTCATCCGCATGGTCATTCACGACGGCGAGTTGGTAAGGGAGGAGCTCGCACAAATGGGATTTACAGTGCCTCAGGAGCACATGAACGGTGATGCGGACGCACTCTTTGATTTCATTGCTGCGTCACTTGGCAAGTTCTTGCTGGATGTTGAAGGAGCTGAGAAAGCAAAAGCCGATCACCCACTAGGTTTCACCTTTAGCTTTCCAGTGCATCAAACAAGCATCGATTGTGGTACTCTGGCACGATGGACGAA
>comp49214_c0_seq1 len=514 path=[20227233:0-468 20228877:469-478 20228916:479-513]
CTAGTTCTGACTCCTTACAACACAGTATCATAAATATGTCGTGGAAGCTTCCCATCGCTTTGGAAAACGTTCGTGCGCGTTTGCACGTATCGGATGCCTATCTGGGCGCACTCAGTCATTTCATGGTCCATGAGATGGAGGAAGGCCTTGCAGGACGTTCGAGCACGTTGCAAATGTTGCCAAGCTTCGTATATCGCAAAGACACGCATCACGTGGACGGTACCTACTACGCGTTAGATCTTGGGGGTACAAACTTTCGTGTCATCCGCATGGTCATTCACGACGGCGAGTTGGTAAGGGAGGAGCTCGCACAAATGGGATTTACAGTGCCTCAGGAGCACATGAACGGTGATGCGGACGCACTCTTTGATTTCATTGCTGCGTCACTTGGCAAGTTCTTGCTGGATGTTGAAGGAGCTGAGAAAGCAAAAGCCGATCACCCACTAGGTTTCACCTTTAGCTTTCCAGTGCATCAAACAAGCATCGATTGTGGTACTCTGGCACGATGGACGAA
>comp49214_c0_seq1 len=514 path=[20227233:0-468 20228877:469-478 20228916:479-513]
CTAGTTCTGACTCCTTACAACACAGTATCATAAATATGTCGTGGAAGCTTCCCATCGCTTTGGAAAACGTTCGTGCGCGTTTGCACGTATCGGATGCCTATCTGGGCGCACTCAGTCATTTCATGGTCCATGAGATGGAGGAAGGCCTTGCAGGACGTTCGAGCACGTTGCAAATGTTGCCAAGCTTCGTATATCGCAAAGACACGCATCACGTGGACGGTACCTACTACGCGTTAGATCTTGGGGGTACAAACTTTCGTGTCATCCGCATGGTCATTCACGACGGCGAGTTGGTAAGGGAGGAGCTCGCACAAATGGGATTTACAGTGCCTCAGGAGCACATGAACGGTGATGCGGACGCACTCTTTGATTTCATTGCTGCGTCACTTGGCAAGTTCTTGCTGGATGTTGAAGGAGCTGAGAAAGCAAAAGCCGATCACCCACTAGGTTTCACCTTTAGCTTTCCAGTGCATCAAACAAGCATCGATTGTGGTACTCTGGCACGATGGACGAA
>comp49214_c0_seq2 len=479 path=[20227233:0-468 20229106:469-478]
CTAGTTCTGACTCCTTACAACACAGTATCATAAATATGTCGTGGAAGCTTCCCATCGCTTTGGAAAACGTTCGTGCGCGTTTGCACGTATCGGATGCCTATCTGGGCGCACTCAGTCATTTCATGGTCCATGAGATGGAGGAAGGCCTTGCAGGACGTTCGAGCACGTTGCAAATGTTGCCAAGCTTCGTATATCGCAAAGACACGCATCACGTGGACGGTACCTACTACGCGTTAGATCTTGGGGGTACAAACTTTCGTGTCATCCGCATGGTCATTCACGACGGCGAGTTGGTAAGGGAGGAGCTCGCACAAATGGGATTTACAGTGCCTCAGGAGCACATGAACGGTGATGCGGACGCACTCTTTGATTTCATTGCTGCGTCACTTGGCAAGTTCTTGCTGGATGTTGAAGGAGCTGAGAAAGCAAAAGCCGATCACCCACTAGGTTTCACCTTTAGCTTTCCAGTACATCAAACG
>comp49214_c0_seq2 len=479 path=[20227233:0-468 20229106:469-478]
CTAGTTCTGACTCCTTACAACACAGTATCATAAATATGTCGTGGAAGCTTCCCATCGCTTTGGAAAACGTTCGTGCGCGTTTGCACGTATCGGATGCCTATCTGGGCGCACTCAGTCATTTCATGGTCCATGAGATGGAGGAAGGCCTTGCAGGACGTTCGAGCACGTTGCAAATGTTGCCAAGCTTCGTATATCGCAAAGACACGCATCACGTGGACGGTACCTACTACGCGTTAGATCTTGGGGGTACAAACTTTCGTGTCATCCGCATGGTCATTCACGACGGCGAGTTGGTAAGGGAGGAGCTCGCACAAATGGGATTTACAGTGCCTCAGGAGCACATGAACGGTGATGCGGACGCACTCTTTGATTTCATTGCTGCGTCACTTGGCAAGTTCTTGCTGGATGTTGAAGGAGCTGAGAAAGCAAAAGCCGATCACCCACTAGGTTTCACCTTTAGCTTTCCAGTACATCAAACG
>comp49214_c0_seq2 len=479 path=[20227233:0-468 20229106:469-478]
CTAGTTCTGACTCCTTACAACACAGTATCATAAATATGTCGTGGAAGCTTCCCATCGCTTTGGAAAACGTTCGTGCGCGTTTGCACGTATCGGATGCCTATCTGGGCGCACTCAGTCATTTCATGGTCCATGAGATGGAGGAAGGCCTTGCAGGACGTTCGAGCACGTTGCAAATGTTGCCAAGCTTCGTATATCGCAAAGACACGCATCACGTGGACGGTACCTACTACGCGTTAGATCTTGGGGGTACAAACTTTCGTGTCATCCGCATGGTCATTCACGACGGCGAGTTGGTAAGGGAGGAGCTCGCACAAATGGGATTTACAGTGCCTCAGGAGCACATGAACGGTGATGCGGACGCACTCTTTGATTTCATTGCTGCGTCACTTGGCAAGTTCTTGCTGGATGTTGAAGGAGCTGAGAAAGCAAAAGCCGATCACCCACTAGGTTTCACCTTTAGCTTTCCAGTACATCAAACG
>comp57463_c0_seq2 len=245 path=[25469671:0-211 25471918:212-217 25470677:218-219 25470685:220-244]
TAGTTTTCACAGAACTGCTGCTCTCGGCTGTCGCTGATGAAATTGAAATAAGTCAGCGAGCACAGGTTTAAACGTTCGTAAATAAAGCTCGGGAGAGTTTGAAGCTGATTCTGGCTCAAGTCAAGCGTGTTGATGCTCTCCAGAAAAACTGAGCTGTTGCTGTCGGCAGTTGATGTCACGCTCCTGAGTTTGTTATCCCTCAAATCAAGAAACTTCAAGTCTCGCGAAATCGGGCTTAGAAATGC
>comp57463_c0_seq2 len=245 path=[25469671:0-211 25471918:212-217 25470677:218-219 25470685:220-244]
TAGTTTTCACAGAACTGCTGCTCTCGGCTGTCGCTGATGAAATTGAAATAAGTCAGCGAGCACAGGTTTAAACGTTCGTAAATAAAGCTCGGGAGAGTTTGAAGCTGATTCTGGCTCAAGTCAAGCGTGTTGATGCTCTCCAGAAAAACTGAGCTGTTGCTGTCGGCAGTTGATGTCACGCTCCTGAGTTTGTTATCCCTCAAATCAAGAAACTTCAAGTCTCGCGAAATCGGGCTTAGAAATGC
>comp57463_c0_seq2 len=245 path=[25469671:0-211 25471918:212-217 25470677:218-219 25470685:220-244]
TAGTTTTCACAGAACTGCTGCTCTCGGCTGTCGCTGATGAAATTGAAATAAGTCAGCGAGCACAGGTTTAAACGTTCGTAAATAAAGCTCGGGAGAGTTTGAAGCTGATTCTGGCTCAAGTCAAGCGTGTTGATGCTCTCCAGAAAAACTGAGCTGTTGCTGTCGGCAGTTGATGTCACGCTCCTGAGTTTGTTATCCCTCAAATCAAGAAACTTCAAGTCTCGCGAAATCGGGCTTAGAAATGC
>comp57463_c0_seq2 len=245 path=[25469671:0-211 25471918:212-217 25470677:218-219 25470685:220-244]
TAGTTTTCACAGAACTGCTGCTCTCGGCTGTCGCTGATGAAATTGAAATAAGTCAGCGAGCACAGGTTTAAACGTTCGTAAATAAAGCTCGGGAGAGTTTGAAGCTGATTCTGGCTCAAGTCAAGCGTGTTGATGCTCTCCAGAAAAACTGAGCTGTTGCTGTCGGCAGTTGATGTCACGCTCCTGAGTTTGTTATCCCTCAAATCAAGAAACTTCAAGTCTCGCGAAATCGGGCTTAGAAATGC
>comp61622_c0_seq1 len=297 path=[28525886:0-23 28525973:24-50 28526065:51-54 28526074:55-225 28526642:226-296]
TTATCCCGCTGAACTTTGAGTTGCCAGTAAGGTATTCAAAGTGCCAGCCCGTTCATTGATTGCTTGATTGCTATCGAAATTTCAAGCGATAACAAAAGGATTTTCTAATTTTTTGGGAGAAAACCATGTCGCTGAATACAGGCTCCCGGACGGCAGATTGGGCAGAGAAGATTGCGCTTGAAAATGCAAATTTGGAAGATTCAAATAAGAACACAAATGGTAAAAATAAACAATTATTATACTATGGTGGTAAATTTACGAAGTTTTACATACAAGAACAGCTCGATCATGCTCTGT
>comp61622_c0_seq1 len=297 path=[28525886:0-23 28525973:24-50 28526065:51-54 28526074:55-225 28526642:226-296]
TTATCCCGCTGAACTTTGAGTTGCCAGTAAGGTATTCAAAGTGCCAGCCCGTTCATTGATTGCTTGATTGCTATCGAAATTTCAAGCGATAACAAAAGGATTTTCTAATTTTTTGGGAGAAAACCATGTCGCTGAATACAGGCTCCCGGACGGCAGATTGGGCAGAGAAGATTGCGCTTGAAAATGCAAATTTGGAAGATTCAAATAAGAACACAAATGGTAAAAATAAACAATTATTATACTATGGTGGTAAATTTACGAAGTTTTACATACAAGAACAGCTCGATCATGCTCTGT
>comp61622_c0_seq1 len=297 path=[28525886:0-23 28525973:24-50 28526065:51-54 28526074:55-225 28526642:226-296]
TTATCCCGCTGAACTTTGAGTTGCCAGTAAGGTATTCAAAGTGCCAGCCCGTTCATTGATTGCTTGATTGCTATCGAAATTTCAAGCGATAACAAAAGGATTTTCTAATTTTTTGGGAGAAAACCATGTCGCTGAATACAGGCTCCCGGACGGCAGATTGGGCAGAGAAGATTGCGCTTGAAAATGCAAATTTGGAAGATTCAAATAAGAACACAAATGGTAAAAATAAACAATTATTATACTATGGTGGTAAATTTACGAAGTTTTACATACAAGAACAGCTCGATCATGCTCTGT
>comp61622_c0_seq2 len=456 path=[28525886:0-23 28528021:24-40 28527058:41-50 28527092:51-209 28526065:210-213 28526074:214-384 28526642:385-455]
TTATCCCGCTGAACTTTGAGTTGCTGCAACGTGAAAAGCACGTAATACTAAATATTAACCGATGAACGTCTCACCCTCCAACGGCAAATGTTGATTGATTACTTGATTGACAATCATAAGAATGCACTTGTGAGGCTCACTACTTCGACTGTCGATTGATTGAATCATTGATTGAAACAAACCCAGTAAGGTATTCAAAGTGCCAACCCCTTCATTGATTGCTTGATTGCTATCGAAATTTCAAGCGATAACAAAAGGATTTTCTAATTTTTTGGGAGAAAACCATGTCGCTGAATACAGGCTCCCGGACGGCAGATTGGGCAGAGAAGATTGCGCTTGAAAATGCAAATTTGGAAGATTCAAATAAGAACACAAATGGTAAAAATAAACAATTATTATACTATGGTGGTAAATTTACGAAGTTTTACATACAAGAACAGCTCGATCATGCTCTGT
>comp61622_c0_seq2 len=456 path=[28525886:0-23 28528021:24-40 28527058:41-50 28527092:51-209 28526065:210-213 28526074:214-384 28526642:385-455]
TTATCCCGCTGAACTTTGAGTTGCTGCAACGTGAAAAGCACGTAATACTAAATATTAACCGATGAACGTCTCACCCTCCAACGGCAAATGTTGATTGATTACTTGATTGACAATCATAAGAATGCACTTGTGAGGCTCACTACTTCGACTGTCGATTGATTGAATCATTGATTGAAACAAACCCAGTAAGGTATTCAAAGTGCCAACCCCTTCATTGATTGCTTGATTGCTATCGAAATTTCAAGCGATAACAAAAGGATTTTCTAATTTTTTGGGAGAAAACCATGTCGCTGAATACAGGCTCCCGGACGGCAGATTGGGCAGAGAAGATTGCGCTTGAAAATGCAAATTTGGAAGATTCAAATAAGAACACAAATGGTAAAAATAAACAATTATTATACTATGGTGGTAAATTTACGAAGTTTTACATACAAGAACAGCTCGATCATGCTCTGT
>comp61622_c0_seq2 len=456 path=[28525886:0-23 28528021:24-40 28527058:41-50 28527092:51-209 28526065:210-213 28526074:214-384 28526642:385-455]
TTATCCCGCTGAACTTTGAGTTGCTGCAACGTGAAAAGCACGTAATACTAAATATTAACCGATGAACGTCTCACCCTCCAACGGCAAATGTTGATTGATTACTTGATTGACAATCATAAGAATGCACTTGTGAGGCTCACTACTTCGACTGTCGATTGATTGAATCATTGATTGAAACAAACCCAGTAAGGTATTCAAAGTGCCAACCCCTTCATTGATTGCTTGATTGCTATCGAAATTTCAAGCGATAACAAAAGGATTTTCTAATTTTTTGGGAGAAAACCATGTCGCTGAATACAGGCTCCCGGACGGCAGATTGGGCAGAGAAGATTGCGCTTGAAAATGCAAATTTGGAAGATTCAAATAAGAACACAAATGGTAAAAATAAACAATTATTATACTATGGTGGTAAATTTACGAAGTTTTACATACAAGAACAGCTCGATCATGCTCTGT
>comp63937_c0_seq2 len=225 path=[30549816:0-203 30550349:204-224]
TCCGGACTCAGCGACCAACTGATTGTGGAGTGCATCATTGGATGCAATGCATAGTTGAAAAGGTGGCATGATGTCCTTCGCTGTTGGACACTGGGATGATTGCTTGATGGGCATCCTCATCAGTCGACGTTGAGGACGACTCACTGGAGGCACGAAGCGCGTCCAATTCACGCCACAATGACTTCATGGACCGGGAAGACGACACCGACGATGCAGACGTGCTGC
>comp63937_c0_seq3 len=225 path=[30549816:0-203 30552971:204-224]
TCCGGACTCAGCGACCAACTGATTGTGGAGTGCATCATTGGATGCAATGCATAGTTGAAAAGGTGGCATGATGTCCTTCGCTGTTGGACACTGGGATGATTGCTTGATGGGCATCCTCATCAGTCGACGTTGAGGACGACTCACTGGAGGCACGAAGCGCGTCCAATTCACGCCACAATGACTTCATGGACCGGGAAGACGACAGAGACGATGCAGACGTGCTGA
>comp66539_c0_seq1 len=258 path=[33060631:0-234 33064323:235-257]
GTTTCTGTACTTTATTGGAAAGGCACGATGGATTCTTTAGTTGCTTCGATTCAACAACAACTGCTTCGCGGAGGAAGCACATCATCCAGCGGCAACAGCAAAACGCATAGTCGCGTTACCTCTGCGCAACTATCCGTTTCACCCTCAGCGTCGAAGGCATCGAGCCACGCCGTCGACGTAACTCGACTGCGAAAGAACCACGTGGATGTTGACCTGTGCCCCACCCGTCCTCGATTTGTACACTCAACTTGAGCCATA
>comp66539_c0_seq3 len=331 path=[33060631:0-234 33061416:235-330]
GTTTCTGTACTTTATTGGAAAGGCACGATGGATTCTTTAGTTGCTTCGATTCAACAACAACTGCTTCGCGGAGGAAGCACATCATCCAGCGGCAACAGCAAAACGCATAGTCGCGTTACCTCTGCGCAACTATCCGTTTCACCCTCAGCGTCGAAGGCATCGAGCCACGCCGTCGACGTAACTCGACTGCGAAAGAACCACGTGGATGTTGACCTGTGCCCCACCCGTCCTCGATTTGTACACTCAACTGGAGCCATATCGCTTTCTACTAGTGGAAAGTACATTGCCGTTGTGAGCTCGCTACCGAGTTGGTATGTTTCCATCTTCGACA
>comp67137_c0_seq1 len=765 path=[33634451:0-764]
TTTGAATCAATGAAAGTGTATTATTATACGAGCAATAAAAAAGAGAATATATAGTTGATGTGTTAATTTACGCGAGGAAAGTTCATGATTTGCTTGAGCAATTTTCGAACTGATTCAACACCGTCAAGACGGAATTTGGCAGAAGTGAAGTTCTTCAATCCAACGTGGACGGAAATACCATCAGGAGGCAACGCCCCGAACATAAACTCGTCCGTCTGATCATCACCGATGGCAATGTAAATGGTTTCTGAAGTATTGTAGCTGGATTCCACCATCTTGGACACCTTTTTGACCACCAATCCTTTGTTCATTCCGATTGGGCAGACTTCGATCACTTTGTTTCCGTAAAGAACGGAGAAGGGAGAGTTGGCGAACAACAAGAGGTGAAGTTTGAGTTCGTTGGCTTGTTCGGCCGTGAAGTCTTCTTCTTTGGCTTGCCGGTAATGCCACGCAACCGTGAATTCCTTGTCTTCTACAAAGGTACCGGGGATATTTTTGGAGAACTCCTTGAAGACTTGCGTGATGCTTTCTCTCCAGGGAGTCACGATCGAATGTTCGTTATCATGAACATTCACCGACCATTTGGAATTGGCCATTCGAGAATAAATTCCGTGTTCTGCGTGGAGGTGAATTCGCAAGTGGCCAAACCATTTGACGAGGGTTTCTCGATTTCTGCCACTCACCAAATGCAAAGATATGAAAGGGACGTTGCAGATATCATTGAGGAGAGCGAGGATTTCCTCAGGAGGACCAGCCTTCTCGGGG
>comp70745_c0_seq1 len=618 path=[37950005:0-108 37952589:109-110 37950456:111-202 37950887:203-204 37950893:205-217 37950949:218-617]
GTTGGCGATGACATATCACTGTTGCCGTCGTCGGAGTCGTCTTCCGGGTCGTCGTACGCATCGCCACCGAGACCACCGCCACCATCACGAAGGCCAGTAGGAACGGTTATAACAGTCCCAGCGTTTGAGGCGATGAGGAGCCCTTCTACACCGCCAATCCACAAAACCTTTGCAACACCTCCGTTGGTAAGTTCATTCGTAGGACTTGTTGATGTTGGTGGAAGCATTGCATCACATGATGGTTGCGTGTGAAGGTTTGGGAGCATGATGGACGAAATTTTCATAAAGCCGTATGCGTCGAAGATGGAAACATACCAACTCGGTAGCGAGCTCACAACGGCAATGTACTTTCCACTAGTAGAAAGCGATATGGCTCCAGTTGAGTGTACAAATCGAGGACGAGTGGGGCACAGGTCAACATCCACGTGGTTCTTTCGCAGTCGAGTTACGTCGACGGCGTGGCTCGATGCCTTCGACGCTGAGGGTGAAACGGATAGTTGCGCAGAGGTAACGCGACTATGCGTTTTGCTGTTGCCGCTGGATGATGTGCTTCCTCCGCGAAGCAGTTGTTGTTGAATCGAAGCAACTAAAGAATCCATCGTGCCTTTCCAATAAAGT
>comp71107_c0_seq2 len=1110 path=[38389695:0-586 38391828:587-661 38392136:662-873 38393008:874-949 38393214:950-1109]
ATCTGTTTCTGTACTTTATTGTTTGGCAAGCAAGGAATGAATTGCGCGAACGTTGTTCACCCATACAATGCCGGAGGATGCCAAGTGATTGGTATGATTCACGTTCACAGCACAACAAGCATTCTAAACCACACGTACACTTCGTTGCTCAACGTTTTGCCACCTTCCAGGAGCGACCTTGAGGAATTAGAAGAAATCGTTCGGGACTTCGACAAATTACTTGGTGACATTAATGATTCTTTAGTGTTTCAAGTGGTGGACAGAAGCAAAATTCGTACAATTGCATTGCTGGATGTCCGATCGGTTGAACTGGTCAACAGGTTTAGCGAGCTGGATTTTGTGAGAGTTCTTGTTGAGCGTGCACTTCGAGAAATGGAGATCTACAGTAGGCATGGTGTGAAGTGTGTTGAAGTTGAAAACGTTGGCGCTCCATATTTCATTGGCAATGGAGCGTGCCCTTGGGAGGATTTACTTTCAGTCCACGTCGTAACAGCGTCAATCCGCAAAGCGTATCCAAATTTGGCCATTGGTGCTCACATACTGTCTTGCAACGAGCTCGAGGTGCTTCCAATTGCAATCATTCACGGCTGTTTCTTTGTACGGAGTGAAGCAACTTTGTTTCGAGGTCTTCGTCCAGAAGGTGAAACAACAAACAATGGTAACCTTGCTCGCTTTATGTACGTGCGAAACGTGTTGCAAACACGACGTTTACGCAGTGCTCAATTTCCTGCAATTTGGAGCGACGTGATGAAGAAGCACACTGTTTTTCCTTCAGAGCTTGCTGACCTTGAAACGTGGCTGCACAACATTACGTTCGCAAAGCTGGAGGGCGTCATCGTGACAGGAGCTGAAACAGGAAGCAATGTGGACGAGGGTTCGCTTCAACTAACACGGAAGGCGGTTGACAAAGTGAAGTCCTGGAACTCTTCACAGTTTGAAGGCAACCTTCCTTTTTTGCCGGTCGTTACAGGGTCTGGCCTTGACTTTGAGATGTACGTCAAATACGCTGATTTCATGATCATTGGAACTGCGTTTAAGCGAGGTACGTATTGGGAAAATGAGGTTGATGAAGCAGAGGTTGAGAAAGTGATGAGAGTACTTCGTGACAGA
>comp72072_c0_seq2 len=1336 path=[39399122:0-87 39399371:88-101 39399412:102-375 39400350:376-578 39400996:579-600 39401070:601-897 39397400:898-1057 39397868:1058-1335]
TGAACACCTACGTCACAACTGAAGTGTTTTTCCGGCAAATAACAGACCATGAACGTAGCATGAGTCTCTCGCTGCCTTCCCACCAGCACTGCATACAATAAAGATTCGATTGAGTGTATCTGGGTGGAGCTACAAACAACTACCGACACTAGAACAGATAACTGGTACTGCAACGAGATGGTTCATCACACTTGTCTAACAAGTAAATATGTAAAAAAAAATACAAATACAAAAAATACATTAAAGTCCATATGATGTGCTGGAGCGAATATAAAGGGAATACTTTTAAGTACGGCGAGTCCGCAACGCAAGCTTGACCCACTCTGTGTAGTGGGAAACTCTGGTAAATATATTGGCAGATCCCTTCTGTTTGCAATCTCCAACAATATAGCTCGCTATGCCGAGCAGCTGAAAAAGCCCTGACCGGAGCTGGCGAAACAAAGGCCCTCCACTGTCGCCGCGGCACATAGCTCGGTGTGAACTGTCAATGCAGAGTTTCGACGGCGTCAGTGGCTCCTCGGCTCGTCTGGCGCATTCCATTGGACTGATCACCTGGAACTGCGCTCCCATCAACCTGAGAGGACTGATATAAGCCCCACCAACTATGTGCTCCTGCGTAAGGCCCCATCCGATCCCACGGACAGCCTGGCCAGGTCTCACGTCATCATGCGGGCCGGCGGGTAAGGTTATGATGCCCGCCTTCAGGGCGGGTCTCCTGGCAACTGATGACGCGAGCGTGAGCAGCGCTATGTCATGCTGCATGTAAATGGTTGATGCTCCTTTAAACCCGCGGTGAATCTGAATGCGTGCGACCTTGAAATAATGCAACGAGCTCGAGGGCTTCCTATGGTGTAGCCCGACACCAACATGGAAAGTGGCGGCGGGCACGTTTGGCTTTCCGGAGTTGTCAGCCAAGCAATGGGCAGCGGTGAGAATATGTACGGAGGAGATGAGAGAGCCACCGCAGAAATGGTAATTCCTCTCGCCCGATTTAACCTCCACGTGAAGTTGCAAGCTGACTACGAATGGATATTTGTGTGGCCTGACCTGTTGTCCAGAGATAATAGCATCCGCAGGACCATTGATCACAGGAGTAACGGTAGCGTTTTCGACAATAGTAGGATCCAACGGTGCGGAAACAATTGATATCGCGTCGTCGACTTCCTCCTCGCCGAAATCATCATCATCGAATTCATCGAAGTCCGTACGATTTTGGCTATGTGTACCAGTCACTAGAAAGTCTTTTGTGATTACGAGGATTGCAAGATAAATCAGGACGCGCATGTTTGTCACAGTAAAATTATGCACATTTGCGATGATTGTCGTACACGTTTTA
>comp72072_c0_seq2 len=1336 path=[39399122:0-87 39399371:88-101 39399412:102-375 39400350:376-578 39400996:579-600 39401070:601-897 39397400:898-1057 39397868:1058-1335]
TGAACACCTACGTCACAACTGAAGTGTTTTTCCGGCAAATAACAGACCATGAACGTAGCATGAGTCTCTCGCTGCCTTCCCACCAGCACTGCATACAATAAAGATTCGATTGAGTGTATCTGGGTGGAGCTACAAACAACTACCGACACTAGAACAGATAACTGGTACTGCAACGAGATGGTTCATCACACTTGTCTAACAAGTAAATATGTAAAAAAAAATACAAATACAAAAAATACATTAAAGTCCATATGATGTGCTGGAGCGAATATAAAGGGAATACTTTTAAGTACGGCGAGTCCGCAACGCAAGCTTGACCCACTCTGTGTAGTGGGAAACTCTGGTAAATATATTGGCAGATCCCTTCTGTTTGCAATCTCCAACAATATAGCTCGCTATGCCGAGCAGCTGAAAAAGCCCTGACCGGAGCTGGCGAAACAAAGGCCCTCCACTGTCGCCGCGGCACATAGCTCGGTGTGAACTGTCAATGCAGAGTTTCGACGGCGTCAGTGGCTCCTCGGCTCGTCTGGCGCATTCCATTGGACTGATCACCTGGAACTGCGCTCCCATCAACCTGAGAGGACTGATATAAGCCCCACCAACTATGTGCTCCTGCGTAAGGCCCCATCCGATCCCACGGACAGCCTGGCCAGGTCTCACGTCATCATGCGGGCCGGCGGGTAAGGTTATGATGCCCGCCTTCAGGGCGGGTCTCCTGGCAACTGATGACGCGAGCGTGAGCAGCGCTATGTCATGCTGCATGTAAATGGTTGATGCTCCTTTAAACCCGCGGTGAATCTGAATGCGTGCGACCTTGAAATAATGCAACGAGCTCGAGGGCTTCCTATGGTGTAGCCCGACACCAACATGGAAAGTGGCGGCGGGCACGTTTGGCTTTCCGGAGTTGTCAGCCAAGCAATGGGCAGCGGTGAGAATATGTACGGAGGAGATGAGAGAGCCACCGCAGAAATGGTAATTCCTCTCGCCCGATTTAACCTCCACGTGAAGTTGCAAGCTGACTACGAATGGATATTTGTGTGGCCTGACCTGTTGTCCAGAGATAATAGCATCCGCAGGACCATTGATCACAGGAGTAACGGTAGCGTTTTCGACAATAGTAGGATCCAACGGTGCGGAAACAATTGATATCGCGTCGTCGACTTCCTCCTCGCCGAAATCATCATCATCGAATTCATCGAAGTCCGTACGATTTTGGCTATGTGTACCAGTCACTAGAAAGTCTTTTGTGATTACGAGGATTGCAAGATAAATCAGGACGCGCATGTTTGTCACAGTAAAATTATGCACATTTGCGATGATTGTCGTACACGTTTTA
>comp72072_c0_seq3 len=1417 path=[39399122:0-87 39399371:88-101 39399412:102-375 39400094:376-456 39400350:457-659 39400996:660-681 39401070:682-978 39397400:979-1138 39397868:1139-1416]
TGAACACCTACGTCACAACTGAAGTGTTTTTCCGGCAAATAACAGACCATGAACGTAGCATGAGTCTCTCGCTGCCTTCCCACCAGCACTGCATACAATAAAGATTCGATTGAGTGTATCTGGGTGGAGCTACAAACAACTACCGACACTAGAACAGATAACTGGTACTGCAACGAGATGGTTCATCACACTTGTCTAACAAGTAAATATGTAAAAAAAAATACAAATACAAAAAATACATTAAAGTCCATATGATGTGCTGGAGCGAATATAAAGGGAATACTTTTAAGTACGGCGAGTCCGCAACGCAAGCTTGACCCACTCTGTGTAGTGGGAAACTCTGGTAAATATATTGGCAGATCCCTTCTGTTTGCAACTACAGACGAAGAAAATTGCCACACCAGTGCCGTTGAGCTCTTTACCCAAATGAAACGACTTTGAGCCTTAGTGCACTCACTCTCCAACAATATAGCTCGCTATGCCGAGCAGCTGAAAAAGCCCTGACCGGAGCTGGCGAAACAAAGGCCCTCCACTGTCGCCGCGGCACATAGCTCGGTGTGAACTGTCAATGCAGAGTTTCGACGGCGTCAGTGGCTCCTCGGCTCGTCTGGCGCATTCCATTGGACTGATCACCTGGAACTGCGCTCCCATCAACCTGAGAGGACTGATATAAGCCCCACCAACTATGTGCTCCTGCGTAAGGCCCCATCCGATCCCACGGACAGCCTGGCCAGGTCTCACGTCATCATGCGGGCCGGCGGGTAAGGTTATGATGCCCGCCTTCAGGGCGGGTCTCCTGGCAACTGATGACGCGAGCGTGAGCAGCGCTATGTCATGCTGCATGTAAATGGTTGATGCTCCTTTAAACCCGCGGTGAATCTGAATGCGTGCGACCTTGAAATAATGCAACGAGCTCGAGGGCTTCCTATGGTGTAGCCCGACACCAACATGGAAAGTGGCGGCGGGCACGTTTGGCTTTCCGGAGTTGTCAGCCAAGCAATGGGCAGCGGTGAGAATATGTACGGAGGAGATGAGAGAGCCACCGCAGAAATGGTAATTCCTCTCGCCCGATTTAACCTCCACGTGAAGTTGCAAGCTGACTACGAATGGATATTTGTGTGGCCTGACCTGTTGTCCAGAGATAATAGCATCCGCAGGACCATTGATCACAGGAGTAACGGTAGCGTTTTCGACAATAGTAGGATCCAACGGTGCGGAAACAATTGATATCGCGTCGTCGACTTCCTCCTCGCCGAAATCATCATCATCGAATTCATCGAAGTCCGTACGATTTTGGCTATGTGTACCAGTCACTAGAAAGTCTTTTGTGATTACGAGGATTGCAAGATAAATCAGGACGCGCATGTTTGTCACAGTAAAATTATGCACATTTGCGATGATTGTCGTACACGTTTTA
>comp72072_c0_seq3 len=1417 path=[39399122:0-87 39399371:88-101 39399412:102-375 39400094:376-456 39400350:457-659 39400996:660-681 39401070:682-978 39397400:979-1138 39397868:1139-1416]
TGAACACCTACGTCACAACTGAAGTGTTTTTCCGGCAAATAACAGACCATGAACGTAGCATGAGTCTCTCGCTGCCTTCCCACCAGCACTGCATACAATAAAGATTCGATTGAGTGTATCTGGGTGGAGCTACAAACAACTACCGACACTAGAACAGATAACTGGTACTGCAACGAGATGGTTCATCACACTTGTCTAACAAGTAAATATGTAAAAAAAAATACAAATACAAAAAATACATTAAAGTCCATATGATGTGCTGGAGCGAATATAAAGGGAATACTTTTAAGTACGGCGAGTCCGCAACGCAAGCTTGACCCACTCTGTGTAGTGGGAAACTCTGGTAAATATATTGGCAGATCCCTTCTGTTTGCAACTACAGACGAAGAAAATTGCCACACCAGTGCCGTTGAGCTCTTTACCCAAATGAAACGACTTTGAGCCTTAGTGCACTCACTCTCCAACAATATAGCTCGCTATGCCGAGCAGCTGAAAAAGCCCTGACCGGAGCTGGCGAAACAAAGGCCCTCCACTGTCGCCGCGGCACATAGCTCGGTGTGAACTGTCAATGCAGAGTTTCGACGGCGTCAGTGGCTCCTCGGCTCGTCTGGCGCATTCCATTGGACTGATCACCTGGAACTGCGCTCCCATCAACCTGAGAGGACTGATATAAGCCCCACCAACTATGTGCTCCTGCGTAAGGCCCCATCCGATCCCACGGACAGCCTGGCCAGGTCTCACGTCATCATGCGGGCCGGCGGGTAAGGTTATGATGCCCGCCTTCAGGGCGGGTCTCCTGGCAACTGATGACGCGAGCGTGAGCAGCGCTATGTCATGCTGCATGTAAATGGTTGATGCTCCTTTAAACCCGCGGTGAATCTGAATGCGTGCGACCTTGAAATAATGCAACGAGCTCGAGGGCTTCCTATGGTGTAGCCCGACACCAACATGGAAAGTGGCGGCGGGCACGTTTGGCTTTCCGGAGTTGTCAGCCAAGCAATGGGCAGCGGTGAGAATATGTACGGAGGAGATGAGAGAGCCACCGCAGAAATGGTAATTCCTCTCGCCCGATTTAACCTCCACGTGAAGTTGCAAGCTGACTACGAATGGATATTTGTGTGGCCTGACCTGTTGTCCAGAGATAATAGCATCCGCAGGACCATTGATCACAGGAGTAACGGTAGCGTTTTCGACAATAGTAGGATCCAACGGTGCGGAAACAATTGATATCGCGTCGTCGACTTCCTCCTCGCCGAAATCATCATCATCGAATTCATCGAAGTCCGTACGATTTTGGCTATGTGTACCAGTCACTAGAAAGTCTTTTGTGATTACGAGGATTGCAAGATAAATCAGGACGCGCATGTTTGTCACAGTAAAATTATGCACATTTGCGATGATTGTCGTACACGTTTTA
>comp72717_c0_seq1 len=297 path=[40256637:0-244 40257300:245-249 40258108:250-271 40258068:272-296]
CAGAGCATGATCGAGCTGTTCTTGTATGTAAAACTTCGTAAATTTACTACCATAGTATAATAATTGTTTATTTTTACCATTTGTGTTCTTATTTGAATCTTCCAAATTTGCATTTTCAAGCGCAATCTTCTCTGCCCAATCTGCCGTCCGGGAGCCTGTATTCAGCGACATGGTTTTCTCCCAAAAAATTAGAAAATCCTTTTGTTATCGCTTGAAATTTCGATAGCAATCAAGCAATCAATGAACGGGCTGGCACTTTGAATACCTTACTGGCAACTCAAAGTTCAGCGGGATAAG
>comp72717_c0_seq1 len=297 path=[40256637:0-244 40257300:245-249 40258108:250-271 40258068:272-296]
CAGAGCATGATCGAGCTGTTCTTGTATGTAAAACTTCGTAAATTTACTACCATAGTATAATAATTGTTTATTTTTACCATTTGTGTTCTTATTTGAATCTTCCAAATTTGCATTTTCAAGCGCAATCTTCTCTGCCCAATCTGCCGTCCGGGAGCCTGTATTCAGCGACATGGTTTTCTCCCAAAAAATTAGAAAATCCTTTTGTTATCGCTTGAAATTTCGATAGCAATCAAGCAATCAATGAACGGGCTGGCACTTTGAATACCTTACTGGCAACTCAAAGTTCAGCGGGATAAG
>comp72717_c0_seq1 len=297 path=[40256637:0-244 40257300:245-249 40258108:250-271 40258068:272-296]
CAGAGCATGATCGAGCTGTTCTTGTATGTAAAACTTCGTAAATTTACTACCATAGTATAATAATTGTTTATTTTTACCATTTGTGTTCTTATTTGAATCTTCCAAATTTGCATTTTCAAGCGCAATCTTCTCTGCCCAATCTGCCGTCCGGGAGCCTGTATTCAGCGACATGGTTTTCTCCCAAAAAATTAGAAAATCCTTTTGTTATCGCTTGAAATTTCGATAGCAATCAAGCAATCAATGAACGGGCTGGCACTTTGAATACCTTACTGGCAACTCAAAGTTCAGCGGGATAAG
>comp72717_c0_seq2 len=456 path=[40256637:0-244 40257300:245-249 40257326:250-403 40257966:404-413 40258016:414-430 40258068:431-455]
CAGAGCATGATCGAGCTGTTCTTGTATGTAAAACTTCGTAAATTTACTACCATAGTATAATAATTGTTTATTTTTACCATTTGTGTTCTTATTTGAATCTTCCAAATTTGCATTTTCAAGCGCAATCTTCTCTGCCCAATCTGCCGTCCGGGAGCCTGTATTCAGCGACATGGTTTTCTCCCAAAAAATTAGAAAATCCTTTTGTTATCGCTTGAAATTTCGATAGCAATCAAGCAATCAATGAACGGGCTGGCACTTTGAATACCTTACTGGGTTTGTTTCAATCAATGATTCAATCAATCGACAGTCGAAGTAGTGAGCCTCACAAGTGCATTCTTATGATTGTCAATCAAGTAATCAATCAACATTTGCCGTTGGAGGGTGAGACGTTCATCGGTTAATATATAGTATTATGTGCTTTTCACGTTGCAGCAACTCAAAGTTCAGCGGGATAAG
>comp72717_c0_seq2 len=456 path=[40256637:0-244 40257300:245-249 40257326:250-403 40257966:404-413 40258016:414-430 40258068:431-455]
CAGAGCATGATCGAGCTGTTCTTGTATGTAAAACTTCGTAAATTTACTACCATAGTATAATAATTGTTTATTTTTACCATTTGTGTTCTTATTTGAATCTTCCAAATTTGCATTTTCAAGCGCAATCTTCTCTGCCCAATCTGCCGTCCGGGAGCCTGTATTCAGCGACATGGTTTTCTCCCAAAAAATTAGAAAATCCTTTTGTTATCGCTTGAAATTTCGATAGCAATCAAGCAATCAATGAACGGGCTGGCACTTTGAATACCTTACTGGGTTTGTTTCAATCAATGATTCAATCAATCGACAGTCGAAGTAGTGAGCCTCACAAGTGCATTCTTATGATTGTCAATCAAGTAATCAATCAACATTTGCCGTTGGAGGGTGAGACGTTCATCGGTTAATATATAGTATTATGTGCTTTTCACGTTGCAGCAACTCAAAGTTCAGCGGGATAAG
>comp72717_c0_seq2 len=456 path=[40256637:0-244 40257300:245-249 40257326:250-403 40257966:404-413 40258016:414-430 40258068:431-455]
CAGAGCATGATCGAGCTGTTCTTGTATGTAAAACTTCGTAAATTTACTACCATAGTATAATAATTGTTTATTTTTACCATTTGTGTTCTTATTTGAATCTTCCAAATTTGCATTTTCAAGCGCAATCTTCTCTGCCCAATCTGCCGTCCGGGAGCCTGTATTCAGCGACATGGTTTTCTCCCAAAAAATTAGAAAATCCTTTTGTTATCGCTTGAAATTTCGATAGCAATCAAGCAATCAATGAACGGGCTGGCACTTTGAATACCTTACTGGGTTTGTTTCAATCAATGATTCAATCAATCGACAGTCGAAGTAGTGAGCCTCACAAGTGCATTCTTATGATTGTCAATCAAGTAATCAATCAACATTTGCCGTTGGAGGGTGAGACGTTCATCGGTTAATATATAGTATTATGTGCTTTTCACGTTGCAGCAACTCAAAGTTCAGCGGGATAAG
>comp73179_c0_seq1 len=1504 path=[40887000:0-1344 40891334:1345-1503]
GTTTCTGTACTTTATTGCTCCAGATCATTATGGCACAACGACTTAAGAATATTCTTGATCACATTTCCACCGGGAAGAATGACACGCTGGAGTTGAAGCAGCTCAAGCAGCGTCTGGCGTTGGAGTCGCTTCGGTCCCAGTTCCAACTCAGCGAGCAGCACTTGAAGGAGATGGTGTACTACATGATCCACGAAATGCACGAGGGTCTCGCTGGACGCCCCAGTACACTGCGTATGCTGCCAAGCTACGTTTATCGCAATGACGCCGAGAAGGCAGAGGGTGTCTACTACGCGCTGGACCTTGGCGGCACGAACTTCCGTGTGATTCGAATGTTGATCCGTCAAGGCGTCCTCATCAACGCCACACAAGAGAAGTTCACCGTCCCGAAGACTCACATGAATGGCACTGCTGACGGTCTCTTTGGCTTCCTTGCCGAATGTGTCCTTAAGTTCATCAAGGACAAAGGCGCTGACGATCAAAAGGCTGCCCGTACGATCCCATTGGGCTTCACATTCAGCTTCCCCATCGAACAAAATAAGGTCGAGTCTGGCAAGCTCATTCAGTGGACCAAGGGCTTCACGACCAAGGGCGTTGAGGGGAAGGATGTCGTCGCACTCTTGCAGAAGTCTCTGGATAAGGTGTGTGTAGGCATGCGTGTTGTGGCCCTGTGCAACGATACGGTGGGGACGCTTATTGCTCGCTACTTCTCCGACCAGCACGCTCAGATGGGCGTCATCCTCGGTACCGGTGCCAACGCCTGCTACTGGGAGCGCAGCTCGGCTGTTACCAAGGACCCTACCGTGTCCAAGCTGGGTAACCGCGAAACGGTCATCAACATGGAGTTCGGTAACTTTGATTCCAAGAATGTATTGTGCCTCCCTGCAACACCATACGATGACATTGTCGACAAGCAAAGCAACAATGTGGGCCACCAACGATTTGAGAAGATGATCAGCGGCATGTACTTGGGTGAGATTACGCGTGTCACACTCGTCTCGTTGAGCGCCAACGGACTGCTACCCGCTTCGATTGCAGAGAAGTTGACCCCACTCGCATACAAATTCGAAACGCGCGATATGGGACTCATCAGCGCAGACCATCTGCCAGGGCTGAACTTCACCAAGCGCCTTCTTAAGGACGTTTACGCAGTGGAGATCGACAGCGTGGAGGACCTCCACTTCATTCGAAGCGTATGCGTCCTTGTTCGCAACCGTGCAGCCCAACTTGCCGCCATGGCCATTGCCGCCACGCTGCTCAAGTCCGAGAAGACTGGTAATGCAACGATTGCAGTGGACGGCAGCGTCTTCGAGAAGACTCCCTCCGTCCGTGCAGTGATGCAGAAGACGATTCGTACGATTTTGGGCGATGAGGCCGACGTGCGTTTGGTGCTGCAGAGCGAGGGCAGTGGCCACGGCGCTGGTTACATCGCTGCCCTTGCGTTCGCATCTTGAGCTTTTGTGCCTTTTCAAAACTTCGTCGCGCACACACAAAAAATTTAACGGCA
>comp73179_c0_seq1 len=1504 path=[40887000:0-1344 40891334:1345-1503]
GTTTCTGTACTTTATTGCTCCAGATCATTATGGCACAACGACTTAAGAATATTCTTGATCACATTTCCACCGGGAAGAATGACACGCTGGAGTTGAAGCAGCTCAAGCAGCGTCTGGCGTTGGAGTCGCTTCGGTCCCAGTTCCAACTCAGCGAGCAGCACTTGAAGGAGATGGTGTACTACATGATCCACGAAATGCACGAGGGTCTCGCTGGACGCCCCAGTACACTGCGTATGCTGCCAAGCTACGTTTATCGCAATGACGCCGAGAAGGCAGAGGGTGTCTACTACGCGCTGGACCTTGGCGGCACGAACTTCCGTGTGATTCGAATGTTGATCCGTCAAGGCGTCCTCATCAACGCCACACAAGAGAAGTTCACCGTCCCGAAGACTCACATGAATGGCACTGCTGACGGTCTCTTTGGCTTCCTTGCCGAATGTGTCCTTAAGTTCATCAAGGACAAAGGCGCTGACGATCAAAAGGCTGCCCGTACGATCCCATTGGGCTTCACATTCAGCTTCCCCATCGAACAAAATAAGGTCGAGTCTGGCAAGCTCATTCAGTGGACCAAGGGCTTCACGACCAAGGGCGTTGAGGGGAAGGATGTCGTCGCACTCTTGCAGAAGTCTCTGGATAAGGTGTGTGTAGGCATGCGTGTTGTGGCCCTGTGCAACGATACGGTGGGGACGCTTATTGCTCGCTACTTCTCCGACCAGCACGCTCAGATGGGCGTCATCCTCGGTACCGGTGCCAACGCCTGCTACTGGGAGCGCAGCTCGGCTGTTACCAAGGACCCTACCGTGTCCAAGCTGGGTAACCGCGAAACGGTCATCAACATGGAGTTCGGTAACTTTGATTCCAAGAATGTATTGTGCCTCCCTGCAACACCATACGATGACATTGTCGACAAGCAAAGCAACAATGTGGGCCACCAACGATTTGAGAAGATGATCAGCGGCATGTACTTGGGTGAGATTACGCGTGTCACACTCGTCTCGTTGAGCGCCAACGGACTGCTACCCGCTTCGATTGCAGAGAAGTTGACCCCACTCGCATACAAATTCGAAACGCGCGATATGGGACTCATCAGCGCAGACCATCTGCCAGGGCTGAACTTCACCAAGCGCCTTCTTAAGGACGTTTACGCAGTGGAGATCGACAGCGTGGAGGACCTCCACTTCATTCGAAGCGTATGCGTCCTTGTTCGCAACCGTGCAGCCCAACTTGCCGCCATGGCCATTGCCGCCACGCTGCTCAAGTCCGAGAAGACTGGTAATGCAACGATTGCAGTGGACGGCAGCGTCTTCGAGAAGACTCCCTCCGTCCGTGCAGTGATGCAGAAGACGATTCGTACGATTTTGGGCGATGAGGCCGACGTGCGTTTGGTGCTGCAGAGCGAGGGCAGTGGCCACGGCGCTGGTTACATCGCTGCCCTTGCGTTCGCATCTTGAGCTTTTGTGCCTTTTCAAAACTTCGTCGCGCACACACAAAAAATTTAACGGCA
>comp73179_c0_seq1 len=1504 path=[40887000:0-1344 40891334:1345-1503]
GTTTCTGTACTTTATTGCTCCAGATCATTATGGCACAACGACTTAAGAATATTCTTGATCACATTTCCACCGGGAAGAATGACACGCTGGAGTTGAAGCAGCTCAAGCAGCGTCTGGCGTTGGAGTCGCTTCGGTCCCAGTTCCAACTCAGCGAGCAGCACTTGAAGGAGATGGTGTACTACATGATCCACGAAATGCACGAGGGTCTCGCTGGACGCCCCAGTACACTGCGTATGCTGCCAAGCTACGTTTATCGCAATGACGCCGAGAAGGCAGAGGGTGTCTACTACGCGCTGGACCTTGGCGGCACGAACTTCCGTGTGATTCGAATGTTGATCCGTCAAGGCGTCCTCATCAACGCCACACAAGAGAAGTTCACCGTCCCGAAGACTCACATGAATGGCACTGCTGACGGTCTCTTTGGCTTCCTTGCCGAATGTGTCCTTAAGTTCATCAAGGACAAAGGCGCTGACGATCAAAAGGCTGCCCGTACGATCCCATTGGGCTTCACATTCAGCTTCCCCATCGAACAAAATAAGGTCGAGTCTGGCAAGCTCATTCAGTGGACCAAGGGCTTCACGACCAAGGGCGTTGAGGGGAAGGATGTCGTCGCACTCTTGCAGAAGTCTCTGGATAAGGTGTGTGTAGGCATGCGTGTTGTGGCCCTGTGCAACGATACGGTGGGGACGCTTATTGCTCGCTACTTCTCCGACCAGCACGCTCAGATGGGCGTCATCCTCGGTACCGGTGCCAACGCCTGCTACTGGGAGCGCAGCTCGGCTGTTACCAAGGACCCTACCGTGTCCAAGCTGGGTAACCGCGAAACGGTCATCAACATGGAGTTCGGTAACTTTGATTCCAAGAATGTATTGTGCCTCCCTGCAACACCATACGATGACATTGTCGACAAGCAAAGCAACAATGTGGGCCACCAACGATTTGAGAAGATGATCAGCGGCATGTACTTGGGTGAGATTACGCGTGTCACACTCGTCTCGTTGAGCGCCAACGGACTGCTACCCGCTTCGATTGCAGAGAAGTTGACCCCACTCGCATACAAATTCGAAACGCGCGATATGGGACTCATCAGCGCAGACCATCTGCCAGGGCTGAACTTCACCAAGCGCCTTCTTAAGGACGTTTACGCAGTGGAGATCGACAGCGTGGAGGACCTCCACTTCATTCGAAGCGTATGCGTCCTTGTTCGCAACCGTGCAGCCCAACTTGCCGCCATGGCCATTGCCGCCACGCTGCTCAAGTCCGAGAAGACTGGTAATGCAACGATTGCAGTGGACGGCAGCGTCTTCGAGAAGACTCCCTCCGTCCGTGCAGTGATGCAGAAGACGATTCGTACGATTTTGGGCGATGAGGCCGACGTGCGTTTGGTGCTGCAGAGCGAGGGCAGTGGCCACGGCGCTGGTTACATCGCTGCCCTTGCGTTCGCATCTTGAGCTTTTGTGCCTTTTCAAAACTTCGTCGCGCACACACAAAAAATTTAACGGCA
>comp77481_c0_seq2 len=1421 path=[47317246:0-435 47319175:436-652 47320047:653-875 47320779:876-957 47320962:958-1038 47321174:1039-1420]
AAACGTGTACGACAATCATCGCAAATGTGCATAATTTTACTGTGACAAACATGCGCGTCCTGATTTATCTTGCAATCCTCGTAATCACAAAAGACTTTCTAGTGACTGGTACACATAGCCAAAATCGTACGGACTTCGATGAATTCGATGATGATGATTTCGGCGAGGAGGAAGTCGACGACGCGATATCAATTGTTTCCGCACCGTTGGATCCTACTATTGTCGAAAACGCTACCGTTACTCCTGTGATCAATGGTCCTGCGGATGCTATTATCTCTGGACAACAGGTCAGGCCACACAAATATCCATTCGTAGTCAGCTTGCAACTTCACGTGGAGGTTAAATCGGGCGAGAGGAATTACCATTTCTGCGGTGGCTCTCTCATCTCCTCCGTACATATTCTCACCGCTGCCCATTGCTTGGCTGACAACTCCGGAAAGCCAAACGTGCCCGCCGCCACTTTCCATGTTGGTGTCGGGCTACACCATAGGAAGCCCTCGAGCTCGTTGCATTATTTCAAGGTCGCACGCATTCAGATTCACCGCGGGTTTAAAGGAGCATCAACCATTTACATGCAGCATGACATAGCGCTGCTCACGCTCGCGTCATCAGTTGCCAGGAGACCCGCCCTGAAGGCGGGCATCATAACCTTACCCGCCGGCCCGCATGATGACGTGAGACCTGGCCAGGCTGTCCGTGGGATCGGATGGGGCCTTACGCAGGAGCACATAGTTGGTGGGGCTTATATCAGTCCTCTCAGGTTGATGGGAGCGCAGTTCCAGGTGATCAGTCCAATGGAATGCGCCAGACGAGCCGAGGAGCCACTGACGCCGTCGAAACTCTGCATTGACAGTTCACACCGAGCTATGTGCCGCGGCGACAGTGGAGGGCCTTTGTTTCGCCAGCTCCGGTCAGGGCTTTTTCAGCTGCTCGGCATAGCGAGCTATATTGTTGGAGAGTGAGTGCACTAAGGCTCAAAGTCGTTTCATTTGGGTAAAGAGCTCAACGGCACTGGTGTGGCAATTTTCTTCGTCTGTAGTTGCAAACAGAAGGGATCTGCCAATATATTTACCAGAGTTTCCCACTACACAGAGTGGGTCAAGCTTGCGTTGCGGACTCGCCGTACTTAAAAGTATTCCCTTTATATTCGCTCCAGCACATCATATGGACTTTAATGTATTTTTTGTATTTGTATTTTTTTTTACATATTTACTTGTTAGACAAGTGTGATGAACCATCTCGTTGCAGTACCAGTTATCTGTTCTAGTGTCGGTAGTTGTTTGTAGCTCCACCCAGATACACTCAATCGAATCTTTATTGTATGCAGTGCTGGTGGGAAGGCAGCGAGAGACTCATGCTACGTTCATGGTCTGTTATTTGCCGGAAAAACACTTCAGTTGTGACGTAGGTGTTCACTATCG
>comp77481_c0_seq2 len=1421 path=[47317246:0-435 47319175:436-652 47320047:653-875 47320779:876-957 47320962:958-1038 47321174:1039-1420]
AAACGTGTACGACAATCATCGCAAATGTGCATAATTTTACTGTGACAAACATGCGCGTCCTGATTTATCTTGCAATCCTCGTAATCACAAAAGACTTTCTAGTGACTGGTACACATAGCCAAAATCGTACGGACTTCGATGAATTCGATGATGATGATTTCGGCGAGGAGGAAGTCGACGACGCGATATCAATTGTTTCCGCACCGTTGGATCCTACTATTGTCGAAAACGCTACCGTTACTCCTGTGATCAATGGTCCTGCGGATGCTATTATCTCTGGACAACAGGTCAGGCCACACAAATATCCATTCGTAGTCAGCTTGCAACTTCACGTGGAGGTTAAATCGGGCGAGAGGAATTACCATTTCTGCGGTGGCTCTCTCATCTCCTCCGTACATATTCTCACCGCTGCCCATTGCTTGGCTGACAACTCCGGAAAGCCAAACGTGCCCGCCGCCACTTTCCATGTTGGTGTCGGGCTACACCATAGGAAGCCCTCGAGCTCGTTGCATTATTTCAAGGTCGCACGCATTCAGATTCACCGCGGGTTTAAAGGAGCATCAACCATTTACATGCAGCATGACATAGCGCTGCTCACGCTCGCGTCATCAGTTGCCAGGAGACCCGCCCTGAAGGCGGGCATCATAACCTTACCCGCCGGCCCGCATGATGACGTGAGACCTGGCCAGGCTGTCCGTGGGATCGGATGGGGCCTTACGCAGGAGCACATAGTTGGTGGGGCTTATATCAGTCCTCTCAGGTTGATGGGAGCGCAGTTCCAGGTGATCAGTCCAATGGAATGCGCCAGACGAGCCGAGGAGCCACTGACGCCGTCGAAACTCTGCATTGACAGTTCACACCGAGCTATGTGCCGCGGCGACAGTGGAGGGCCTTTGTTTCGCCAGCTCCGGTCAGGGCTTTTTCAGCTGCTCGGCATAGCGAGCTATATTGTTGGAGAGTGAGTGCACTAAGGCTCAAAGTCGTTTCATTTGGGTAAAGAGCTCAACGGCACTGGTGTGGCAATTTTCTTCGTCTGTAGTTGCAAACAGAAGGGATCTGCCAATATATTTACCAGAGTTTCCCACTACACAGAGTGGGTCAAGCTTGCGTTGCGGACTCGCCGTACTTAAAAGTATTCCCTTTATATTCGCTCCAGCACATCATATGGACTTTAATGTATTTTTTGTATTTGTATTTTTTTTTACATATTTACTTGTTAGACAAGTGTGATGAACCATCTCGTTGCAGTACCAGTTATCTGTTCTAGTGTCGGTAGTTGTTTGTAGCTCCACCCAGATACACTCAATCGAATCTTTATTGTATGCAGTGCTGGTGGGAAGGCAGCGAGAGACTCATGCTACGTTCATGGTCTGTTATTTGCCGGAAAAACACTTCAGTTGTGACGTAGGTGTTCACTATCG
>comp77481_c0_seq3 len=1340 path=[47317246:0-435 47319175:436-652 47320047:653-875 47320779:876-957 47321174:958-1339]
AAACGTGTACGACAATCATCGCAAATGTGCATAATTTTACTGTGACAAACATGCGCGTCCTGATTTATCTTGCAATCCTCGTAATCACAAAAGACTTTCTAGTGACTGGTACACATAGCCAAAATCGTACGGACTTCGATGAATTCGATGATGATGATTTCGGCGAGGAGGAAGTCGACGACGCGATATCAATTGTTTCCGCACCGTTGGATCCTACTATTGTCGAAAACGCTACCGTTACTCCTGTGATCAATGGTCCTGCGGATGCTATTATCTCTGGACAACAGGTCAGGCCACACAAATATCCATTCGTAGTCAGCTTGCAACTTCACGTGGAGGTTAAATCGGGCGAGAGGAATTACCATTTCTGCGGTGGCTCTCTCATCTCCTCCGTACATATTCTCACCGCTGCCCATTGCTTGGCTGACAACTCCGGAAAGCCAAACGTGCCCGCCGCCACTTTCCATGTTGGTGTCGGGCTACACCATAGGAAGCCCTCGAGCTCGTTGCATTATTTCAAGGTCGCACGCATTCAGATTCACCGCGGGTTTAAAGGAGCATCAACCATTTACATGCAGCATGACATAGCGCTGCTCACGCTCGCGTCATCAGTTGCCAGGAGACCCGCCCTGAAGGCGGGCATCATAACCTTACCCGCCGGCCCGCATGATGACGTGAGACCTGGCCAGGCTGTCCGTGGGATCGGATGGGGCCTTACGCAGGAGCACATAGTTGGTGGGGCTTATATCAGTCCTCTCAGGTTGATGGGAGCGCAGTTCCAGGTGATCAGTCCAATGGAATGCGCCAGACGAGCCGAGGAGCCACTGACGCCGTCGAAACTCTGCATTGACAGTTCACACCGAGCTATGTGCCGCGGCGACAGTGGAGGGCCTTTGTTTCGCCAGCTCCGGTCAGGGCTTTTTCAGCTGCTCGGCATAGCGAGCTATATTGTTGGAGATTGCAAACAGAAGGGATCTGCCAATATATTTACCAGAGTTTCCCACTACACAGAGTGGGTCAAGCTTGCGTTGCGGACTCGCCGTACTTAAAAGTATTCCCTTTATATTCGCTCCAGCACATCATATGGACTTTAATGTATTTTTTGTATTTGTATTTTTTTTTACATATTTACTTGTTAGACAAGTGTGATGAACCATCTCGTTGCAGTACCAGTTATCTGTTCTAGTGTCGGTAGTTGTTTGTAGCTCCACCCAGATACACTCAATCGAATCTTTATTGTATGCAGTGCTGGTGGGAAGGCAGCGAGAGACTCATGCTACGTTCATGGTCTGTTATTTGCCGGAAAAACACTTCAGTTGTGACGTAGGTGTTCACTATCG
>comp77481_c0_seq3 len=1340 path=[47317246:0-435 47319175:436-652 47320047:653-875 47320779:876-957 47321174:958-1339]
AAACGTGTACGACAATCATCGCAAATGTGCATAATTTTACTGTGACAAACATGCGCGTCCTGATTTATCTTGCAATCCTCGTAATCACAAAAGACTTTCTAGTGACTGGTACACATAGCCAAAATCGTACGGACTTCGATGAATTCGATGATGATGATTTCGGCGAGGAGGAAGTCGACGACGCGATATCAATTGTTTCCGCACCGTTGGATCCTACTATTGTCGAAAACGCTACCGTTACTCCTGTGATCAATGGTCCTGCGGATGCTATTATCTCTGGACAACAGGTCAGGCCACACAAATATCCATTCGTAGTCAGCTTGCAACTTCACGTGGAGGTTAAATCGGGCGAGAGGAATTACCATTTCTGCGGTGGCTCTCTCATCTCCTCCGTACATATTCTCACCGCTGCCCATTGCTTGGCTGACAACTCCGGAAAGCCAAACGTGCCCGCCGCCACTTTCCATGTTGGTGTCGGGCTACACCATAGGAAGCCCTCGAGCTCGTTGCATTATTTCAAGGTCGCACGCATTCAGATTCACCGCGGGTTTAAAGGAGCATCAACCATTTACATGCAGCATGACATAGCGCTGCTCACGCTCGCGTCATCAGTTGCCAGGAGACCCGCCCTGAAGGCGGGCATCATAACCTTACCCGCCGGCCCGCATGATGACGTGAGACCTGGCCAGGCTGTCCGTGGGATCGGATGGGGCCTTACGCAGGAGCACATAGTTGGTGGGGCTTATATCAGTCCTCTCAGGTTGATGGGAGCGCAGTTCCAGGTGATCAGTCCAATGGAATGCGCCAGACGAGCCGAGGAGCCACTGACGCCGTCGAAACTCTGCATTGACAGTTCACACCGAGCTATGTGCCGCGGCGACAGTGGAGGGCCTTTGTTTCGCCAGCTCCGGTCAGGGCTTTTTCAGCTGCTCGGCATAGCGAGCTATATTGTTGGAGATTGCAAACAGAAGGGATCTGCCAATATATTTACCAGAGTTTCCCACTACACAGAGTGGGTCAAGCTTGCGTTGCGGACTCGCCGTACTTAAAAGTATTCCCTTTATATTCGCTCCAGCACATCATATGGACTTTAATGTATTTTTTGTATTTGTATTTTTTTTTACATATTTACTTGTTAGACAAGTGTGATGAACCATCTCGTTGCAGTACCAGTTATCTGTTCTAGTGTCGGTAGTTGTTTGTAGCTCCACCCAGATACACTCAATCGAATCTTTATTGTATGCAGTGCTGGTGGGAAGGCAGCGAGAGACTCATGCTACGTTCATGGTCTGTTATTTGCCGGAAAAACACTTCAGTTGTGACGTAGGTGTTCACTATCG
>comp77481_c0_seq4 len=898 path=[47317246:0-435 47319175:436-652 47320047:653-875 47324922:876-897]
AAACGTGTACGACAATCATCGCAAATGTGCATAATTTTACTGTGACAAACATGCGCGTCCTGATTTATCTTGCAATCCTCGTAATCACAAAAGACTTTCTAGTGACTGGTACACATAGCCAAAATCGTACGGACTTCGATGAATTCGATGATGATGATTTCGGCGAGGAGGAAGTCGACGACGCGATATCAATTGTTTCCGCACCGTTGGATCCTACTATTGTCGAAAACGCTACCGTTACTCCTGTGATCAATGGTCCTGCGGATGCTATTATCTCTGGACAACAGGTCAGGCCACACAAATATCCATTCGTAGTCAGCTTGCAACTTCACGTGGAGGTTAAATCGGGCGAGAGGAATTACCATTTCTGCGGTGGCTCTCTCATCTCCTCCGTACATATTCTCACCGCTGCCCATTGCTTGGCTGACAACTCCGGAAAGCCAAACGTGCCCGCCGCCACTTTCCATGTTGGTGTCGGGCTACACCATAGGAAGCCCTCGAGCTCGTTGCATTATTTCAAGGTCGCACGCATTCAGATTCACCGCGGGTTTAAAGGAGCATCAACCATTTACATGCAGCATGACATAGCGCTGCTCACGCTCGCGTCATCAGTTGCCAGGAGACCCGCCCTGAAGGCGGGCATCATAACCTTACCCGCCGGCCCGCATGATGACGTGAGACCTGGCCAGGCTGTCCGTGGGATCGGATGGGGCCTTACGCAGGAGCACATAGTTGGTGGGGCTTATATCAGTCCTCTCAGGTTGATGGGAGCGCAGTTCCAGGTGATCAGTCCAATGGAATGCGCCAGACGAGCCGAGGAGCCACTGACGCCGTCGAAACTCTGCATTGACAGTTCACACCGAGCTATGTGCCGCGTAAGCAAATGCCACTGTTGTTG
>comp77481_c0_seq4 len=898 path=[47317246:0-435 47319175:436-652 47320047:653-875 47324922:876-897]
AAACGTGTACGACAATCATCGCAAATGTGCATAATTTTACTGTGACAAACATGCGCGTCCTGATTTATCTTGCAATCCTCGTAATCACAAAAGACTTTCTAGTGACTGGTACACATAGCCAAAATCGTACGGACTTCGATGAATTCGATGATGATGATTTCGGCGAGGAGGAAGTCGACGACGCGATATCAATTGTTTCCGCACCGTTGGATCCTACTATTGTCGAAAACGCTACCGTTACTCCTGTGATCAATGGTCCTGCGGATGCTATTATCTCTGGACAACAGGTCAGGCCACACAAATATCCATTCGTAGTCAGCTTGCAACTTCACGTGGAGGTTAAATCGGGCGAGAGGAATTACCATTTCTGCGGTGGCTCTCTCATCTCCTCCGTACATATTCTCACCGCTGCCCATTGCTTGGCTGACAACTCCGGAAAGCCAAACGTGCCCGCCGCCACTTTCCATGTTGGTGTCGGGCTACACCATAGGAAGCCCTCGAGCTCGTTGCATTATTTCAAGGTCGCACGCATTCAGATTCACCGCGGGTTTAAAGGAGCATCAACCATTTACATGCAGCATGACATAGCGCTGCTCACGCTCGCGTCATCAGTTGCCAGGAGACCCGCCCTGAAGGCGGGCATCATAACCTTACCCGCCGGCCCGCATGATGACGTGAGACCTGGCCAGGCTGTCCGTGGGATCGGATGGGGCCTTACGCAGGAGCACATAGTTGGTGGGGCTTATATCAGTCCTCTCAGGTTGATGGGAGCGCAGTTCCAGGTGATCAGTCCAATGGAATGCGCCAGACGAGCCGAGGAGCCACTGACGCCGTCGAAACTCTGCATTGACAGTTCACACCGAGCTATGTGCCGCGTAAGCAAATGCCACTGTTGTTG
>comp77481_c0_seq4 len=898 path=[47317246:0-435 47319175:436-652 47320047:653-875 47324922:876-897]
AAACGTGTACGACAATCATCGCAAATGTGCATAATTTTACTGTGACAAACATGCGCGTCCTGATTTATCTTGCAATCCTCGTAATCACAAAAGACTTTCTAGTGACTGGTACACATAGCCAAAATCGTACGGACTTCGATGAATTCGATGATGATGATTTCGGCGAGGAGGAAGTCGACGACGCGATATCAATTGTTTCCGCACCGTTGGATCCTACTATTGTCGAAAACGCTACCGTTACTCCTGTGATCAATGGTCCTGCGGATGCTATTATCTCTGGACAACAGGTCAGGCCACACAAATATCCATTCGTAGTCAGCTTGCAACTTCACGTGGAGGTTAAATCGGGCGAGAGGAATTACCATTTCTGCGGTGGCTCTCTCATCTCCTCCGTACATATTCTCACCGCTGCCCATTGCTTGGCTGACAACTCCGGAAAGCCAAACGTGCCCGCCGCCACTTTCCATGTTGGTGTCGGGCTACACCATAGGAAGCCCTCGAGCTCGTTGCATTATTTCAAGGTCGCACGCATTCAGATTCACCGCGGGTTTAAAGGAGCATCAACCATTTACATGCAGCATGACATAGCGCTGCTCACGCTCGCGTCATCAGTTGCCAGGAGACCCGCCCTGAAGGCGGGCATCATAACCTTACCCGCCGGCCCGCATGATGACGTGAGACCTGGCCAGGCTGTCCGTGGGATCGGATGGGGCCTTACGCAGGAGCACATAGTTGGTGGGGCTTATATCAGTCCTCTCAGGTTGATGGGAGCGCAGTTCCAGGTGATCAGTCCAATGGAATGCGCCAGACGAGCCGAGGAGCCACTGACGCCGTCGAAACTCTGCATTGACAGTTCACACCGAGCTATGTGCCGCGTAAGCAAATGCCACTGTTGTTG
>comp77481_c0_seq4 len=898 path=[47317246:0-435 47319175:436-652 47320047:653-875 47324922:876-897]
AAACGTGTACGACAATCATCGCAAATGTGCATAATTTTACTGTGACAAACATGCGCGTCCTGATTTATCTTGCAATCCTCGTAATCACAAAAGACTTTCTAGTGACTGGTACACATAGCCAAAATCGTACGGACTTCGATGAATTCGATGATGATGATTTCGGCGAGGAGGAAGTCGACGACGCGATATCAATTGTTTCCGCACCGTTGGATCCTACTATTGTCGAAAACGCTACCGTTACTCCTGTGATCAATGGTCCTGCGGATGCTATTATCTCTGGACAACAGGTCAGGCCACACAAATATCCATTCGTAGTCAGCTTGCAACTTCACGTGGAGGTTAAATCGGGCGAGAGGAATTACCATTTCTGCGGTGGCTCTCTCATCTCCTCCGTACATATTCTCACCGCTGCCCATTGCTTGGCTGACAACTCCGGAAAGCCAAACGTGCCCGCCGCCACTTTCCATGTTGGTGTCGGGCTACACCATAGGAAGCCCTCGAGCTCGTTGCATTATTTCAAGGTCGCACGCATTCAGATTCACCGCGGGTTTAAAGGAGCATCAACCATTTACATGCAGCATGACATAGCGCTGCTCACGCTCGCGTCATCAGTTGCCAGGAGACCCGCCCTGAAGGCGGGCATCATAACCTTACCCGCCGGCCCGCATGATGACGTGAGACCTGGCCAGGCTGTCCGTGGGATCGGATGGGGCCTTACGCAGGAGCACATAGTTGGTGGGGCTTATATCAGTCCTCTCAGGTTGATGGGAGCGCAGTTCCAGGTGATCAGTCCAATGGAATGCGCCAGACGAGCCGAGGAGCCACTGACGCCGTCGAAACTCTGCATTGACAGTTCACACCGAGCTATGTGCCGCGTAAGCAAATGCCACTGTTGTTG
>comp84042_c0_seq1 len=2646 path=[60096635:0-149 60097133:150-172 60097197:173-2090 60103091:2091-2106 60103124:2107-2288 60103516:2289-2300 60103547:2301-2645]
TTTTTTTCCTGGTATTACGGTTTATGTTTACTTAGGAGTCTGTAACTACCTTTCCCGTGCCGGTCCTGCCAATAGAAATCATCACGACACACTCACAAAGCCTACTTAAATGAGGATAAAAAAGAGGAGCTAGTACAAGTACAACTGTAAGACCACAATCTTGCGTAAAACTGCTAAGAATAAAATGTGACTGACATTTCTAAGATGCGGCCGAGGAGCAGCAATGTGCTGCAAAAAATTAGGGGCAAAAATAGACTTCATTGGGATAAAATATACATTTATGGGCTATTAAACACATGTTTTTGTGGAGCGGAGTTTTTTCGTCAATTCTTTGAGCAAACATCACACACAATGCGGCCACACTATAAACCAAAAACATGCGGCGGGGTTAAAAAAAATTCTGGCGAGATTCTGCGACTGCGATTTGTCCGTCCGTTCTCGTCTACGTAATTCTTCCGGCTCTATACGTAGTCATACCACAGAATTTCCACCGGGACCCATCCTCCACCACCAGAATATATAAATGTTTAGGTCAGAGCCTCGCAGAAACAGATCAGGAAAGTTTCACTTCTTGGTCGGAGCAGTCGCGGCCGGCTTGGCATCGGACAGCGCTGGTTTGCCGGCCTTCTGGTAAGCAGCAACGGCGGCAATTAGGGCAGCGCCTTTACCGCTTCCATCCTCAGACAGCATCAGCTTAAACTTAAGATTTGGATCAATGAAGCGATTGATGGTTTCCGTCATTATCGTATGCACTTTGGGATGGTACTTGTAGACGGAACCGTCAATGCCAACGGTTGTCATAGGTCGTTTCATATGATTCATGATCGTGACCATGGCAATAGCGGCCAAGATAGCAGCCCGGCTGGAGACCAACGAGCAAACATAGCGAACCAGCTCCGCGTCTTCCTTAGTGGCGTAGGAAATGCCCAGCTCATCGCGCAGAATCTTGTGGCTTCGTGTGACCGTTTCATCGGCGTCCGCCTCGATTTCCGACAAATATTTTGTATAAAAAACATCCTTTTTCTTCAACACTGCAGGCAGCTTTCCGCCGAAAAGCAGACCGGCCTCCGTTAACTTCAGCAACACCAGACGAACCAGCTCGCCCAGATACATTCCCGACGTCATCTTTTCATACTTCTGATTGCCCTTGTTTATGGACTCATTATCGATATGCTGGTCGAACTCTGTTCGTATGAAATCCAAGACGCCGTTGTCCCCGAAAGCACCACACTCCATGTTAATAATGACCTCTTTCGGCTCGTTCGTGTCGCCGTCCCAGAGCTCCACGTTTTCGATCCGTTCCATGTAACAGGCATTGCAACCAGTTCCCAAAATAAGTCCGATGAAGGCAGTCGGGGTGGAGTGGCCGCAAGACATGAGTGTGCCGGTGGTGTCGTTCACGACCGCCACAATGTCCACGTCGAAATCTCCGCGTCGCTTAACGGCTTCCTTGAGTAATTTGGCAACGTCCTCACCCTCGACGTTGGAGGCGCTGAAACCCTTGGTCCAGCGGATCAGCTTGGCCGAGGCCAGTCCCAACTGCCGGCATGGGAAGGAGAATGTGAACCCCAAGGGGAGAACTTGGTCGAGGATGCCTTCGGCGTACATGAACCGGTACATGCATTCGGCAATGTGGTCAAATAGCGCTGCTCCCGTGCCGACCATAATCTCCTGCGGGACGTTGAAGATCTTGCTGCTCATCTTGACCGAACGGCCCTTCAAGTCAATCAACAGGACGCGAAAATTGGTCCCACCGAGGTCAAGCGCGAGGAACTTGCCCTCCTCCTGCCCGGAGGGAATGGCACGCACATACGTGGGCAGCATCTTCACGTCCGCCGCGGCGTTCGTCTCCTTCCCCAGGCCCTTCTTCATCTCCGCCAAGAAGAGAGTCATGCATTTCCGCAGCTGCTCGTCGCTCAAACAGAGCGGCGCCGTGATGGCTTGCACCTTCGAGTTAGTGACCATTTCGGTGGATGAAAATTAAAGAGGGCAAAGAATTGGGACCAATTCCAGGAAGAAGAAAAACAGACGAGCTGGCCGGTTGCAAGGAGGGATGAGAAAATAATGTACTGAACAACAGGCGAAAAGCTGTGTCGTTATTCGGAAATTTTTTGAAATAAATGAATGAACTGTTTCCGGATATGCACGAGGGTGGGCTGTCCGTTATGCCTGCCGTGCAAAAATGTTGTCTTTCAAAAAGGGAGCAGAGAGCAGCTGCCGGATTGTGAGATATACAACACAGGACGGAGGTAGCTTTCGAATAGGATGAGGAAAGCAGGTAATGCGGTACTGCAAAAGAAACAGGAATACCAAAAAGAGATTTTGTCTGCTTGTATCGTAGCAATTTGAATTTGGCAAGTCAAAAGAAAGGGAAACGAAGAAGGTGCAGCAGAGCAGAATAAAGCAGAATGCGCCGGGCTGGATGAAATTATTTACCGCTCACCACCGTTGCAAGTTTTACTGATATCGGGAAAGTGGGGTCTGCTGACGCCCGTAATCAGCTGTCTGTGGAAAAAGAAGCAAGTCAATGCGACCGGCGAGAAATATGGCAGCCTACCATAGACCCGGCAACTCTGTGACGTCACGATGACGGAAGCTGTAGTCGCAGTGCCGACGGAAGTACAGTATGAGGCAAAGTCTGTATTT
>comp84042_c0_seq1 len=2646 path=[60096635:0-149 60097133:150-172 60097197:173-2090 60103091:2091-2106 60103124:2107-2288 60103516:2289-2300 60103547:2301-2645]
TTTTTTTCCTGGTATTACGGTTTATGTTTACTTAGGAGTCTGTAACTACCTTTCCCGTGCCGGTCCTGCCAATAGAAATCATCACGACACACTCACAAAGCCTACTTAAATGAGGATAAAAAAGAGGAGCTAGTACAAGTACAACTGTAAGACCACAATCTTGCGTAAAACTGCTAAGAATAAAATGTGACTGACATTTCTAAGATGCGGCCGAGGAGCAGCAATGTGCTGCAAAAAATTAGGGGCAAAAATAGACTTCATTGGGATAAAATATACATTTATGGGCTATTAAACACATGTTTTTGTGGAGCGGAGTTTTTTCGTCAATTCTTTGAGCAAACATCACACACAATGCGGCCACACTATAAACCAAAAACATGCGGCGGGGTTAAAAAAAATTCTGGCGAGATTCTGCGACTGCGATTTGTCCGTCCGTTCTCGTCTACGTAATTCTTCCGGCTCTATACGTAGTCATACCACAGAATTTCCACCGGGACCCATCCTCCACCACCAGAATATATAAATGTTTAGGTCAGAGCCTCGCAGAAACAGATCAGGAAAGTTTCACTTCTTGGTCGGAGCAGTCGCGGCCGGCTTGGCATCGGACAGCGCTGGTTTGCCGGCCTTCTGGTAAGCAGCAACGGCGGCAATTAGGGCAGCGCCTTTACCGCTTCCATCCTCAGACAGCATCAGCTTAAACTTAAGATTTGGATCAATGAAGCGATTGATGGTTTCCGTCATTATCGTATGCACTTTGGGATGGTACTTGTAGACGGAACCGTCAATGCCAACGGTTGTCATAGGTCGTTTCATATGATTCATGATCGTGACCATGGCAATAGCGGCCAAGATAGCAGCCCGGCTGGAGACCAACGAGCAAACATAGCGAACCAGCTCCGCGTCTTCCTTAGTGGCGTAGGAAATGCCCAGCTCATCGCGCAGAATCTTGTGGCTTCGTGTGACCGTTTCATCGGCGTCCGCCTCGATTTCCGACAAATATTTTGTATAAAAAACATCCTTTTTCTTCAACACTGCAGGCAGCTTTCCGCCGAAAAGCAGACCGGCCTCCGTTAACTTCAGCAACACCAGACGAACCAGCTCGCCCAGATACATTCCCGACGTCATCTTTTCATACTTCTGATTGCCCTTGTTTATGGACTCATTATCGATATGCTGGTCGAACTCTGTTCGTATGAAATCCAAGACGCCGTTGTCCCCGAAAGCACCACACTCCATGTTAATAATGACCTCTTTCGGCTCGTTCGTGTCGCCGTCCCAGAGCTCCACGTTTTCGATCCGTTCCATGTAACAGGCATTGCAACCAGTTCCCAAAATAAGTCCGATGAAGGCAGTCGGGGTGGAGTGGCCGCAAGACATGAGTGTGCCGGTGGTGTCGTTCACGACCGCCACAATGTCCACGTCGAAATCTCCGCGTCGCTTAACGGCTTCCTTGAGTAATTTGGCAACGTCCTCACCCTCGACGTTGGAGGCGCTGAAACCCTTGGTCCAGCGGATCAGCTTGGCCGAGGCCAGTCCCAACTGCCGGCATGGGAAGGAGAATGTGAACCCCAAGGGGAGAACTTGGTCGAGGATGCCTTCGGCGTACATGAACCGGTACATGCATTCGGCAATGTGGTCAAATAGCGCTGCTCCCGTGCCGACCATAATCTCCTGCGGGACGTTGAAGATCTTGCTGCTCATCTTGACCGAACGGCCCTTCAAGTCAATCAACAGGACGCGAAAATTGGTCCCACCGAGGTCAAGCGCGAGGAACTTGCCCTCCTCCTGCCCGGAGGGAATGGCACGCACATACGTGGGCAGCATCTTCACGTCCGCCGCGGCGTTCGTCTCCTTCCCCAGGCCCTTCTTCATCTCCGCCAAGAAGAGAGTCATGCATTTCCGCAGCTGCTCGTCGCTCAAACAGAGCGGCGCCGTGATGGCTTGCACCTTCGAGTTAGTGACCATTTCGGTGGATGAAAATTAAAGAGGGCAAAGAATTGGGACCAATTCCAGGAAGAAGAAAAACAGACGAGCTGGCCGGTTGCAAGGAGGGATGAGAAAATAATGTACTGAACAACAGGCGAAAAGCTGTGTCGTTATTCGGAAATTTTTTGAAATAAATGAATGAACTGTTTCCGGATATGCACGAGGGTGGGCTGTCCGTTATGCCTGCCGTGCAAAAATGTTGTCTTTCAAAAAGGGAGCAGAGAGCAGCTGCCGGATTGTGAGATATACAACACAGGACGGAGGTAGCTTTCGAATAGGATGAGGAAAGCAGGTAATGCGGTACTGCAAAAGAAACAGGAATACCAAAAAGAGATTTTGTCTGCTTGTATCGTAGCAATTTGAATTTGGCAAGTCAAAAGAAAGGGAAACGAAGAAGGTGCAGCAGAGCAGAATAAAGCAGAATGCGCCGGGCTGGATGAAATTATTTACCGCTCACCACCGTTGCAAGTTTTACTGATATCGGGAAAGTGGGGTCTGCTGACGCCCGTAATCAGCTGTCTGTGGAAAAAGAAGCAAGTCAATGCGACCGGCGAGAAATATGGCAGCCTACCATAGACCCGGCAACTCTGTGACGTCACGATGACGGAAGCTGTAGTCGCAGTGCCGACGGAAGTACAGTATGAGGCAAAGTCTGTATTT
>comp84042_c0_seq1 len=2646 path=[60096635:0-149 60097133:150-172 60097197:173-2090 60103091:2091-2106 60103124:2107-2288 60103516:2289-2300 60103547:2301-2645]
TTTTTTTCCTGGTATTACGGTTTATGTTTACTTAGGAGTCTGTAACTACCTTTCCCGTGCCGGTCCTGCCAATAGAAATCATCACGACACACTCACAAAGCCTACTTAAATGAGGATAAAAAAGAGGAGCTAGTACAAGTACAACTGTAAGACCACAATCTTGCGTAAAACTGCTAAGAATAAAATGTGACTGACATTTCTAAGATGCGGCCGAGGAGCAGCAATGTGCTGCAAAAAATTAGGGGCAAAAATAGACTTCATTGGGATAAAATATACATTTATGGGCTATTAAACACATGTTTTTGTGGAGCGGAGTTTTTTCGTCAATTCTTTGAGCAAACATCACACACAATGCGGCCACACTATAAACCAAAAACATGCGGCGGGGTTAAAAAAAATTCTGGCGAGATTCTGCGACTGCGATTTGTCCGTCCGTTCTCGTCTACGTAATTCTTCCGGCTCTATACGTAGTCATACCACAGAATTTCCACCGGGACCCATCCTCCACCACCAGAATATATAAATGTTTAGGTCAGAGCCTCGCAGAAACAGATCAGGAAAGTTTCACTTCTTGGTCGGAGCAGTCGCGGCCGGCTTGGCATCGGACAGCGCTGGTTTGCCGGCCTTCTGGTAAGCAGCAACGGCGGCAATTAGGGCAGCGCCTTTACCGCTTCCATCCTCAGACAGCATCAGCTTAAACTTAAGATTTGGATCAATGAAGCGATTGATGGTTTCCGTCATTATCGTATGCACTTTGGGATGGTACTTGTAGACGGAACCGTCAATGCCAACGGTTGTCATAGGTCGTTTCATATGATTCATGATCGTGACCATGGCAATAGCGGCCAAGATAGCAGCCCGGCTGGAGACCAACGAGCAAACATAGCGAACCAGCTCCGCGTCTTCCTTAGTGGCGTAGGAAATGCCCAGCTCATCGCGCAGAATCTTGTGGCTTCGTGTGACCGTTTCATCGGCGTCCGCCTCGATTTCCGACAAATATTTTGTATAAAAAACATCCTTTTTCTTCAACACTGCAGGCAGCTTTCCGCCGAAAAGCAGACCGGCCTCCGTTAACTTCAGCAACACCAGACGAACCAGCTCGCCCAGATACATTCCCGACGTCATCTTTTCATACTTCTGATTGCCCTTGTTTATGGACTCATTATCGATATGCTGGTCGAACTCTGTTCGTATGAAATCCAAGACGCCGTTGTCCCCGAAAGCACCACACTCCATGTTAATAATGACCTCTTTCGGCTCGTTCGTGTCGCCGTCCCAGAGCTCCACGTTTTCGATCCGTTCCATGTAACAGGCATTGCAACCAGTTCCCAAAATAAGTCCGATGAAGGCAGTCGGGGTGGAGTGGCCGCAAGACATGAGTGTGCCGGTGGTGTCGTTCACGACCGCCACAATGTCCACGTCGAAATCTCCGCGTCGCTTAACGGCTTCCTTGAGTAATTTGGCAACGTCCTCACCCTCGACGTTGGAGGCGCTGAAACCCTTGGTCCAGCGGATCAGCTTGGCCGAGGCCAGTCCCAACTGCCGGCATGGGAAGGAGAATGTGAACCCCAAGGGGAGAACTTGGTCGAGGATGCCTTCGGCGTACATGAACCGGTACATGCATTCGGCAATGTGGTCAAATAGCGCTGCTCCCGTGCCGACCATAATCTCCTGCGGGACGTTGAAGATCTTGCTGCTCATCTTGACCGAACGGCCCTTCAAGTCAATCAACAGGACGCGAAAATTGGTCCCACCGAGGTCAAGCGCGAGGAACTTGCCCTCCTCCTGCCCGGAGGGAATGGCACGCACATACGTGGGCAGCATCTTCACGTCCGCCGCGGCGTTCGTCTCCTTCCCCAGGCCCTTCTTCATCTCCGCCAAGAAGAGAGTCATGCATTTCCGCAGCTGCTCGTCGCTCAAACAGAGCGGCGCCGTGATGGCTTGCACCTTCGAGTTAGTGACCATTTCGGTGGATGAAAATTAAAGAGGGCAAAGAATTGGGACCAATTCCAGGAAGAAGAAAAACAGACGAGCTGGCCGGTTGCAAGGAGGGATGAGAAAATAATGTACTGAACAACAGGCGAAAAGCTGTGTCGTTATTCGGAAATTTTTTGAAATAAATGAATGAACTGTTTCCGGATATGCACGAGGGTGGGCTGTCCGTTATGCCTGCCGTGCAAAAATGTTGTCTTTCAAAAAGGGAGCAGAGAGCAGCTGCCGGATTGTGAGATATACAACACAGGACGGAGGTAGCTTTCGAATAGGATGAGGAAAGCAGGTAATGCGGTACTGCAAAAGAAACAGGAATACCAAAAAGAGATTTTGTCTGCTTGTATCGTAGCAATTTGAATTTGGCAAGTCAAAAGAAAGGGAAACGAAGAAGGTGCAGCAGAGCAGAATAAAGCAGAATGCGCCGGGCTGGATGAAATTATTTACCGCTCACCACCGTTGCAAGTTTTACTGATATCGGGAAAGTGGGGTCTGCTGACGCCCGTAATCAGCTGTCTGTGGAAAAAGAAGCAAGTCAATGCGACCGGCGAGAAATATGGCAGCCTACCATAGACCCGGCAACTCTGTGACGTCACGATGACGGAAGCTGTAGTCGCAGTGCCGACGGAAGTACAGTATGAGGCAAAGTCTGTATTT
>comp84042_c1_seq1 len=2641 path=[60087951:0-343 60089008:344-355 60089054:356-537 60089637:538-555 60089683:556-2473 60094956:2474-2496 60095019:2497-2640]
AATACAGACTTTGCCTCATACTGTACTTCCGTCGGCACTGCGACTACAGCTTCCGTCATCGTGACGTCACAGAGTTGCCGGGTCTATGGTAGGCTGCCATATTTCTCGCCGGTCGCATTGACTTGCTTCTTTTTCCACAGACAGCTGATTACGGGCGTCAGCAGACCCCACTTTCCCGATATCAGTAAAACTTGCAACGGTGGTGAGCGGTAAATAATTTCATCCAGCCCGGCGCATTCTGCTTTATTCTGCTCTGCTGCACCTTCTTCGTTTCCCTTTCTTTTGACTTGCCAAATTCAAATTGCTACGATACAAGCAGACAAAATCTCTTTTTGGTATTCCTGATTCTTTTGCAATACCGCATTACCTGCTTTCCTCATCCTATTCGAAAGCTACCTCCGTCCTGTGTTGTATATCTCACAATCCGGCAGCTGCTCTCTGCTCCCTTTTTGAAAGACAACATTTTTGCACGGCAGGCATAACAGACAGCCCACCCTCGTGCATATCCGGAAACAGTTCATTCATTTATTTCAAAAAAATTTCCGAATAACGACACCAGCTTTTCGCCTGTTGTTCAGTACATTATTTTCTCGTCCCTCCTTGCAACCGGCCAGCTCGTCTGTTTTTCTTCTTCCTGGAATTGGTCCCAATTCTTTGCCCTCTTTAATTTTCATCCACCGAAATGGTCACTAACTCGAAGGTGCAAGCCATCACGGCGCCGCTCTGTTTGAGCGACGAGCAGCTGCGGAAATGCATGACTCTCTTCTTGGCGGAGATGAAGAAGGGCCTGGGGAAGGAGACGAACGCCGCGGCGGACGTGAAGATGCTGCCCACGTATGTGCGTGCCATTCCCTCCGGGCAGGAGGAGGGCAAGTTCCTCGCGCTTGACCTCGGTGGGACCAATTTTCGCGTCCTGTTGATTGACTTGAAGGGCCGTTCGGTCAAGATGAGCAGCAAGATCTTCAACGTCCCGCAGGAGATTATGGTCGGCACGGGAGCAGCGCTATTTGACCACATTGCCGAATGCATGTACCGGTTCATGTACGCCGAAGGCATCCTCGACCAAGTTCTCCCCTTGGGGTTCACATTCTCCTTCCCATGCCGGCAGTTGGGACTGGCCTCGGCCAAGCTGATCCGCTGGACCAAGGGTTTCAGCGCCTCCAACGTCGAGGGTGAGGACGTTGCCAAATTACTCAAGGAAGCCGTTAAGCGACGCGGAGATTTCGACGTGGACATTGTGGCGGTCGTGAACGACACCACCGGCACACTCATGTCTTGCGGCCACTCCACCCCGACTGCCTTCATCGGACTTATTTTGGGAACTGGTTGCAATGCCTGTTACATGGAACGGATCGAAAACGTGGAGCTCTGGGACGGCGACACGAACGAGCCGAAAGAGGTCATTATTAACATGGAGTGTGGTGCTTTCGGGGACAACGGCGTCTTGGATTTCATACGAACAGAGTTCGACCAGCATATCGATAATGAGTCCATAAACAAGGGCAATCAGAAGTATGAAAAGATGACGTCGGGAATGTATCTGGGCGAGCTGGTTCGTCTGGTGTTGCTGAAGTTAACGGAGGCCGGTCTGCTTTTCGGCGGAAAGCTGCCTGCAGTGTTGAAGAAAAAGGATGTTTTTTATACAAAATATTTGTCGGAAATCGAGGCGGACGCCGATGAAACGGTCACACGAAGCCACAAGATTCTGCGCGATGAGCTGGGCATTTCCTACGCCACTAAGGAAGACGCGGAGCTGGTTCGCTATGTTTGCTCGTTGGTCTCCAGCCGGGCTGCTATCTTGGCCGCTATTGCCATGGTCACGATCATGAATCATATGAAACGACCTATGACAACCGTTGGCATTGACGGTTCCGTCTACAAGTACCATCCCAAAGTGCATACGATAATGACGGAAACCATCAATCGCTTCATTGATCCAAATCTTAAGTTTAAGCTGATGCTGTCTGAGGATGGAAGCGGTAAAGGCGCTGCCCTAATTGCCGCCGTTGCTGCTTACCAGAAGGCCGGCAAACCAGCGCTGTCCGATGCCAAGCCGGCCGCGACTGCTCCGACCAAGAAGTGAAACTTTCCTGATCTGTTTCTGCGAGGCTCTGACCTAAACATTTATATATTCTGGTGGTGGAGGATGGGTCCCGGTGGAAATTCTGTGGTATGACTACGTATAGAGCCGGAAGAATTACGTAGACGAGAACGGACGGACAAATCGCAGTCGCAGAATCTCGCCAGAATTTTTTTTAACCCCGCCGCATGTTTTTGGTTTATAGTGTGGCCGCATTGTGTGTGATGTTTGCTCAAAGAATTGACGAAAAAACTCCGCTCCACAAAAACATGTGTTTAATAGCCCATAAATGTATATTTTATCCCAATGAAGTCTATTTTCGCCCCTAATTTTTTGCAGCACATTGCTGCTCCTCGGCCGCATCTTAGAAATGTCAGTCACATTTTATTCTTAGCAGTTTTACGCAAGATTGTGGTCTTACAGTTGTACTTGTACTAGCTCCTCTTTTTTATCCTCATTTAAGTAGGCTTTGTGAGTGTGTCGTGATGATTTCTATTGGCAGGACCGGCACGGGAAAGGTAGTTACAGACTCCTAAGTAAACATAAACCGTAATACCAGGA
>comp84042_c1_seq1 len=2641 path=[60087951:0-343 60089008:344-355 60089054:356-537 60089637:538-555 60089683:556-2473 60094956:2474-2496 60095019:2497-2640]
AATACAGACTTTGCCTCATACTGTACTTCCGTCGGCACTGCGACTACAGCTTCCGTCATCGTGACGTCACAGAGTTGCCGGGTCTATGGTAGGCTGCCATATTTCTCGCCGGTCGCATTGACTTGCTTCTTTTTCCACAGACAGCTGATTACGGGCGTCAGCAGACCCCACTTTCCCGATATCAGTAAAACTTGCAACGGTGGTGAGCGGTAAATAATTTCATCCAGCCCGGCGCATTCTGCTTTATTCTGCTCTGCTGCACCTTCTTCGTTTCCCTTTCTTTTGACTTGCCAAATTCAAATTGCTACGATACAAGCAGACAAAATCTCTTTTTGGTATTCCTGATTCTTTTGCAATACCGCATTACCTGCTTTCCTCATCCTATTCGAAAGCTACCTCCGTCCTGTGTTGTATATCTCACAATCCGGCAGCTGCTCTCTGCTCCCTTTTTGAAAGACAACATTTTTGCACGGCAGGCATAACAGACAGCCCACCCTCGTGCATATCCGGAAACAGTTCATTCATTTATTTCAAAAAAATTTCCGAATAACGACACCAGCTTTTCGCCTGTTGTTCAGTACATTATTTTCTCGTCCCTCCTTGCAACCGGCCAGCTCGTCTGTTTTTCTTCTTCCTGGAATTGGTCCCAATTCTTTGCCCTCTTTAATTTTCATCCACCGAAATGGTCACTAACTCGAAGGTGCAAGCCATCACGGCGCCGCTCTGTTTGAGCGACGAGCAGCTGCGGAAATGCATGACTCTCTTCTTGGCGGAGATGAAGAAGGGCCTGGGGAAGGAGACGAACGCCGCGGCGGACGTGAAGATGCTGCCCACGTATGTGCGTGCCATTCCCTCCGGGCAGGAGGAGGGCAAGTTCCTCGCGCTTGACCTCGGTGGGACCAATTTTCGCGTCCTGTTGATTGACTTGAAGGGCCGTTCGGTCAAGATGAGCAGCAAGATCTTCAACGTCCCGCAGGAGATTATGGTCGGCACGGGAGCAGCGCTATTTGACCACATTGCCGAATGCATGTACCGGTTCATGTACGCCGAAGGCATCCTCGACCAAGTTCTCCCCTTGGGGTTCACATTCTCCTTCCCATGCCGGCAGTTGGGACTGGCCTCGGCCAAGCTGATCCGCTGGACCAAGGGTTTCAGCGCCTCCAACGTCGAGGGTGAGGACGTTGCCAAATTACTCAAGGAAGCCGTTAAGCGACGCGGAGATTTCGACGTGGACATTGTGGCGGTCGTGAACGACACCACCGGCACACTCATGTCTTGCGGCCACTCCACCCCGACTGCCTTCATCGGACTTATTTTGGGAACTGGTTGCAATGCCTGTTACATGGAACGGATCGAAAACGTGGAGCTCTGGGACGGCGACACGAACGAGCCGAAAGAGGTCATTATTAACATGGAGTGTGGTGCTTTCGGGGACAACGGCGTCTTGGATTTCATACGAACAGAGTTCGACCAGCATATCGATAATGAGTCCATAAACAAGGGCAATCAGAAGTATGAAAAGATGACGTCGGGAATGTATCTGGGCGAGCTGGTTCGTCTGGTGTTGCTGAAGTTAACGGAGGCCGGTCTGCTTTTCGGCGGAAAGCTGCCTGCAGTGTTGAAGAAAAAGGATGTTTTTTATACAAAATATTTGTCGGAAATCGAGGCGGACGCCGATGAAACGGTCACACGAAGCCACAAGATTCTGCGCGATGAGCTGGGCATTTCCTACGCCACTAAGGAAGACGCGGAGCTGGTTCGCTATGTTTGCTCGTTGGTCTCCAGCCGGGCTGCTATCTTGGCCGCTATTGCCATGGTCACGATCATGAATCATATGAAACGACCTATGACAACCGTTGGCATTGACGGTTCCGTCTACAAGTACCATCCCAAAGTGCATACGATAATGACGGAAACCATCAATCGCTTCATTGATCCAAATCTTAAGTTTAAGCTGATGCTGTCTGAGGATGGAAGCGGTAAAGGCGCTGCCCTAATTGCCGCCGTTGCTGCTTACCAGAAGGCCGGCAAACCAGCGCTGTCCGATGCCAAGCCGGCCGCGACTGCTCCGACCAAGAAGTGAAACTTTCCTGATCTGTTTCTGCGAGGCTCTGACCTAAACATTTATATATTCTGGTGGTGGAGGATGGGTCCCGGTGGAAATTCTGTGGTATGACTACGTATAGAGCCGGAAGAATTACGTAGACGAGAACGGACGGACAAATCGCAGTCGCAGAATCTCGCCAGAATTTTTTTTAACCCCGCCGCATGTTTTTGGTTTATAGTGTGGCCGCATTGTGTGTGATGTTTGCTCAAAGAATTGACGAAAAAACTCCGCTCCACAAAAACATGTGTTTAATAGCCCATAAATGTATATTTTATCCCAATGAAGTCTATTTTCGCCCCTAATTTTTTGCAGCACATTGCTGCTCCTCGGCCGCATCTTAGAAATGTCAGTCACATTTTATTCTTAGCAGTTTTACGCAAGATTGTGGTCTTACAGTTGTACTTGTACTAGCTCCTCTTTTTTATCCTCATTTAAGTAGGCTTTGTGAGTGTGTCGTGATGATTTCTATTGGCAGGACCGGCACGGGAAAGGTAGTTACAGACTCCTAAGTAAACATAAACCGTAATACCAGGA
>comp84042_c1_seq1 len=2641 path=[60087951:0-343 60089008:344-355 60089054:356-537 60089637:538-555 60089683:556-2473 60094956:2474-2496 60095019:2497-2640]
AATACAGACTTTGCCTCATACTGTACTTCCGTCGGCACTGCGACTACAGCTTCCGTCATCGTGACGTCACAGAGTTGCCGGGTCTATGGTAGGCTGCCATATTTCTCGCCGGTCGCATTGACTTGCTTCTTTTTCCACAGACAGCTGATTACGGGCGTCAGCAGACCCCACTTTCCCGATATCAGTAAAACTTGCAACGGTGGTGAGCGGTAAATAATTTCATCCAGCCCGGCGCATTCTGCTTTATTCTGCTCTGCTGCACCTTCTTCGTTTCCCTTTCTTTTGACTTGCCAAATTCAAATTGCTACGATACAAGCAGACAAAATCTCTTTTTGGTATTCCTGATTCTTTTGCAATACCGCATTACCTGCTTTCCTCATCCTATTCGAAAGCTACCTCCGTCCTGTGTTGTATATCTCACAATCCGGCAGCTGCTCTCTGCTCCCTTTTTGAAAGACAACATTTTTGCACGGCAGGCATAACAGACAGCCCACCCTCGTGCATATCCGGAAACAGTTCATTCATTTATTTCAAAAAAATTTCCGAATAACGACACCAGCTTTTCGCCTGTTGTTCAGTACATTATTTTCTCGTCCCTCCTTGCAACCGGCCAGCTCGTCTGTTTTTCTTCTTCCTGGAATTGGTCCCAATTCTTTGCCCTCTTTAATTTTCATCCACCGAAATGGTCACTAACTCGAAGGTGCAAGCCATCACGGCGCCGCTCTGTTTGAGCGACGAGCAGCTGCGGAAATGCATGACTCTCTTCTTGGCGGAGATGAAGAAGGGCCTGGGGAAGGAGACGAACGCCGCGGCGGACGTGAAGATGCTGCCCACGTATGTGCGTGCCATTCCCTCCGGGCAGGAGGAGGGCAAGTTCCTCGCGCTTGACCTCGGTGGGACCAATTTTCGCGTCCTGTTGATTGACTTGAAGGGCCGTTCGGTCAAGATGAGCAGCAAGATCTTCAACGTCCCGCAGGAGATTATGGTCGGCACGGGAGCAGCGCTATTTGACCACATTGCCGAATGCATGTACCGGTTCATGTACGCCGAAGGCATCCTCGACCAAGTTCTCCCCTTGGGGTTCACATTCTCCTTCCCATGCCGGCAGTTGGGACTGGCCTCGGCCAAGCTGATCCGCTGGACCAAGGGTTTCAGCGCCTCCAACGTCGAGGGTGAGGACGTTGCCAAATTACTCAAGGAAGCCGTTAAGCGACGCGGAGATTTCGACGTGGACATTGTGGCGGTCGTGAACGACACCACCGGCACACTCATGTCTTGCGGCCACTCCACCCCGACTGCCTTCATCGGACTTATTTTGGGAACTGGTTGCAATGCCTGTTACATGGAACGGATCGAAAACGTGGAGCTCTGGGACGGCGACACGAACGAGCCGAAAGAGGTCATTATTAACATGGAGTGTGGTGCTTTCGGGGACAACGGCGTCTTGGATTTCATACGAACAGAGTTCGACCAGCATATCGATAATGAGTCCATAAACAAGGGCAATCAGAAGTATGAAAAGATGACGTCGGGAATGTATCTGGGCGAGCTGGTTCGTCTGGTGTTGCTGAAGTTAACGGAGGCCGGTCTGCTTTTCGGCGGAAAGCTGCCTGCAGTGTTGAAGAAAAAGGATGTTTTTTATACAAAATATTTGTCGGAAATCGAGGCGGACGCCGATGAAACGGTCACACGAAGCCACAAGATTCTGCGCGATGAGCTGGGCATTTCCTACGCCACTAAGGAAGACGCGGAGCTGGTTCGCTATGTTTGCTCGTTGGTCTCCAGCCGGGCTGCTATCTTGGCCGCTATTGCCATGGTCACGATCATGAATCATATGAAACGACCTATGACAACCGTTGGCATTGACGGTTCCGTCTACAAGTACCATCCCAAAGTGCATACGATAATGACGGAAACCATCAATCGCTTCATTGATCCAAATCTTAAGTTTAAGCTGATGCTGTCTGAGGATGGAAGCGGTAAAGGCGCTGCCCTAATTGCCGCCGTTGCTGCTTACCAGAAGGCCGGCAAACCAGCGCTGTCCGATGCCAAGCCGGCCGCGACTGCTCCGACCAAGAAGTGAAACTTTCCTGATCTGTTTCTGCGAGGCTCTGACCTAAACATTTATATATTCTGGTGGTGGAGGATGGGTCCCGGTGGAAATTCTGTGGTATGACTACGTATAGAGCCGGAAGAATTACGTAGACGAGAACGGACGGACAAATCGCAGTCGCAGAATCTCGCCAGAATTTTTTTTAACCCCGCCGCATGTTTTTGGTTTATAGTGTGGCCGCATTGTGTGTGATGTTTGCTCAAAGAATTGACGAAAAAACTCCGCTCCACAAAAACATGTGTTTAATAGCCCATAAATGTATATTTTATCCCAATGAAGTCTATTTTCGCCCCTAATTTTTTGCAGCACATTGCTGCTCCTCGGCCGCATCTTAGAAATGTCAGTCACATTTTATTCTTAGCAGTTTTACGCAAGATTGTGGTCTTACAGTTGTACTTGTACTAGCTCCTCTTTTTTATCCTCATTTAAGTAGGCTTTGTGAGTGTGTCGTGATGATTTCTATTGGCAGGACCGGCACGGGAAAGGTAGTTACAGACTCCTAAGTAAACATAAACCGTAATACCAGGA
>comp85035_c0_seq1 len=2563 path=[62400664:0-379 62402257:380-380 62402259:381-769 62403834:770-777 62403860:778-1258 62405932:1259-1271 62405972:1272-1336 62406231:1337-1349 62406276:1350-2135 62409176:2136-2183 62409286:2184-2562]
GTGCACTGGCCGAGCTAAATGTCTTAAATCGGTAAGCGCTATAATATGGCCACGTGACTAACAGAAACAGCTGATCCATCGATTTAAAATTCGATTTATTTCCGATACTGCACACGGCGTGGAGGAATTGTGTGATTTATTCCGACGAGCTTTTTCCTCTGCAACCGGCTTTCTAGTTTCTCTTCCCAAATCGCCATAAAAATGGCTCAAAAACAAAACACCCAACTGGAAGATCCAGCACTGCAGCAACGCCTCGCGGAATGGCTCCAATGGGATCAGAACGAAACTACGAAGGCGGAAATTGCTCGTTTGCTGGCGGAGAATGACGTGGAGCAGTTGAAATCGCGTCTGCTTACGCGTTTAGCTTTCGGAACGGCAGGTCTGAGGGGAAGTATGGGACCGGGATTCGCCCACATGAACGATCTGGTCATCATTCAAACCTCGCAAGGTCTGGCGAAGTACCTCCTGCAGAGTATCCCCACGATCAAGGATAGCGGCGTGGTTATCGGCTTCGATAATCGCCACAATAGCGCCAGGTTCGCGCAGTTGACCGCCGCAGTTTTCCTATCTCAGTCCATTCCTGTGTTTCTCTACTCCAAAATATGCCCGACACCCTTCGTGCCTTTCGCAGTGTTGCAACTGCGATGCAGTGCGGGTGTGATGGTCACGGCGTCCCACAACCCCAAGGAGGACAACGGCTACAAAGTGTACTGGGAGAACGGGGCACAAATCACTGCGCCTCACGACAAAGGCATCGCCGCGGCGATCCTCGAGAATTTGGCACCCTGGGCGGAGTCGTGGTCTTTCAAAAAAGACCATCCCTTGCTGAAGGACCCTCTGAAGGACATGTTGGCAGCTTACAAGGATAAACTTAAGACCATGTGTCATTACGGTGCCATTAATGCGGCTACTCCAGTCAAGTTCGTCTACACCCCAATGCATGGCGTCGGTCAGGATTACATCATGGACGGCCTATCGTCGTTTCAATTGAAACCCTTTGTCAGTGTCGAGTTGCAGAAAAACCCTGACCCCGACTTCCCAACTGTGAAGTACCCCAACCCGGAAGAAGGCAAAAGTGCATTGGACTTGGCCGTGGCTGCCGCAGAAAAGAGTGGAGCACGAGTCATATTGGCCAATGATCCGGACGCCGATCGGTTGGCACTGGCCGAAAAGTTGGAATCTGGAACTTGGAAGATCTTCTCCGGTAACGAAATCGGCACTCTCTTGGGGTGGTGGATGTGGCATTCGTTCGAAGAGTCTAAGAAAGACAATATCAAACCTGGGGACTGCTACATGATCGCTAGTACTGTCTCCTCCAAAATGCTCCGTTCCCTCGCTACCATCGAAGGCTTCCACTTTGAGGAGACATTGACGGGCTTCAAATGGATCGCCAATCGGGCGGATGTTCTCCGGAAGGAAGGCAAAACGGTACTTTTCGGCTTTGAGGAGGCTATCGGATTCATGTGTGGGGACTTTGTCTTGGATAAGGACGGCGTCTCGGCCTGTTTGATTGCCGCCGAGATGACCGCCTGGCTCGAAACCAAGGGCCTGACTATTCAACAGCAGCTCGAAAAACTCTTTGAAAAATACGGTTACCACATCACCAACAACTCCTACTTCCTTTGTTACGAAGCTGACGTTATTGAAGCGATGTTTGAGCGTCTTCGCAACTACGAAGGCACAAAATCGTATCCGAAGACGTGTGGCAAGTTTCACGTCAAACATGTGCGGGATCTTACTGCCGGTTTTGACGATAGTCAGAAAGACAACAAACCGATCCTGCCTGTGAGCAAGAGTAGTCAGATGATCACCTTTACATTTGAGGAAGGCATCGTCGCCACCCTCCGTACCAGCGGCACCGAGCCCAAGATCAAGTACTACACTGAAATTTGTGGGAAACCTGGCAAAGAAACGAGAGAGGAACTTGAGCAACGCCTCAACGACCTTGTGACGAGCCTGGTGGAGGAGTATTTCCAGCCGGAGAAGAACAATATCCGACCGAAAGCCGACTAATGGTCCAGATTGACGGCTAAACTCATTGGCTTCTCATCTTTTTGTCTTCATTATACATTACAAAGAAGCTATACAGGACAGTCTCAGTGCGCAATCGAGTTGGGAAACTCATCCCGCATTTTACATAGCCCCTCCCCCCCACACCCATTCTTTGATCGTTTTAAAGTTTACCCTTTGTTTTCAGCATTCCTTGTTTTGTTTCATGCACGCTGATGATTCAACTGAACAATTCCAACAACCATGCGCTTTTTTATCTGTTTCTGTTACCTGTGAACATGGCGTCAATCAGCGATCAGAACTAAGATCATTTTTGTCACATAATTTTGATCACAGTTCAGTACAATTAATGGGGGAACTATGAGTGAGAACCAGCGAGAAAGTCGTCAACGAGAAAGAATTAAACAACAAACGGAACCAATGAAAACTAAGCATGGCAAAAACTAACATTAATCAACTAATTACATTTTTGGTCAACTAAATTTCCAAAAGTTTAGTTTAGTCTTTCAGTTAAGTGCAGTTTTACCTTCTCCTACAAAATCGTTTGTTCCGG
>comp85035_c1_seq1 len=2452 path=[62389665:0-236 62411472:237-284 62390821:285-1070 62393835:1071-1083 62393898:1084-1148 62394149:1149-1161 62394190:1162-1642 62396129:1643-1650 62396159:1651-2040 62397829:2041-2451]
TTGTTGTTTAATTCTTTCTCGTTGACGACTTTCTCGCTGGTTCTCACTCATAGTTCCCCCATTAATTGTACTGAACTGTGATCAAAATTATGTGACAAAAATGATCTTAGTTCTGATCGCTGATTGACGCCATGTTCACAGGTAACAGAAACAGATAAAAAAGCGCATGGTTGTTGGAATTGTTCAGTTAAATCATCAGCGTGCATGAAACAAAACAAGGAATGCTGAAAACAAAGGGTAAACTTTAAAACGATCAAAGAATGGGTGTGGGGGGGAGGGGCTATGTAAAATGCGGGATGAGTTTCCCAACTCGATTGCGCACTGAGACTGTCCTGTATAGCTTCTTTGTAATGTATAATGAAGACAAAAAGATGAGAAGCCAATGAGTTTAGCCGTCAATCTGGACCATTAGTCGGCTTTCGGTCGGATATTGTTCTTCTCCGGCTGGAAATACTCCTCCACCAGGCTCGTCACAAGGTCGTTGAGGCGTTGCTCAAGTTCCTCTCTCGTTTCTTTGCCAGGTTTCCCACAAATTTCAGTGTAGTACTTGATCTTGGGCTCGGTGCCGCTGGTACGGAGGGTGGCGACGATGCCTTCCTCAAATGTAAAGGTGATCATCTGACTACTCTTGCTCACAGGCAGGATCGGTTTGTTGTCTTTCTGACTATCGTCAAAACCGGCAGTAAGATCCCGCACATGTTTGACGTGAAACTTGCCACACGTCTTCGGATACGATTTTGTGCCTTCGTAGTTGCGAAGACGCTCAAACATCGCTTCAATAACGTCAGCTTCGTAACAAAGGAAGTAGGAGTTGTTGGTGATGTGGTACCCGTATTTTTCAAAGAGTTTTTCGAGCTGCTGTTGAATAGTCAGGCCCTTGGTTTCGAGCCAGGCGGTCATCTCGGCGGCAATCAAACAGGCCGAGACGCCGTCCTTATCCAAGACAAAGTCCCCACACATGAATCCGATAGCCTCCTCAAAGCCGAAAAGTACCGTTTTGCCTTCCTTCCGGAGAACATCCGCCCGATTGGCGATCCATTTGAAGCCCGTCAATGTCTCCTCAAAGTGGAAGCCTTCGATGGTAGCGAGGGAACGGAGCATTTTGGAGGAGACAGTACTAGCGATCATGTAGCAGTCCCCAGGTTTGATATTGTCTTTCTTAGACTCTTCGAACGAATGCCACATCCACCACCCCAAGAGAGTGCCGATTTCGTTACCGGAGAAGATCTTCCAAGTTCCAGATTCCAACTTTTCGGCCAGTGCCAACCGATCGGCGTCCGGATCATTGGCCAATATGACTCGTGCTCCACTCTTTTCTGCGGCAGCCACGGCCAAGTCCAATGCACTTTTGCCTTCTTCCGGGTTGGGGTACTTCACAGTTGGGAAGTCGGGGTCAGGGTTTTTCTGCAACTCGACACTGACAAAGGGTTTCAATTGAAACGACGATAGGCCGTCCATGATGTAATCCTGACCGACGCCATGCATTGGGGTGTAGACGAACTTGACTGGAGTAGCCGCATTAATGGCACCGTAATGACACATGGTCTTAAGTTTATCCTTGTAAGCTGCCAACATGTCCTTCAGAGGGTCCTTCAGCAAGGGATGGTCTTTTTTGAAAGACCACGACTCCGCCCAGGGTGCCAAATTCTCGAGGATCGCCGCGGCGATGCCTTTGTCGTGAGGCGCAGTGATTTGTGCCCCGTTCTCCCAGTACACTTTGTAGCCGTTGTCCTCCTTGGGGTTGTGGGACGCCGTGACCATCACACCCGCACTGCATCGCAGTTGCAACACTGCGAAAGGCACGAAGGGTGTCGGGCATATTTTGGAGTAGAGAAACACAGGAATGGACTGAGATAGGAAAACTGCGGCGGTCAACTGCGCGAACCTGGCGCTATTGTGGCGATTATCGAAGCCGATAACCACGCCGCTATCCTTGATCGTGGGGATACTCTGCAGGAGGTACTTCGCCAGACCTTGCGAGGTTTGAATGATGACCAGATCGTTCATGTGGGCGAATCCCGGTCCCATACTTCCCCTCAGACCTGCCGTTCCGAAAGCTAAACGCGTAAGCAGACGCGATTTCAACTGCTCCACGTCATTCTCCGCCAGCAAACGAGCAATTTCCGCCTTCGTAGTTTCGTTCTGATCCCATTGGAGCCATTCCGCGAGGCGTTGCTGCAGTGCTGGATCTTCCAGTTGGGTGTTTTGTTTTTGAGCCATTTTTATGGCGATTTGGGAAGAGAAACTAGAAAGCCGGTTGCAGAGGAAAAAGCTCGTCGGAATAAATCACACAATTCCTCCACGCCGTGTGCAGTATCGGAAATAAATCGAATTTTAAATCGATGGATCAGCTGTTTCTGTTAGTCACGTGGCCATATTATAGCGCTTACCGATTCAAGACATTTAGCTCGGTAACAGCCTGACTAGGTTAGCGGTATAATATGGCCTTCTG
>comp85602_c0_seq1 len=2228 path=[63805991:0-1403 63811135:1404-1939 63812788:1940-1967 63812929:1968-2227]
GTGGTGTACAGTACATGTCTCCGCGTATAAGCGCATAATCTTCTGTTAAAGAAGCGTGTCGCGGAATAAATATTCGGGCAACGGTTCCCGTCAAGTTATATATAATACCGAAGAGACCTCCTTTTTTCCCCAATTTTGACGCTGAAGTTTGAGAGTTTTGGAGAAGGAATATTCGCACGCAATTCAGGCATGACTCGAGCATGTCTGCGACCCTTTTTAGGGATGATGATCTGCTCCATTGCCAATCTGGTTGGGGCTCAAGATACTGATCCGGACGGCATGCCATGCGACAGTCCGATTTTCTGCTACGGAAGTCTCCTTCACACCGTTCAGACCCTGAAGCTCTTCCCCGATTCCAAGTGGTTCGTTGACCTGCCTCTGAAAGTCCCACCGGCAGTGGCCCTGGCCGAGTTCGCCAAACTGGGCCCGATCGAGGGGATTTCCGCCGACCAAATGAGAATCTTCTTGAACAGCACGTTTCTCTCCAGCCCGGAAAATAACATGGTCGTTCGTAAGCCGATTGATTATAAATCCGTGTCGGACGGTGGTCTCTCCCTTCATCAGCATATTGCGGAAGCGAAATACCAAGTCATGGCCGAGGCGATTCATGAAAAATGGGAAAGTCTAGGACGAACCATAATTGACGATGTTCGAGACAACCCAGATCAGCATTCGTTGATTTACCTGCCGAATCCTTTCATCATTCCCGGCGGCCGTTTCCGAGAGATTTATTACTGGGACTCCTTTTGGGTCATCCAAGGCCTTTTGGTGTCCGGAATGACGGAGACAGCGCGAGGAATGATACTAAATTTCGTTCACTTAATAGATCTAATTGGACATATCCCAAACGGGAACAGAGTCTACTACGAAAAACGCTCCCAACCGCCGTTCTTAGCCATGATGGTAGACGCCTACATCAAGCACCCAAGCATGCCAGCAGAAGACAGCCGTCGCCTCATCCTGGAATGCCTGCCAGCTTTGGTCAAGGAACATAACTTTTGGATGACAGAACGAGCAGCTGTCGTCACCCGCGATGGGAAAGATTACGTTCTGAACCTTTACAAAGGCGGCATCACCGAGCCACGGCCCGAATCGTACCGTGAGGATTTTGAAACGGCGGCCAACGTCACAGACAACAAACAACGCGAACAGCTTTATGCAGATCTGGGAGCTGGGGCTGAAAGTGGTTGGGATTTTTCATCGAGGTGGATGGACACAGCGACCTCGCCGTTCAACTCGATTCGAACGGAGACCATTGTCCCGGTTGATTTGAATGCCATTCTATGCGCACAGGAACGCCTGATCGGCGAATTCTACCAAACAACAGGAAATTCCGCTGAGTCGGATAGGTTCGCCAATTTGGCTCGGCAACGAGCTGACGCCATTCAAGCAGTTTTTTGGAATGAAGAAAAGGCGATGTGGCGGGACTTTGACCTGAAACGATCCGGACAACGGGAAGAGTTCTACCTCAGTCATATTGCGCCATTGTTTGCTCGGTGCCGTGGCTCGACGGTCGATATCATGTCGACCAGTTTTATGAATAAGTTGCTGAACTCGCCCGACATTGTCCAAGTCACTTCGTACCCGGGTGGCTTTCCGGCGTCGCTGACTGCAGCCGGTCCGCATACTCAGTGGGATTTGCCGAATGCTTGGCCACCGTCGCAGCTGATGCTGATCGAAGGTTTTGCTGGTAACCCGGAATTTAGGAAGACTGCCTTGTCGTGGGCGCAGAAGTGGGTGACAGCGGTTTACACGGGATTCGAAGCGAAAAATTTGTTTTATGAAAAGTACGATGTGAATAAAGTTGGCGTTTACGGCGGCGGCGGGGAATACGTCGTGCAGGACGGCTTTGGCTGGACCAACGGCGGCATCTTACGACTGCTGCAGCTATTCCCAACAGAACTACAGCAGAGTGAGGGTGAGCGTCCGTCGGCCGGCAAGACAGCTTCCGGTTCATCCGGATTCCGGTCAGCCCCGTTGCTCGAACTCAAGAATGGAGCATTCCAAATTCAAGCCAGTTCATTGGCCTTGATTTTCGCTGCGTGTGCTGCCTTTGTCTTTTCGCTGGAGTAGTACTGTAGTAATCCGGATTTATGGAAATGCAAAAATGGCTTGTAGCGAGCTAGCATATAAGGAGCTGAGACTAGATGCAATATATGTGCGTCGTCAACATATAATGAAATCTTTAAATGGCCGATTAAATCCAAGTGGAAAAAAAAAAAAAAAAA
>comp85602_c0_seq1 len=2228 path=[63805991:0-1403 63811135:1404-1939 63812788:1940-1967 63812929:1968-2227]
GTGGTGTACAGTACATGTCTCCGCGTATAAGCGCATAATCTTCTGTTAAAGAAGCGTGTCGCGGAATAAATATTCGGGCAACGGTTCCCGTCAAGTTATATATAATACCGAAGAGACCTCCTTTTTTCCCCAATTTTGACGCTGAAGTTTGAGAGTTTTGGAGAAGGAATATTCGCACGCAATTCAGGCATGACTCGAGCATGTCTGCGACCCTTTTTAGGGATGATGATCTGCTCCATTGCCAATCTGGTTGGGGCTCAAGATACTGATCCGGACGGCATGCCATGCGACAGTCCGATTTTCTGCTACGGAAGTCTCCTTCACACCGTTCAGACCCTGAAGCTCTTCCCCGATTCCAAGTGGTTCGTTGACCTGCCTCTGAAAGTCCCACCGGCAGTGGCCCTGGCCGAGTTCGCCAAACTGGGCCCGATCGAGGGGATTTCCGCCGACCAAATGAGAATCTTCTTGAACAGCACGTTTCTCTCCAGCCCGGAAAATAACATGGTCGTTCGTAAGCCGATTGATTATAAATCCGTGTCGGACGGTGGTCTCTCCCTTCATCAGCATATTGCGGAAGCGAAATACCAAGTCATGGCCGAGGCGATTCATGAAAAATGGGAAAGTCTAGGACGAACCATAATTGACGATGTTCGAGACAACCCAGATCAGCATTCGTTGATTTACCTGCCGAATCCTTTCATCATTCCCGGCGGCCGTTTCCGAGAGATTTATTACTGGGACTCCTTTTGGGTCATCCAAGGCCTTTTGGTGTCCGGAATGACGGAGACAGCGCGAGGAATGATACTAAATTTCGTTCACTTAATAGATCTAATTGGACATATCCCAAACGGGAACAGAGTCTACTACGAAAAACGCTCCCAACCGCCGTTCTTAGCCATGATGGTAGACGCCTACATCAAGCACCCAAGCATGCCAGCAGAAGACAGCCGTCGCCTCATCCTGGAATGCCTGCCAGCTTTGGTCAAGGAACATAACTTTTGGATGACAGAACGAGCAGCTGTCGTCACCCGCGATGGGAAAGATTACGTTCTGAACCTTTACAAAGGCGGCATCACCGAGCCACGGCCCGAATCGTACCGTGAGGATTTTGAAACGGCGGCCAACGTCACAGACAACAAACAACGCGAACAGCTTTATGCAGATCTGGGAGCTGGGGCTGAAAGTGGTTGGGATTTTTCATCGAGGTGGATGGACACAGCGACCTCGCCGTTCAACTCGATTCGAACGGAGACCATTGTCCCGGTTGATTTGAATGCCATTCTATGCGCACAGGAACGCCTGATCGGCGAATTCTACCAAACAACAGGAAATTCCGCTGAGTCGGATAGGTTCGCCAATTTGGCTCGGCAACGAGCTGACGCCATTCAAGCAGTTTTTTGGAATGAAGAAAAGGCGATGTGGCGGGACTTTGACCTGAAACGATCCGGACAACGGGAAGAGTTCTACCTCAGTCATATTGCGCCATTGTTTGCTCGGTGCCGTGGCTCGACGGTCGATATCATGTCGACCAGTTTTATGAATAAGTTGCTGAACTCGCCCGACATTGTCCAAGTCACTTCGTACCCGGGTGGCTTTCCGGCGTCGCTGACTGCAGCCGGTCCGCATACTCAGTGGGATTTGCCGAATGCTTGGCCACCGTCGCAGCTGATGCTGATCGAAGGTTTTGCTGGTAACCCGGAATTTAGGAAGACTGCCTTGTCGTGGGCGCAGAAGTGGGTGACAGCGGTTTACACGGGATTCGAAGCGAAAAATTTGTTTTATGAAAAGTACGATGTGAATAAAGTTGGCGTTTACGGCGGCGGCGGGGAATACGTCGTGCAGGACGGCTTTGGCTGGACCAACGGCGGCATCTTACGACTGCTGCAGCTATTCCCAACAGAACTACAGCAGAGTGAGGGTGAGCGTCCGTCGGCCGGCAAGACAGCTTCCGGTTCATCCGGATTCCGGTCAGCCCCGTTGCTCGAACTCAAGAATGGAGCATTCCAAATTCAAGCCAGTTCATTGGCCTTGATTTTCGCTGCGTGTGCTGCCTTTGTCTTTTCGCTGGAGTAGTACTGTAGTAATCCGGATTTATGGAAATGCAAAAATGGCTTGTAGCGAGCTAGCATATAAGGAGCTGAGACTAGATGCAATATATGTGCGTCGTCAACATATAATGAAATCTTTAAATGGCCGATTAAATCCAAGTGGAAAAAAAAAAAAAAAAA
>comp85602_c0_seq1 len=2228 path=[63805991:0-1403 63811135:1404-1939 63812788:1940-1967 63812929:1968-2227]
GTGGTGTACAGTACATGTCTCCGCGTATAAGCGCATAATCTTCTGTTAAAGAAGCGTGTCGCGGAATAAATATTCGGGCAACGGTTCCCGTCAAGTTATATATAATACCGAAGAGACCTCCTTTTTTCCCCAATTTTGACGCTGAAGTTTGAGAGTTTTGGAGAAGGAATATTCGCACGCAATTCAGGCATGACTCGAGCATGTCTGCGACCCTTTTTAGGGATGATGATCTGCTCCATTGCCAATCTGGTTGGGGCTCAAGATACTGATCCGGACGGCATGCCATGCGACAGTCCGATTTTCTGCTACGGAAGTCTCCTTCACACCGTTCAGACCCTGAAGCTCTTCCCCGATTCCAAGTGGTTCGTTGACCTGCCTCTGAAAGTCCCACCGGCAGTGGCCCTGGCCGAGTTCGCCAAACTGGGCCCGATCGAGGGGATTTCCGCCGACCAAATGAGAATCTTCTTGAACAGCACGTTTCTCTCCAGCCCGGAAAATAACATGGTCGTTCGTAAGCCGATTGATTATAAATCCGTGTCGGACGGTGGTCTCTCCCTTCATCAGCATATTGCGGAAGCGAAATACCAAGTCATGGCCGAGGCGATTCATGAAAAATGGGAAAGTCTAGGACGAACCATAATTGACGATGTTCGAGACAACCCAGATCAGCATTCGTTGATTTACCTGCCGAATCCTTTCATCATTCCCGGCGGCCGTTTCCGAGAGATTTATTACTGGGACTCCTTTTGGGTCATCCAAGGCCTTTTGGTGTCCGGAATGACGGAGACAGCGCGAGGAATGATACTAAATTTCGTTCACTTAATAGATCTAATTGGACATATCCCAAACGGGAACAGAGTCTACTACGAAAAACGCTCCCAACCGCCGTTCTTAGCCATGATGGTAGACGCCTACATCAAGCACCCAAGCATGCCAGCAGAAGACAGCCGTCGCCTCATCCTGGAATGCCTGCCAGCTTTGGTCAAGGAACATAACTTTTGGATGACAGAACGAGCAGCTGTCGTCACCCGCGATGGGAAAGATTACGTTCTGAACCTTTACAAAGGCGGCATCACCGAGCCACGGCCCGAATCGTACCGTGAGGATTTTGAAACGGCGGCCAACGTCACAGACAACAAACAACGCGAACAGCTTTATGCAGATCTGGGAGCTGGGGCTGAAAGTGGTTGGGATTTTTCATCGAGGTGGATGGACACAGCGACCTCGCCGTTCAACTCGATTCGAACGGAGACCATTGTCCCGGTTGATTTGAATGCCATTCTATGCGCACAGGAACGCCTGATCGGCGAATTCTACCAAACAACAGGAAATTCCGCTGAGTCGGATAGGTTCGCCAATTTGGCTCGGCAACGAGCTGACGCCATTCAAGCAGTTTTTTGGAATGAAGAAAAGGCGATGTGGCGGGACTTTGACCTGAAACGATCCGGACAACGGGAAGAGTTCTACCTCAGTCATATTGCGCCATTGTTTGCTCGGTGCCGTGGCTCGACGGTCGATATCATGTCGACCAGTTTTATGAATAAGTTGCTGAACTCGCCCGACATTGTCCAAGTCACTTCGTACCCGGGTGGCTTTCCGGCGTCGCTGACTGCAGCCGGTCCGCATACTCAGTGGGATTTGCCGAATGCTTGGCCACCGTCGCAGCTGATGCTGATCGAAGGTTTTGCTGGTAACCCGGAATTTAGGAAGACTGCCTTGTCGTGGGCGCAGAAGTGGGTGACAGCGGTTTACACGGGATTCGAAGCGAAAAATTTGTTTTATGAAAAGTACGATGTGAATAAAGTTGGCGTTTACGGCGGCGGCGGGGAATACGTCGTGCAGGACGGCTTTGGCTGGACCAACGGCGGCATCTTACGACTGCTGCAGCTATTCCCAACAGAACTACAGCAGAGTGAGGGTGAGCGTCCGTCGGCCGGCAAGACAGCTTCCGGTTCATCCGGATTCCGGTCAGCCCCGTTGCTCGAACTCAAGAATGGAGCATTCCAAATTCAAGCCAGTTCATTGGCCTTGATTTTCGCTGCGTGTGCTGCCTTTGTCTTTTCGCTGGAGTAGTACTGTAGTAATCCGGATTTATGGAAATGCAAAAATGGCTTGTAGCGAGCTAGCATATAAGGAGCTGAGACTAGATGCAATATATGTGCGTCGTCAACATATAATGAAATCTTTAAATGGCCGATTAAATCCAAGTGGAAAAAAAAAAAAAAAAA
>comp85602_c0_seq1 len=2228 path=[63805991:0-1403 63811135:1404-1939 63812788:1940-1967 63812929:1968-2227]
GTGGTGTACAGTACATGTCTCCGCGTATAAGCGCATAATCTTCTGTTAAAGAAGCGTGTCGCGGAATAAATATTCGGGCAACGGTTCCCGTCAAGTTATATATAATACCGAAGAGACCTCCTTTTTTCCCCAATTTTGACGCTGAAGTTTGAGAGTTTTGGAGAAGGAATATTCGCACGCAATTCAGGCATGACTCGAGCATGTCTGCGACCCTTTTTAGGGATGATGATCTGCTCCATTGCCAATCTGGTTGGGGCTCAAGATACTGATCCGGACGGCATGCCATGCGACAGTCCGATTTTCTGCTACGGAAGTCTCCTTCACACCGTTCAGACCCTGAAGCTCTTCCCCGATTCCAAGTGGTTCGTTGACCTGCCTCTGAAAGTCCCACCGGCAGTGGCCCTGGCCGAGTTCGCCAAACTGGGCCCGATCGAGGGGATTTCCGCCGACCAAATGAGAATCTTCTTGAACAGCACGTTTCTCTCCAGCCCGGAAAATAACATGGTCGTTCGTAAGCCGATTGATTATAAATCCGTGTCGGACGGTGGTCTCTCCCTTCATCAGCATATTGCGGAAGCGAAATACCAAGTCATGGCCGAGGCGATTCATGAAAAATGGGAAAGTCTAGGACGAACCATAATTGACGATGTTCGAGACAACCCAGATCAGCATTCGTTGATTTACCTGCCGAATCCTTTCATCATTCCCGGCGGCCGTTTCCGAGAGATTTATTACTGGGACTCCTTTTGGGTCATCCAAGGCCTTTTGGTGTCCGGAATGACGGAGACAGCGCGAGGAATGATACTAAATTTCGTTCACTTAATAGATCTAATTGGACATATCCCAAACGGGAACAGAGTCTACTACGAAAAACGCTCCCAACCGCCGTTCTTAGCCATGATGGTAGACGCCTACATCAAGCACCCAAGCATGCCAGCAGAAGACAGCCGTCGCCTCATCCTGGAATGCCTGCCAGCTTTGGTCAAGGAACATAACTTTTGGATGACAGAACGAGCAGCTGTCGTCACCCGCGATGGGAAAGATTACGTTCTGAACCTTTACAAAGGCGGCATCACCGAGCCACGGCCCGAATCGTACCGTGAGGATTTTGAAACGGCGGCCAACGTCACAGACAACAAACAACGCGAACAGCTTTATGCAGATCTGGGAGCTGGGGCTGAAAGTGGTTGGGATTTTTCATCGAGGTGGATGGACACAGCGACCTCGCCGTTCAACTCGATTCGAACGGAGACCATTGTCCCGGTTGATTTGAATGCCATTCTATGCGCACAGGAACGCCTGATCGGCGAATTCTACCAAACAACAGGAAATTCCGCTGAGTCGGATAGGTTCGCCAATTTGGCTCGGCAACGAGCTGACGCCATTCAAGCAGTTTTTTGGAATGAAGAAAAGGCGATGTGGCGGGACTTTGACCTGAAACGATCCGGACAACGGGAAGAGTTCTACCTCAGTCATATTGCGCCATTGTTTGCTCGGTGCCGTGGCTCGACGGTCGATATCATGTCGACCAGTTTTATGAATAAGTTGCTGAACTCGCCCGACATTGTCCAAGTCACTTCGTACCCGGGTGGCTTTCCGGCGTCGCTGACTGCAGCCGGTCCGCATACTCAGTGGGATTTGCCGAATGCTTGGCCACCGTCGCAGCTGATGCTGATCGAAGGTTTTGCTGGTAACCCGGAATTTAGGAAGACTGCCTTGTCGTGGGCGCAGAAGTGGGTGACAGCGGTTTACACGGGATTCGAAGCGAAAAATTTGTTTTATGAAAAGTACGATGTGAATAAAGTTGGCGTTTACGGCGGCGGCGGGGAATACGTCGTGCAGGACGGCTTTGGCTGGACCAACGGCGGCATCTTACGACTGCTGCAGCTATTCCCAACAGAACTACAGCAGAGTGAGGGTGAGCGTCCGTCGGCCGGCAAGACAGCTTCCGGTTCATCCGGATTCCGGTCAGCCCCGTTGCTCGAACTCAAGAATGGAGCATTCCAAATTCAAGCCAGTTCATTGGCCTTGATTTTCGCTGCGTGTGCTGCCTTTGTCTTTTCGCTGGAGTAGTACTGTAGTAATCCGGATTTATGGAAATGCAAAAATGGCTTGTAGCGAGCTAGCATATAAGGAGCTGAGACTAGATGCAATATATGTGCGTCGTCAACATATAATGAAATCTTTAAATGGCCGATTAAATCCAAGTGGAAAAAAAAAAAAAAAAA
>comp85602_c0_seq1 len=2228 path=[63805991:0-1403 63811135:1404-1939 63812788:1940-1967 63812929:1968-2227]
GTGGTGTACAGTACATGTCTCCGCGTATAAGCGCATAATCTTCTGTTAAAGAAGCGTGTCGCGGAATAAATATTCGGGCAACGGTTCCCGTCAAGTTATATATAATACCGAAGAGACCTCCTTTTTTCCCCAATTTTGACGCTGAAGTTTGAGAGTTTTGGAGAAGGAATATTCGCACGCAATTCAGGCATGACTCGAGCATGTCTGCGACCCTTTTTAGGGATGATGATCTGCTCCATTGCCAATCTGGTTGGGGCTCAAGATACTGATCCGGACGGCATGCCATGCGACAGTCCGATTTTCTGCTACGGAAGTCTCCTTCACACCGTTCAGACCCTGAAGCTCTTCCCCGATTCCAAGTGGTTCGTTGACCTGCCTCTGAAAGTCCCACCGGCAGTGGCCCTGGCCGAGTTCGCCAAACTGGGCCCGATCGAGGGGATTTCCGCCGACCAAATGAGAATCTTCTTGAACAGCACGTTTCTCTCCAGCCCGGAAAATAACATGGTCGTTCGTAAGCCGATTGATTATAAATCCGTGTCGGACGGTGGTCTCTCCCTTCATCAGCATATTGCGGAAGCGAAATACCAAGTCATGGCCGAGGCGATTCATGAAAAATGGGAAAGTCTAGGACGAACCATAATTGACGATGTTCGAGACAACCCAGATCAGCATTCGTTGATTTACCTGCCGAATCCTTTCATCATTCCCGGCGGCCGTTTCCGAGAGATTTATTACTGGGACTCCTTTTGGGTCATCCAAGGCCTTTTGGTGTCCGGAATGACGGAGACAGCGCGAGGAATGATACTAAATTTCGTTCACTTAATAGATCTAATTGGACATATCCCAAACGGGAACAGAGTCTACTACGAAAAACGCTCCCAACCGCCGTTCTTAGCCATGATGGTAGACGCCTACATCAAGCACCCAAGCATGCCAGCAGAAGACAGCCGTCGCCTCATCCTGGAATGCCTGCCAGCTTTGGTCAAGGAACATAACTTTTGGATGACAGAACGAGCAGCTGTCGTCACCCGCGATGGGAAAGATTACGTTCTGAACCTTTACAAAGGCGGCATCACCGAGCCACGGCCCGAATCGTACCGTGAGGATTTTGAAACGGCGGCCAACGTCACAGACAACAAACAACGCGAACAGCTTTATGCAGATCTGGGAGCTGGGGCTGAAAGTGGTTGGGATTTTTCATCGAGGTGGATGGACACAGCGACCTCGCCGTTCAACTCGATTCGAACGGAGACCATTGTCCCGGTTGATTTGAATGCCATTCTATGCGCACAGGAACGCCTGATCGGCGAATTCTACCAAACAACAGGAAATTCCGCTGAGTCGGATAGGTTCGCCAATTTGGCTCGGCAACGAGCTGACGCCATTCAAGCAGTTTTTTGGAATGAAGAAAAGGCGATGTGGCGGGACTTTGACCTGAAACGATCCGGACAACGGGAAGAGTTCTACCTCAGTCATATTGCGCCATTGTTTGCTCGGTGCCGTGGCTCGACGGTCGATATCATGTCGACCAGTTTTATGAATAAGTTGCTGAACTCGCCCGACATTGTCCAAGTCACTTCGTACCCGGGTGGCTTTCCGGCGTCGCTGACTGCAGCCGGTCCGCATACTCAGTGGGATTTGCCGAATGCTTGGCCACCGTCGCAGCTGATGCTGATCGAAGGTTTTGCTGGTAACCCGGAATTTAGGAAGACTGCCTTGTCGTGGGCGCAGAAGTGGGTGACAGCGGTTTACACGGGATTCGAAGCGAAAAATTTGTTTTATGAAAAGTACGATGTGAATAAAGTTGGCGTTTACGGCGGCGGCGGGGAATACGTCGTGCAGGACGGCTTTGGCTGGACCAACGGCGGCATCTTACGACTGCTGCAGCTATTCCCAACAGAACTACAGCAGAGTGAGGGTGAGCGTCCGTCGGCCGGCAAGACAGCTTCCGGTTCATCCGGATTCCGGTCAGCCCCGTTGCTCGAACTCAAGAATGGAGCATTCCAAATTCAAGCCAGTTCATTGGCCTTGATTTTCGCTGCGTGTGCTGCCTTTGTCTTTTCGCTGGAGTAGTACTGTAGTAATCCGGATTTATGGAAATGCAAAAATGGCTTGTAGCGAGCTAGCATATAAGGAGCTGAGACTAGATGCAATATATGTGCGTCGTCAACATATAATGAAATCTTTAAATGGCCGATTAAATCCAAGTGGAAAAAAAAAAAAAAAAA
>comp85612_c0_seq1 len=2257 path=[63833872:0-50 63833986:51-52 63833990:53-111 63847728:112-112 63847729:113-125 63834152:126-126 63834154:127-144 63834191:145-1077 63837706:1078-2256]
CACGAAGTACTCTCATCACTTTCTCAACCTCTGCTTCATCAACCTCATTTTCCCAATACGTACCTCGCTTAAACGCAGTTCCAATGATCATGAAATCAGCGTATTTGACGTACATCTCAAAGTCAAGGCCAGACCCTGTAACGACCGGCAAAAAAGGAAGGTTGCCTTCAAACTGTGAAGAGTTCCAGGACTTCACTTTGTCAACCGCCTTCCGTGTTAGTTGAAGCGAACCCTCGTCCACATTGCTTCCTGTTTCAGCTCCTGTCACGATGACGCCCTCCAGCTTTGCGAACGTAATGTTGTGCAGCCACGTTTCAAGGTCAGCAAGCTCTGAAGGAAAAACAGTGTGCTTCTTCATCACGTCGCTCCAAATTGCAGGAAATTGAGCACTGCGTAAACGTCGTGTTTGCAACACGTTTCGCACGTACATAAAGCGAGCAAGGTTACCATTGTTTGTTGTTTCACCTTCTGGACGAAGACCTCGAAACAAAGTTGCTTCACTCCGTACAAAGAAACAGCCGTGAATGATTGCAATTGGAAGCACCTCGAGCTCGTTGCAAGACAGTATATGAGCACCAATGGCCAAATTTGGATACGCTTTGCGGATTGACGCTGTTACGACGTGGACTGAAAGTAAATCCTCCCAAGGGCACGCTCCATTGCCAATGAAATATGGAGCGCCAACGTTTTCAACTTCAACACACTTCACACCATGCCTACTGTAGATCTCCATTTCTCGAAGTGCACGCTCAACAAGAACTCTCACAAAATCCAGCTCGCTAAACCTGTTGACCAGTTCAACCGATCGGACATCCAGCAATGCAATTGTACGAATTTTGCTTCTGTCCACCACTTGAAACACTAAAGAATCATTAATGTCACCAAGTAATTTGTCGAAGTCCCGAACGATTTCTTCTAATTCCTCAAGGTCGCTCCTGGAAGGTGGCAAAACGTTGAGCAACGAAGTGTACGTGTGGTTTAGAATGCTTGTTGTGCTGTGAACGTGAATCATACCAATCACTTGGCATCCTCCGGCATTGTATGGGTGAACAACGTTCGCGCAATTCATTCCTTGCTTGCCAAACTGAAAAGAAAAAAGAATGTCGAAAACCAAACGATTGCACTTGTGTGACTTTGTACTCGAAGATCATGCTTGTGCGAATTGCTTGAAGTGAGGAATACTCATCGCCTATGGATTGCTCGATCTGCCTCCAGGTTCTCTTTGTTCACAACAGGCCATGAATCAATCTGAGTGACGAAAGGAAGCTCAAGAAATACTTTGTCTCGGTATCGTTTGTCTTGTTCAATGGGGTTGCGCTCAAGATACACTGTGTGAAGAGTTTTGTTGAACGTGGCCAACTTCGCCACCTCACTCCACTCTGAAATCTTGCCATCCGTGAGCCAGAATTCTTCTAAACGAGGCATCGTTGCGACATTCACTTCATCCGCATTTATTTGTTGCAGTGGATTGAAGCTGAAATCCAAGATCCTCAGCTCACATAATGTTTTGAGATTGACAATACTGTCGATTCCATTCTCTGATAAATACAACTCCTCGAGGCAAGAGTTGGCGCCTTCAGGGAACGTATCAGCCTCGATCTTCGTCAGCCTGTTTGCTTGCAAGCTGAGCCGTTTCAGGTGACAAAGGGTATGAAAACCACTGCCAAGGTGAGATATCTTGTTCTTTCCAAGCCATAACTCTTCAAGGTTGACCAAGTTTTTCAAACCGTTGCCAACTTCCCGTAGGCGATTTCCTCCAAGTTCCAACAGCCTCAAATTCACCAGTGCATCAAGGCCTCGAATTTCCTTGATCTTATTTTCGACAAGATAAAGTTCTCTCAGTGTCCCACCAAGCACGTCCAGTCCTGAAATCTCTTTGATTTGGTTGTAGCTGAGATCCACTTTGGTCAAACTTGTGAAACCGTTGAAAAACTCACCAATTCGTCGAATTTTGTTGTCAAAGAGGTCCAACTCAATCAAGTTTGTACGCAGCAGTGCAGGAAACGGTGTCAACTCATGCAAAAGGTTCTTCCTCATGGAGAGTGACGTGCAATTTGTGAGTTCGTCCAGCGCAACTTCGTCGAAAGAGAACAGTCGCACATTGTTAATTTCAATTACATCTTCTGTCGTGTTCACATGCAAGACATCAACTTCTTCGTCCGTTCGCCGCTCTGGTCGCTTGGGAAGAGGTTCCTCGATCTCGATGTCATCAACCTCATCATTGACCATTCTTGAAAAACAATAAAGTACAGAAACA
>comp85612_c0_seq2 len=1101 path=[63833872:0-50 63833986:51-52 63833990:53-111 63847728:112-112 63847729:113-125 63834152:126-126 63834154:127-144 63834191:145-1077 63847860:1078-1100]
CACGAAGTACTCTCATCACTTTCTCAACCTCTGCTTCATCAACCTCATTTTCCCAATACGTACCTCGCTTAAACGCAGTTCCAATGATCATGAAATCAGCGTATTTGACGTACATCTCAAAGTCAAGGCCAGACCCTGTAACGACCGGCAAAAAAGGAAGGTTGCCTTCAAACTGTGAAGAGTTCCAGGACTTCACTTTGTCAACCGCCTTCCGTGTTAGTTGAAGCGAACCCTCGTCCACATTGCTTCCTGTTTCAGCTCCTGTCACGATGACGCCCTCCAGCTTTGCGAACGTAATGTTGTGCAGCCACGTTTCAAGGTCAGCAAGCTCTGAAGGAAAAACAGTGTGCTTCTTCATCACGTCGCTCCAAATTGCAGGAAATTGAGCACTGCGTAAACGTCGTGTTTGCAACACGTTTCGCACGTACATAAAGCGAGCAAGGTTACCATTGTTTGTTGTTTCACCTTCTGGACGAAGACCTCGAAACAAAGTTGCTTCACTCCGTACAAAGAAACAGCCGTGAATGATTGCAATTGGAAGCACCTCGAGCTCGTTGCAAGACAGTATATGAGCACCAATGGCCAAATTTGGATACGCTTTGCGGATTGACGCTGTTACGACGTGGACTGAAAGTAAATCCTCCCAAGGGCACGCTCCATTGCCAATGAAATATGGAGCGCCAACGTTTTCAACTTCAACACACTTCACACCATGCCTACTGTAGATCTCCATTTCTCGAAGTGCACGCTCAACAAGAACTCTCACAAAATCCAGCTCGCTAAACCTGTTGACCAGTTCAACCGATCGGACATCCAGCAATGCAATTGTACGAATTTTGCTTCTGTCCACCACTTGAAACACTAAAGAATCATTAATGTCACCAAGTAATTTGTCGAAGTCCCGAACGATTTCTTCTAATTCCTCAAGGTCGCTCCTGGAAGGTGGCAAAACGTTGAGCAACGAAGTGTACGTGTGGTTTAGAATGCTTGTTGTGCTGTGAACGTGAATCATACCAATCACTTGGCATCCTCCGGCATTGTATGGGTGAACAACGTTCGCGCAATTCATTCCTTGCTTGCCAAACAATAAAGTACAGAAAC
>comp86246_c0_seq1 len=2133 path=[65464413:0-252 65466236:253-256 65465410:257-261 65465433:262-293 65456252:294-1785 65461105:1786-1802 65461158:1803-1804 65461168:1805-1834 65461240:1835-1846 65461268:1847-1970 65461648:1971-2007 65461755:2008-2014 65461768:2015-2132]
GCGACGGACACAATCATCTTCAGGTGAGGTGACAAGGTGGTTTTACAGTTGCGCTTGCGTTCGTGTGTGAAGGGAGAATGCTGCGTAATTGAGATAAGTTTGTTCCTTCCCCCCCTCCTCCTTCCCCCCTCCTCTCCCCCCTCCTTCCCTCAGGTTTCGTGGCACAACGCATGAAAAGCCTGGACCCTGTTCGAGTTTATAAATTTGAGTGGTGGTTATCATCCTGTCTGGTTGATTGGTTGGCTGGTTGGTTGCCATGGCGGGGACATTCGAAATAAACATGGTCTCCTTCATAGACTGCAGCACGATGGGCGACTTCTCGGAAGTGGACCACCAGCGGCAGACCACGGTGGACAGTCTCCATCAGGAGCTGCAGAAACTCCTCCAGACCGCACCGGGAGGAAAGGCCGACATCTTCCGGACGGAATTTGAAAGCTACAAGCGCCTCTTCCATCGGTTCCTCCACGAGTCCGGCTCCGCCATCCAATGGGGCAACATCCAGAAGCTGCCGGACAACGCGGTCCTCAACTACGACAGCCTGAAGACCCCGACCGAGAAGGAGGCCATCGCGCAGATGCTGCGGAAGCTGGTGGTGGTCAAGCTCAACGGTGGACTGGGCACGTCCATGGGCTGCACCGGGCCCAAGTCGTTGATTCAAGTGCGGAATGACCTGACATTCCTCGATTTGACCGTCCATCAGATTGAGCAGCTCAATGTGACGTACGGGACGGATGTGCCGTTGGTGTTGATGAATTCCTTCAACACCAACGACGACACCGCCAAGGTGCTGCACAAGTACCGTGGCCGGAGATTGCGGATTGTAACGTTCCAGCAAAGTCGCTATCCGAGGATTGATCGGGAGACGCTCATGCCGGCTGCGAAGAATTTGAGCACGTCTGCGAATGAAGTATGGTATCCACCTGGTCACGGAGATTTCTATCAAGCCTTCTACAACTCTGGTCTGCTGGACCAGTTCCTCCAGGAAGGAAGGGAATTCTGTTTCCTTTCCAACATCGATAATCTCGGCGCCACCGTCGATTTAAACATTTTAAGCTTCCTCCTCAATCCGTCCAGCGGCGGACACGGAAGTGACTTTGTCATGGAGGTGACGGACAAGACGCGCGCCGACGTCAAGGGCGGCACGCTGATTCAGTACGAAAACAAGCTGAGATTGCTGGAGATAGCTCAAGTGGCCAAGCAGAATGTGGATGAATTTAAAAGTATTACGAAATTTAAAATCTTCAACACCAACAACCTGTGGGTGAACCTCGCGGCGATCCGGCGCCTCGTCGAGTCCAACTCCATGCAACTGGAAGTGATCGTCAACCACAAGGCCCTTGACAGCGGCAGTAACGTGATCCAGCTGGAGACGGCCTGCGGAGACGCTGTGCGTAACTTCAACGGCGCCGTGGGCATCAACGTGCCGCGTCGCCGCTTCCTGCCGGTGAAGAAGACCGACGACCTGCTCCTCATCATGAGCAACCTCTACAGCATCCAGGACGGGACACTGGTGATGAATCCGGTACGGATGTTCCCGTCCGTGCCGCTGGTCAAACTCGGCGACCACTCCTTCGGGAAGGTGAAGGAGTTTCTCCGTCGCTTCGCGGCCATCCCGAACATGCTGGATCTGGACCATCTCACCGTGTCGGGTGACGTGACCTTCGGAAAGGGGGTGGTGCTCAAGGGGACCGTCATCATCATCGCCAACCACGGCGATCGGATCGACATCCCATCCGGATCGCTGCTGGAGAATAAAATTGTGTCAGGAAATTTGCGCATTCTCGACCATTAATTAGCTCGGGGATCATTAATTAGCTCGGGGATCATAAGGATCCCCTGCCTTAATGGATTTGTTAGCCTATTTTGCTTCACAAATGTCTTTGTCAATTTACTCCGGTGTGCACGGGAATTTGTTGGAGGACACTACATTAGACGTTCTCGCCTTCTTGTGGCAGTGAAGTCATATGTGACTGGAATGTGGTGGACCATTGTTTCAATTGCTGCAAGTATGTTCGTTTTTGCTTCGTTGCCTGTTTTATGAAAGTTTGGCAAGGTTTGCCGATTCAAATCCGTTTGAGTAGTAGTATGTGTCGCAGAGTATATTCTAATAAAGTAATTAACAATGCCCAGATC
>comp86246_c0_seq1 len=2133 path=[65464413:0-252 65466236:253-256 65465410:257-261 65465433:262-293 65456252:294-1785 65461105:1786-1802 65461158:1803-1804 65461168:1805-1834 65461240:1835-1846 65461268:1847-1970 65461648:1971-2007 65461755:2008-2014 65461768:2015-2132]
GCGACGGACACAATCATCTTCAGGTGAGGTGACAAGGTGGTTTTACAGTTGCGCTTGCGTTCGTGTGTGAAGGGAGAATGCTGCGTAATTGAGATAAGTTTGTTCCTTCCCCCCCTCCTCCTTCCCCCCTCCTCTCCCCCCTCCTTCCCTCAGGTTTCGTGGCACAACGCATGAAAAGCCTGGACCCTGTTCGAGTTTATAAATTTGAGTGGTGGTTATCATCCTGTCTGGTTGATTGGTTGGCTGGTTGGTTGCCATGGCGGGGACATTCGAAATAAACATGGTCTCCTTCATAGACTGCAGCACGATGGGCGACTTCTCGGAAGTGGACCACCAGCGGCAGACCACGGTGGACAGTCTCCATCAGGAGCTGCAGAAACTCCTCCAGACCGCACCGGGAGGAAAGGCCGACATCTTCCGGACGGAATTTGAAAGCTACAAGCGCCTCTTCCATCGGTTCCTCCACGAGTCCGGCTCCGCCATCCAATGGGGCAACATCCAGAAGCTGCCGGACAACGCGGTCCTCAACTACGACAGCCTGAAGACCCCGACCGAGAAGGAGGCCATCGCGCAGATGCTGCGGAAGCTGGTGGTGGTCAAGCTCAACGGTGGACTGGGCACGTCCATGGGCTGCACCGGGCCCAAGTCGTTGATTCAAGTGCGGAATGACCTGACATTCCTCGATTTGACCGTCCATCAGATTGAGCAGCTCAATGTGACGTACGGGACGGATGTGCCGTTGGTGTTGATGAATTCCTTCAACACCAACGACGACACCGCCAAGGTGCTGCACAAGTACCGTGGCCGGAGATTGCGGATTGTAACGTTCCAGCAAAGTCGCTATCCGAGGATTGATCGGGAGACGCTCATGCCGGCTGCGAAGAATTTGAGCACGTCTGCGAATGAAGTATGGTATCCACCTGGTCACGGAGATTTCTATCAAGCCTTCTACAACTCTGGTCTGCTGGACCAGTTCCTCCAGGAAGGAAGGGAATTCTGTTTCCTTTCCAACATCGATAATCTCGGCGCCACCGTCGATTTAAACATTTTAAGCTTCCTCCTCAATCCGTCCAGCGGCGGACACGGAAGTGACTTTGTCATGGAGGTGACGGACAAGACGCGCGCCGACGTCAAGGGCGGCACGCTGATTCAGTACGAAAACAAGCTGAGATTGCTGGAGATAGCTCAAGTGGCCAAGCAGAATGTGGATGAATTTAAAAGTATTACGAAATTTAAAATCTTCAACACCAACAACCTGTGGGTGAACCTCGCGGCGATCCGGCGCCTCGTCGAGTCCAACTCCATGCAACTGGAAGTGATCGTCAACCACAAGGCCCTTGACAGCGGCAGTAACGTGATCCAGCTGGAGACGGCCTGCGGAGACGCTGTGCGTAACTTCAACGGCGCCGTGGGCATCAACGTGCCGCGTCGCCGCTTCCTGCCGGTGAAGAAGACCGACGACCTGCTCCTCATCATGAGCAACCTCTACAGCATCCAGGACGGGACACTGGTGATGAATCCGGTACGGATGTTCCCGTCCGTGCCGCTGGTCAAACTCGGCGACCACTCCTTCGGGAAGGTGAAGGAGTTTCTCCGTCGCTTCGCGGCCATCCCGAACATGCTGGATCTGGACCATCTCACCGTGTCGGGTGACGTGACCTTCGGAAAGGGGGTGGTGCTCAAGGGGACCGTCATCATCATCGCCAACCACGGCGATCGGATCGACATCCCATCCGGATCGCTGCTGGAGAATAAAATTGTGTCAGGAAATTTGCGCATTCTCGACCATTAATTAGCTCGGGGATCATTAATTAGCTCGGGGATCATAAGGATCCCCTGCCTTAATGGATTTGTTAGCCTATTTTGCTTCACAAATGTCTTTGTCAATTTACTCCGGTGTGCACGGGAATTTGTTGGAGGACACTACATTAGACGTTCTCGCCTTCTTGTGGCAGTGAAGTCATATGTGACTGGAATGTGGTGGACCATTGTTTCAATTGCTGCAAGTATGTTCGTTTTTGCTTCGTTGCCTGTTTTATGAAAGTTTGGCAAGGTTTGCCGATTCAAATCCGTTTGAGTAGTAGTATGTGTCGCAGAGTATATTCTAATAAAGTAATTAACAATGCCCAGATC
>comp86246_c0_seq1 len=2133 path=[65464413:0-252 65466236:253-256 65465410:257-261 65465433:262-293 65456252:294-1785 65461105:1786-1802 65461158:1803-1804 65461168:1805-1834 65461240:1835-1846 65461268:1847-1970 65461648:1971-2007 65461755:2008-2014 65461768:2015-2132]
GCGACGGACACAATCATCTTCAGGTGAGGTGACAAGGTGGTTTTACAGTTGCGCTTGCGTTCGTGTGTGAAGGGAGAATGCTGCGTAATTGAGATAAGTTTGTTCCTTCCCCCCCTCCTCCTTCCCCCCTCCTCTCCCCCCTCCTTCCCTCAGGTTTCGTGGCACAACGCATGAAAAGCCTGGACCCTGTTCGAGTTTATAAATTTGAGTGGTGGTTATCATCCTGTCTGGTTGATTGGTTGGCTGGTTGGTTGCCATGGCGGGGACATTCGAAATAAACATGGTCTCCTTCATAGACTGCAGCACGATGGGCGACTTCTCGGAAGTGGACCACCAGCGGCAGACCACGGTGGACAGTCTCCATCAGGAGCTGCAGAAACTCCTCCAGACCGCACCGGGAGGAAAGGCCGACATCTTCCGGACGGAATTTGAAAGCTACAAGCGCCTCTTCCATCGGTTCCTCCACGAGTCCGGCTCCGCCATCCAATGGGGCAACATCCAGAAGCTGCCGGACAACGCGGTCCTCAACTACGACAGCCTGAAGACCCCGACCGAGAAGGAGGCCATCGCGCAGATGCTGCGGAAGCTGGTGGTGGTCAAGCTCAACGGTGGACTGGGCACGTCCATGGGCTGCACCGGGCCCAAGTCGTTGATTCAAGTGCGGAATGACCTGACATTCCTCGATTTGACCGTCCATCAGATTGAGCAGCTCAATGTGACGTACGGGACGGATGTGCCGTTGGTGTTGATGAATTCCTTCAACACCAACGACGACACCGCCAAGGTGCTGCACAAGTACCGTGGCCGGAGATTGCGGATTGTAACGTTCCAGCAAAGTCGCTATCCGAGGATTGATCGGGAGACGCTCATGCCGGCTGCGAAGAATTTGAGCACGTCTGCGAATGAAGTATGGTATCCACCTGGTCACGGAGATTTCTATCAAGCCTTCTACAACTCTGGTCTGCTGGACCAGTTCCTCCAGGAAGGAAGGGAATTCTGTTTCCTTTCCAACATCGATAATCTCGGCGCCACCGTCGATTTAAACATTTTAAGCTTCCTCCTCAATCCGTCCAGCGGCGGACACGGAAGTGACTTTGTCATGGAGGTGACGGACAAGACGCGCGCCGACGTCAAGGGCGGCACGCTGATTCAGTACGAAAACAAGCTGAGATTGCTGGAGATAGCTCAAGTGGCCAAGCAGAATGTGGATGAATTTAAAAGTATTACGAAATTTAAAATCTTCAACACCAACAACCTGTGGGTGAACCTCGCGGCGATCCGGCGCCTCGTCGAGTCCAACTCCATGCAACTGGAAGTGATCGTCAACCACAAGGCCCTTGACAGCGGCAGTAACGTGATCCAGCTGGAGACGGCCTGCGGAGACGCTGTGCGTAACTTCAACGGCGCCGTGGGCATCAACGTGCCGCGTCGCCGCTTCCTGCCGGTGAAGAAGACCGACGACCTGCTCCTCATCATGAGCAACCTCTACAGCATCCAGGACGGGACACTGGTGATGAATCCGGTACGGATGTTCCCGTCCGTGCCGCTGGTCAAACTCGGCGACCACTCCTTCGGGAAGGTGAAGGAGTTTCTCCGTCGCTTCGCGGCCATCCCGAACATGCTGGATCTGGACCATCTCACCGTGTCGGGTGACGTGACCTTCGGAAAGGGGGTGGTGCTCAAGGGGACCGTCATCATCATCGCCAACCACGGCGATCGGATCGACATCCCATCCGGATCGCTGCTGGAGAATAAAATTGTGTCAGGAAATTTGCGCATTCTCGACCATTAATTAGCTCGGGGATCATTAATTAGCTCGGGGATCATAAGGATCCCCTGCCTTAATGGATTTGTTAGCCTATTTTGCTTCACAAATGTCTTTGTCAATTTACTCCGGTGTGCACGGGAATTTGTTGGAGGACACTACATTAGACGTTCTCGCCTTCTTGTGGCAGTGAAGTCATATGTGACTGGAATGTGGTGGACCATTGTTTCAATTGCTGCAAGTATGTTCGTTTTTGCTTCGTTGCCTGTTTTATGAAAGTTTGGCAAGGTTTGCCGATTCAAATCCGTTTGAGTAGTAGTATGTGTCGCAGAGTATATTCTAATAAAGTAATTAACAATGCCCAGATC
>comp86246_c0_seq1 len=2133 path=[65464413:0-252 65466236:253-256 65465410:257-261 65465433:262-293 65456252:294-1785 65461105:1786-1802 65461158:1803-1804 65461168:1805-1834 65461240:1835-1846 65461268:1847-1970 65461648:1971-2007 65461755:2008-2014 65461768:2015-2132]
GCGACGGACACAATCATCTTCAGGTGAGGTGACAAGGTGGTTTTACAGTTGCGCTTGCGTTCGTGTGTGAAGGGAGAATGCTGCGTAATTGAGATAAGTTTGTTCCTTCCCCCCCTCCTCCTTCCCCCCTCCTCTCCCCCCTCCTTCCCTCAGGTTTCGTGGCACAACGCATGAAAAGCCTGGACCCTGTTCGAGTTTATAAATTTGAGTGGTGGTTATCATCCTGTCTGGTTGATTGGTTGGCTGGTTGGTTGCCATGGCGGGGACATTCGAAATAAACATGGTCTCCTTCATAGACTGCAGCACGATGGGCGACTTCTCGGAAGTGGACCACCAGCGGCAGACCACGGTGGACAGTCTCCATCAGGAGCTGCAGAAACTCCTCCAGACCGCACCGGGAGGAAAGGCCGACATCTTCCGGACGGAATTTGAAAGCTACAAGCGCCTCTTCCATCGGTTCCTCCACGAGTCCGGCTCCGCCATCCAATGGGGCAACATCCAGAAGCTGCCGGACAACGCGGTCCTCAACTACGACAGCCTGAAGACCCCGACCGAGAAGGAGGCCATCGCGCAGATGCTGCGGAAGCTGGTGGTGGTCAAGCTCAACGGTGGACTGGGCACGTCCATGGGCTGCACCGGGCCCAAGTCGTTGATTCAAGTGCGGAATGACCTGACATTCCTCGATTTGACCGTCCATCAGATTGAGCAGCTCAATGTGACGTACGGGACGGATGTGCCGTTGGTGTTGATGAATTCCTTCAACACCAACGACGACACCGCCAAGGTGCTGCACAAGTACCGTGGCCGGAGATTGCGGATTGTAACGTTCCAGCAAAGTCGCTATCCGAGGATTGATCGGGAGACGCTCATGCCGGCTGCGAAGAATTTGAGCACGTCTGCGAATGAAGTATGGTATCCACCTGGTCACGGAGATTTCTATCAAGCCTTCTACAACTCTGGTCTGCTGGACCAGTTCCTCCAGGAAGGAAGGGAATTCTGTTTCCTTTCCAACATCGATAATCTCGGCGCCACCGTCGATTTAAACATTTTAAGCTTCCTCCTCAATCCGTCCAGCGGCGGACACGGAAGTGACTTTGTCATGGAGGTGACGGACAAGACGCGCGCCGACGTCAAGGGCGGCACGCTGATTCAGTACGAAAACAAGCTGAGATTGCTGGAGATAGCTCAAGTGGCCAAGCAGAATGTGGATGAATTTAAAAGTATTACGAAATTTAAAATCTTCAACACCAACAACCTGTGGGTGAACCTCGCGGCGATCCGGCGCCTCGTCGAGTCCAACTCCATGCAACTGGAAGTGATCGTCAACCACAAGGCCCTTGACAGCGGCAGTAACGTGATCCAGCTGGAGACGGCCTGCGGAGACGCTGTGCGTAACTTCAACGGCGCCGTGGGCATCAACGTGCCGCGTCGCCGCTTCCTGCCGGTGAAGAAGACCGACGACCTGCTCCTCATCATGAGCAACCTCTACAGCATCCAGGACGGGACACTGGTGATGAATCCGGTACGGATGTTCCCGTCCGTGCCGCTGGTCAAACTCGGCGACCACTCCTTCGGGAAGGTGAAGGAGTTTCTCCGTCGCTTCGCGGCCATCCCGAACATGCTGGATCTGGACCATCTCACCGTGTCGGGTGACGTGACCTTCGGAAAGGGGGTGGTGCTCAAGGGGACCGTCATCATCATCGCCAACCACGGCGATCGGATCGACATCCCATCCGGATCGCTGCTGGAGAATAAAATTGTGTCAGGAAATTTGCGCATTCTCGACCATTAATTAGCTCGGGGATCATTAATTAGCTCGGGGATCATAAGGATCCCCTGCCTTAATGGATTTGTTAGCCTATTTTGCTTCACAAATGTCTTTGTCAATTTACTCCGGTGTGCACGGGAATTTGTTGGAGGACACTACATTAGACGTTCTCGCCTTCTTGTGGCAGTGAAGTCATATGTGACTGGAATGTGGTGGACCATTGTTTCAATTGCTGCAAGTATGTTCGTTTTTGCTTCGTTGCCTGTTTTATGAAAGTTTGGCAAGGTTTGCCGATTCAAATCCGTTTGAGTAGTAGTATGTGTCGCAGAGTATATTCTAATAAAGTAATTAACAATGCCCAGATC
>comp86246_c0_seq2 len=2258 path=[65454682:0-357 65456077:358-399 65456252:400-1891 65461105:1892-1908 65462588:1909-1927 65461158:1928-1929 65461168:1930-1959 65461240:1960-1971 65461268:1972-2095 65461648:2096-2132 65461755:2133-2139 65461768:2140-2257]
CCAACACCAGCTCCAGCAGTGCACTGCACCACCAGCAGTATGGGCTGTTTGGATGCACTGCACAGCAGCAGCAGCTGATTGTATCGTGTCAGTGTGGACCAAGCAGAAGGAAGCCAAGCGTGCCAACAAATCAACATCACCACCACCTCGCCCCAAAGCCATCCTACGTCTTCGCCCTCTGTGTACTTCTTTAACCCTATAGACACCGCAAGACGCAAACTAAAATTCCGCCGAGTTTGCGTGCCTTGATTGCATCGAGTGCACATTCTGCCAGTCGTCCTTGCCGTCATTCCTCCATAATCTAATCCGTATCGCGTGTGCGTGGTAATCCACTTCTCAAGAGTCGCACCCGCCATCACCCCCTTTTAAAGGTCTCACGGCGACGGACACAATCATCTTCAGACTGCAGCACGATGGGCGACTTCTCGGAAGTGGACCACCAGCGGCAGACCACGGTGGACAGTCTCCATCAGGAGCTGCAGAAACTCCTCCAGACCGCACCGGGAGGAAAGGCCGACATCTTCCGGACGGAATTTGAAAGCTACAAGCGCCTCTTCCATCGGTTCCTCCACGAGTCCGGCTCCGCCATCCAATGGGGCAACATCCAGAAGCTGCCGGACAACGCGGTCCTCAACTACGACAGCCTGAAGACCCCGACCGAGAAGGAGGCCATCGCGCAGATGCTGCGGAAGCTGGTGGTGGTCAAGCTCAACGGTGGACTGGGCACGTCCATGGGCTGCACCGGGCCCAAGTCGTTGATTCAAGTGCGGAATGACCTGACATTCCTCGATTTGACCGTCCATCAGATTGAGCAGCTCAATGTGACGTACGGGACGGATGTGCCGTTGGTGTTGATGAATTCCTTCAACACCAACGACGACACCGCCAAGGTGCTGCACAAGTACCGTGGCCGGAGATTGCGGATTGTAACGTTCCAGCAAAGTCGCTATCCGAGGATTGATCGGGAGACGCTCATGCCGGCTGCGAAGAATTTGAGCACGTCTGCGAATGAAGTATGGTATCCACCTGGTCACGGAGATTTCTATCAAGCCTTCTACAACTCTGGTCTGCTGGACCAGTTCCTCCAGGAAGGAAGGGAATTCTGTTTCCTTTCCAACATCGATAATCTCGGCGCCACCGTCGATTTAAACATTTTAAGCTTCCTCCTCAATCCGTCCAGCGGCGGACACGGAAGTGACTTTGTCATGGAGGTGACGGACAAGACGCGCGCCGACGTCAAGGGCGGCACGCTGATTCAGTACGAAAACAAGCTGAGATTGCTGGAGATAGCTCAAGTGGCCAAGCAGAATGTGGATGAATTTAAAAGTATTACGAAATTTAAAATCTTCAACACCAACAACCTGTGGGTGAACCTCGCGGCGATCCGGCGCCTCGTCGAGTCCAACTCCATGCAACTGGAAGTGATCGTCAACCACAAGGCCCTTGACAGCGGCAGTAACGTGATCCAGCTGGAGACGGCCTGCGGAGACGCTGTGCGTAACTTCAACGGCGCCGTGGGCATCAACGTGCCGCGTCGCCGCTTCCTGCCGGTGAAGAAGACCGACGACCTGCTCCTCATCATGAGCAACCTCTACAGCATCCAGGACGGGACACTGGTGATGAATCCGGTACGGATGTTCCCGTCCGTGCCGCTGGTCAAACTCGGCGACCACTCCTTCGGGAAGGTGAAGGAGTTTCTCCGTCGCTTCGCGGCCATCCCGAACATGCTGGATCTGGACCATCTCACCGTGTCGGGTGACGTGACCTTCGGAAAGGGGGTGGTGCTCAAGGGGACCGTCATCATCATCGCCAACCACGGCGATCGGATCGACATCCCATCCGGATCGCTGCTGGAGAATAAAATTGTGTCAGGAAATTTGCGCATTCTCGACCATTAATTAGCTCGGGGATCATTAATCAGCTCGGGAATCATTAATTAGCTCGGGGATCATAAGGATCCCCTGCCTTAATGGATTTGTTAGCCTATTTTGCTTCACAAATGTCTTTGTCAATTTACTCCGGTGTGCACGGGAATTTGTTGGAGGACACTACATTAGACGTTCTCGCCTTCTTGTGGCAGTGAAGTCATATGTGACTGGAATGTGGTGGACCATTGTTTCAATTGCTGCAAGTATGTTCGTTTTTGCTTCGTTGCCTGTTTTATGAAAGTTTGGCAAGGTTTGCCGATTCAAATCCGTTTGAGTAGTAGTATGTGTCGCAGAGTATATTCTAATAAAGTAATTAACAATGCCCAGATC
>comp86246_c0_seq2 len=2258 path=[65454682:0-357 65456077:358-399 65456252:400-1891 65461105:1892-1908 65462588:1909-1927 65461158:1928-1929 65461168:1930-1959 65461240:1960-1971 65461268:1972-2095 65461648:2096-2132 65461755:2133-2139 65461768:2140-2257]
CCAACACCAGCTCCAGCAGTGCACTGCACCACCAGCAGTATGGGCTGTTTGGATGCACTGCACAGCAGCAGCAGCTGATTGTATCGTGTCAGTGTGGACCAAGCAGAAGGAAGCCAAGCGTGCCAACAAATCAACATCACCACCACCTCGCCCCAAAGCCATCCTACGTCTTCGCCCTCTGTGTACTTCTTTAACCCTATAGACACCGCAAGACGCAAACTAAAATTCCGCCGAGTTTGCGTGCCTTGATTGCATCGAGTGCACATTCTGCCAGTCGTCCTTGCCGTCATTCCTCCATAATCTAATCCGTATCGCGTGTGCGTGGTAATCCACTTCTCAAGAGTCGCACCCGCCATCACCCCCTTTTAAAGGTCTCACGGCGACGGACACAATCATCTTCAGACTGCAGCACGATGGGCGACTTCTCGGAAGTGGACCACCAGCGGCAGACCACGGTGGACAGTCTCCATCAGGAGCTGCAGAAACTCCTCCAGACCGCACCGGGAGGAAAGGCCGACATCTTCCGGACGGAATTTGAAAGCTACAAGCGCCTCTTCCATCGGTTCCTCCACGAGTCCGGCTCCGCCATCCAATGGGGCAACATCCAGAAGCTGCCGGACAACGCGGTCCTCAACTACGACAGCCTGAAGACCCCGACCGAGAAGGAGGCCATCGCGCAGATGCTGCGGAAGCTGGTGGTGGTCAAGCTCAACGGTGGACTGGGCACGTCCATGGGCTGCACCGGGCCCAAGTCGTTGATTCAAGTGCGGAATGACCTGACATTCCTCGATTTGACCGTCCATCAGATTGAGCAGCTCAATGTGACGTACGGGACGGATGTGCCGTTGGTGTTGATGAATTCCTTCAACACCAACGACGACACCGCCAAGGTGCTGCACAAGTACCGTGGCCGGAGATTGCGGATTGTAACGTTCCAGCAAAGTCGCTATCCGAGGATTGATCGGGAGACGCTCATGCCGGCTGCGAAGAATTTGAGCACGTCTGCGAATGAAGTATGGTATCCACCTGGTCACGGAGATTTCTATCAAGCCTTCTACAACTCTGGTCTGCTGGACCAGTTCCTCCAGGAAGGAAGGGAATTCTGTTTCCTTTCCAACATCGATAATCTCGGCGCCACCGTCGATTTAAACATTTTAAGCTTCCTCCTCAATCCGTCCAGCGGCGGACACGGAAGTGACTTTGTCATGGAGGTGACGGACAAGACGCGCGCCGACGTCAAGGGCGGCACGCTGATTCAGTACGAAAACAAGCTGAGATTGCTGGAGATAGCTCAAGTGGCCAAGCAGAATGTGGATGAATTTAAAAGTATTACGAAATTTAAAATCTTCAACACCAACAACCTGTGGGTGAACCTCGCGGCGATCCGGCGCCTCGTCGAGTCCAACTCCATGCAACTGGAAGTGATCGTCAACCACAAGGCCCTTGACAGCGGCAGTAACGTGATCCAGCTGGAGACGGCCTGCGGAGACGCTGTGCGTAACTTCAACGGCGCCGTGGGCATCAACGTGCCGCGTCGCCGCTTCCTGCCGGTGAAGAAGACCGACGACCTGCTCCTCATCATGAGCAACCTCTACAGCATCCAGGACGGGACACTGGTGATGAATCCGGTACGGATGTTCCCGTCCGTGCCGCTGGTCAAACTCGGCGACCACTCCTTCGGGAAGGTGAAGGAGTTTCTCCGTCGCTTCGCGGCCATCCCGAACATGCTGGATCTGGACCATCTCACCGTGTCGGGTGACGTGACCTTCGGAAAGGGGGTGGTGCTCAAGGGGACCGTCATCATCATCGCCAACCACGGCGATCGGATCGACATCCCATCCGGATCGCTGCTGGAGAATAAAATTGTGTCAGGAAATTTGCGCATTCTCGACCATTAATTAGCTCGGGGATCATTAATCAGCTCGGGAATCATTAATTAGCTCGGGGATCATAAGGATCCCCTGCCTTAATGGATTTGTTAGCCTATTTTGCTTCACAAATGTCTTTGTCAATTTACTCCGGTGTGCACGGGAATTTGTTGGAGGACACTACATTAGACGTTCTCGCCTTCTTGTGGCAGTGAAGTCATATGTGACTGGAATGTGGTGGACCATTGTTTCAATTGCTGCAAGTATGTTCGTTTTTGCTTCGTTGCCTGTTTTATGAAAGTTTGGCAAGGTTTGCCGATTCAAATCCGTTTGAGTAGTAGTATGTGTCGCAGAGTATATTCTAATAAAGTAATTAACAATGCCCAGATC
>comp86246_c0_seq2 len=2258 path=[65454682:0-357 65456077:358-399 65456252:400-1891 65461105:1892-1908 65462588:1909-1927 65461158:1928-1929 65461168:1930-1959 65461240:1960-1971 65461268:1972-2095 65461648:2096-2132 65461755:2133-2139 65461768:2140-2257]
CCAACACCAGCTCCAGCAGTGCACTGCACCACCAGCAGTATGGGCTGTTTGGATGCACTGCACAGCAGCAGCAGCTGATTGTATCGTGTCAGTGTGGACCAAGCAGAAGGAAGCCAAGCGTGCCAACAAATCAACATCACCACCACCTCGCCCCAAAGCCATCCTACGTCTTCGCCCTCTGTGTACTTCTTTAACCCTATAGACACCGCAAGACGCAAACTAAAATTCCGCCGAGTTTGCGTGCCTTGATTGCATCGAGTGCACATTCTGCCAGTCGTCCTTGCCGTCATTCCTCCATAATCTAATCCGTATCGCGTGTGCGTGGTAATCCACTTCTCAAGAGTCGCACCCGCCATCACCCCCTTTTAAAGGTCTCACGGCGACGGACACAATCATCTTCAGACTGCAGCACGATGGGCGACTTCTCGGAAGTGGACCACCAGCGGCAGACCACGGTGGACAGTCTCCATCAGGAGCTGCAGAAACTCCTCCAGACCGCACCGGGAGGAAAGGCCGACATCTTCCGGACGGAATTTGAAAGCTACAAGCGCCTCTTCCATCGGTTCCTCCACGAGTCCGGCTCCGCCATCCAATGGGGCAACATCCAGAAGCTGCCGGACAACGCGGTCCTCAACTACGACAGCCTGAAGACCCCGACCGAGAAGGAGGCCATCGCGCAGATGCTGCGGAAGCTGGTGGTGGTCAAGCTCAACGGTGGACTGGGCACGTCCATGGGCTGCACCGGGCCCAAGTCGTTGATTCAAGTGCGGAATGACCTGACATTCCTCGATTTGACCGTCCATCAGATTGAGCAGCTCAATGTGACGTACGGGACGGATGTGCCGTTGGTGTTGATGAATTCCTTCAACACCAACGACGACACCGCCAAGGTGCTGCACAAGTACCGTGGCCGGAGATTGCGGATTGTAACGTTCCAGCAAAGTCGCTATCCGAGGATTGATCGGGAGACGCTCATGCCGGCTGCGAAGAATTTGAGCACGTCTGCGAATGAAGTATGGTATCCACCTGGTCACGGAGATTTCTATCAAGCCTTCTACAACTCTGGTCTGCTGGACCAGTTCCTCCAGGAAGGAAGGGAATTCTGTTTCCTTTCCAACATCGATAATCTCGGCGCCACCGTCGATTTAAACATTTTAAGCTTCCTCCTCAATCCGTCCAGCGGCGGACACGGAAGTGACTTTGTCATGGAGGTGACGGACAAGACGCGCGCCGACGTCAAGGGCGGCACGCTGATTCAGTACGAAAACAAGCTGAGATTGCTGGAGATAGCTCAAGTGGCCAAGCAGAATGTGGATGAATTTAAAAGTATTACGAAATTTAAAATCTTCAACACCAACAACCTGTGGGTGAACCTCGCGGCGATCCGGCGCCTCGTCGAGTCCAACTCCATGCAACTGGAAGTGATCGTCAACCACAAGGCCCTTGACAGCGGCAGTAACGTGATCCAGCTGGAGACGGCCTGCGGAGACGCTGTGCGTAACTTCAACGGCGCCGTGGGCATCAACGTGCCGCGTCGCCGCTTCCTGCCGGTGAAGAAGACCGACGACCTGCTCCTCATCATGAGCAACCTCTACAGCATCCAGGACGGGACACTGGTGATGAATCCGGTACGGATGTTCCCGTCCGTGCCGCTGGTCAAACTCGGCGACCACTCCTTCGGGAAGGTGAAGGAGTTTCTCCGTCGCTTCGCGGCCATCCCGAACATGCTGGATCTGGACCATCTCACCGTGTCGGGTGACGTGACCTTCGGAAAGGGGGTGGTGCTCAAGGGGACCGTCATCATCATCGCCAACCACGGCGATCGGATCGACATCCCATCCGGATCGCTGCTGGAGAATAAAATTGTGTCAGGAAATTTGCGCATTCTCGACCATTAATTAGCTCGGGGATCATTAATCAGCTCGGGAATCATTAATTAGCTCGGGGATCATAAGGATCCCCTGCCTTAATGGATTTGTTAGCCTATTTTGCTTCACAAATGTCTTTGTCAATTTACTCCGGTGTGCACGGGAATTTGTTGGAGGACACTACATTAGACGTTCTCGCCTTCTTGTGGCAGTGAAGTCATATGTGACTGGAATGTGGTGGACCATTGTTTCAATTGCTGCAAGTATGTTCGTTTTTGCTTCGTTGCCTGTTTTATGAAAGTTTGGCAAGGTTTGCCGATTCAAATCCGTTTGAGTAGTAGTATGTGTCGCAGAGTATATTCTAATAAAGTAATTAACAATGCCCAGATC
>comp86246_c0_seq2 len=2258 path=[65454682:0-357 65456077:358-399 65456252:400-1891 65461105:1892-1908 65462588:1909-1927 65461158:1928-1929 65461168:1930-1959 65461240:1960-1971 65461268:1972-2095 65461648:2096-2132 65461755:2133-2139 65461768:2140-2257]
CCAACACCAGCTCCAGCAGTGCACTGCACCACCAGCAGTATGGGCTGTTTGGATGCACTGCACAGCAGCAGCAGCTGATTGTATCGTGTCAGTGTGGACCAAGCAGAAGGAAGCCAAGCGTGCCAACAAATCAACATCACCACCACCTCGCCCCAAAGCCATCCTACGTCTTCGCCCTCTGTGTACTTCTTTAACCCTATAGACACCGCAAGACGCAAACTAAAATTCCGCCGAGTTTGCGTGCCTTGATTGCATCGAGTGCACATTCTGCCAGTCGTCCTTGCCGTCATTCCTCCATAATCTAATCCGTATCGCGTGTGCGTGGTAATCCACTTCTCAAGAGTCGCACCCGCCATCACCCCCTTTTAAAGGTCTCACGGCGACGGACACAATCATCTTCAGACTGCAGCACGATGGGCGACTTCTCGGAAGTGGACCACCAGCGGCAGACCACGGTGGACAGTCTCCATCAGGAGCTGCAGAAACTCCTCCAGACCGCACCGGGAGGAAAGGCCGACATCTTCCGGACGGAATTTGAAAGCTACAAGCGCCTCTTCCATCGGTTCCTCCACGAGTCCGGCTCCGCCATCCAATGGGGCAACATCCAGAAGCTGCCGGACAACGCGGTCCTCAACTACGACAGCCTGAAGACCCCGACCGAGAAGGAGGCCATCGCGCAGATGCTGCGGAAGCTGGTGGTGGTCAAGCTCAACGGTGGACTGGGCACGTCCATGGGCTGCACCGGGCCCAAGTCGTTGATTCAAGTGCGGAATGACCTGACATTCCTCGATTTGACCGTCCATCAGATTGAGCAGCTCAATGTGACGTACGGGACGGATGTGCCGTTGGTGTTGATGAATTCCTTCAACACCAACGACGACACCGCCAAGGTGCTGCACAAGTACCGTGGCCGGAGATTGCGGATTGTAACGTTCCAGCAAAGTCGCTATCCGAGGATTGATCGGGAGACGCTCATGCCGGCTGCGAAGAATTTGAGCACGTCTGCGAATGAAGTATGGTATCCACCTGGTCACGGAGATTTCTATCAAGCCTTCTACAACTCTGGTCTGCTGGACCAGTTCCTCCAGGAAGGAAGGGAATTCTGTTTCCTTTCCAACATCGATAATCTCGGCGCCACCGTCGATTTAAACATTTTAAGCTTCCTCCTCAATCCGTCCAGCGGCGGACACGGAAGTGACTTTGTCATGGAGGTGACGGACAAGACGCGCGCCGACGTCAAGGGCGGCACGCTGATTCAGTACGAAAACAAGCTGAGATTGCTGGAGATAGCTCAAGTGGCCAAGCAGAATGTGGATGAATTTAAAAGTATTACGAAATTTAAAATCTTCAACACCAACAACCTGTGGGTGAACCTCGCGGCGATCCGGCGCCTCGTCGAGTCCAACTCCATGCAACTGGAAGTGATCGTCAACCACAAGGCCCTTGACAGCGGCAGTAACGTGATCCAGCTGGAGACGGCCTGCGGAGACGCTGTGCGTAACTTCAACGGCGCCGTGGGCATCAACGTGCCGCGTCGCCGCTTCCTGCCGGTGAAGAAGACCGACGACCTGCTCCTCATCATGAGCAACCTCTACAGCATCCAGGACGGGACACTGGTGATGAATCCGGTACGGATGTTCCCGTCCGTGCCGCTGGTCAAACTCGGCGACCACTCCTTCGGGAAGGTGAAGGAGTTTCTCCGTCGCTTCGCGGCCATCCCGAACATGCTGGATCTGGACCATCTCACCGTGTCGGGTGACGTGACCTTCGGAAAGGGGGTGGTGCTCAAGGGGACCGTCATCATCATCGCCAACCACGGCGATCGGATCGACATCCCATCCGGATCGCTGCTGGAGAATAAAATTGTGTCAGGAAATTTGCGCATTCTCGACCATTAATTAGCTCGGGGATCATTAATCAGCTCGGGAATCATTAATTAGCTCGGGGATCATAAGGATCCCCTGCCTTAATGGATTTGTTAGCCTATTTTGCTTCACAAATGTCTTTGTCAATTTACTCCGGTGTGCACGGGAATTTGTTGGAGGACACTACATTAGACGTTCTCGCCTTCTTGTGGCAGTGAAGTCATATGTGACTGGAATGTGGTGGACCATTGTTTCAATTGCTGCAAGTATGTTCGTTTTTGCTTCGTTGCCTGTTTTATGAAAGTTTGGCAAGGTTTGCCGATTCAAATCCGTTTGAGTAGTAGTATGTGTCGCAGAGTATATTCTAATAAAGTAATTAACAATGCCCAGATC
>comp86246_c0_seq3 len=2152 path=[65464413:0-252 65466236:253-256 65465410:257-261 65465433:262-293 65456252:294-1785 65461105:1786-1802 65462588:1803-1821 65461158:1822-1823 65461168:1824-1853 65461240:1854-1865 65461268:1866-1989 65461648:1990-2026 65461755:2027-2033 65461768:2034-2151]
GCGACGGACACAATCATCTTCAGGTGAGGTGACAAGGTGGTTTTACAGTTGCGCTTGCGTTCGTGTGTGAAGGGAGAATGCTGCGTAATTGAGATAAGTTTGTTCCTTCCCCCCCTCCTCCTTCCCCCCTCCTCTCCCCCCTCCTTCCCTCAGGTTTCGTGGCACAACGCATGAAAAGCCTGGACCCTGTTCGAGTTTATAAATTTGAGTGGTGGTTATCATCCTGTCTGGTTGATTGGTTGGCTGGTTGGTTGCCATGGCGGGGACATTCGAAATAAACATGGTCTCCTTCATAGACTGCAGCACGATGGGCGACTTCTCGGAAGTGGACCACCAGCGGCAGACCACGGTGGACAGTCTCCATCAGGAGCTGCAGAAACTCCTCCAGACCGCACCGGGAGGAAAGGCCGACATCTTCCGGACGGAATTTGAAAGCTACAAGCGCCTCTTCCATCGGTTCCTCCACGAGTCCGGCTCCGCCATCCAATGGGGCAACATCCAGAAGCTGCCGGACAACGCGGTCCTCAACTACGACAGCCTGAAGACCCCGACCGAGAAGGAGGCCATCGCGCAGATGCTGCGGAAGCTGGTGGTGGTCAAGCTCAACGGTGGACTGGGCACGTCCATGGGCTGCACCGGGCCCAAGTCGTTGATTCAAGTGCGGAATGACCTGACATTCCTCGATTTGACCGTCCATCAGATTGAGCAGCTCAATGTGACGTACGGGACGGATGTGCCGTTGGTGTTGATGAATTCCTTCAACACCAACGACGACACCGCCAAGGTGCTGCACAAGTACCGTGGCCGGAGATTGCGGATTGTAACGTTCCAGCAAAGTCGCTATCCGAGGATTGATCGGGAGACGCTCATGCCGGCTGCGAAGAATTTGAGCACGTCTGCGAATGAAGTATGGTATCCACCTGGTCACGGAGATTTCTATCAAGCCTTCTACAACTCTGGTCTGCTGGACCAGTTCCTCCAGGAAGGAAGGGAATTCTGTTTCCTTTCCAACATCGATAATCTCGGCGCCACCGTCGATTTAAACATTTTAAGCTTCCTCCTCAATCCGTCCAGCGGCGGACACGGAAGTGACTTTGTCATGGAGGTGACGGACAAGACGCGCGCCGACGTCAAGGGCGGCACGCTGATTCAGTACGAAAACAAGCTGAGATTGCTGGAGATAGCTCAAGTGGCCAAGCAGAATGTGGATGAATTTAAAAGTATTACGAAATTTAAAATCTTCAACACCAACAACCTGTGGGTGAACCTCGCGGCGATCCGGCGCCTCGTCGAGTCCAACTCCATGCAACTGGAAGTGATCGTCAACCACAAGGCCCTTGACAGCGGCAGTAACGTGATCCAGCTGGAGACGGCCTGCGGAGACGCTGTGCGTAACTTCAACGGCGCCGTGGGCATCAACGTGCCGCGTCGCCGCTTCCTGCCGGTGAAGAAGACCGACGACCTGCTCCTCATCATGAGCAACCTCTACAGCATCCAGGACGGGACACTGGTGATGAATCCGGTACGGATGTTCCCGTCCGTGCCGCTGGTCAAACTCGGCGACCACTCCTTCGGGAAGGTGAAGGAGTTTCTCCGTCGCTTCGCGGCCATCCCGAACATGCTGGATCTGGACCATCTCACCGTGTCGGGTGACGTGACCTTCGGAAAGGGGGTGGTGCTCAAGGGGACCGTCATCATCATCGCCAACCACGGCGATCGGATCGACATCCCATCCGGATCGCTGCTGGAGAATAAAATTGTGTCAGGAAATTTGCGCATTCTCGACCATTAATTAGCTCGGGGATCATTAATCAGCTCGGGAATCATTAATTAGCTCGGGGATCATAAGGATCCCCTGCCTTAATGGATTTGTTAGCCTATTTTGCTTCACAAATGTCTTTGTCAATTTACTCCGGTGTGCACGGGAATTTGTTGGAGGACACTACATTAGACGTTCTCGCCTTCTTGTGGCAGTGAAGTCATATGTGACTGGAATGTGGTGGACCATTGTTTCAATTGCTGCAAGTATGTTCGTTTTTGCTTCGTTGCCTGTTTTATGAAAGTTTGGCAAGGTTTGCCGATTCAAATCCGTTTGAGTAGTAGTATGTGTCGCAGAGTATATTCTAATAAAGTAATTAACAATGCCCAGATC
>comp86246_c0_seq3 len=2152 path=[65464413:0-252 65466236:253-256 65465410:257-261 65465433:262-293 65456252:294-1785 65461105:1786-1802 65462588:1803-1821 65461158:1822-1823 65461168:1824-1853 65461240:1854-1865 65461268:1866-1989 65461648:1990-2026 65461755:2027-2033 65461768:2034-2151]
GCGACGGACACAATCATCTTCAGGTGAGGTGACAAGGTGGTTTTACAGTTGCGCTTGCGTTCGTGTGTGAAGGGAGAATGCTGCGTAATTGAGATAAGTTTGTTCCTTCCCCCCCTCCTCCTTCCCCCCTCCTCTCCCCCCTCCTTCCCTCAGGTTTCGTGGCACAACGCATGAAAAGCCTGGACCCTGTTCGAGTTTATAAATTTGAGTGGTGGTTATCATCCTGTCTGGTTGATTGGTTGGCTGGTTGGTTGCCATGGCGGGGACATTCGAAATAAACATGGTCTCCTTCATAGACTGCAGCACGATGGGCGACTTCTCGGAAGTGGACCACCAGCGGCAGACCACGGTGGACAGTCTCCATCAGGAGCTGCAGAAACTCCTCCAGACCGCACCGGGAGGAAAGGCCGACATCTTCCGGACGGAATTTGAAAGCTACAAGCGCCTCTTCCATCGGTTCCTCCACGAGTCCGGCTCCGCCATCCAATGGGGCAACATCCAGAAGCTGCCGGACAACGCGGTCCTCAACTACGACAGCCTGAAGACCCCGACCGAGAAGGAGGCCATCGCGCAGATGCTGCGGAAGCTGGTGGTGGTCAAGCTCAACGGTGGACTGGGCACGTCCATGGGCTGCACCGGGCCCAAGTCGTTGATTCAAGTGCGGAATGACCTGACATTCCTCGATTTGACCGTCCATCAGATTGAGCAGCTCAATGTGACGTACGGGACGGATGTGCCGTTGGTGTTGATGAATTCCTTCAACACCAACGACGACACCGCCAAGGTGCTGCACAAGTACCGTGGCCGGAGATTGCGGATTGTAACGTTCCAGCAAAGTCGCTATCCGAGGATTGATCGGGAGACGCTCATGCCGGCTGCGAAGAATTTGAGCACGTCTGCGAATGAAGTATGGTATCCACCTGGTCACGGAGATTTCTATCAAGCCTTCTACAACTCTGGTCTGCTGGACCAGTTCCTCCAGGAAGGAAGGGAATTCTGTTTCCTTTCCAACATCGATAATCTCGGCGCCACCGTCGATTTAAACATTTTAAGCTTCCTCCTCAATCCGTCCAGCGGCGGACACGGAAGTGACTTTGTCATGGAGGTGACGGACAAGACGCGCGCCGACGTCAAGGGCGGCACGCTGATTCAGTACGAAAACAAGCTGAGATTGCTGGAGATAGCTCAAGTGGCCAAGCAGAATGTGGATGAATTTAAAAGTATTACGAAATTTAAAATCTTCAACACCAACAACCTGTGGGTGAACCTCGCGGCGATCCGGCGCCTCGTCGAGTCCAACTCCATGCAACTGGAAGTGATCGTCAACCACAAGGCCCTTGACAGCGGCAGTAACGTGATCCAGCTGGAGACGGCCTGCGGAGACGCTGTGCGTAACTTCAACGGCGCCGTGGGCATCAACGTGCCGCGTCGCCGCTTCCTGCCGGTGAAGAAGACCGACGACCTGCTCCTCATCATGAGCAACCTCTACAGCATCCAGGACGGGACACTGGTGATGAATCCGGTACGGATGTTCCCGTCCGTGCCGCTGGTCAAACTCGGCGACCACTCCTTCGGGAAGGTGAAGGAGTTTCTCCGTCGCTTCGCGGCCATCCCGAACATGCTGGATCTGGACCATCTCACCGTGTCGGGTGACGTGACCTTCGGAAAGGGGGTGGTGCTCAAGGGGACCGTCATCATCATCGCCAACCACGGCGATCGGATCGACATCCCATCCGGATCGCTGCTGGAGAATAAAATTGTGTCAGGAAATTTGCGCATTCTCGACCATTAATTAGCTCGGGGATCATTAATCAGCTCGGGAATCATTAATTAGCTCGGGGATCATAAGGATCCCCTGCCTTAATGGATTTGTTAGCCTATTTTGCTTCACAAATGTCTTTGTCAATTTACTCCGGTGTGCACGGGAATTTGTTGGAGGACACTACATTAGACGTTCTCGCCTTCTTGTGGCAGTGAAGTCATATGTGACTGGAATGTGGTGGACCATTGTTTCAATTGCTGCAAGTATGTTCGTTTTTGCTTCGTTGCCTGTTTTATGAAAGTTTGGCAAGGTTTGCCGATTCAAATCCGTTTGAGTAGTAGTATGTGTCGCAGAGTATATTCTAATAAAGTAATTAACAATGCCCAGATC
>comp86246_c0_seq3 len=2152 path=[65464413:0-252 65466236:253-256 65465410:257-261 65465433:262-293 65456252:294-1785 65461105:1786-1802 65462588:1803-1821 65461158:1822-1823 65461168:1824-1853 65461240:1854-1865 65461268:1866-1989 65461648:1990-2026 65461755:2027-2033 65461768:2034-2151]
GCGACGGACACAATCATCTTCAGGTGAGGTGACAAGGTGGTTTTACAGTTGCGCTTGCGTTCGTGTGTGAAGGGAGAATGCTGCGTAATTGAGATAAGTTTGTTCCTTCCCCCCCTCCTCCTTCCCCCCTCCTCTCCCCCCTCCTTCCCTCAGGTTTCGTGGCACAACGCATGAAAAGCCTGGACCCTGTTCGAGTTTATAAATTTGAGTGGTGGTTATCATCCTGTCTGGTTGATTGGTTGGCTGGTTGGTTGCCATGGCGGGGACATTCGAAATAAACATGGTCTCCTTCATAGACTGCAGCACGATGGGCGACTTCTCGGAAGTGGACCACCAGCGGCAGACCACGGTGGACAGTCTCCATCAGGAGCTGCAGAAACTCCTCCAGACCGCACCGGGAGGAAAGGCCGACATCTTCCGGACGGAATTTGAAAGCTACAAGCGCCTCTTCCATCGGTTCCTCCACGAGTCCGGCTCCGCCATCCAATGGGGCAACATCCAGAAGCTGCCGGACAACGCGGTCCTCAACTACGACAGCCTGAAGACCCCGACCGAGAAGGAGGCCATCGCGCAGATGCTGCGGAAGCTGGTGGTGGTCAAGCTCAACGGTGGACTGGGCACGTCCATGGGCTGCACCGGGCCCAAGTCGTTGATTCAAGTGCGGAATGACCTGACATTCCTCGATTTGACCGTCCATCAGATTGAGCAGCTCAATGTGACGTACGGGACGGATGTGCCGTTGGTGTTGATGAATTCCTTCAACACCAACGACGACACCGCCAAGGTGCTGCACAAGTACCGTGGCCGGAGATTGCGGATTGTAACGTTCCAGCAAAGTCGCTATCCGAGGATTGATCGGGAGACGCTCATGCCGGCTGCGAAGAATTTGAGCACGTCTGCGAATGAAGTATGGTATCCACCTGGTCACGGAGATTTCTATCAAGCCTTCTACAACTCTGGTCTGCTGGACCAGTTCCTCCAGGAAGGAAGGGAATTCTGTTTCCTTTCCAACATCGATAATCTCGGCGCCACCGTCGATTTAAACATTTTAAGCTTCCTCCTCAATCCGTCCAGCGGCGGACACGGAAGTGACTTTGTCATGGAGGTGACGGACAAGACGCGCGCCGACGTCAAGGGCGGCACGCTGATTCAGTACGAAAACAAGCTGAGATTGCTGGAGATAGCTCAAGTGGCCAAGCAGAATGTGGATGAATTTAAAAGTATTACGAAATTTAAAATCTTCAACACCAACAACCTGTGGGTGAACCTCGCGGCGATCCGGCGCCTCGTCGAGTCCAACTCCATGCAACTGGAAGTGATCGTCAACCACAAGGCCCTTGACAGCGGCAGTAACGTGATCCAGCTGGAGACGGCCTGCGGAGACGCTGTGCGTAACTTCAACGGCGCCGTGGGCATCAACGTGCCGCGTCGCCGCTTCCTGCCGGTGAAGAAGACCGACGACCTGCTCCTCATCATGAGCAACCTCTACAGCATCCAGGACGGGACACTGGTGATGAATCCGGTACGGATGTTCCCGTCCGTGCCGCTGGTCAAACTCGGCGACCACTCCTTCGGGAAGGTGAAGGAGTTTCTCCGTCGCTTCGCGGCCATCCCGAACATGCTGGATCTGGACCATCTCACCGTGTCGGGTGACGTGACCTTCGGAAAGGGGGTGGTGCTCAAGGGGACCGTCATCATCATCGCCAACCACGGCGATCGGATCGACATCCCATCCGGATCGCTGCTGGAGAATAAAATTGTGTCAGGAAATTTGCGCATTCTCGACCATTAATTAGCTCGGGGATCATTAATCAGCTCGGGAATCATTAATTAGCTCGGGGATCATAAGGATCCCCTGCCTTAATGGATTTGTTAGCCTATTTTGCTTCACAAATGTCTTTGTCAATTTACTCCGGTGTGCACGGGAATTTGTTGGAGGACACTACATTAGACGTTCTCGCCTTCTTGTGGCAGTGAAGTCATATGTGACTGGAATGTGGTGGACCATTGTTTCAATTGCTGCAAGTATGTTCGTTTTTGCTTCGTTGCCTGTTTTATGAAAGTTTGGCAAGGTTTGCCGATTCAAATCCGTTTGAGTAGTAGTATGTGTCGCAGAGTATATTCTAATAAAGTAATTAACAATGCCCAGATC
>comp86246_c0_seq3 len=2152 path=[65464413:0-252 65466236:253-256 65465410:257-261 65465433:262-293 65456252:294-1785 65461105:1786-1802 65462588:1803-1821 65461158:1822-1823 65461168:1824-1853 65461240:1854-1865 65461268:1866-1989 65461648:1990-2026 65461755:2027-2033 65461768:2034-2151]
GCGACGGACACAATCATCTTCAGGTGAGGTGACAAGGTGGTTTTACAGTTGCGCTTGCGTTCGTGTGTGAAGGGAGAATGCTGCGTAATTGAGATAAGTTTGTTCCTTCCCCCCCTCCTCCTTCCCCCCTCCTCTCCCCCCTCCTTCCCTCAGGTTTCGTGGCACAACGCATGAAAAGCCTGGACCCTGTTCGAGTTTATAAATTTGAGTGGTGGTTATCATCCTGTCTGGTTGATTGGTTGGCTGGTTGGTTGCCATGGCGGGGACATTCGAAATAAACATGGTCTCCTTCATAGACTGCAGCACGATGGGCGACTTCTCGGAAGTGGACCACCAGCGGCAGACCACGGTGGACAGTCTCCATCAGGAGCTGCAGAAACTCCTCCAGACCGCACCGGGAGGAAAGGCCGACATCTTCCGGACGGAATTTGAAAGCTACAAGCGCCTCTTCCATCGGTTCCTCCACGAGTCCGGCTCCGCCATCCAATGGGGCAACATCCAGAAGCTGCCGGACAACGCGGTCCTCAACTACGACAGCCTGAAGACCCCGACCGAGAAGGAGGCCATCGCGCAGATGCTGCGGAAGCTGGTGGTGGTCAAGCTCAACGGTGGACTGGGCACGTCCATGGGCTGCACCGGGCCCAAGTCGTTGATTCAAGTGCGGAATGACCTGACATTCCTCGATTTGACCGTCCATCAGATTGAGCAGCTCAATGTGACGTACGGGACGGATGTGCCGTTGGTGTTGATGAATTCCTTCAACACCAACGACGACACCGCCAAGGTGCTGCACAAGTACCGTGGCCGGAGATTGCGGATTGTAACGTTCCAGCAAAGTCGCTATCCGAGGATTGATCGGGAGACGCTCATGCCGGCTGCGAAGAATTTGAGCACGTCTGCGAATGAAGTATGGTATCCACCTGGTCACGGAGATTTCTATCAAGCCTTCTACAACTCTGGTCTGCTGGACCAGTTCCTCCAGGAAGGAAGGGAATTCTGTTTCCTTTCCAACATCGATAATCTCGGCGCCACCGTCGATTTAAACATTTTAAGCTTCCTCCTCAATCCGTCCAGCGGCGGACACGGAAGTGACTTTGTCATGGAGGTGACGGACAAGACGCGCGCCGACGTCAAGGGCGGCACGCTGATTCAGTACGAAAACAAGCTGAGATTGCTGGAGATAGCTCAAGTGGCCAAGCAGAATGTGGATGAATTTAAAAGTATTACGAAATTTAAAATCTTCAACACCAACAACCTGTGGGTGAACCTCGCGGCGATCCGGCGCCTCGTCGAGTCCAACTCCATGCAACTGGAAGTGATCGTCAACCACAAGGCCCTTGACAGCGGCAGTAACGTGATCCAGCTGGAGACGGCCTGCGGAGACGCTGTGCGTAACTTCAACGGCGCCGTGGGCATCAACGTGCCGCGTCGCCGCTTCCTGCCGGTGAAGAAGACCGACGACCTGCTCCTCATCATGAGCAACCTCTACAGCATCCAGGACGGGACACTGGTGATGAATCCGGTACGGATGTTCCCGTCCGTGCCGCTGGTCAAACTCGGCGACCACTCCTTCGGGAAGGTGAAGGAGTTTCTCCGTCGCTTCGCGGCCATCCCGAACATGCTGGATCTGGACCATCTCACCGTGTCGGGTGACGTGACCTTCGGAAAGGGGGTGGTGCTCAAGGGGACCGTCATCATCATCGCCAACCACGGCGATCGGATCGACATCCCATCCGGATCGCTGCTGGAGAATAAAATTGTGTCAGGAAATTTGCGCATTCTCGACCATTAATTAGCTCGGGGATCATTAATCAGCTCGGGAATCATTAATTAGCTCGGGGATCATAAGGATCCCCTGCCTTAATGGATTTGTTAGCCTATTTTGCTTCACAAATGTCTTTGTCAATTTACTCCGGTGTGCACGGGAATTTGTTGGAGGACACTACATTAGACGTTCTCGCCTTCTTGTGGCAGTGAAGTCATATGTGACTGGAATGTGGTGGACCATTGTTTCAATTGCTGCAAGTATGTTCGTTTTTGCTTCGTTGCCTGTTTTATGAAAGTTTGGCAAGGTTTGCCGATTCAAATCCGTTTGAGTAGTAGTATGTGTCGCAGAGTATATTCTAATAAAGTAATTAACAATGCCCAGATC
>comp86246_c0_seq4 len=2239 path=[65454682:0-357 65456077:358-399 65456252:400-1891 65461105:1892-1908 65461158:1909-1910 65461168:1911-1940 65461240:1941-1952 65461268:1953-2076 65461648:2077-2113 65461755:2114-2120 65461768:2121-2238]
CCAACACCAGCTCCAGCAGTGCACTGCACCACCAGCAGTATGGGCTGTTTGGATGCACTGCACAGCAGCAGCAGCTGATTGTATCGTGTCAGTGTGGACCAAGCAGAAGGAAGCCAAGCGTGCCAACAAATCAACATCACCACCACCTCGCCCCAAAGCCATCCTACGTCTTCGCCCTCTGTGTACTTCTTTAACCCTATAGACACCGCAAGACGCAAACTAAAATTCCGCCGAGTTTGCGTGCCTTGATTGCATCGAGTGCACATTCTGCCAGTCGTCCTTGCCGTCATTCCTCCATAATCTAATCCGTATCGCGTGTGCGTGGTAATCCACTTCTCAAGAGTCGCACCCGCCATCACCCCCTTTTAAAGGTCTCACGGCGACGGACACAATCATCTTCAGACTGCAGCACGATGGGCGACTTCTCGGAAGTGGACCACCAGCGGCAGACCACGGTGGACAGTCTCCATCAGGAGCTGCAGAAACTCCTCCAGACCGCACCGGGAGGAAAGGCCGACATCTTCCGGACGGAATTTGAAAGCTACAAGCGCCTCTTCCATCGGTTCCTCCACGAGTCCGGCTCCGCCATCCAATGGGGCAACATCCAGAAGCTGCCGGACAACGCGGTCCTCAACTACGACAGCCTGAAGACCCCGACCGAGAAGGAGGCCATCGCGCAGATGCTGCGGAAGCTGGTGGTGGTCAAGCTCAACGGTGGACTGGGCACGTCCATGGGCTGCACCGGGCCCAAGTCGTTGATTCAAGTGCGGAATGACCTGACATTCCTCGATTTGACCGTCCATCAGATTGAGCAGCTCAATGTGACGTACGGGACGGATGTGCCGTTGGTGTTGATGAATTCCTTCAACACCAACGACGACACCGCCAAGGTGCTGCACAAGTACCGTGGCCGGAGATTGCGGATTGTAACGTTCCAGCAAAGTCGCTATCCGAGGATTGATCGGGAGACGCTCATGCCGGCTGCGAAGAATTTGAGCACGTCTGCGAATGAAGTATGGTATCCACCTGGTCACGGAGATTTCTATCAAGCCTTCTACAACTCTGGTCTGCTGGACCAGTTCCTCCAGGAAGGAAGGGAATTCTGTTTCCTTTCCAACATCGATAATCTCGGCGCCACCGTCGATTTAAACATTTTAAGCTTCCTCCTCAATCCGTCCAGCGGCGGACACGGAAGTGACTTTGTCATGGAGGTGACGGACAAGACGCGCGCCGACGTCAAGGGCGGCACGCTGATTCAGTACGAAAACAAGCTGAGATTGCTGGAGATAGCTCAAGTGGCCAAGCAGAATGTGGATGAATTTAAAAGTATTACGAAATTTAAAATCTTCAACACCAACAACCTGTGGGTGAACCTCGCGGCGATCCGGCGCCTCGTCGAGTCCAACTCCATGCAACTGGAAGTGATCGTCAACCACAAGGCCCTTGACAGCGGCAGTAACGTGATCCAGCTGGAGACGGCCTGCGGAGACGCTGTGCGTAACTTCAACGGCGCCGTGGGCATCAACGTGCCGCGTCGCCGCTTCCTGCCGGTGAAGAAGACCGACGACCTGCTCCTCATCATGAGCAACCTCTACAGCATCCAGGACGGGACACTGGTGATGAATCCGGTACGGATGTTCCCGTCCGTGCCGCTGGTCAAACTCGGCGACCACTCCTTCGGGAAGGTGAAGGAGTTTCTCCGTCGCTTCGCGGCCATCCCGAACATGCTGGATCTGGACCATCTCACCGTGTCGGGTGACGTGACCTTCGGAAAGGGGGTGGTGCTCAAGGGGACCGTCATCATCATCGCCAACCACGGCGATCGGATCGACATCCCATCCGGATCGCTGCTGGAGAATAAAATTGTGTCAGGAAATTTGCGCATTCTCGACCATTAATTAGCTCGGGGATCATTAATTAGCTCGGGGATCATAAGGATCCCCTGCCTTAATGGATTTGTTAGCCTATTTTGCTTCACAAATGTCTTTGTCAATTTACTCCGGTGTGCACGGGAATTTGTTGGAGGACACTACATTAGACGTTCTCGCCTTCTTGTGGCAGTGAAGTCATATGTGACTGGAATGTGGTGGACCATTGTTTCAATTGCTGCAAGTATGTTCGTTTTTGCTTCGTTGCCTGTTTTATGAAAGTTTGGCAAGGTTTGCCGATTCAAATCCGTTTGAGTAGTAGTATGTGTCGCAGAGTATATTCTAATAAAGTAATTAACAATGCCCAGATC
>comp86246_c0_seq4 len=2239 path=[65454682:0-357 65456077:358-399 65456252:400-1891 65461105:1892-1908 65461158:1909-1910 65461168:1911-1940 65461240:1941-1952 65461268:1953-2076 65461648:2077-2113 65461755:2114-2120 65461768:2121-2238]
CCAACACCAGCTCCAGCAGTGCACTGCACCACCAGCAGTATGGGCTGTTTGGATGCACTGCACAGCAGCAGCAGCTGATTGTATCGTGTCAGTGTGGACCAAGCAGAAGGAAGCCAAGCGTGCCAACAAATCAACATCACCACCACCTCGCCCCAAAGCCATCCTACGTCTTCGCCCTCTGTGTACTTCTTTAACCCTATAGACACCGCAAGACGCAAACTAAAATTCCGCCGAGTTTGCGTGCCTTGATTGCATCGAGTGCACATTCTGCCAGTCGTCCTTGCCGTCATTCCTCCATAATCTAATCCGTATCGCGTGTGCGTGGTAATCCACTTCTCAAGAGTCGCACCCGCCATCACCCCCTTTTAAAGGTCTCACGGCGACGGACACAATCATCTTCAGACTGCAGCACGATGGGCGACTTCTCGGAAGTGGACCACCAGCGGCAGACCACGGTGGACAGTCTCCATCAGGAGCTGCAGAAACTCCTCCAGACCGCACCGGGAGGAAAGGCCGACATCTTCCGGACGGAATTTGAAAGCTACAAGCGCCTCTTCCATCGGTTCCTCCACGAGTCCGGCTCCGCCATCCAATGGGGCAACATCCAGAAGCTGCCGGACAACGCGGTCCTCAACTACGACAGCCTGAAGACCCCGACCGAGAAGGAGGCCATCGCGCAGATGCTGCGGAAGCTGGTGGTGGTCAAGCTCAACGGTGGACTGGGCACGTCCATGGGCTGCACCGGGCCCAAGTCGTTGATTCAAGTGCGGAATGACCTGACATTCCTCGATTTGACCGTCCATCAGATTGAGCAGCTCAATGTGACGTACGGGACGGATGTGCCGTTGGTGTTGATGAATTCCTTCAACACCAACGACGACACCGCCAAGGTGCTGCACAAGTACCGTGGCCGGAGATTGCGGATTGTAACGTTCCAGCAAAGTCGCTATCCGAGGATTGATCGGGAGACGCTCATGCCGGCTGCGAAGAATTTGAGCACGTCTGCGAATGAAGTATGGTATCCACCTGGTCACGGAGATTTCTATCAAGCCTTCTACAACTCTGGTCTGCTGGACCAGTTCCTCCAGGAAGGAAGGGAATTCTGTTTCCTTTCCAACATCGATAATCTCGGCGCCACCGTCGATTTAAACATTTTAAGCTTCCTCCTCAATCCGTCCAGCGGCGGACACGGAAGTGACTTTGTCATGGAGGTGACGGACAAGACGCGCGCCGACGTCAAGGGCGGCACGCTGATTCAGTACGAAAACAAGCTGAGATTGCTGGAGATAGCTCAAGTGGCCAAGCAGAATGTGGATGAATTTAAAAGTATTACGAAATTTAAAATCTTCAACACCAACAACCTGTGGGTGAACCTCGCGGCGATCCGGCGCCTCGTCGAGTCCAACTCCATGCAACTGGAAGTGATCGTCAACCACAAGGCCCTTGACAGCGGCAGTAACGTGATCCAGCTGGAGACGGCCTGCGGAGACGCTGTGCGTAACTTCAACGGCGCCGTGGGCATCAACGTGCCGCGTCGCCGCTTCCTGCCGGTGAAGAAGACCGACGACCTGCTCCTCATCATGAGCAACCTCTACAGCATCCAGGACGGGACACTGGTGATGAATCCGGTACGGATGTTCCCGTCCGTGCCGCTGGTCAAACTCGGCGACCACTCCTTCGGGAAGGTGAAGGAGTTTCTCCGTCGCTTCGCGGCCATCCCGAACATGCTGGATCTGGACCATCTCACCGTGTCGGGTGACGTGACCTTCGGAAAGGGGGTGGTGCTCAAGGGGACCGTCATCATCATCGCCAACCACGGCGATCGGATCGACATCCCATCCGGATCGCTGCTGGAGAATAAAATTGTGTCAGGAAATTTGCGCATTCTCGACCATTAATTAGCTCGGGGATCATTAATTAGCTCGGGGATCATAAGGATCCCCTGCCTTAATGGATTTGTTAGCCTATTTTGCTTCACAAATGTCTTTGTCAATTTACTCCGGTGTGCACGGGAATTTGTTGGAGGACACTACATTAGACGTTCTCGCCTTCTTGTGGCAGTGAAGTCATATGTGACTGGAATGTGGTGGACCATTGTTTCAATTGCTGCAAGTATGTTCGTTTTTGCTTCGTTGCCTGTTTTATGAAAGTTTGGCAAGGTTTGCCGATTCAAATCCGTTTGAGTAGTAGTATGTGTCGCAGAGTATATTCTAATAAAGTAATTAACAATGCCCAGATC
>comp86246_c0_seq4 len=2239 path=[65454682:0-357 65456077:358-399 65456252:400-1891 65461105:1892-1908 65461158:1909-1910 65461168:1911-1940 65461240:1941-1952 65461268:1953-2076 65461648:2077-2113 65461755:2114-2120 65461768:2121-2238]
CCAACACCAGCTCCAGCAGTGCACTGCACCACCAGCAGTATGGGCTGTTTGGATGCACTGCACAGCAGCAGCAGCTGATTGTATCGTGTCAGTGTGGACCAAGCAGAAGGAAGCCAAGCGTGCCAACAAATCAACATCACCACCACCTCGCCCCAAAGCCATCCTACGTCTTCGCCCTCTGTGTACTTCTTTAACCCTATAGACACCGCAAGACGCAAACTAAAATTCCGCCGAGTTTGCGTGCCTTGATTGCATCGAGTGCACATTCTGCCAGTCGTCCTTGCCGTCATTCCTCCATAATCTAATCCGTATCGCGTGTGCGTGGTAATCCACTTCTCAAGAGTCGCACCCGCCATCACCCCCTTTTAAAGGTCTCACGGCGACGGACACAATCATCTTCAGACTGCAGCACGATGGGCGACTTCTCGGAAGTGGACCACCAGCGGCAGACCACGGTGGACAGTCTCCATCAGGAGCTGCAGAAACTCCTCCAGACCGCACCGGGAGGAAAGGCCGACATCTTCCGGACGGAATTTGAAAGCTACAAGCGCCTCTTCCATCGGTTCCTCCACGAGTCCGGCTCCGCCATCCAATGGGGCAACATCCAGAAGCTGCCGGACAACGCGGTCCTCAACTACGACAGCCTGAAGACCCCGACCGAGAAGGAGGCCATCGCGCAGATGCTGCGGAAGCTGGTGGTGGTCAAGCTCAACGGTGGACTGGGCACGTCCATGGGCTGCACCGGGCCCAAGTCGTTGATTCAAGTGCGGAATGACCTGACATTCCTCGATTTGACCGTCCATCAGATTGAGCAGCTCAATGTGACGTACGGGACGGATGTGCCGTTGGTGTTGATGAATTCCTTCAACACCAACGACGACACCGCCAAGGTGCTGCACAAGTACCGTGGCCGGAGATTGCGGATTGTAACGTTCCAGCAAAGTCGCTATCCGAGGATTGATCGGGAGACGCTCATGCCGGCTGCGAAGAATTTGAGCACGTCTGCGAATGAAGTATGGTATCCACCTGGTCACGGAGATTTCTATCAAGCCTTCTACAACTCTGGTCTGCTGGACCAGTTCCTCCAGGAAGGAAGGGAATTCTGTTTCCTTTCCAACATCGATAATCTCGGCGCCACCGTCGATTTAAACATTTTAAGCTTCCTCCTCAATCCGTCCAGCGGCGGACACGGAAGTGACTTTGTCATGGAGGTGACGGACAAGACGCGCGCCGACGTCAAGGGCGGCACGCTGATTCAGTACGAAAACAAGCTGAGATTGCTGGAGATAGCTCAAGTGGCCAAGCAGAATGTGGATGAATTTAAAAGTATTACGAAATTTAAAATCTTCAACACCAACAACCTGTGGGTGAACCTCGCGGCGATCCGGCGCCTCGTCGAGTCCAACTCCATGCAACTGGAAGTGATCGTCAACCACAAGGCCCTTGACAGCGGCAGTAACGTGATCCAGCTGGAGACGGCCTGCGGAGACGCTGTGCGTAACTTCAACGGCGCCGTGGGCATCAACGTGCCGCGTCGCCGCTTCCTGCCGGTGAAGAAGACCGACGACCTGCTCCTCATCATGAGCAACCTCTACAGCATCCAGGACGGGACACTGGTGATGAATCCGGTACGGATGTTCCCGTCCGTGCCGCTGGTCAAACTCGGCGACCACTCCTTCGGGAAGGTGAAGGAGTTTCTCCGTCGCTTCGCGGCCATCCCGAACATGCTGGATCTGGACCATCTCACCGTGTCGGGTGACGTGACCTTCGGAAAGGGGGTGGTGCTCAAGGGGACCGTCATCATCATCGCCAACCACGGCGATCGGATCGACATCCCATCCGGATCGCTGCTGGAGAATAAAATTGTGTCAGGAAATTTGCGCATTCTCGACCATTAATTAGCTCGGGGATCATTAATTAGCTCGGGGATCATAAGGATCCCCTGCCTTAATGGATTTGTTAGCCTATTTTGCTTCACAAATGTCTTTGTCAATTTACTCCGGTGTGCACGGGAATTTGTTGGAGGACACTACATTAGACGTTCTCGCCTTCTTGTGGCAGTGAAGTCATATGTGACTGGAATGTGGTGGACCATTGTTTCAATTGCTGCAAGTATGTTCGTTTTTGCTTCGTTGCCTGTTTTATGAAAGTTTGGCAAGGTTTGCCGATTCAAATCCGTTTGAGTAGTAGTATGTGTCGCAGAGTATATTCTAATAAAGTAATTAACAATGCCCAGATC
>comp86246_c0_seq4 len=2239 path=[65454682:0-357 65456077:358-399 65456252:400-1891 65461105:1892-1908 65461158:1909-1910 65461168:1911-1940 65461240:1941-1952 65461268:1953-2076 65461648:2077-2113 65461755:2114-2120 65461768:2121-2238]
CCAACACCAGCTCCAGCAGTGCACTGCACCACCAGCAGTATGGGCTGTTTGGATGCACTGCACAGCAGCAGCAGCTGATTGTATCGTGTCAGTGTGGACCAAGCAGAAGGAAGCCAAGCGTGCCAACAAATCAACATCACCACCACCTCGCCCCAAAGCCATCCTACGTCTTCGCCCTCTGTGTACTTCTTTAACCCTATAGACACCGCAAGACGCAAACTAAAATTCCGCCGAGTTTGCGTGCCTTGATTGCATCGAGTGCACATTCTGCCAGTCGTCCTTGCCGTCATTCCTCCATAATCTAATCCGTATCGCGTGTGCGTGGTAATCCACTTCTCAAGAGTCGCACCCGCCATCACCCCCTTTTAAAGGTCTCACGGCGACGGACACAATCATCTTCAGACTGCAGCACGATGGGCGACTTCTCGGAAGTGGACCACCAGCGGCAGACCACGGTGGACAGTCTCCATCAGGAGCTGCAGAAACTCCTCCAGACCGCACCGGGAGGAAAGGCCGACATCTTCCGGACGGAATTTGAAAGCTACAAGCGCCTCTTCCATCGGTTCCTCCACGAGTCCGGCTCCGCCATCCAATGGGGCAACATCCAGAAGCTGCCGGACAACGCGGTCCTCAACTACGACAGCCTGAAGACCCCGACCGAGAAGGAGGCCATCGCGCAGATGCTGCGGAAGCTGGTGGTGGTCAAGCTCAACGGTGGACTGGGCACGTCCATGGGCTGCACCGGGCCCAAGTCGTTGATTCAAGTGCGGAATGACCTGACATTCCTCGATTTGACCGTCCATCAGATTGAGCAGCTCAATGTGACGTACGGGACGGATGTGCCGTTGGTGTTGATGAATTCCTTCAACACCAACGACGACACCGCCAAGGTGCTGCACAAGTACCGTGGCCGGAGATTGCGGATTGTAACGTTCCAGCAAAGTCGCTATCCGAGGATTGATCGGGAGACGCTCATGCCGGCTGCGAAGAATTTGAGCACGTCTGCGAATGAAGTATGGTATCCACCTGGTCACGGAGATTTCTATCAAGCCTTCTACAACTCTGGTCTGCTGGACCAGTTCCTCCAGGAAGGAAGGGAATTCTGTTTCCTTTCCAACATCGATAATCTCGGCGCCACCGTCGATTTAAACATTTTAAGCTTCCTCCTCAATCCGTCCAGCGGCGGACACGGAAGTGACTTTGTCATGGAGGTGACGGACAAGACGCGCGCCGACGTCAAGGGCGGCACGCTGATTCAGTACGAAAACAAGCTGAGATTGCTGGAGATAGCTCAAGTGGCCAAGCAGAATGTGGATGAATTTAAAAGTATTACGAAATTTAAAATCTTCAACACCAACAACCTGTGGGTGAACCTCGCGGCGATCCGGCGCCTCGTCGAGTCCAACTCCATGCAACTGGAAGTGATCGTCAACCACAAGGCCCTTGACAGCGGCAGTAACGTGATCCAGCTGGAGACGGCCTGCGGAGACGCTGTGCGTAACTTCAACGGCGCCGTGGGCATCAACGTGCCGCGTCGCCGCTTCCTGCCGGTGAAGAAGACCGACGACCTGCTCCTCATCATGAGCAACCTCTACAGCATCCAGGACGGGACACTGGTGATGAATCCGGTACGGATGTTCCCGTCCGTGCCGCTGGTCAAACTCGGCGACCACTCCTTCGGGAAGGTGAAGGAGTTTCTCCGTCGCTTCGCGGCCATCCCGAACATGCTGGATCTGGACCATCTCACCGTGTCGGGTGACGTGACCTTCGGAAAGGGGGTGGTGCTCAAGGGGACCGTCATCATCATCGCCAACCACGGCGATCGGATCGACATCCCATCCGGATCGCTGCTGGAGAATAAAATTGTGTCAGGAAATTTGCGCATTCTCGACCATTAATTAGCTCGGGGATCATTAATTAGCTCGGGGATCATAAGGATCCCCTGCCTTAATGGATTTGTTAGCCTATTTTGCTTCACAAATGTCTTTGTCAATTTACTCCGGTGTGCACGGGAATTTGTTGGAGGACACTACATTAGACGTTCTCGCCTTCTTGTGGCAGTGAAGTCATATGTGACTGGAATGTGGTGGACCATTGTTTCAATTGCTGCAAGTATGTTCGTTTTTGCTTCGTTGCCTGTTTTATGAAAGTTTGGCAAGGTTTGCCGATTCAAATCCGTTTGAGTAGTAGTATGTGTCGCAGAGTATATTCTAATAAAGTAATTAACAATGCCCAGATC
>comp86300_c0_seq1 len=2304 path=[65589214:0-332 65590013:333-360 65590073:361-839 65591260:840-874 65591364:875-2303]
GCGAGATGCGCGATCTGCGGCAGATTGATCTGAAAAACTTCCGCATTTTTCACAATCTTTGCAGTCATTAATAAAATCGGCAGATTTTTTCCACTTGGATTTAATCGGCCATTTAAAGATTTCATTATATGTTGACGACGCACATATATTGCATCTAGTCTCAGCTCCTTATATGCTAGCTCGCTACAAGCCATTTTTGCATTTCCATAAATCCGGATTACTACAGTACTACTCCAGCGAAAAGACAAAGGCAGCACACGCAGCGAAAATCAAGGCCAATGAACTGGCTTGAATTTGGAATGCTCCATTCTTGAGTTCGAGCAACGGGGCTGACCGGAATCCGGATGAACCGGAAGCTGTCTTGCCGGCCGACGGACGCTCACCCTCACTCTGCTGTAGTTCTGTTGGGAATAGCTGCAGCAGTCGTAAGATGCCGCCGTTGGTCCAGCCAAAGCCGTCCTGCACGACGTATTCCCCGCCGCCGCCGTAAACGCCAACTTTATTCACATCGTACTTTTCATAAAACAAATTTTTCGCTTCGAATCCCGTGTAAACCGCTGTCACCCACTTCTGCGCCCACGACAAGGCAGTCTTCCTAAATTCCGGGTTACCAGCAAAACCTTCGATCAGCATCAGCTGCGACGGTGGCCAAGCATTCGGCAAATCCCACTGAGTATGCGGACCGGCTGCAGTCAGCGACGCCGGAAAGCCACCCGGGTACGAAGTGACTTGGACAATGTCGGGCGAGTTCAGCAACTTATTCATAAAACTGGTCGACATGATATCGACCGTCGAGCCACGGCACCGAGCAAACAATGGCGCAATATGACTGAGGTAGAACTCTTCCCGTTGTCCGGATCGTTTCAGGTCAAAGTCCCGCCACATCGCCTTTTCTTCATTCCAAAAAACTGCTTGAATGGCGTCAGCTCGTTGCCGAGCCAAATTGGCGAACCTATCCGACTCAGCGGAATTTCCTGTTGTTTGGTAGAATTCGCCGATCAGGCGTTCCTGTGCGCATAGAATGGCATTCAAATCAACCGGGACAATGGTCTCCGTTCGAATCGAGTTGAACGGCGAGGTCGCTGTGTCCATCCACCTCGATGAAAAATCCCAACCACTTTCAGCCCCAGCTCCCAGATCTGCATAAAGCTGTTCGCGTTGTTTGTCGTCTGTGACGTTGGCCGCCGTTTCAAAATCCTCACGGTACGATTCGGGCCGTGGCTCGGTGATGCCGCCTTTGTAAAGGTTCAGAACGTAATCTTTCCCATCGCGGGTGACGACAGCTGCTCGTTCTGTCATCCAAAAGTTATGTTCCTTGACCAAAGCTGGCAGGCATTCCAGGATGAGGCGACGGCTGTCTTCTGCTGGCATGCTTGGGTGCTTGATGTAGGCGTCTACCATCATGGCTAAGAACGGCGGTTGGGAGCGTTTTTCGTAGTAGACTCTGTTCCCGTTTGGGATATGTCCAATTAGATCTATTAAGTGAACGAAATTTAGTATCATTCCTCGCGCTGTCTCCGTCATTCCGGACACCAAAAGGCCTTGGATGACCCAAAAGGAGTCCCAGTAATAAATCTCTCGGAAACGGCCGCCGGGAATGATGAAAGGATTCGGCAGGTAAATCAACGAATGCTGATCTGGGTTGTCTCGAACATCGTCAATTATGGTTCGTCCTAGACTTTCCCATTTTTCATGAATCGCCTCGGCCATGACTTGGTATTTCGCTTCCGCAATATGCTGATGAAGGGAGAGACCACCGTCCGACACGGATTTATAATCAATCGGCTTACGAACGACCATGTTATTTTCCGGGCTGGAGAGAAACGTGCTGTTCAAGAAGATTCTCATTTGGTCGGCGGAAATCCCCTCGATCGGGCCCAGTTTGGCGAACTCGGCCAGGGCCACTGCCGGTGGGACTTTCAGAGGCAGGTCAACGAACCACTTGGAATCGGGGAAGAGCTTCAGGGTCTGAACGGTGTGAAGGAGACTTCCGTAGCAGAAAATCGGACTGTCGCATGGCATGCCGTCCGGATCAGTATCTTGAGCCCCAATCAGATTGGCAATGGAGCAGATCATCATCCCTAAAAAGGGTCGCAGACATGCTCGAGTCATGCCTGAATTGCGTGCGAATATTCCTTCTCCAAAACTCTCAAACTTCAGCGTCAAAATTGGGGAAAAAAGGAGGTCTCTTCGGTATTATATATAACTTGACGGGAACCGTTGCCCGAATATTTATTCCGCGACACGCTTCTTTAACAGAAGATTATGCGCTTATACGCGGAGACATGTACTGTACACCACCGG
>comp86300_c0_seq1 len=2304 path=[65589214:0-332 65590013:333-360 65590073:361-839 65591260:840-874 65591364:875-2303]
GCGAGATGCGCGATCTGCGGCAGATTGATCTGAAAAACTTCCGCATTTTTCACAATCTTTGCAGTCATTAATAAAATCGGCAGATTTTTTCCACTTGGATTTAATCGGCCATTTAAAGATTTCATTATATGTTGACGACGCACATATATTGCATCTAGTCTCAGCTCCTTATATGCTAGCTCGCTACAAGCCATTTTTGCATTTCCATAAATCCGGATTACTACAGTACTACTCCAGCGAAAAGACAAAGGCAGCACACGCAGCGAAAATCAAGGCCAATGAACTGGCTTGAATTTGGAATGCTCCATTCTTGAGTTCGAGCAACGGGGCTGACCGGAATCCGGATGAACCGGAAGCTGTCTTGCCGGCCGACGGACGCTCACCCTCACTCTGCTGTAGTTCTGTTGGGAATAGCTGCAGCAGTCGTAAGATGCCGCCGTTGGTCCAGCCAAAGCCGTCCTGCACGACGTATTCCCCGCCGCCGCCGTAAACGCCAACTTTATTCACATCGTACTTTTCATAAAACAAATTTTTCGCTTCGAATCCCGTGTAAACCGCTGTCACCCACTTCTGCGCCCACGACAAGGCAGTCTTCCTAAATTCCGGGTTACCAGCAAAACCTTCGATCAGCATCAGCTGCGACGGTGGCCAAGCATTCGGCAAATCCCACTGAGTATGCGGACCGGCTGCAGTCAGCGACGCCGGAAAGCCACCCGGGTACGAAGTGACTTGGACAATGTCGGGCGAGTTCAGCAACTTATTCATAAAACTGGTCGACATGATATCGACCGTCGAGCCACGGCACCGAGCAAACAATGGCGCAATATGACTGAGGTAGAACTCTTCCCGTTGTCCGGATCGTTTCAGGTCAAAGTCCCGCCACATCGCCTTTTCTTCATTCCAAAAAACTGCTTGAATGGCGTCAGCTCGTTGCCGAGCCAAATTGGCGAACCTATCCGACTCAGCGGAATTTCCTGTTGTTTGGTAGAATTCGCCGATCAGGCGTTCCTGTGCGCATAGAATGGCATTCAAATCAACCGGGACAATGGTCTCCGTTCGAATCGAGTTGAACGGCGAGGTCGCTGTGTCCATCCACCTCGATGAAAAATCCCAACCACTTTCAGCCCCAGCTCCCAGATCTGCATAAAGCTGTTCGCGTTGTTTGTCGTCTGTGACGTTGGCCGCCGTTTCAAAATCCTCACGGTACGATTCGGGCCGTGGCTCGGTGATGCCGCCTTTGTAAAGGTTCAGAACGTAATCTTTCCCATCGCGGGTGACGACAGCTGCTCGTTCTGTCATCCAAAAGTTATGTTCCTTGACCAAAGCTGGCAGGCATTCCAGGATGAGGCGACGGCTGTCTTCTGCTGGCATGCTTGGGTGCTTGATGTAGGCGTCTACCATCATGGCTAAGAACGGCGGTTGGGAGCGTTTTTCGTAGTAGACTCTGTTCCCGTTTGGGATATGTCCAATTAGATCTATTAAGTGAACGAAATTTAGTATCATTCCTCGCGCTGTCTCCGTCATTCCGGACACCAAAAGGCCTTGGATGACCCAAAAGGAGTCCCAGTAATAAATCTCTCGGAAACGGCCGCCGGGAATGATGAAAGGATTCGGCAGGTAAATCAACGAATGCTGATCTGGGTTGTCTCGAACATCGTCAATTATGGTTCGTCCTAGACTTTCCCATTTTTCATGAATCGCCTCGGCCATGACTTGGTATTTCGCTTCCGCAATATGCTGATGAAGGGAGAGACCACCGTCCGACACGGATTTATAATCAATCGGCTTACGAACGACCATGTTATTTTCCGGGCTGGAGAGAAACGTGCTGTTCAAGAAGATTCTCATTTGGTCGGCGGAAATCCCCTCGATCGGGCCCAGTTTGGCGAACTCGGCCAGGGCCACTGCCGGTGGGACTTTCAGAGGCAGGTCAACGAACCACTTGGAATCGGGGAAGAGCTTCAGGGTCTGAACGGTGTGAAGGAGACTTCCGTAGCAGAAAATCGGACTGTCGCATGGCATGCCGTCCGGATCAGTATCTTGAGCCCCAATCAGATTGGCAATGGAGCAGATCATCATCCCTAAAAAGGGTCGCAGACATGCTCGAGTCATGCCTGAATTGCGTGCGAATATTCCTTCTCCAAAACTCTCAAACTTCAGCGTCAAAATTGGGGAAAAAAGGAGGTCTCTTCGGTATTATATATAACTTGACGGGAACCGTTGCCCGAATATTTATTCCGCGACACGCTTCTTTAACAGAAGATTATGCGCTTATACGCGGAGACATGTACTGTACACCACCGG
>comp86300_c0_seq1 len=2304 path=[65589214:0-332 65590013:333-360 65590073:361-839 65591260:840-874 65591364:875-2303]
GCGAGATGCGCGATCTGCGGCAGATTGATCTGAAAAACTTCCGCATTTTTCACAATCTTTGCAGTCATTAATAAAATCGGCAGATTTTTTCCACTTGGATTTAATCGGCCATTTAAAGATTTCATTATATGTTGACGACGCACATATATTGCATCTAGTCTCAGCTCCTTATATGCTAGCTCGCTACAAGCCATTTTTGCATTTCCATAAATCCGGATTACTACAGTACTACTCCAGCGAAAAGACAAAGGCAGCACACGCAGCGAAAATCAAGGCCAATGAACTGGCTTGAATTTGGAATGCTCCATTCTTGAGTTCGAGCAACGGGGCTGACCGGAATCCGGATGAACCGGAAGCTGTCTTGCCGGCCGACGGACGCTCACCCTCACTCTGCTGTAGTTCTGTTGGGAATAGCTGCAGCAGTCGTAAGATGCCGCCGTTGGTCCAGCCAAAGCCGTCCTGCACGACGTATTCCCCGCCGCCGCCGTAAACGCCAACTTTATTCACATCGTACTTTTCATAAAACAAATTTTTCGCTTCGAATCCCGTGTAAACCGCTGTCACCCACTTCTGCGCCCACGACAAGGCAGTCTTCCTAAATTCCGGGTTACCAGCAAAACCTTCGATCAGCATCAGCTGCGACGGTGGCCAAGCATTCGGCAAATCCCACTGAGTATGCGGACCGGCTGCAGTCAGCGACGCCGGAAAGCCACCCGGGTACGAAGTGACTTGGACAATGTCGGGCGAGTTCAGCAACTTATTCATAAAACTGGTCGACATGATATCGACCGTCGAGCCACGGCACCGAGCAAACAATGGCGCAATATGACTGAGGTAGAACTCTTCCCGTTGTCCGGATCGTTTCAGGTCAAAGTCCCGCCACATCGCCTTTTCTTCATTCCAAAAAACTGCTTGAATGGCGTCAGCTCGTTGCCGAGCCAAATTGGCGAACCTATCCGACTCAGCGGAATTTCCTGTTGTTTGGTAGAATTCGCCGATCAGGCGTTCCTGTGCGCATAGAATGGCATTCAAATCAACCGGGACAATGGTCTCCGTTCGAATCGAGTTGAACGGCGAGGTCGCTGTGTCCATCCACCTCGATGAAAAATCCCAACCACTTTCAGCCCCAGCTCCCAGATCTGCATAAAGCTGTTCGCGTTGTTTGTCGTCTGTGACGTTGGCCGCCGTTTCAAAATCCTCACGGTACGATTCGGGCCGTGGCTCGGTGATGCCGCCTTTGTAAAGGTTCAGAACGTAATCTTTCCCATCGCGGGTGACGACAGCTGCTCGTTCTGTCATCCAAAAGTTATGTTCCTTGACCAAAGCTGGCAGGCATTCCAGGATGAGGCGACGGCTGTCTTCTGCTGGCATGCTTGGGTGCTTGATGTAGGCGTCTACCATCATGGCTAAGAACGGCGGTTGGGAGCGTTTTTCGTAGTAGACTCTGTTCCCGTTTGGGATATGTCCAATTAGATCTATTAAGTGAACGAAATTTAGTATCATTCCTCGCGCTGTCTCCGTCATTCCGGACACCAAAAGGCCTTGGATGACCCAAAAGGAGTCCCAGTAATAAATCTCTCGGAAACGGCCGCCGGGAATGATGAAAGGATTCGGCAGGTAAATCAACGAATGCTGATCTGGGTTGTCTCGAACATCGTCAATTATGGTTCGTCCTAGACTTTCCCATTTTTCATGAATCGCCTCGGCCATGACTTGGTATTTCGCTTCCGCAATATGCTGATGAAGGGAGAGACCACCGTCCGACACGGATTTATAATCAATCGGCTTACGAACGACCATGTTATTTTCCGGGCTGGAGAGAAACGTGCTGTTCAAGAAGATTCTCATTTGGTCGGCGGAAATCCCCTCGATCGGGCCCAGTTTGGCGAACTCGGCCAGGGCCACTGCCGGTGGGACTTTCAGAGGCAGGTCAACGAACCACTTGGAATCGGGGAAGAGCTTCAGGGTCTGAACGGTGTGAAGGAGACTTCCGTAGCAGAAAATCGGACTGTCGCATGGCATGCCGTCCGGATCAGTATCTTGAGCCCCAATCAGATTGGCAATGGAGCAGATCATCATCCCTAAAAAGGGTCGCAGACATGCTCGAGTCATGCCTGAATTGCGTGCGAATATTCCTTCTCCAAAACTCTCAAACTTCAGCGTCAAAATTGGGGAAAAAAGGAGGTCTCTTCGGTATTATATATAACTTGACGGGAACCGTTGCCCGAATATTTATTCCGCGACACGCTTCTTTAACAGAAGATTATGCGCTTATACGCGGAGACATGTACTGTACACCACCGG
>comp86300_c0_seq1 len=2304 path=[65589214:0-332 65590013:333-360 65590073:361-839 65591260:840-874 65591364:875-2303]
GCGAGATGCGCGATCTGCGGCAGATTGATCTGAAAAACTTCCGCATTTTTCACAATCTTTGCAGTCATTAATAAAATCGGCAGATTTTTTCCACTTGGATTTAATCGGCCATTTAAAGATTTCATTATATGTTGACGACGCACATATATTGCATCTAGTCTCAGCTCCTTATATGCTAGCTCGCTACAAGCCATTTTTGCATTTCCATAAATCCGGATTACTACAGTACTACTCCAGCGAAAAGACAAAGGCAGCACACGCAGCGAAAATCAAGGCCAATGAACTGGCTTGAATTTGGAATGCTCCATTCTTGAGTTCGAGCAACGGGGCTGACCGGAATCCGGATGAACCGGAAGCTGTCTTGCCGGCCGACGGACGCTCACCCTCACTCTGCTGTAGTTCTGTTGGGAATAGCTGCAGCAGTCGTAAGATGCCGCCGTTGGTCCAGCCAAAGCCGTCCTGCACGACGTATTCCCCGCCGCCGCCGTAAACGCCAACTTTATTCACATCGTACTTTTCATAAAACAAATTTTTCGCTTCGAATCCCGTGTAAACCGCTGTCACCCACTTCTGCGCCCACGACAAGGCAGTCTTCCTAAATTCCGGGTTACCAGCAAAACCTTCGATCAGCATCAGCTGCGACGGTGGCCAAGCATTCGGCAAATCCCACTGAGTATGCGGACCGGCTGCAGTCAGCGACGCCGGAAAGCCACCCGGGTACGAAGTGACTTGGACAATGTCGGGCGAGTTCAGCAACTTATTCATAAAACTGGTCGACATGATATCGACCGTCGAGCCACGGCACCGAGCAAACAATGGCGCAATATGACTGAGGTAGAACTCTTCCCGTTGTCCGGATCGTTTCAGGTCAAAGTCCCGCCACATCGCCTTTTCTTCATTCCAAAAAACTGCTTGAATGGCGTCAGCTCGTTGCCGAGCCAAATTGGCGAACCTATCCGACTCAGCGGAATTTCCTGTTGTTTGGTAGAATTCGCCGATCAGGCGTTCCTGTGCGCATAGAATGGCATTCAAATCAACCGGGACAATGGTCTCCGTTCGAATCGAGTTGAACGGCGAGGTCGCTGTGTCCATCCACCTCGATGAAAAATCCCAACCACTTTCAGCCCCAGCTCCCAGATCTGCATAAAGCTGTTCGCGTTGTTTGTCGTCTGTGACGTTGGCCGCCGTTTCAAAATCCTCACGGTACGATTCGGGCCGTGGCTCGGTGATGCCGCCTTTGTAAAGGTTCAGAACGTAATCTTTCCCATCGCGGGTGACGACAGCTGCTCGTTCTGTCATCCAAAAGTTATGTTCCTTGACCAAAGCTGGCAGGCATTCCAGGATGAGGCGACGGCTGTCTTCTGCTGGCATGCTTGGGTGCTTGATGTAGGCGTCTACCATCATGGCTAAGAACGGCGGTTGGGAGCGTTTTTCGTAGTAGACTCTGTTCCCGTTTGGGATATGTCCAATTAGATCTATTAAGTGAACGAAATTTAGTATCATTCCTCGCGCTGTCTCCGTCATTCCGGACACCAAAAGGCCTTGGATGACCCAAAAGGAGTCCCAGTAATAAATCTCTCGGAAACGGCCGCCGGGAATGATGAAAGGATTCGGCAGGTAAATCAACGAATGCTGATCTGGGTTGTCTCGAACATCGTCAATTATGGTTCGTCCTAGACTTTCCCATTTTTCATGAATCGCCTCGGCCATGACTTGGTATTTCGCTTCCGCAATATGCTGATGAAGGGAGAGACCACCGTCCGACACGGATTTATAATCAATCGGCTTACGAACGACCATGTTATTTTCCGGGCTGGAGAGAAACGTGCTGTTCAAGAAGATTCTCATTTGGTCGGCGGAAATCCCCTCGATCGGGCCCAGTTTGGCGAACTCGGCCAGGGCCACTGCCGGTGGGACTTTCAGAGGCAGGTCAACGAACCACTTGGAATCGGGGAAGAGCTTCAGGGTCTGAACGGTGTGAAGGAGACTTCCGTAGCAGAAAATCGGACTGTCGCATGGCATGCCGTCCGGATCAGTATCTTGAGCCCCAATCAGATTGGCAATGGAGCAGATCATCATCCCTAAAAAGGGTCGCAGACATGCTCGAGTCATGCCTGAATTGCGTGCGAATATTCCTTCTCCAAAACTCTCAAACTTCAGCGTCAAAATTGGGGAAAAAAGGAGGTCTCTTCGGTATTATATATAACTTGACGGGAACCGTTGCCCGAATATTTATTCCGCGACACGCTTCTTTAACAGAAGATTATGCGCTTATACGCGGAGACATGTACTGTACACCACCGG
>comp86300_c0_seq1 len=2304 path=[65589214:0-332 65590013:333-360 65590073:361-839 65591260:840-874 65591364:875-2303]
GCGAGATGCGCGATCTGCGGCAGATTGATCTGAAAAACTTCCGCATTTTTCACAATCTTTGCAGTCATTAATAAAATCGGCAGATTTTTTCCACTTGGATTTAATCGGCCATTTAAAGATTTCATTATATGTTGACGACGCACATATATTGCATCTAGTCTCAGCTCCTTATATGCTAGCTCGCTACAAGCCATTTTTGCATTTCCATAAATCCGGATTACTACAGTACTACTCCAGCGAAAAGACAAAGGCAGCACACGCAGCGAAAATCAAGGCCAATGAACTGGCTTGAATTTGGAATGCTCCATTCTTGAGTTCGAGCAACGGGGCTGACCGGAATCCGGATGAACCGGAAGCTGTCTTGCCGGCCGACGGACGCTCACCCTCACTCTGCTGTAGTTCTGTTGGGAATAGCTGCAGCAGTCGTAAGATGCCGCCGTTGGTCCAGCCAAAGCCGTCCTGCACGACGTATTCCCCGCCGCCGCCGTAAACGCCAACTTTATTCACATCGTACTTTTCATAAAACAAATTTTTCGCTTCGAATCCCGTGTAAACCGCTGTCACCCACTTCTGCGCCCACGACAAGGCAGTCTTCCTAAATTCCGGGTTACCAGCAAAACCTTCGATCAGCATCAGCTGCGACGGTGGCCAAGCATTCGGCAAATCCCACTGAGTATGCGGACCGGCTGCAGTCAGCGACGCCGGAAAGCCACCCGGGTACGAAGTGACTTGGACAATGTCGGGCGAGTTCAGCAACTTATTCATAAAACTGGTCGACATGATATCGACCGTCGAGCCACGGCACCGAGCAAACAATGGCGCAATATGACTGAGGTAGAACTCTTCCCGTTGTCCGGATCGTTTCAGGTCAAAGTCCCGCCACATCGCCTTTTCTTCATTCCAAAAAACTGCTTGAATGGCGTCAGCTCGTTGCCGAGCCAAATTGGCGAACCTATCCGACTCAGCGGAATTTCCTGTTGTTTGGTAGAATTCGCCGATCAGGCGTTCCTGTGCGCATAGAATGGCATTCAAATCAACCGGGACAATGGTCTCCGTTCGAATCGAGTTGAACGGCGAGGTCGCTGTGTCCATCCACCTCGATGAAAAATCCCAACCACTTTCAGCCCCAGCTCCCAGATCTGCATAAAGCTGTTCGCGTTGTTTGTCGTCTGTGACGTTGGCCGCCGTTTCAAAATCCTCACGGTACGATTCGGGCCGTGGCTCGGTGATGCCGCCTTTGTAAAGGTTCAGAACGTAATCTTTCCCATCGCGGGTGACGACAGCTGCTCGTTCTGTCATCCAAAAGTTATGTTCCTTGACCAAAGCTGGCAGGCATTCCAGGATGAGGCGACGGCTGTCTTCTGCTGGCATGCTTGGGTGCTTGATGTAGGCGTCTACCATCATGGCTAAGAACGGCGGTTGGGAGCGTTTTTCGTAGTAGACTCTGTTCCCGTTTGGGATATGTCCAATTAGATCTATTAAGTGAACGAAATTTAGTATCATTCCTCGCGCTGTCTCCGTCATTCCGGACACCAAAAGGCCTTGGATGACCCAAAAGGAGTCCCAGTAATAAATCTCTCGGAAACGGCCGCCGGGAATGATGAAAGGATTCGGCAGGTAAATCAACGAATGCTGATCTGGGTTGTCTCGAACATCGTCAATTATGGTTCGTCCTAGACTTTCCCATTTTTCATGAATCGCCTCGGCCATGACTTGGTATTTCGCTTCCGCAATATGCTGATGAAGGGAGAGACCACCGTCCGACACGGATTTATAATCAATCGGCTTACGAACGACCATGTTATTTTCCGGGCTGGAGAGAAACGTGCTGTTCAAGAAGATTCTCATTTGGTCGGCGGAAATCCCCTCGATCGGGCCCAGTTTGGCGAACTCGGCCAGGGCCACTGCCGGTGGGACTTTCAGAGGCAGGTCAACGAACCACTTGGAATCGGGGAAGAGCTTCAGGGTCTGAACGGTGTGAAGGAGACTTCCGTAGCAGAAAATCGGACTGTCGCATGGCATGCCGTCCGGATCAGTATCTTGAGCCCCAATCAGATTGGCAATGGAGCAGATCATCATCCCTAAAAAGGGTCGCAGACATGCTCGAGTCATGCCTGAATTGCGTGCGAATATTCCTTCTCCAAAACTCTCAAACTTCAGCGTCAAAATTGGGGAAAAAAGGAGGTCTCTTCGGTATTATATATAACTTGACGGGAACCGTTGCCCGAATATTTATTCCGCGACACGCTTCTTTAACAGAAGATTATGCGCTTATACGCGGAGACATGTACTGTACACCACCGG
>comp86514_c0_seq1 len=1507 path=[66166812:0-447 66172945:448-1276 66171050:1277-1413 66171502:1414-1506]
AAACGTGCCGTTAAATTTTTTGTGTGTGCGCGACGAAGTTTTGAAAAGGCACAAAAGCTCAAGATGCGAACGCAAGGGCAGCGATGTAACCAGCGCCGTGGCCACTGCCCTCGCTCTGCAGCACCAAACGCACGTCGGCCTCATCGCCCAAAATCGTACGAATCGTCTTCTGCATCACTGAACGGACGGAGGGAGTCTTCTCGAAGACGCTGCCGTCCACTGCAATCGTTGCATTACCAGTCTTCTCGGACTTGAGCAGCGTGGCGGCAATGGCCATGGCGGCAAGTTGGGCTGCACGGTTGCGAACAAGGACGCATACGCTTCGAATGAAGTGGAGGTCCTCCACGCTGTCGATCTCCACTGCGTAAACGTCCTTAAGAAGGCGCTTGGTGAAGTTCAGCCCTGGCAGATGGTCTGCGCTGATGAGTCCCATATCGCGCGTTTCGAATTGTATGCGAGTGGGGTCAACTTCTCTGCAATCGAAGCGGGTAGCAGTCCGTTGGCGCTCAACGAGACGAGTGTGACACGCGTAATCTCACCCAGGTACATGCCGCTGATCATCTTCTCAAATCGTTGGTGGCCCACATTGTTGCTTTGCTTGTCGACAATGTCATCGTATGGTGTTGCAGGGAGGCACAATACATTCTTGGAATCAAAGTTACCGAACTCCATGTTGATGACCGTTTCGCGGTTACCCAGCTTGGACACGGTAGGGTCCTTGGTAACAGCCGAGCTGCGCTCCCAGTAGCAGGCGTTGGCACCGGTACCGAGGATGACGCCCATCTGAGCGTGCTGGTCGGAGAAGTAGCGAGCAATAAGCGTCCCCACCGTATCGTTGCACAGGGCCACAACACGCATGCCTACACACACCTTATCCAGAGACTTCTGCAAGAGTGCGACGACATCCTTCCCCTCAACGCCCTTGGTCGTGAAGCCCTTGGTCCACTGAATGAGCTTGCCAGACTCGACCTTATTTTGTTCGATGGGGAAGCTGAATGTGAAGCCCAATGGGATCGTACGGGCAGCCTTTTGATCGTCAGCGCCTTTGTCCTTGATGAACTTAAGGACACATTCGGCAAGGAAGCCAAAGAGACCGTCAGCAGTGCCATTCATGTGAGTCTTCGGGACGGTGAACTTCTCTTGTGTGGCGTTGATGAGGACGCCTTGACGGATCAACATTCGAATCACACGGAAGTTCGTGCCGCCAAGGTCCAGCGCGTAGTAGACACCCTCTGCCTTCTCGGCGTCATTGCGATAAACGTAGCTTGGCAGCATACGCAGTGTACTGGGGCGTCCAGCGAGACCCTCGTGCATTTCGTGGATCATGTAGTACACCATCTCCTTCAAGTGCTGCTCGCTGAGTTGGAACTGGGACCGAAGGGACTCCAACGCCAGACGCTGCTTGAGCTGCTTCAACTCCAGCGTGTCATTCTTCCCGGTGGAAATGTGATCAAGAATATTCTTAAGTCGTTGTGCCATAATGATCTGGAGCAATAAAGTACAGAAA
>comp86514_c0_seq1 len=1507 path=[66166812:0-447 66172945:448-1276 66171050:1277-1413 66171502:1414-1506]
AAACGTGCCGTTAAATTTTTTGTGTGTGCGCGACGAAGTTTTGAAAAGGCACAAAAGCTCAAGATGCGAACGCAAGGGCAGCGATGTAACCAGCGCCGTGGCCACTGCCCTCGCTCTGCAGCACCAAACGCACGTCGGCCTCATCGCCCAAAATCGTACGAATCGTCTTCTGCATCACTGAACGGACGGAGGGAGTCTTCTCGAAGACGCTGCCGTCCACTGCAATCGTTGCATTACCAGTCTTCTCGGACTTGAGCAGCGTGGCGGCAATGGCCATGGCGGCAAGTTGGGCTGCACGGTTGCGAACAAGGACGCATACGCTTCGAATGAAGTGGAGGTCCTCCACGCTGTCGATCTCCACTGCGTAAACGTCCTTAAGAAGGCGCTTGGTGAAGTTCAGCCCTGGCAGATGGTCTGCGCTGATGAGTCCCATATCGCGCGTTTCGAATTGTATGCGAGTGGGGTCAACTTCTCTGCAATCGAAGCGGGTAGCAGTCCGTTGGCGCTCAACGAGACGAGTGTGACACGCGTAATCTCACCCAGGTACATGCCGCTGATCATCTTCTCAAATCGTTGGTGGCCCACATTGTTGCTTTGCTTGTCGACAATGTCATCGTATGGTGTTGCAGGGAGGCACAATACATTCTTGGAATCAAAGTTACCGAACTCCATGTTGATGACCGTTTCGCGGTTACCCAGCTTGGACACGGTAGGGTCCTTGGTAACAGCCGAGCTGCGCTCCCAGTAGCAGGCGTTGGCACCGGTACCGAGGATGACGCCCATCTGAGCGTGCTGGTCGGAGAAGTAGCGAGCAATAAGCGTCCCCACCGTATCGTTGCACAGGGCCACAACACGCATGCCTACACACACCTTATCCAGAGACTTCTGCAAGAGTGCGACGACATCCTTCCCCTCAACGCCCTTGGTCGTGAAGCCCTTGGTCCACTGAATGAGCTTGCCAGACTCGACCTTATTTTGTTCGATGGGGAAGCTGAATGTGAAGCCCAATGGGATCGTACGGGCAGCCTTTTGATCGTCAGCGCCTTTGTCCTTGATGAACTTAAGGACACATTCGGCAAGGAAGCCAAAGAGACCGTCAGCAGTGCCATTCATGTGAGTCTTCGGGACGGTGAACTTCTCTTGTGTGGCGTTGATGAGGACGCCTTGACGGATCAACATTCGAATCACACGGAAGTTCGTGCCGCCAAGGTCCAGCGCGTAGTAGACACCCTCTGCCTTCTCGGCGTCATTGCGATAAACGTAGCTTGGCAGCATACGCAGTGTACTGGGGCGTCCAGCGAGACCCTCGTGCATTTCGTGGATCATGTAGTACACCATCTCCTTCAAGTGCTGCTCGCTGAGTTGGAACTGGGACCGAAGGGACTCCAACGCCAGACGCTGCTTGAGCTGCTTCAACTCCAGCGTGTCATTCTTCCCGGTGGAAATGTGATCAAGAATATTCTTAAGTCGTTGTGCCATAATGATCTGGAGCAATAAAGTACAGAAA
>comp86514_c0_seq1 len=1507 path=[66166812:0-447 66172945:448-1276 66171050:1277-1413 66171502:1414-1506]
AAACGTGCCGTTAAATTTTTTGTGTGTGCGCGACGAAGTTTTGAAAAGGCACAAAAGCTCAAGATGCGAACGCAAGGGCAGCGATGTAACCAGCGCCGTGGCCACTGCCCTCGCTCTGCAGCACCAAACGCACGTCGGCCTCATCGCCCAAAATCGTACGAATCGTCTTCTGCATCACTGAACGGACGGAGGGAGTCTTCTCGAAGACGCTGCCGTCCACTGCAATCGTTGCATTACCAGTCTTCTCGGACTTGAGCAGCGTGGCGGCAATGGCCATGGCGGCAAGTTGGGCTGCACGGTTGCGAACAAGGACGCATACGCTTCGAATGAAGTGGAGGTCCTCCACGCTGTCGATCTCCACTGCGTAAACGTCCTTAAGAAGGCGCTTGGTGAAGTTCAGCCCTGGCAGATGGTCTGCGCTGATGAGTCCCATATCGCGCGTTTCGAATTGTATGCGAGTGGGGTCAACTTCTCTGCAATCGAAGCGGGTAGCAGTCCGTTGGCGCTCAACGAGACGAGTGTGACACGCGTAATCTCACCCAGGTACATGCCGCTGATCATCTTCTCAAATCGTTGGTGGCCCACATTGTTGCTTTGCTTGTCGACAATGTCATCGTATGGTGTTGCAGGGAGGCACAATACATTCTTGGAATCAAAGTTACCGAACTCCATGTTGATGACCGTTTCGCGGTTACCCAGCTTGGACACGGTAGGGTCCTTGGTAACAGCCGAGCTGCGCTCCCAGTAGCAGGCGTTGGCACCGGTACCGAGGATGACGCCCATCTGAGCGTGCTGGTCGGAGAAGTAGCGAGCAATAAGCGTCCCCACCGTATCGTTGCACAGGGCCACAACACGCATGCCTACACACACCTTATCCAGAGACTTCTGCAAGAGTGCGACGACATCCTTCCCCTCAACGCCCTTGGTCGTGAAGCCCTTGGTCCACTGAATGAGCTTGCCAGACTCGACCTTATTTTGTTCGATGGGGAAGCTGAATGTGAAGCCCAATGGGATCGTACGGGCAGCCTTTTGATCGTCAGCGCCTTTGTCCTTGATGAACTTAAGGACACATTCGGCAAGGAAGCCAAAGAGACCGTCAGCAGTGCCATTCATGTGAGTCTTCGGGACGGTGAACTTCTCTTGTGTGGCGTTGATGAGGACGCCTTGACGGATCAACATTCGAATCACACGGAAGTTCGTGCCGCCAAGGTCCAGCGCGTAGTAGACACCCTCTGCCTTCTCGGCGTCATTGCGATAAACGTAGCTTGGCAGCATACGCAGTGTACTGGGGCGTCCAGCGAGACCCTCGTGCATTTCGTGGATCATGTAGTACACCATCTCCTTCAAGTGCTGCTCGCTGAGTTGGAACTGGGACCGAAGGGACTCCAACGCCAGACGCTGCTTGAGCTGCTTCAACTCCAGCGTGTCATTCTTCCCGGTGGAAATGTGATCAAGAATATTCTTAAGTCGTTGTGCCATAATGATCTGGAGCAATAAAGTACAGAAA
>comp86514_c0_seq1 len=1507 path=[66166812:0-447 66172945:448-1276 66171050:1277-1413 66171502:1414-1506]
AAACGTGCCGTTAAATTTTTTGTGTGTGCGCGACGAAGTTTTGAAAAGGCACAAAAGCTCAAGATGCGAACGCAAGGGCAGCGATGTAACCAGCGCCGTGGCCACTGCCCTCGCTCTGCAGCACCAAACGCACGTCGGCCTCATCGCCCAAAATCGTACGAATCGTCTTCTGCATCACTGAACGGACGGAGGGAGTCTTCTCGAAGACGCTGCCGTCCACTGCAATCGTTGCATTACCAGTCTTCTCGGACTTGAGCAGCGTGGCGGCAATGGCCATGGCGGCAAGTTGGGCTGCACGGTTGCGAACAAGGACGCATACGCTTCGAATGAAGTGGAGGTCCTCCACGCTGTCGATCTCCACTGCGTAAACGTCCTTAAGAAGGCGCTTGGTGAAGTTCAGCCCTGGCAGATGGTCTGCGCTGATGAGTCCCATATCGCGCGTTTCGAATTGTATGCGAGTGGGGTCAACTTCTCTGCAATCGAAGCGGGTAGCAGTCCGTTGGCGCTCAACGAGACGAGTGTGACACGCGTAATCTCACCCAGGTACATGCCGCTGATCATCTTCTCAAATCGTTGGTGGCCCACATTGTTGCTTTGCTTGTCGACAATGTCATCGTATGGTGTTGCAGGGAGGCACAATACATTCTTGGAATCAAAGTTACCGAACTCCATGTTGATGACCGTTTCGCGGTTACCCAGCTTGGACACGGTAGGGTCCTTGGTAACAGCCGAGCTGCGCTCCCAGTAGCAGGCGTTGGCACCGGTACCGAGGATGACGCCCATCTGAGCGTGCTGGTCGGAGAAGTAGCGAGCAATAAGCGTCCCCACCGTATCGTTGCACAGGGCCACAACACGCATGCCTACACACACCTTATCCAGAGACTTCTGCAAGAGTGCGACGACATCCTTCCCCTCAACGCCCTTGGTCGTGAAGCCCTTGGTCCACTGAATGAGCTTGCCAGACTCGACCTTATTTTGTTCGATGGGGAAGCTGAATGTGAAGCCCAATGGGATCGTACGGGCAGCCTTTTGATCGTCAGCGCCTTTGTCCTTGATGAACTTAAGGACACATTCGGCAAGGAAGCCAAAGAGACCGTCAGCAGTGCCATTCATGTGAGTCTTCGGGACGGTGAACTTCTCTTGTGTGGCGTTGATGAGGACGCCTTGACGGATCAACATTCGAATCACACGGAAGTTCGTGCCGCCAAGGTCCAGCGCGTAGTAGACACCCTCTGCCTTCTCGGCGTCATTGCGATAAACGTAGCTTGGCAGCATACGCAGTGTACTGGGGCGTCCAGCGAGACCCTCGTGCATTTCGTGGATCATGTAGTACACCATCTCCTTCAAGTGCTGCTCGCTGAGTTGGAACTGGGACCGAAGGGACTCCAACGCCAGACGCTGCTTGAGCTGCTTCAACTCCAGCGTGTCATTCTTCCCGGTGGAAATGTGATCAAGAATATTCTTAAGTCGTTGTGCCATAATGATCTGGAGCAATAAAGTACAGAAA
>comp86514_c0_seq1 len=1507 path=[66166812:0-447 66172945:448-1276 66171050:1277-1413 66171502:1414-1506]
AAACGTGCCGTTAAATTTTTTGTGTGTGCGCGACGAAGTTTTGAAAAGGCACAAAAGCTCAAGATGCGAACGCAAGGGCAGCGATGTAACCAGCGCCGTGGCCACTGCCCTCGCTCTGCAGCACCAAACGCACGTCGGCCTCATCGCCCAAAATCGTACGAATCGTCTTCTGCATCACTGAACGGACGGAGGGAGTCTTCTCGAAGACGCTGCCGTCCACTGCAATCGTTGCATTACCAGTCTTCTCGGACTTGAGCAGCGTGGCGGCAATGGCCATGGCGGCAAGTTGGGCTGCACGGTTGCGAACAAGGACGCATACGCTTCGAATGAAGTGGAGGTCCTCCACGCTGTCGATCTCCACTGCGTAAACGTCCTTAAGAAGGCGCTTGGTGAAGTTCAGCCCTGGCAGATGGTCTGCGCTGATGAGTCCCATATCGCGCGTTTCGAATTGTATGCGAGTGGGGTCAACTTCTCTGCAATCGAAGCGGGTAGCAGTCCGTTGGCGCTCAACGAGACGAGTGTGACACGCGTAATCTCACCCAGGTACATGCCGCTGATCATCTTCTCAAATCGTTGGTGGCCCACATTGTTGCTTTGCTTGTCGACAATGTCATCGTATGGTGTTGCAGGGAGGCACAATACATTCTTGGAATCAAAGTTACCGAACTCCATGTTGATGACCGTTTCGCGGTTACCCAGCTTGGACACGGTAGGGTCCTTGGTAACAGCCGAGCTGCGCTCCCAGTAGCAGGCGTTGGCACCGGTACCGAGGATGACGCCCATCTGAGCGTGCTGGTCGGAGAAGTAGCGAGCAATAAGCGTCCCCACCGTATCGTTGCACAGGGCCACAACACGCATGCCTACACACACCTTATCCAGAGACTTCTGCAAGAGTGCGACGACATCCTTCCCCTCAACGCCCTTGGTCGTGAAGCCCTTGGTCCACTGAATGAGCTTGCCAGACTCGACCTTATTTTGTTCGATGGGGAAGCTGAATGTGAAGCCCAATGGGATCGTACGGGCAGCCTTTTGATCGTCAGCGCCTTTGTCCTTGATGAACTTAAGGACACATTCGGCAAGGAAGCCAAAGAGACCGTCAGCAGTGCCATTCATGTGAGTCTTCGGGACGGTGAACTTCTCTTGTGTGGCGTTGATGAGGACGCCTTGACGGATCAACATTCGAATCACACGGAAGTTCGTGCCGCCAAGGTCCAGCGCGTAGTAGACACCCTCTGCCTTCTCGGCGTCATTGCGATAAACGTAGCTTGGCAGCATACGCAGTGTACTGGGGCGTCCAGCGAGACCCTCGTGCATTTCGTGGATCATGTAGTACACCATCTCCTTCAAGTGCTGCTCGCTGAGTTGGAACTGGGACCGAAGGGACTCCAACGCCAGACGCTGCTTGAGCTGCTTCAACTCCAGCGTGTCATTCTTCCCGGTGGAAATGTGATCAAGAATATTCTTAAGTCGTTGTGCCATAATGATCTGGAGCAATAAAGTACAGAAA
>comp86514_c0_seq1 len=1507 path=[66166812:0-447 66172945:448-1276 66171050:1277-1413 66171502:1414-1506]
AAACGTGCCGTTAAATTTTTTGTGTGTGCGCGACGAAGTTTTGAAAAGGCACAAAAGCTCAAGATGCGAACGCAAGGGCAGCGATGTAACCAGCGCCGTGGCCACTGCCCTCGCTCTGCAGCACCAAACGCACGTCGGCCTCATCGCCCAAAATCGTACGAATCGTCTTCTGCATCACTGAACGGACGGAGGGAGTCTTCTCGAAGACGCTGCCGTCCACTGCAATCGTTGCATTACCAGTCTTCTCGGACTTGAGCAGCGTGGCGGCAATGGCCATGGCGGCAAGTTGGGCTGCACGGTTGCGAACAAGGACGCATACGCTTCGAATGAAGTGGAGGTCCTCCACGCTGTCGATCTCCACTGCGTAAACGTCCTTAAGAAGGCGCTTGGTGAAGTTCAGCCCTGGCAGATGGTCTGCGCTGATGAGTCCCATATCGCGCGTTTCGAATTGTATGCGAGTGGGGTCAACTTCTCTGCAATCGAAGCGGGTAGCAGTCCGTTGGCGCTCAACGAGACGAGTGTGACACGCGTAATCTCACCCAGGTACATGCCGCTGATCATCTTCTCAAATCGTTGGTGGCCCACATTGTTGCTTTGCTTGTCGACAATGTCATCGTATGGTGTTGCAGGGAGGCACAATACATTCTTGGAATCAAAGTTACCGAACTCCATGTTGATGACCGTTTCGCGGTTACCCAGCTTGGACACGGTAGGGTCCTTGGTAACAGCCGAGCTGCGCTCCCAGTAGCAGGCGTTGGCACCGGTACCGAGGATGACGCCCATCTGAGCGTGCTGGTCGGAGAAGTAGCGAGCAATAAGCGTCCCCACCGTATCGTTGCACAGGGCCACAACACGCATGCCTACACACACCTTATCCAGAGACTTCTGCAAGAGTGCGACGACATCCTTCCCCTCAACGCCCTTGGTCGTGAAGCCCTTGGTCCACTGAATGAGCTTGCCAGACTCGACCTTATTTTGTTCGATGGGGAAGCTGAATGTGAAGCCCAATGGGATCGTACGGGCAGCCTTTTGATCGTCAGCGCCTTTGTCCTTGATGAACTTAAGGACACATTCGGCAAGGAAGCCAAAGAGACCGTCAGCAGTGCCATTCATGTGAGTCTTCGGGACGGTGAACTTCTCTTGTGTGGCGTTGATGAGGACGCCTTGACGGATCAACATTCGAATCACACGGAAGTTCGTGCCGCCAAGGTCCAGCGCGTAGTAGACACCCTCTGCCTTCTCGGCGTCATTGCGATAAACGTAGCTTGGCAGCATACGCAGTGTACTGGGGCGTCCAGCGAGACCCTCGTGCATTTCGTGGATCATGTAGTACACCATCTCCTTCAAGTGCTGCTCGCTGAGTTGGAACTGGGACCGAAGGGACTCCAACGCCAGACGCTGCTTGAGCTGCTTCAACTCCAGCGTGTCATTCTTCCCGGTGGAAATGTGATCAAGAATATTCTTAAGTCGTTGTGCCATAATGATCTGGAGCAATAAAGTACAGAAA
>comp86763_c0_seq1 len=2204 path=[66823296:0-118 66823652:119-125 66823659:126-160 66823747:161-286 66824111:287-298 66824143:299-306 66824172:307-321 66831136:322-340 66824229:341-344 66824239:345-1858 66829395:1859-1895 66829545:1896-2203]
TTTTTTTTTCATTGTTAATTACTTTATTAGAATATACTCTGCGACACATACTACTACTCAAACGGATTTGAATCGGCAAACCTTGCCAAACTTTCATAAAACAGGCAACGAAGCAAAAAAGAACACACTTGCAGCAATTGAAACAATGGTCCACCACATTCCAGTCACATATGACTTCACTGCCACAAGAAGGCGAGAACGTCTAATGTAGTGTCCTCCAACAAATTCCCGTGCACACCGGAGTAAATTGACAAAGACATTTGTGAAGCAAAATAGGCTAACAAATCCATTAAGGCAGGGGATCCTTATGATCCCCGAGCTAATTAATGATTCCCGAGCTGATTAATGATCCCCGAGCTAATTAATGGTCGAGAATGCGCAAATTTCCTGACACAATTTTATTCTCCAGCAGCGATCCGGATGGGATGTCGATCCGATCGCCGTGGTTGGCGATGATGATGACGGTCCCCTTGAGCACCACCCCCTTTCCGAAGGTCACGTCACCCGACACGGTGAGATGGTCCAGATCCAGCATGTTCGGGATGGCCGCGAAGCGACGGAGAAACTCCTTCACCTTCCCGAAGGAGTGGTCGCCGAGTTTGACCAGCGGCACGGACGGGAACATCCGTACCGGATTCATCACCAGTGTCCCGTCCTGGATGCTGTAGAGGTTGCTCATGATGAGGAGCAGGTCGTCGGTCTTCTTCACCGGCAGGAAGCGGCGACGCGGCACGTTGATGCCCACGGCGCCGTTGAAGTTACGCACAGCGTCTCCGCAGGCCGTCTCCAGCTGGATCACGTTACTGCCGCTGTCAAGGGCCTTGTGGTTGACGATCACTTCCAGTTGCATGGAGTTGGACTCGACGAGGCGCCGGATCGCCGCGAGGTTCACCCACAGGTTGTTGGTGTTGAAGATTTTAAATTTCGTAATACTTTTAAATTCATCCACATTCTGCTTGGCCACTTGAGCTATCTCCAGCAATCTCAGCTTGTTTTCGTACTGAATCAGCGTGCCGCCCTTGACGTCGGCGCGCGTCTTGTCCGTCACCTCCATGACAAAGTCACTTCCGTGTCCGCCGCTGGACGGATTGAGGAGGAAGCTTAAAATGTTTAAATCGACGGTGGCGCCGAGATTATCGATGTTGGAAAGGAAACAGAATTCCCTTCCTTCCTGGAGGAACTGGTCCAGCAGACCAGAGTTGTAGAAGGCTTGATAGAAATCTCCGTGACCAGGTGGATACCATACTTCATTCGCAGACGTGCTCAAATTCTTCGCAGCCGGCATGAGCGTCTCCCGATCAATCCTCGGATAGCGACTTTGCTGGAACGTTACAATCCGCAATCTCCGGCCACGGTACTTGTGCAGCACCTTGGCGGTGTCGTCGTTGGTGTTGAAGGAATTCATCAACACCAACGGCACATCCGTCCCGTACGTCACATTGAGCTGCTCAATCTGATGGACGGTCAAATCGAGGAATGTCAGGTCATTCCGCACTTGAATCAACGACTTGGGCCCGGTGCAGCCCATGGACGTGCCCAGTCCGCCGTTGAGCTTGACCACCACCAGCTTCCGCAGCATCTGCGCGATGGCCTCCTTCTCGGTCGGGGTCTTCAGGCTGTCGTAGTTGAGGACCGCGTTGTCCGGCAGCTTCTGGATGTTGCCCCATTGGATGGCGGAGCCGGACTCGTGGAGGAACCGATGGAAGAGGCGCTTGTAGCTTTCAAATTCCGTCCGGAAGATGTCGGCCTTTCCTCCCGGTGCGGTCTGGAGGAGTTTCTGCAGCTCCTGATGGAGACTGTCCACCGTGGTCTGCCGCTGGTGGTCCACTTCCGAGAAGTCGCCCATCGTGCTGCAGTCTGAAGATGATTGTGTCCGTCGCCGTGAGACCTTTAAAAGGGGGTGATGGCGGGTGCGACTCTTGAGAAGTGGATTACCACGCACACGCGATACGGATTAGATTATGGAGGAATGACGGCAAGGACGACTGGCAGAATGTGCACTCGATGCAATCAAGGCACGCAAACTCGGCGGAATTTTAGTTTGCGTCTTGCGGTGTCTATAGGGTTAAAGAAGTACACAGAGGGCGAAGACGTAGGATGGCTTTGGGGCGAGGTGGTGGTGATGTTGATTTGTTGGCACGCTTGGCTTCCTTCTGCTTGGTCCACACTGACACGATACGATCAGCTGCTGCTGCTGTGCAGTG
>comp86763_c0_seq1 len=2204 path=[66823296:0-118 66823652:119-125 66823659:126-160 66823747:161-286 66824111:287-298 66824143:299-306 66824172:307-321 66831136:322-340 66824229:341-344 66824239:345-1858 66829395:1859-1895 66829545:1896-2203]
TTTTTTTTTCATTGTTAATTACTTTATTAGAATATACTCTGCGACACATACTACTACTCAAACGGATTTGAATCGGCAAACCTTGCCAAACTTTCATAAAACAGGCAACGAAGCAAAAAAGAACACACTTGCAGCAATTGAAACAATGGTCCACCACATTCCAGTCACATATGACTTCACTGCCACAAGAAGGCGAGAACGTCTAATGTAGTGTCCTCCAACAAATTCCCGTGCACACCGGAGTAAATTGACAAAGACATTTGTGAAGCAAAATAGGCTAACAAATCCATTAAGGCAGGGGATCCTTATGATCCCCGAGCTAATTAATGATTCCCGAGCTGATTAATGATCCCCGAGCTAATTAATGGTCGAGAATGCGCAAATTTCCTGACACAATTTTATTCTCCAGCAGCGATCCGGATGGGATGTCGATCCGATCGCCGTGGTTGGCGATGATGATGACGGTCCCCTTGAGCACCACCCCCTTTCCGAAGGTCACGTCACCCGACACGGTGAGATGGTCCAGATCCAGCATGTTCGGGATGGCCGCGAAGCGACGGAGAAACTCCTTCACCTTCCCGAAGGAGTGGTCGCCGAGTTTGACCAGCGGCACGGACGGGAACATCCGTACCGGATTCATCACCAGTGTCCCGTCCTGGATGCTGTAGAGGTTGCTCATGATGAGGAGCAGGTCGTCGGTCTTCTTCACCGGCAGGAAGCGGCGACGCGGCACGTTGATGCCCACGGCGCCGTTGAAGTTACGCACAGCGTCTCCGCAGGCCGTCTCCAGCTGGATCACGTTACTGCCGCTGTCAAGGGCCTTGTGGTTGACGATCACTTCCAGTTGCATGGAGTTGGACTCGACGAGGCGCCGGATCGCCGCGAGGTTCACCCACAGGTTGTTGGTGTTGAAGATTTTAAATTTCGTAATACTTTTAAATTCATCCACATTCTGCTTGGCCACTTGAGCTATCTCCAGCAATCTCAGCTTGTTTTCGTACTGAATCAGCGTGCCGCCCTTGACGTCGGCGCGCGTCTTGTCCGTCACCTCCATGACAAAGTCACTTCCGTGTCCGCCGCTGGACGGATTGAGGAGGAAGCTTAAAATGTTTAAATCGACGGTGGCGCCGAGATTATCGATGTTGGAAAGGAAACAGAATTCCCTTCCTTCCTGGAGGAACTGGTCCAGCAGACCAGAGTTGTAGAAGGCTTGATAGAAATCTCCGTGACCAGGTGGATACCATACTTCATTCGCAGACGTGCTCAAATTCTTCGCAGCCGGCATGAGCGTCTCCCGATCAATCCTCGGATAGCGACTTTGCTGGAACGTTACAATCCGCAATCTCCGGCCACGGTACTTGTGCAGCACCTTGGCGGTGTCGTCGTTGGTGTTGAAGGAATTCATCAACACCAACGGCACATCCGTCCCGTACGTCACATTGAGCTGCTCAATCTGATGGACGGTCAAATCGAGGAATGTCAGGTCATTCCGCACTTGAATCAACGACTTGGGCCCGGTGCAGCCCATGGACGTGCCCAGTCCGCCGTTGAGCTTGACCACCACCAGCTTCCGCAGCATCTGCGCGATGGCCTCCTTCTCGGTCGGGGTCTTCAGGCTGTCGTAGTTGAGGACCGCGTTGTCCGGCAGCTTCTGGATGTTGCCCCATTGGATGGCGGAGCCGGACTCGTGGAGGAACCGATGGAAGAGGCGCTTGTAGCTTTCAAATTCCGTCCGGAAGATGTCGGCCTTTCCTCCCGGTGCGGTCTGGAGGAGTTTCTGCAGCTCCTGATGGAGACTGTCCACCGTGGTCTGCCGCTGGTGGTCCACTTCCGAGAAGTCGCCCATCGTGCTGCAGTCTGAAGATGATTGTGTCCGTCGCCGTGAGACCTTTAAAAGGGGGTGATGGCGGGTGCGACTCTTGAGAAGTGGATTACCACGCACACGCGATACGGATTAGATTATGGAGGAATGACGGCAAGGACGACTGGCAGAATGTGCACTCGATGCAATCAAGGCACGCAAACTCGGCGGAATTTTAGTTTGCGTCTTGCGGTGTCTATAGGGTTAAAGAAGTACACAGAGGGCGAAGACGTAGGATGGCTTTGGGGCGAGGTGGTGGTGATGTTGATTTGTTGGCACGCTTGGCTTCCTTCTGCTTGGTCCACACTGACACGATACGATCAGCTGCTGCTGCTGTGCAGTG
>comp86763_c0_seq1 len=2204 path=[66823296:0-118 66823652:119-125 66823659:126-160 66823747:161-286 66824111:287-298 66824143:299-306 66824172:307-321 66831136:322-340 66824229:341-344 66824239:345-1858 66829395:1859-1895 66829545:1896-2203]
TTTTTTTTTCATTGTTAATTACTTTATTAGAATATACTCTGCGACACATACTACTACTCAAACGGATTTGAATCGGCAAACCTTGCCAAACTTTCATAAAACAGGCAACGAAGCAAAAAAGAACACACTTGCAGCAATTGAAACAATGGTCCACCACATTCCAGTCACATATGACTTCACTGCCACAAGAAGGCGAGAACGTCTAATGTAGTGTCCTCCAACAAATTCCCGTGCACACCGGAGTAAATTGACAAAGACATTTGTGAAGCAAAATAGGCTAACAAATCCATTAAGGCAGGGGATCCTTATGATCCCCGAGCTAATTAATGATTCCCGAGCTGATTAATGATCCCCGAGCTAATTAATGGTCGAGAATGCGCAAATTTCCTGACACAATTTTATTCTCCAGCAGCGATCCGGATGGGATGTCGATCCGATCGCCGTGGTTGGCGATGATGATGACGGTCCCCTTGAGCACCACCCCCTTTCCGAAGGTCACGTCACCCGACACGGTGAGATGGTCCAGATCCAGCATGTTCGGGATGGCCGCGAAGCGACGGAGAAACTCCTTCACCTTCCCGAAGGAGTGGTCGCCGAGTTTGACCAGCGGCACGGACGGGAACATCCGTACCGGATTCATCACCAGTGTCCCGTCCTGGATGCTGTAGAGGTTGCTCATGATGAGGAGCAGGTCGTCGGTCTTCTTCACCGGCAGGAAGCGGCGACGCGGCACGTTGATGCCCACGGCGCCGTTGAAGTTACGCACAGCGTCTCCGCAGGCCGTCTCCAGCTGGATCACGTTACTGCCGCTGTCAAGGGCCTTGTGGTTGACGATCACTTCCAGTTGCATGGAGTTGGACTCGACGAGGCGCCGGATCGCCGCGAGGTTCACCCACAGGTTGTTGGTGTTGAAGATTTTAAATTTCGTAATACTTTTAAATTCATCCACATTCTGCTTGGCCACTTGAGCTATCTCCAGCAATCTCAGCTTGTTTTCGTACTGAATCAGCGTGCCGCCCTTGACGTCGGCGCGCGTCTTGTCCGTCACCTCCATGACAAAGTCACTTCCGTGTCCGCCGCTGGACGGATTGAGGAGGAAGCTTAAAATGTTTAAATCGACGGTGGCGCCGAGATTATCGATGTTGGAAAGGAAACAGAATTCCCTTCCTTCCTGGAGGAACTGGTCCAGCAGACCAGAGTTGTAGAAGGCTTGATAGAAATCTCCGTGACCAGGTGGATACCATACTTCATTCGCAGACGTGCTCAAATTCTTCGCAGCCGGCATGAGCGTCTCCCGATCAATCCTCGGATAGCGACTTTGCTGGAACGTTACAATCCGCAATCTCCGGCCACGGTACTTGTGCAGCACCTTGGCGGTGTCGTCGTTGGTGTTGAAGGAATTCATCAACACCAACGGCACATCCGTCCCGTACGTCACATTGAGCTGCTCAATCTGATGGACGGTCAAATCGAGGAATGTCAGGTCATTCCGCACTTGAATCAACGACTTGGGCCCGGTGCAGCCCATGGACGTGCCCAGTCCGCCGTTGAGCTTGACCACCACCAGCTTCCGCAGCATCTGCGCGATGGCCTCCTTCTCGGTCGGGGTCTTCAGGCTGTCGTAGTTGAGGACCGCGTTGTCCGGCAGCTTCTGGATGTTGCCCCATTGGATGGCGGAGCCGGACTCGTGGAGGAACCGATGGAAGAGGCGCTTGTAGCTTTCAAATTCCGTCCGGAAGATGTCGGCCTTTCCTCCCGGTGCGGTCTGGAGGAGTTTCTGCAGCTCCTGATGGAGACTGTCCACCGTGGTCTGCCGCTGGTGGTCCACTTCCGAGAAGTCGCCCATCGTGCTGCAGTCTGAAGATGATTGTGTCCGTCGCCGTGAGACCTTTAAAAGGGGGTGATGGCGGGTGCGACTCTTGAGAAGTGGATTACCACGCACACGCGATACGGATTAGATTATGGAGGAATGACGGCAAGGACGACTGGCAGAATGTGCACTCGATGCAATCAAGGCACGCAAACTCGGCGGAATTTTAGTTTGCGTCTTGCGGTGTCTATAGGGTTAAAGAAGTACACAGAGGGCGAAGACGTAGGATGGCTTTGGGGCGAGGTGGTGGTGATGTTGATTTGTTGGCACGCTTGGCTTCCTTCTGCTTGGTCCACACTGACACGATACGATCAGCTGCTGCTGCTGTGCAGTG
>comp86763_c0_seq1 len=2204 path=[66823296:0-118 66823652:119-125 66823659:126-160 66823747:161-286 66824111:287-298 66824143:299-306 66824172:307-321 66831136:322-340 66824229:341-344 66824239:345-1858 66829395:1859-1895 66829545:1896-2203]
TTTTTTTTTCATTGTTAATTACTTTATTAGAATATACTCTGCGACACATACTACTACTCAAACGGATTTGAATCGGCAAACCTTGCCAAACTTTCATAAAACAGGCAACGAAGCAAAAAAGAACACACTTGCAGCAATTGAAACAATGGTCCACCACATTCCAGTCACATATGACTTCACTGCCACAAGAAGGCGAGAACGTCTAATGTAGTGTCCTCCAACAAATTCCCGTGCACACCGGAGTAAATTGACAAAGACATTTGTGAAGCAAAATAGGCTAACAAATCCATTAAGGCAGGGGATCCTTATGATCCCCGAGCTAATTAATGATTCCCGAGCTGATTAATGATCCCCGAGCTAATTAATGGTCGAGAATGCGCAAATTTCCTGACACAATTTTATTCTCCAGCAGCGATCCGGATGGGATGTCGATCCGATCGCCGTGGTTGGCGATGATGATGACGGTCCCCTTGAGCACCACCCCCTTTCCGAAGGTCACGTCACCCGACACGGTGAGATGGTCCAGATCCAGCATGTTCGGGATGGCCGCGAAGCGACGGAGAAACTCCTTCACCTTCCCGAAGGAGTGGTCGCCGAGTTTGACCAGCGGCACGGACGGGAACATCCGTACCGGATTCATCACCAGTGTCCCGTCCTGGATGCTGTAGAGGTTGCTCATGATGAGGAGCAGGTCGTCGGTCTTCTTCACCGGCAGGAAGCGGCGACGCGGCACGTTGATGCCCACGGCGCCGTTGAAGTTACGCACAGCGTCTCCGCAGGCCGTCTCCAGCTGGATCACGTTACTGCCGCTGTCAAGGGCCTTGTGGTTGACGATCACTTCCAGTTGCATGGAGTTGGACTCGACGAGGCGCCGGATCGCCGCGAGGTTCACCCACAGGTTGTTGGTGTTGAAGATTTTAAATTTCGTAATACTTTTAAATTCATCCACATTCTGCTTGGCCACTTGAGCTATCTCCAGCAATCTCAGCTTGTTTTCGTACTGAATCAGCGTGCCGCCCTTGACGTCGGCGCGCGTCTTGTCCGTCACCTCCATGACAAAGTCACTTCCGTGTCCGCCGCTGGACGGATTGAGGAGGAAGCTTAAAATGTTTAAATCGACGGTGGCGCCGAGATTATCGATGTTGGAAAGGAAACAGAATTCCCTTCCTTCCTGGAGGAACTGGTCCAGCAGACCAGAGTTGTAGAAGGCTTGATAGAAATCTCCGTGACCAGGTGGATACCATACTTCATTCGCAGACGTGCTCAAATTCTTCGCAGCCGGCATGAGCGTCTCCCGATCAATCCTCGGATAGCGACTTTGCTGGAACGTTACAATCCGCAATCTCCGGCCACGGTACTTGTGCAGCACCTTGGCGGTGTCGTCGTTGGTGTTGAAGGAATTCATCAACACCAACGGCACATCCGTCCCGTACGTCACATTGAGCTGCTCAATCTGATGGACGGTCAAATCGAGGAATGTCAGGTCATTCCGCACTTGAATCAACGACTTGGGCCCGGTGCAGCCCATGGACGTGCCCAGTCCGCCGTTGAGCTTGACCACCACCAGCTTCCGCAGCATCTGCGCGATGGCCTCCTTCTCGGTCGGGGTCTTCAGGCTGTCGTAGTTGAGGACCGCGTTGTCCGGCAGCTTCTGGATGTTGCCCCATTGGATGGCGGAGCCGGACTCGTGGAGGAACCGATGGAAGAGGCGCTTGTAGCTTTCAAATTCCGTCCGGAAGATGTCGGCCTTTCCTCCCGGTGCGGTCTGGAGGAGTTTCTGCAGCTCCTGATGGAGACTGTCCACCGTGGTCTGCCGCTGGTGGTCCACTTCCGAGAAGTCGCCCATCGTGCTGCAGTCTGAAGATGATTGTGTCCGTCGCCGTGAGACCTTTAAAAGGGGGTGATGGCGGGTGCGACTCTTGAGAAGTGGATTACCACGCACACGCGATACGGATTAGATTATGGAGGAATGACGGCAAGGACGACTGGCAGAATGTGCACTCGATGCAATCAAGGCACGCAAACTCGGCGGAATTTTAGTTTGCGTCTTGCGGTGTCTATAGGGTTAAAGAAGTACACAGAGGGCGAAGACGTAGGATGGCTTTGGGGCGAGGTGGTGGTGATGTTGATTTGTTGGCACGCTTGGCTTCCTTCTGCTTGGTCCACACTGACACGATACGATCAGCTGCTGCTGCTGTGCAGTG
>comp86763_c0_seq2 len=2114 path=[66823296:0-118 66823652:119-125 66823659:126-160 66823747:161-286 66824111:287-298 66824143:299-306 66824172:307-321 66824229:322-325 66824239:326-1839 66832855:1840-1854 66832917:1855-1868 66832962:1869-1950 66833264:1951-2113]
TTTTTTTTTCATTGTTAATTACTTTATTAGAATATACTCTGCGACACATACTACTACTCAAACGGATTTGAATCGGCAAACCTTGCCAAACTTTCATAAAACAGGCAACGAAGCAAAAAAGAACACACTTGCAGCAATTGAAACAATGGTCCACCACATTCCAGTCACATATGACTTCACTGCCACAAGAAGGCGAGAACGTCTAATGTAGTGTCCTCCAACAAATTCCCGTGCACACCGGAGTAAATTGACAAAGACATTTGTGAAGCAAAATAGGCTAACAAATCCATTAAGGCAGGGGATCCTTATGATCCCCGAGCTAATTAATGATCCCCGAGCTAATTAATGGTCGAGAATGCGCAAATTTCCTGACACAATTTTATTCTCCAGCAGCGATCCGGATGGGATGTCGATCCGATCGCCGTGGTTGGCGATGATGATGACGGTCCCCTTGAGCACCACCCCCTTTCCGAAGGTCACGTCACCCGACACGGTGAGATGGTCCAGATCCAGCATGTTCGGGATGGCCGCGAAGCGACGGAGAAACTCCTTCACCTTCCCGAAGGAGTGGTCGCCGAGTTTGACCAGCGGCACGGACGGGAACATCCGTACCGGATTCATCACCAGTGTCCCGTCCTGGATGCTGTAGAGGTTGCTCATGATGAGGAGCAGGTCGTCGGTCTTCTTCACCGGCAGGAAGCGGCGACGCGGCACGTTGATGCCCACGGCGCCGTTGAAGTTACGCACAGCGTCTCCGCAGGCCGTCTCCAGCTGGATCACGTTACTGCCGCTGTCAAGGGCCTTGTGGTTGACGATCACTTCCAGTTGCATGGAGTTGGACTCGACGAGGCGCCGGATCGCCGCGAGGTTCACCCACAGGTTGTTGGTGTTGAAGATTTTAAATTTCGTAATACTTTTAAATTCATCCACATTCTGCTTGGCCACTTGAGCTATCTCCAGCAATCTCAGCTTGTTTTCGTACTGAATCAGCGTGCCGCCCTTGACGTCGGCGCGCGTCTTGTCCGTCACCTCCATGACAAAGTCACTTCCGTGTCCGCCGCTGGACGGATTGAGGAGGAAGCTTAAAATGTTTAAATCGACGGTGGCGCCGAGATTATCGATGTTGGAAAGGAAACAGAATTCCCTTCCTTCCTGGAGGAACTGGTCCAGCAGACCAGAGTTGTAGAAGGCTTGATAGAAATCTCCGTGACCAGGTGGATACCATACTTCATTCGCAGACGTGCTCAAATTCTTCGCAGCCGGCATGAGCGTCTCCCGATCAATCCTCGGATAGCGACTTTGCTGGAACGTTACAATCCGCAATCTCCGGCCACGGTACTTGTGCAGCACCTTGGCGGTGTCGTCGTTGGTGTTGAAGGAATTCATCAACACCAACGGCACATCCGTCCCGTACGTCACATTGAGCTGCTCAATCTGATGGACGGTCAAATCGAGGAATGTCAGGTCATTCCGCACTTGAATCAACGACTTGGGCCCGGTGCAGCCCATGGACGTGCCCAGTCCGCCGTTGAGCTTGACCACCACCAGCTTCCGCAGCATCTGCGCGATGGCCTCCTTCTCGGTCGGGGTCTTCAGGCTGTCGTAGTTGAGGACCGCGTTGTCCGGCAGCTTCTGGATGTTGCCCCATTGGATGGCGGAGCCGGACTCGTGGAGGAACCGATGGAAGAGGCGCTTGTAGCTTTCAAATTCCGTCCGGAAGATGTCGGCCTTTCCTCCCGGTGCGGTCTGGAGGAGTTTCTGCAGCTCCTGATGGAGACTGTCCACCGTGGTCTGCCGCTGGTGGTCCACTTCCGAGAAGTCGCCCATCGTGCTGCAGTCTATGAAGGAGACCATGTTTATTTCGAATGTCCCCGCCATGGCAACCAACCAGCCAACCAATCAACCAGACAGGATGATAACCACCACTCAAATTTATAAACTCGAACAGGGTCCAGGCTTTTCATGCGTTGTGCCACGAAACCTGAGGGAAGGAGGGGGGAGAGGAGGGGGGAAGGAGGAGGGGGGGGGAGAGGAACAAACTTATCTCAATTACGCAGCATTCTCCCTTCACACACGAACGCAAGCGCAACTGTAAAACCACCTTGTCACCTCAC
>comp86763_c0_seq2 len=2114 path=[66823296:0-118 66823652:119-125 66823659:126-160 66823747:161-286 66824111:287-298 66824143:299-306 66824172:307-321 66824229:322-325 66824239:326-1839 66832855:1840-1854 66832917:1855-1868 66832962:1869-1950 66833264:1951-2113]
TTTTTTTTTCATTGTTAATTACTTTATTAGAATATACTCTGCGACACATACTACTACTCAAACGGATTTGAATCGGCAAACCTTGCCAAACTTTCATAAAACAGGCAACGAAGCAAAAAAGAACACACTTGCAGCAATTGAAACAATGGTCCACCACATTCCAGTCACATATGACTTCACTGCCACAAGAAGGCGAGAACGTCTAATGTAGTGTCCTCCAACAAATTCCCGTGCACACCGGAGTAAATTGACAAAGACATTTGTGAAGCAAAATAGGCTAACAAATCCATTAAGGCAGGGGATCCTTATGATCCCCGAGCTAATTAATGATCCCCGAGCTAATTAATGGTCGAGAATGCGCAAATTTCCTGACACAATTTTATTCTCCAGCAGCGATCCGGATGGGATGTCGATCCGATCGCCGTGGTTGGCGATGATGATGACGGTCCCCTTGAGCACCACCCCCTTTCCGAAGGTCACGTCACCCGACACGGTGAGATGGTCCAGATCCAGCATGTTCGGGATGGCCGCGAAGCGACGGAGAAACTCCTTCACCTTCCCGAAGGAGTGGTCGCCGAGTTTGACCAGCGGCACGGACGGGAACATCCGTACCGGATTCATCACCAGTGTCCCGTCCTGGATGCTGTAGAGGTTGCTCATGATGAGGAGCAGGTCGTCGGTCTTCTTCACCGGCAGGAAGCGGCGACGCGGCACGTTGATGCCCACGGCGCCGTTGAAGTTACGCACAGCGTCTCCGCAGGCCGTCTCCAGCTGGATCACGTTACTGCCGCTGTCAAGGGCCTTGTGGTTGACGATCACTTCCAGTTGCATGGAGTTGGACTCGACGAGGCGCCGGATCGCCGCGAGGTTCACCCACAGGTTGTTGGTGTTGAAGATTTTAAATTTCGTAATACTTTTAAATTCATCCACATTCTGCTTGGCCACTTGAGCTATCTCCAGCAATCTCAGCTTGTTTTCGTACTGAATCAGCGTGCCGCCCTTGACGTCGGCGCGCGTCTTGTCCGTCACCTCCATGACAAAGTCACTTCCGTGTCCGCCGCTGGACGGATTGAGGAGGAAGCTTAAAATGTTTAAATCGACGGTGGCGCCGAGATTATCGATGTTGGAAAGGAAACAGAATTCCCTTCCTTCCTGGAGGAACTGGTCCAGCAGACCAGAGTTGTAGAAGGCTTGATAGAAATCTCCGTGACCAGGTGGATACCATACTTCATTCGCAGACGTGCTCAAATTCTTCGCAGCCGGCATGAGCGTCTCCCGATCAATCCTCGGATAGCGACTTTGCTGGAACGTTACAATCCGCAATCTCCGGCCACGGTACTTGTGCAGCACCTTGGCGGTGTCGTCGTTGGTGTTGAAGGAATTCATCAACACCAACGGCACATCCGTCCCGTACGTCACATTGAGCTGCTCAATCTGATGGACGGTCAAATCGAGGAATGTCAGGTCATTCCGCACTTGAATCAACGACTTGGGCCCGGTGCAGCCCATGGACGTGCCCAGTCCGCCGTTGAGCTTGACCACCACCAGCTTCCGCAGCATCTGCGCGATGGCCTCCTTCTCGGTCGGGGTCTTCAGGCTGTCGTAGTTGAGGACCGCGTTGTCCGGCAGCTTCTGGATGTTGCCCCATTGGATGGCGGAGCCGGACTCGTGGAGGAACCGATGGAAGAGGCGCTTGTAGCTTTCAAATTCCGTCCGGAAGATGTCGGCCTTTCCTCCCGGTGCGGTCTGGAGGAGTTTCTGCAGCTCCTGATGGAGACTGTCCACCGTGGTCTGCCGCTGGTGGTCCACTTCCGAGAAGTCGCCCATCGTGCTGCAGTCTATGAAGGAGACCATGTTTATTTCGAATGTCCCCGCCATGGCAACCAACCAGCCAACCAATCAACCAGACAGGATGATAACCACCACTCAAATTTATAAACTCGAACAGGGTCCAGGCTTTTCATGCGTTGTGCCACGAAACCTGAGGGAAGGAGGGGGGAGAGGAGGGGGGAAGGAGGAGGGGGGGGGAGAGGAACAAACTTATCTCAATTACGCAGCATTCTCCCTTCACACACGAACGCAAGCGCAACTGTAAAACCACCTTGTCACCTCAC
>comp86763_c0_seq2 len=2114 path=[66823296:0-118 66823652:119-125 66823659:126-160 66823747:161-286 66824111:287-298 66824143:299-306 66824172:307-321 66824229:322-325 66824239:326-1839 66832855:1840-1854 66832917:1855-1868 66832962:1869-1950 66833264:1951-2113]
TTTTTTTTTCATTGTTAATTACTTTATTAGAATATACTCTGCGACACATACTACTACTCAAACGGATTTGAATCGGCAAACCTTGCCAAACTTTCATAAAACAGGCAACGAAGCAAAAAAGAACACACTTGCAGCAATTGAAACAATGGTCCACCACATTCCAGTCACATATGACTTCACTGCCACAAGAAGGCGAGAACGTCTAATGTAGTGTCCTCCAACAAATTCCCGTGCACACCGGAGTAAATTGACAAAGACATTTGTGAAGCAAAATAGGCTAACAAATCCATTAAGGCAGGGGATCCTTATGATCCCCGAGCTAATTAATGATCCCCGAGCTAATTAATGGTCGAGAATGCGCAAATTTCCTGACACAATTTTATTCTCCAGCAGCGATCCGGATGGGATGTCGATCCGATCGCCGTGGTTGGCGATGATGATGACGGTCCCCTTGAGCACCACCCCCTTTCCGAAGGTCACGTCACCCGACACGGTGAGATGGTCCAGATCCAGCATGTTCGGGATGGCCGCGAAGCGACGGAGAAACTCCTTCACCTTCCCGAAGGAGTGGTCGCCGAGTTTGACCAGCGGCACGGACGGGAACATCCGTACCGGATTCATCACCAGTGTCCCGTCCTGGATGCTGTAGAGGTTGCTCATGATGAGGAGCAGGTCGTCGGTCTTCTTCACCGGCAGGAAGCGGCGACGCGGCACGTTGATGCCCACGGCGCCGTTGAAGTTACGCACAGCGTCTCCGCAGGCCGTCTCCAGCTGGATCACGTTACTGCCGCTGTCAAGGGCCTTGTGGTTGACGATCACTTCCAGTTGCATGGAGTTGGACTCGACGAGGCGCCGGATCGCCGCGAGGTTCACCCACAGGTTGTTGGTGTTGAAGATTTTAAATTTCGTAATACTTTTAAATTCATCCACATTCTGCTTGGCCACTTGAGCTATCTCCAGCAATCTCAGCTTGTTTTCGTACTGAATCAGCGTGCCGCCCTTGACGTCGGCGCGCGTCTTGTCCGTCACCTCCATGACAAAGTCACTTCCGTGTCCGCCGCTGGACGGATTGAGGAGGAAGCTTAAAATGTTTAAATCGACGGTGGCGCCGAGATTATCGATGTTGGAAAGGAAACAGAATTCCCTTCCTTCCTGGAGGAACTGGTCCAGCAGACCAGAGTTGTAGAAGGCTTGATAGAAATCTCCGTGACCAGGTGGATACCATACTTCATTCGCAGACGTGCTCAAATTCTTCGCAGCCGGCATGAGCGTCTCCCGATCAATCCTCGGATAGCGACTTTGCTGGAACGTTACAATCCGCAATCTCCGGCCACGGTACTTGTGCAGCACCTTGGCGGTGTCGTCGTTGGTGTTGAAGGAATTCATCAACACCAACGGCACATCCGTCCCGTACGTCACATTGAGCTGCTCAATCTGATGGACGGTCAAATCGAGGAATGTCAGGTCATTCCGCACTTGAATCAACGACTTGGGCCCGGTGCAGCCCATGGACGTGCCCAGTCCGCCGTTGAGCTTGACCACCACCAGCTTCCGCAGCATCTGCGCGATGGCCTCCTTCTCGGTCGGGGTCTTCAGGCTGTCGTAGTTGAGGACCGCGTTGTCCGGCAGCTTCTGGATGTTGCCCCATTGGATGGCGGAGCCGGACTCGTGGAGGAACCGATGGAAGAGGCGCTTGTAGCTTTCAAATTCCGTCCGGAAGATGTCGGCCTTTCCTCCCGGTGCGGTCTGGAGGAGTTTCTGCAGCTCCTGATGGAGACTGTCCACCGTGGTCTGCCGCTGGTGGTCCACTTCCGAGAAGTCGCCCATCGTGCTGCAGTCTATGAAGGAGACCATGTTTATTTCGAATGTCCCCGCCATGGCAACCAACCAGCCAACCAATCAACCAGACAGGATGATAACCACCACTCAAATTTATAAACTCGAACAGGGTCCAGGCTTTTCATGCGTTGTGCCACGAAACCTGAGGGAAGGAGGGGGGAGAGGAGGGGGGAAGGAGGAGGGGGGGGGAGAGGAACAAACTTATCTCAATTACGCAGCATTCTCCCTTCACACACGAACGCAAGCGCAACTGTAAAACCACCTTGTCACCTCAC
>comp86763_c0_seq2 len=2114 path=[66823296:0-118 66823652:119-125 66823659:126-160 66823747:161-286 66824111:287-298 66824143:299-306 66824172:307-321 66824229:322-325 66824239:326-1839 66832855:1840-1854 66832917:1855-1868 66832962:1869-1950 66833264:1951-2113]
TTTTTTTTTCATTGTTAATTACTTTATTAGAATATACTCTGCGACACATACTACTACTCAAACGGATTTGAATCGGCAAACCTTGCCAAACTTTCATAAAACAGGCAACGAAGCAAAAAAGAACACACTTGCAGCAATTGAAACAATGGTCCACCACATTCCAGTCACATATGACTTCACTGCCACAAGAAGGCGAGAACGTCTAATGTAGTGTCCTCCAACAAATTCCCGTGCACACCGGAGTAAATTGACAAAGACATTTGTGAAGCAAAATAGGCTAACAAATCCATTAAGGCAGGGGATCCTTATGATCCCCGAGCTAATTAATGATCCCCGAGCTAATTAATGGTCGAGAATGCGCAAATTTCCTGACACAATTTTATTCTCCAGCAGCGATCCGGATGGGATGTCGATCCGATCGCCGTGGTTGGCGATGATGATGACGGTCCCCTTGAGCACCACCCCCTTTCCGAAGGTCACGTCACCCGACACGGTGAGATGGTCCAGATCCAGCATGTTCGGGATGGCCGCGAAGCGACGGAGAAACTCCTTCACCTTCCCGAAGGAGTGGTCGCCGAGTTTGACCAGCGGCACGGACGGGAACATCCGTACCGGATTCATCACCAGTGTCCCGTCCTGGATGCTGTAGAGGTTGCTCATGATGAGGAGCAGGTCGTCGGTCTTCTTCACCGGCAGGAAGCGGCGACGCGGCACGTTGATGCCCACGGCGCCGTTGAAGTTACGCACAGCGTCTCCGCAGGCCGTCTCCAGCTGGATCACGTTACTGCCGCTGTCAAGGGCCTTGTGGTTGACGATCACTTCCAGTTGCATGGAGTTGGACTCGACGAGGCGCCGGATCGCCGCGAGGTTCACCCACAGGTTGTTGGTGTTGAAGATTTTAAATTTCGTAATACTTTTAAATTCATCCACATTCTGCTTGGCCACTTGAGCTATCTCCAGCAATCTCAGCTTGTTTTCGTACTGAATCAGCGTGCCGCCCTTGACGTCGGCGCGCGTCTTGTCCGTCACCTCCATGACAAAGTCACTTCCGTGTCCGCCGCTGGACGGATTGAGGAGGAAGCTTAAAATGTTTAAATCGACGGTGGCGCCGAGATTATCGATGTTGGAAAGGAAACAGAATTCCCTTCCTTCCTGGAGGAACTGGTCCAGCAGACCAGAGTTGTAGAAGGCTTGATAGAAATCTCCGTGACCAGGTGGATACCATACTTCATTCGCAGACGTGCTCAAATTCTTCGCAGCCGGCATGAGCGTCTCCCGATCAATCCTCGGATAGCGACTTTGCTGGAACGTTACAATCCGCAATCTCCGGCCACGGTACTTGTGCAGCACCTTGGCGGTGTCGTCGTTGGTGTTGAAGGAATTCATCAACACCAACGGCACATCCGTCCCGTACGTCACATTGAGCTGCTCAATCTGATGGACGGTCAAATCGAGGAATGTCAGGTCATTCCGCACTTGAATCAACGACTTGGGCCCGGTGCAGCCCATGGACGTGCCCAGTCCGCCGTTGAGCTTGACCACCACCAGCTTCCGCAGCATCTGCGCGATGGCCTCCTTCTCGGTCGGGGTCTTCAGGCTGTCGTAGTTGAGGACCGCGTTGTCCGGCAGCTTCTGGATGTTGCCCCATTGGATGGCGGAGCCGGACTCGTGGAGGAACCGATGGAAGAGGCGCTTGTAGCTTTCAAATTCCGTCCGGAAGATGTCGGCCTTTCCTCCCGGTGCGGTCTGGAGGAGTTTCTGCAGCTCCTGATGGAGACTGTCCACCGTGGTCTGCCGCTGGTGGTCCACTTCCGAGAAGTCGCCCATCGTGCTGCAGTCTATGAAGGAGACCATGTTTATTTCGAATGTCCCCGCCATGGCAACCAACCAGCCAACCAATCAACCAGACAGGATGATAACCACCACTCAAATTTATAAACTCGAACAGGGTCCAGGCTTTTCATGCGTTGTGCCACGAAACCTGAGGGAAGGAGGGGGGAGAGGAGGGGGGAAGGAGGAGGGGGGGGGAGAGGAACAAACTTATCTCAATTACGCAGCATTCTCCCTTCACACACGAACGCAAGCGCAACTGTAAAACCACCTTGTCACCTCAC
>comp86763_c0_seq3 len=2185 path=[66823296:0-118 66823652:119-125 66823659:126-160 66823747:161-286 66824111:287-298 66824143:299-306 66824172:307-321 66824229:322-325 66824239:326-1839 66829395:1840-1876 66829545:1877-2184]
TTTTTTTTTCATTGTTAATTACTTTATTAGAATATACTCTGCGACACATACTACTACTCAAACGGATTTGAATCGGCAAACCTTGCCAAACTTTCATAAAACAGGCAACGAAGCAAAAAAGAACACACTTGCAGCAATTGAAACAATGGTCCACCACATTCCAGTCACATATGACTTCACTGCCACAAGAAGGCGAGAACGTCTAATGTAGTGTCCTCCAACAAATTCCCGTGCACACCGGAGTAAATTGACAAAGACATTTGTGAAGCAAAATAGGCTAACAAATCCATTAAGGCAGGGGATCCTTATGATCCCCGAGCTAATTAATGATCCCCGAGCTAATTAATGGTCGAGAATGCGCAAATTTCCTGACACAATTTTATTCTCCAGCAGCGATCCGGATGGGATGTCGATCCGATCGCCGTGGTTGGCGATGATGATGACGGTCCCCTTGAGCACCACCCCCTTTCCGAAGGTCACGTCACCCGACACGGTGAGATGGTCCAGATCCAGCATGTTCGGGATGGCCGCGAAGCGACGGAGAAACTCCTTCACCTTCCCGAAGGAGTGGTCGCCGAGTTTGACCAGCGGCACGGACGGGAACATCCGTACCGGATTCATCACCAGTGTCCCGTCCTGGATGCTGTAGAGGTTGCTCATGATGAGGAGCAGGTCGTCGGTCTTCTTCACCGGCAGGAAGCGGCGACGCGGCACGTTGATGCCCACGGCGCCGTTGAAGTTACGCACAGCGTCTCCGCAGGCCGTCTCCAGCTGGATCACGTTACTGCCGCTGTCAAGGGCCTTGTGGTTGACGATCACTTCCAGTTGCATGGAGTTGGACTCGACGAGGCGCCGGATCGCCGCGAGGTTCACCCACAGGTTGTTGGTGTTGAAGATTTTAAATTTCGTAATACTTTTAAATTCATCCACATTCTGCTTGGCCACTTGAGCTATCTCCAGCAATCTCAGCTTGTTTTCGTACTGAATCAGCGTGCCGCCCTTGACGTCGGCGCGCGTCTTGTCCGTCACCTCCATGACAAAGTCACTTCCGTGTCCGCCGCTGGACGGATTGAGGAGGAAGCTTAAAATGTTTAAATCGACGGTGGCGCCGAGATTATCGATGTTGGAAAGGAAACAGAATTCCCTTCCTTCCTGGAGGAACTGGTCCAGCAGACCAGAGTTGTAGAAGGCTTGATAGAAATCTCCGTGACCAGGTGGATACCATACTTCATTCGCAGACGTGCTCAAATTCTTCGCAGCCGGCATGAGCGTCTCCCGATCAATCCTCGGATAGCGACTTTGCTGGAACGTTACAATCCGCAATCTCCGGCCACGGTACTTGTGCAGCACCTTGGCGGTGTCGTCGTTGGTGTTGAAGGAATTCATCAACACCAACGGCACATCCGTCCCGTACGTCACATTGAGCTGCTCAATCTGATGGACGGTCAAATCGAGGAATGTCAGGTCATTCCGCACTTGAATCAACGACTTGGGCCCGGTGCAGCCCATGGACGTGCCCAGTCCGCCGTTGAGCTTGACCACCACCAGCTTCCGCAGCATCTGCGCGATGGCCTCCTTCTCGGTCGGGGTCTTCAGGCTGTCGTAGTTGAGGACCGCGTTGTCCGGCAGCTTCTGGATGTTGCCCCATTGGATGGCGGAGCCGGACTCGTGGAGGAACCGATGGAAGAGGCGCTTGTAGCTTTCAAATTCCGTCCGGAAGATGTCGGCCTTTCCTCCCGGTGCGGTCTGGAGGAGTTTCTGCAGCTCCTGATGGAGACTGTCCACCGTGGTCTGCCGCTGGTGGTCCACTTCCGAGAAGTCGCCCATCGTGCTGCAGTCTGAAGATGATTGTGTCCGTCGCCGTGAGACCTTTAAAAGGGGGTGATGGCGGGTGCGACTCTTGAGAAGTGGATTACCACGCACACGCGATACGGATTAGATTATGGAGGAATGACGGCAAGGACGACTGGCAGAATGTGCACTCGATGCAATCAAGGCACGCAAACTCGGCGGAATTTTAGTTTGCGTCTTGCGGTGTCTATAGGGTTAAAGAAGTACACAGAGGGCGAAGACGTAGGATGGCTTTGGGGCGAGGTGGTGGTGATGTTGATTTGTTGGCACGCTTGGCTTCCTTCTGCTTGGTCCACACTGACACGATACGATCAGCTGCTGCTGCTGTGCAGTG
>comp86763_c0_seq3 len=2185 path=[66823296:0-118 66823652:119-125 66823659:126-160 66823747:161-286 66824111:287-298 66824143:299-306 66824172:307-321 66824229:322-325 66824239:326-1839 66829395:1840-1876 66829545:1877-2184]
TTTTTTTTTCATTGTTAATTACTTTATTAGAATATACTCTGCGACACATACTACTACTCAAACGGATTTGAATCGGCAAACCTTGCCAAACTTTCATAAAACAGGCAACGAAGCAAAAAAGAACACACTTGCAGCAATTGAAACAATGGTCCACCACATTCCAGTCACATATGACTTCACTGCCACAAGAAGGCGAGAACGTCTAATGTAGTGTCCTCCAACAAATTCCCGTGCACACCGGAGTAAATTGACAAAGACATTTGTGAAGCAAAATAGGCTAACAAATCCATTAAGGCAGGGGATCCTTATGATCCCCGAGCTAATTAATGATCCCCGAGCTAATTAATGGTCGAGAATGCGCAAATTTCCTGACACAATTTTATTCTCCAGCAGCGATCCGGATGGGATGTCGATCCGATCGCCGTGGTTGGCGATGATGATGACGGTCCCCTTGAGCACCACCCCCTTTCCGAAGGTCACGTCACCCGACACGGTGAGATGGTCCAGATCCAGCATGTTCGGGATGGCCGCGAAGCGACGGAGAAACTCCTTCACCTTCCCGAAGGAGTGGTCGCCGAGTTTGACCAGCGGCACGGACGGGAACATCCGTACCGGATTCATCACCAGTGTCCCGTCCTGGATGCTGTAGAGGTTGCTCATGATGAGGAGCAGGTCGTCGGTCTTCTTCACCGGCAGGAAGCGGCGACGCGGCACGTTGATGCCCACGGCGCCGTTGAAGTTACGCACAGCGTCTCCGCAGGCCGTCTCCAGCTGGATCACGTTACTGCCGCTGTCAAGGGCCTTGTGGTTGACGATCACTTCCAGTTGCATGGAGTTGGACTCGACGAGGCGCCGGATCGCCGCGAGGTTCACCCACAGGTTGTTGGTGTTGAAGATTTTAAATTTCGTAATACTTTTAAATTCATCCACATTCTGCTTGGCCACTTGAGCTATCTCCAGCAATCTCAGCTTGTTTTCGTACTGAATCAGCGTGCCGCCCTTGACGTCGGCGCGCGTCTTGTCCGTCACCTCCATGACAAAGTCACTTCCGTGTCCGCCGCTGGACGGATTGAGGAGGAAGCTTAAAATGTTTAAATCGACGGTGGCGCCGAGATTATCGATGTTGGAAAGGAAACAGAATTCCCTTCCTTCCTGGAGGAACTGGTCCAGCAGACCAGAGTTGTAGAAGGCTTGATAGAAATCTCCGTGACCAGGTGGATACCATACTTCATTCGCAGACGTGCTCAAATTCTTCGCAGCCGGCATGAGCGTCTCCCGATCAATCCTCGGATAGCGACTTTGCTGGAACGTTACAATCCGCAATCTCCGGCCACGGTACTTGTGCAGCACCTTGGCGGTGTCGTCGTTGGTGTTGAAGGAATTCATCAACACCAACGGCACATCCGTCCCGTACGTCACATTGAGCTGCTCAATCTGATGGACGGTCAAATCGAGGAATGTCAGGTCATTCCGCACTTGAATCAACGACTTGGGCCCGGTGCAGCCCATGGACGTGCCCAGTCCGCCGTTGAGCTTGACCACCACCAGCTTCCGCAGCATCTGCGCGATGGCCTCCTTCTCGGTCGGGGTCTTCAGGCTGTCGTAGTTGAGGACCGCGTTGTCCGGCAGCTTCTGGATGTTGCCCCATTGGATGGCGGAGCCGGACTCGTGGAGGAACCGATGGAAGAGGCGCTTGTAGCTTTCAAATTCCGTCCGGAAGATGTCGGCCTTTCCTCCCGGTGCGGTCTGGAGGAGTTTCTGCAGCTCCTGATGGAGACTGTCCACCGTGGTCTGCCGCTGGTGGTCCACTTCCGAGAAGTCGCCCATCGTGCTGCAGTCTGAAGATGATTGTGTCCGTCGCCGTGAGACCTTTAAAAGGGGGTGATGGCGGGTGCGACTCTTGAGAAGTGGATTACCACGCACACGCGATACGGATTAGATTATGGAGGAATGACGGCAAGGACGACTGGCAGAATGTGCACTCGATGCAATCAAGGCACGCAAACTCGGCGGAATTTTAGTTTGCGTCTTGCGGTGTCTATAGGGTTAAAGAAGTACACAGAGGGCGAAGACGTAGGATGGCTTTGGGGCGAGGTGGTGGTGATGTTGATTTGTTGGCACGCTTGGCTTCCTTCTGCTTGGTCCACACTGACACGATACGATCAGCTGCTGCTGCTGTGCAGTG
>comp86763_c0_seq3 len=2185 path=[66823296:0-118 66823652:119-125 66823659:126-160 66823747:161-286 66824111:287-298 66824143:299-306 66824172:307-321 66824229:322-325 66824239:326-1839 66829395:1840-1876 66829545:1877-2184]
TTTTTTTTTCATTGTTAATTACTTTATTAGAATATACTCTGCGACACATACTACTACTCAAACGGATTTGAATCGGCAAACCTTGCCAAACTTTCATAAAACAGGCAACGAAGCAAAAAAGAACACACTTGCAGCAATTGAAACAATGGTCCACCACATTCCAGTCACATATGACTTCACTGCCACAAGAAGGCGAGAACGTCTAATGTAGTGTCCTCCAACAAATTCCCGTGCACACCGGAGTAAATTGACAAAGACATTTGTGAAGCAAAATAGGCTAACAAATCCATTAAGGCAGGGGATCCTTATGATCCCCGAGCTAATTAATGATCCCCGAGCTAATTAATGGTCGAGAATGCGCAAATTTCCTGACACAATTTTATTCTCCAGCAGCGATCCGGATGGGATGTCGATCCGATCGCCGTGGTTGGCGATGATGATGACGGTCCCCTTGAGCACCACCCCCTTTCCGAAGGTCACGTCACCCGACACGGTGAGATGGTCCAGATCCAGCATGTTCGGGATGGCCGCGAAGCGACGGAGAAACTCCTTCACCTTCCCGAAGGAGTGGTCGCCGAGTTTGACCAGCGGCACGGACGGGAACATCCGTACCGGATTCATCACCAGTGTCCCGTCCTGGATGCTGTAGAGGTTGCTCATGATGAGGAGCAGGTCGTCGGTCTTCTTCACCGGCAGGAAGCGGCGACGCGGCACGTTGATGCCCACGGCGCCGTTGAAGTTACGCACAGCGTCTCCGCAGGCCGTCTCCAGCTGGATCACGTTACTGCCGCTGTCAAGGGCCTTGTGGTTGACGATCACTTCCAGTTGCATGGAGTTGGACTCGACGAGGCGCCGGATCGCCGCGAGGTTCACCCACAGGTTGTTGGTGTTGAAGATTTTAAATTTCGTAATACTTTTAAATTCATCCACATTCTGCTTGGCCACTTGAGCTATCTCCAGCAATCTCAGCTTGTTTTCGTACTGAATCAGCGTGCCGCCCTTGACGTCGGCGCGCGTCTTGTCCGTCACCTCCATGACAAAGTCACTTCCGTGTCCGCCGCTGGACGGATTGAGGAGGAAGCTTAAAATGTTTAAATCGACGGTGGCGCCGAGATTATCGATGTTGGAAAGGAAACAGAATTCCCTTCCTTCCTGGAGGAACTGGTCCAGCAGACCAGAGTTGTAGAAGGCTTGATAGAAATCTCCGTGACCAGGTGGATACCATACTTCATTCGCAGACGTGCTCAAATTCTTCGCAGCCGGCATGAGCGTCTCCCGATCAATCCTCGGATAGCGACTTTGCTGGAACGTTACAATCCGCAATCTCCGGCCACGGTACTTGTGCAGCACCTTGGCGGTGTCGTCGTTGGTGTTGAAGGAATTCATCAACACCAACGGCACATCCGTCCCGTACGTCACATTGAGCTGCTCAATCTGATGGACGGTCAAATCGAGGAATGTCAGGTCATTCCGCACTTGAATCAACGACTTGGGCCCGGTGCAGCCCATGGACGTGCCCAGTCCGCCGTTGAGCTTGACCACCACCAGCTTCCGCAGCATCTGCGCGATGGCCTCCTTCTCGGTCGGGGTCTTCAGGCTGTCGTAGTTGAGGACCGCGTTGTCCGGCAGCTTCTGGATGTTGCCCCATTGGATGGCGGAGCCGGACTCGTGGAGGAACCGATGGAAGAGGCGCTTGTAGCTTTCAAATTCCGTCCGGAAGATGTCGGCCTTTCCTCCCGGTGCGGTCTGGAGGAGTTTCTGCAGCTCCTGATGGAGACTGTCCACCGTGGTCTGCCGCTGGTGGTCCACTTCCGAGAAGTCGCCCATCGTGCTGCAGTCTGAAGATGATTGTGTCCGTCGCCGTGAGACCTTTAAAAGGGGGTGATGGCGGGTGCGACTCTTGAGAAGTGGATTACCACGCACACGCGATACGGATTAGATTATGGAGGAATGACGGCAAGGACGACTGGCAGAATGTGCACTCGATGCAATCAAGGCACGCAAACTCGGCGGAATTTTAGTTTGCGTCTTGCGGTGTCTATAGGGTTAAAGAAGTACACAGAGGGCGAAGACGTAGGATGGCTTTGGGGCGAGGTGGTGGTGATGTTGATTTGTTGGCACGCTTGGCTTCCTTCTGCTTGGTCCACACTGACACGATACGATCAGCTGCTGCTGCTGTGCAGTG
>comp86763_c0_seq3 len=2185 path=[66823296:0-118 66823652:119-125 66823659:126-160 66823747:161-286 66824111:287-298 66824143:299-306 66824172:307-321 66824229:322-325 66824239:326-1839 66829395:1840-1876 66829545:1877-2184]
TTTTTTTTTCATTGTTAATTACTTTATTAGAATATACTCTGCGACACATACTACTACTCAAACGGATTTGAATCGGCAAACCTTGCCAAACTTTCATAAAACAGGCAACGAAGCAAAAAAGAACACACTTGCAGCAATTGAAACAATGGTCCACCACATTCCAGTCACATATGACTTCACTGCCACAAGAAGGCGAGAACGTCTAATGTAGTGTCCTCCAACAAATTCCCGTGCACACCGGAGTAAATTGACAAAGACATTTGTGAAGCAAAATAGGCTAACAAATCCATTAAGGCAGGGGATCCTTATGATCCCCGAGCTAATTAATGATCCCCGAGCTAATTAATGGTCGAGAATGCGCAAATTTCCTGACACAATTTTATTCTCCAGCAGCGATCCGGATGGGATGTCGATCCGATCGCCGTGGTTGGCGATGATGATGACGGTCCCCTTGAGCACCACCCCCTTTCCGAAGGTCACGTCACCCGACACGGTGAGATGGTCCAGATCCAGCATGTTCGGGATGGCCGCGAAGCGACGGAGAAACTCCTTCACCTTCCCGAAGGAGTGGTCGCCGAGTTTGACCAGCGGCACGGACGGGAACATCCGTACCGGATTCATCACCAGTGTCCCGTCCTGGATGCTGTAGAGGTTGCTCATGATGAGGAGCAGGTCGTCGGTCTTCTTCACCGGCAGGAAGCGGCGACGCGGCACGTTGATGCCCACGGCGCCGTTGAAGTTACGCACAGCGTCTCCGCAGGCCGTCTCCAGCTGGATCACGTTACTGCCGCTGTCAAGGGCCTTGTGGTTGACGATCACTTCCAGTTGCATGGAGTTGGACTCGACGAGGCGCCGGATCGCCGCGAGGTTCACCCACAGGTTGTTGGTGTTGAAGATTTTAAATTTCGTAATACTTTTAAATTCATCCACATTCTGCTTGGCCACTTGAGCTATCTCCAGCAATCTCAGCTTGTTTTCGTACTGAATCAGCGTGCCGCCCTTGACGTCGGCGCGCGTCTTGTCCGTCACCTCCATGACAAAGTCACTTCCGTGTCCGCCGCTGGACGGATTGAGGAGGAAGCTTAAAATGTTTAAATCGACGGTGGCGCCGAGATTATCGATGTTGGAAAGGAAACAGAATTCCCTTCCTTCCTGGAGGAACTGGTCCAGCAGACCAGAGTTGTAGAAGGCTTGATAGAAATCTCCGTGACCAGGTGGATACCATACTTCATTCGCAGACGTGCTCAAATTCTTCGCAGCCGGCATGAGCGTCTCCCGATCAATCCTCGGATAGCGACTTTGCTGGAACGTTACAATCCGCAATCTCCGGCCACGGTACTTGTGCAGCACCTTGGCGGTGTCGTCGTTGGTGTTGAAGGAATTCATCAACACCAACGGCACATCCGTCCCGTACGTCACATTGAGCTGCTCAATCTGATGGACGGTCAAATCGAGGAATGTCAGGTCATTCCGCACTTGAATCAACGACTTGGGCCCGGTGCAGCCCATGGACGTGCCCAGTCCGCCGTTGAGCTTGACCACCACCAGCTTCCGCAGCATCTGCGCGATGGCCTCCTTCTCGGTCGGGGTCTTCAGGCTGTCGTAGTTGAGGACCGCGTTGTCCGGCAGCTTCTGGATGTTGCCCCATTGGATGGCGGAGCCGGACTCGTGGAGGAACCGATGGAAGAGGCGCTTGTAGCTTTCAAATTCCGTCCGGAAGATGTCGGCCTTTCCTCCCGGTGCGGTCTGGAGGAGTTTCTGCAGCTCCTGATGGAGACTGTCCACCGTGGTCTGCCGCTGGTGGTCCACTTCCGAGAAGTCGCCCATCGTGCTGCAGTCTGAAGATGATTGTGTCCGTCGCCGTGAGACCTTTAAAAGGGGGTGATGGCGGGTGCGACTCTTGAGAAGTGGATTACCACGCACACGCGATACGGATTAGATTATGGAGGAATGACGGCAAGGACGACTGGCAGAATGTGCACTCGATGCAATCAAGGCACGCAAACTCGGCGGAATTTTAGTTTGCGTCTTGCGGTGTCTATAGGGTTAAAGAAGTACACAGAGGGCGAAGACGTAGGATGGCTTTGGGGCGAGGTGGTGGTGATGTTGATTTGTTGGCACGCTTGGCTTCCTTCTGCTTGGTCCACACTGACACGATACGATCAGCTGCTGCTGCTGTGCAGTG
>comp86763_c0_seq4 len=2133 path=[66823296:0-118 66823652:119-125 66823659:126-160 66823747:161-286 66824111:287-298 66824143:299-306 66824172:307-321 66831136:322-340 66824229:341-344 66824239:345-1858 66832855:1859-1873 66832917:1874-1887 66832962:1888-1969 66833264:1970-2132]
TTTTTTTTTCATTGTTAATTACTTTATTAGAATATACTCTGCGACACATACTACTACTCAAACGGATTTGAATCGGCAAACCTTGCCAAACTTTCATAAAACAGGCAACGAAGCAAAAAAGAACACACTTGCAGCAATTGAAACAATGGTCCACCACATTCCAGTCACATATGACTTCACTGCCACAAGAAGGCGAGAACGTCTAATGTAGTGTCCTCCAACAAATTCCCGTGCACACCGGAGTAAATTGACAAAGACATTTGTGAAGCAAAATAGGCTAACAAATCCATTAAGGCAGGGGATCCTTATGATCCCCGAGCTAATTAATGATTCCCGAGCTGATTAATGATCCCCGAGCTAATTAATGGTCGAGAATGCGCAAATTTCCTGACACAATTTTATTCTCCAGCAGCGATCCGGATGGGATGTCGATCCGATCGCCGTGGTTGGCGATGATGATGACGGTCCCCTTGAGCACCACCCCCTTTCCGAAGGTCACGTCACCCGACACGGTGAGATGGTCCAGATCCAGCATGTTCGGGATGGCCGCGAAGCGACGGAGAAACTCCTTCACCTTCCCGAAGGAGTGGTCGCCGAGTTTGACCAGCGGCACGGACGGGAACATCCGTACCGGATTCATCACCAGTGTCCCGTCCTGGATGCTGTAGAGGTTGCTCATGATGAGGAGCAGGTCGTCGGTCTTCTTCACCGGCAGGAAGCGGCGACGCGGCACGTTGATGCCCACGGCGCCGTTGAAGTTACGCACAGCGTCTCCGCAGGCCGTCTCCAGCTGGATCACGTTACTGCCGCTGTCAAGGGCCTTGTGGTTGACGATCACTTCCAGTTGCATGGAGTTGGACTCGACGAGGCGCCGGATCGCCGCGAGGTTCACCCACAGGTTGTTGGTGTTGAAGATTTTAAATTTCGTAATACTTTTAAATTCATCCACATTCTGCTTGGCCACTTGAGCTATCTCCAGCAATCTCAGCTTGTTTTCGTACTGAATCAGCGTGCCGCCCTTGACGTCGGCGCGCGTCTTGTCCGTCACCTCCATGACAAAGTCACTTCCGTGTCCGCCGCTGGACGGATTGAGGAGGAAGCTTAAAATGTTTAAATCGACGGTGGCGCCGAGATTATCGATGTTGGAAAGGAAACAGAATTCCCTTCCTTCCTGGAGGAACTGGTCCAGCAGACCAGAGTTGTAGAAGGCTTGATAGAAATCTCCGTGACCAGGTGGATACCATACTTCATTCGCAGACGTGCTCAAATTCTTCGCAGCCGGCATGAGCGTCTCCCGATCAATCCTCGGATAGCGACTTTGCTGGAACGTTACAATCCGCAATCTCCGGCCACGGTACTTGTGCAGCACCTTGGCGGTGTCGTCGTTGGTGTTGAAGGAATTCATCAACACCAACGGCACATCCGTCCCGTACGTCACATTGAGCTGCTCAATCTGATGGACGGTCAAATCGAGGAATGTCAGGTCATTCCGCACTTGAATCAACGACTTGGGCCCGGTGCAGCCCATGGACGTGCCCAGTCCGCCGTTGAGCTTGACCACCACCAGCTTCCGCAGCATCTGCGCGATGGCCTCCTTCTCGGTCGGGGTCTTCAGGCTGTCGTAGTTGAGGACCGCGTTGTCCGGCAGCTTCTGGATGTTGCCCCATTGGATGGCGGAGCCGGACTCGTGGAGGAACCGATGGAAGAGGCGCTTGTAGCTTTCAAATTCCGTCCGGAAGATGTCGGCCTTTCCTCCCGGTGCGGTCTGGAGGAGTTTCTGCAGCTCCTGATGGAGACTGTCCACCGTGGTCTGCCGCTGGTGGTCCACTTCCGAGAAGTCGCCCATCGTGCTGCAGTCTATGAAGGAGACCATGTTTATTTCGAATGTCCCCGCCATGGCAACCAACCAGCCAACCAATCAACCAGACAGGATGATAACCACCACTCAAATTTATAAACTCGAACAGGGTCCAGGCTTTTCATGCGTTGTGCCACGAAACCTGAGGGAAGGAGGGGGGAGAGGAGGGGGGAAGGAGGAGGGGGGGGGAGAGGAACAAACTTATCTCAATTACGCAGCATTCTCCCTTCACACACGAACGCAAGCGCAACTGTAAAACCACCTTGTCACCTCAC
>comp86763_c0_seq4 len=2133 path=[66823296:0-118 66823652:119-125 66823659:126-160 66823747:161-286 66824111:287-298 66824143:299-306 66824172:307-321 66831136:322-340 66824229:341-344 66824239:345-1858 66832855:1859-1873 66832917:1874-1887 66832962:1888-1969 66833264:1970-2132]
TTTTTTTTTCATTGTTAATTACTTTATTAGAATATACTCTGCGACACATACTACTACTCAAACGGATTTGAATCGGCAAACCTTGCCAAACTTTCATAAAACAGGCAACGAAGCAAAAAAGAACACACTTGCAGCAATTGAAACAATGGTCCACCACATTCCAGTCACATATGACTTCACTGCCACAAGAAGGCGAGAACGTCTAATGTAGTGTCCTCCAACAAATTCCCGTGCACACCGGAGTAAATTGACAAAGACATTTGTGAAGCAAAATAGGCTAACAAATCCATTAAGGCAGGGGATCCTTATGATCCCCGAGCTAATTAATGATTCCCGAGCTGATTAATGATCCCCGAGCTAATTAATGGTCGAGAATGCGCAAATTTCCTGACACAATTTTATTCTCCAGCAGCGATCCGGATGGGATGTCGATCCGATCGCCGTGGTTGGCGATGATGATGACGGTCCCCTTGAGCACCACCCCCTTTCCGAAGGTCACGTCACCCGACACGGTGAGATGGTCCAGATCCAGCATGTTCGGGATGGCCGCGAAGCGACGGAGAAACTCCTTCACCTTCCCGAAGGAGTGGTCGCCGAGTTTGACCAGCGGCACGGACGGGAACATCCGTACCGGATTCATCACCAGTGTCCCGTCCTGGATGCTGTAGAGGTTGCTCATGATGAGGAGCAGGTCGTCGGTCTTCTTCACCGGCAGGAAGCGGCGACGCGGCACGTTGATGCCCACGGCGCCGTTGAAGTTACGCACAGCGTCTCCGCAGGCCGTCTCCAGCTGGATCACGTTACTGCCGCTGTCAAGGGCCTTGTGGTTGACGATCACTTCCAGTTGCATGGAGTTGGACTCGACGAGGCGCCGGATCGCCGCGAGGTTCACCCACAGGTTGTTGGTGTTGAAGATTTTAAATTTCGTAATACTTTTAAATTCATCCACATTCTGCTTGGCCACTTGAGCTATCTCCAGCAATCTCAGCTTGTTTTCGTACTGAATCAGCGTGCCGCCCTTGACGTCGGCGCGCGTCTTGTCCGTCACCTCCATGACAAAGTCACTTCCGTGTCCGCCGCTGGACGGATTGAGGAGGAAGCTTAAAATGTTTAAATCGACGGTGGCGCCGAGATTATCGATGTTGGAAAGGAAACAGAATTCCCTTCCTTCCTGGAGGAACTGGTCCAGCAGACCAGAGTTGTAGAAGGCTTGATAGAAATCTCCGTGACCAGGTGGATACCATACTTCATTCGCAGACGTGCTCAAATTCTTCGCAGCCGGCATGAGCGTCTCCCGATCAATCCTCGGATAGCGACTTTGCTGGAACGTTACAATCCGCAATCTCCGGCCACGGTACTTGTGCAGCACCTTGGCGGTGTCGTCGTTGGTGTTGAAGGAATTCATCAACACCAACGGCACATCCGTCCCGTACGTCACATTGAGCTGCTCAATCTGATGGACGGTCAAATCGAGGAATGTCAGGTCATTCCGCACTTGAATCAACGACTTGGGCCCGGTGCAGCCCATGGACGTGCCCAGTCCGCCGTTGAGCTTGACCACCACCAGCTTCCGCAGCATCTGCGCGATGGCCTCCTTCTCGGTCGGGGTCTTCAGGCTGTCGTAGTTGAGGACCGCGTTGTCCGGCAGCTTCTGGATGTTGCCCCATTGGATGGCGGAGCCGGACTCGTGGAGGAACCGATGGAAGAGGCGCTTGTAGCTTTCAAATTCCGTCCGGAAGATGTCGGCCTTTCCTCCCGGTGCGGTCTGGAGGAGTTTCTGCAGCTCCTGATGGAGACTGTCCACCGTGGTCTGCCGCTGGTGGTCCACTTCCGAGAAGTCGCCCATCGTGCTGCAGTCTATGAAGGAGACCATGTTTATTTCGAATGTCCCCGCCATGGCAACCAACCAGCCAACCAATCAACCAGACAGGATGATAACCACCACTCAAATTTATAAACTCGAACAGGGTCCAGGCTTTTCATGCGTTGTGCCACGAAACCTGAGGGAAGGAGGGGGGAGAGGAGGGGGGAAGGAGGAGGGGGGGGGAGAGGAACAAACTTATCTCAATTACGCAGCATTCTCCCTTCACACACGAACGCAAGCGCAACTGTAAAACCACCTTGTCACCTCAC
>comp86763_c0_seq4 len=2133 path=[66823296:0-118 66823652:119-125 66823659:126-160 66823747:161-286 66824111:287-298 66824143:299-306 66824172:307-321 66831136:322-340 66824229:341-344 66824239:345-1858 66832855:1859-1873 66832917:1874-1887 66832962:1888-1969 66833264:1970-2132]
TTTTTTTTTCATTGTTAATTACTTTATTAGAATATACTCTGCGACACATACTACTACTCAAACGGATTTGAATCGGCAAACCTTGCCAAACTTTCATAAAACAGGCAACGAAGCAAAAAAGAACACACTTGCAGCAATTGAAACAATGGTCCACCACATTCCAGTCACATATGACTTCACTGCCACAAGAAGGCGAGAACGTCTAATGTAGTGTCCTCCAACAAATTCCCGTGCACACCGGAGTAAATTGACAAAGACATTTGTGAAGCAAAATAGGCTAACAAATCCATTAAGGCAGGGGATCCTTATGATCCCCGAGCTAATTAATGATTCCCGAGCTGATTAATGATCCCCGAGCTAATTAATGGTCGAGAATGCGCAAATTTCCTGACACAATTTTATTCTCCAGCAGCGATCCGGATGGGATGTCGATCCGATCGCCGTGGTTGGCGATGATGATGACGGTCCCCTTGAGCACCACCCCCTTTCCGAAGGTCACGTCACCCGACACGGTGAGATGGTCCAGATCCAGCATGTTCGGGATGGCCGCGAAGCGACGGAGAAACTCCTTCACCTTCCCGAAGGAGTGGTCGCCGAGTTTGACCAGCGGCACGGACGGGAACATCCGTACCGGATTCATCACCAGTGTCCCGTCCTGGATGCTGTAGAGGTTGCTCATGATGAGGAGCAGGTCGTCGGTCTTCTTCACCGGCAGGAAGCGGCGACGCGGCACGTTGATGCCCACGGCGCCGTTGAAGTTACGCACAGCGTCTCCGCAGGCCGTCTCCAGCTGGATCACGTTACTGCCGCTGTCAAGGGCCTTGTGGTTGACGATCACTTCCAGTTGCATGGAGTTGGACTCGACGAGGCGCCGGATCGCCGCGAGGTTCACCCACAGGTTGTTGGTGTTGAAGATTTTAAATTTCGTAATACTTTTAAATTCATCCACATTCTGCTTGGCCACTTGAGCTATCTCCAGCAATCTCAGCTTGTTTTCGTACTGAATCAGCGTGCCGCCCTTGACGTCGGCGCGCGTCTTGTCCGTCACCTCCATGACAAAGTCACTTCCGTGTCCGCCGCTGGACGGATTGAGGAGGAAGCTTAAAATGTTTAAATCGACGGTGGCGCCGAGATTATCGATGTTGGAAAGGAAACAGAATTCCCTTCCTTCCTGGAGGAACTGGTCCAGCAGACCAGAGTTGTAGAAGGCTTGATAGAAATCTCCGTGACCAGGTGGATACCATACTTCATTCGCAGACGTGCTCAAATTCTTCGCAGCCGGCATGAGCGTCTCCCGATCAATCCTCGGATAGCGACTTTGCTGGAACGTTACAATCCGCAATCTCCGGCCACGGTACTTGTGCAGCACCTTGGCGGTGTCGTCGTTGGTGTTGAAGGAATTCATCAACACCAACGGCACATCCGTCCCGTACGTCACATTGAGCTGCTCAATCTGATGGACGGTCAAATCGAGGAATGTCAGGTCATTCCGCACTTGAATCAACGACTTGGGCCCGGTGCAGCCCATGGACGTGCCCAGTCCGCCGTTGAGCTTGACCACCACCAGCTTCCGCAGCATCTGCGCGATGGCCTCCTTCTCGGTCGGGGTCTTCAGGCTGTCGTAGTTGAGGACCGCGTTGTCCGGCAGCTTCTGGATGTTGCCCCATTGGATGGCGGAGCCGGACTCGTGGAGGAACCGATGGAAGAGGCGCTTGTAGCTTTCAAATTCCGTCCGGAAGATGTCGGCCTTTCCTCCCGGTGCGGTCTGGAGGAGTTTCTGCAGCTCCTGATGGAGACTGTCCACCGTGGTCTGCCGCTGGTGGTCCACTTCCGAGAAGTCGCCCATCGTGCTGCAGTCTATGAAGGAGACCATGTTTATTTCGAATGTCCCCGCCATGGCAACCAACCAGCCAACCAATCAACCAGACAGGATGATAACCACCACTCAAATTTATAAACTCGAACAGGGTCCAGGCTTTTCATGCGTTGTGCCACGAAACCTGAGGGAAGGAGGGGGGAGAGGAGGGGGGAAGGAGGAGGGGGGGGGAGAGGAACAAACTTATCTCAATTACGCAGCATTCTCCCTTCACACACGAACGCAAGCGCAACTGTAAAACCACCTTGTCACCTCAC
>comp86763_c0_seq4 len=2133 path=[66823296:0-118 66823652:119-125 66823659:126-160 66823747:161-286 66824111:287-298 66824143:299-306 66824172:307-321 66831136:322-340 66824229:341-344 66824239:345-1858 66832855:1859-1873 66832917:1874-1887 66832962:1888-1969 66833264:1970-2132]
TTTTTTTTTCATTGTTAATTACTTTATTAGAATATACTCTGCGACACATACTACTACTCAAACGGATTTGAATCGGCAAACCTTGCCAAACTTTCATAAAACAGGCAACGAAGCAAAAAAGAACACACTTGCAGCAATTGAAACAATGGTCCACCACATTCCAGTCACATATGACTTCACTGCCACAAGAAGGCGAGAACGTCTAATGTAGTGTCCTCCAACAAATTCCCGTGCACACCGGAGTAAATTGACAAAGACATTTGTGAAGCAAAATAGGCTAACAAATCCATTAAGGCAGGGGATCCTTATGATCCCCGAGCTAATTAATGATTCCCGAGCTGATTAATGATCCCCGAGCTAATTAATGGTCGAGAATGCGCAAATTTCCTGACACAATTTTATTCTCCAGCAGCGATCCGGATGGGATGTCGATCCGATCGCCGTGGTTGGCGATGATGATGACGGTCCCCTTGAGCACCACCCCCTTTCCGAAGGTCACGTCACCCGACACGGTGAGATGGTCCAGATCCAGCATGTTCGGGATGGCCGCGAAGCGACGGAGAAACTCCTTCACCTTCCCGAAGGAGTGGTCGCCGAGTTTGACCAGCGGCACGGACGGGAACATCCGTACCGGATTCATCACCAGTGTCCCGTCCTGGATGCTGTAGAGGTTGCTCATGATGAGGAGCAGGTCGTCGGTCTTCTTCACCGGCAGGAAGCGGCGACGCGGCACGTTGATGCCCACGGCGCCGTTGAAGTTACGCACAGCGTCTCCGCAGGCCGTCTCCAGCTGGATCACGTTACTGCCGCTGTCAAGGGCCTTGTGGTTGACGATCACTTCCAGTTGCATGGAGTTGGACTCGACGAGGCGCCGGATCGCCGCGAGGTTCACCCACAGGTTGTTGGTGTTGAAGATTTTAAATTTCGTAATACTTTTAAATTCATCCACATTCTGCTTGGCCACTTGAGCTATCTCCAGCAATCTCAGCTTGTTTTCGTACTGAATCAGCGTGCCGCCCTTGACGTCGGCGCGCGTCTTGTCCGTCACCTCCATGACAAAGTCACTTCCGTGTCCGCCGCTGGACGGATTGAGGAGGAAGCTTAAAATGTTTAAATCGACGGTGGCGCCGAGATTATCGATGTTGGAAAGGAAACAGAATTCCCTTCCTTCCTGGAGGAACTGGTCCAGCAGACCAGAGTTGTAGAAGGCTTGATAGAAATCTCCGTGACCAGGTGGATACCATACTTCATTCGCAGACGTGCTCAAATTCTTCGCAGCCGGCATGAGCGTCTCCCGATCAATCCTCGGATAGCGACTTTGCTGGAACGTTACAATCCGCAATCTCCGGCCACGGTACTTGTGCAGCACCTTGGCGGTGTCGTCGTTGGTGTTGAAGGAATTCATCAACACCAACGGCACATCCGTCCCGTACGTCACATTGAGCTGCTCAATCTGATGGACGGTCAAATCGAGGAATGTCAGGTCATTCCGCACTTGAATCAACGACTTGGGCCCGGTGCAGCCCATGGACGTGCCCAGTCCGCCGTTGAGCTTGACCACCACCAGCTTCCGCAGCATCTGCGCGATGGCCTCCTTCTCGGTCGGGGTCTTCAGGCTGTCGTAGTTGAGGACCGCGTTGTCCGGCAGCTTCTGGATGTTGCCCCATTGGATGGCGGAGCCGGACTCGTGGAGGAACCGATGGAAGAGGCGCTTGTAGCTTTCAAATTCCGTCCGGAAGATGTCGGCCTTTCCTCCCGGTGCGGTCTGGAGGAGTTTCTGCAGCTCCTGATGGAGACTGTCCACCGTGGTCTGCCGCTGGTGGTCCACTTCCGAGAAGTCGCCCATCGTGCTGCAGTCTATGAAGGAGACCATGTTTATTTCGAATGTCCCCGCCATGGCAACCAACCAGCCAACCAATCAACCAGACAGGATGATAACCACCACTCAAATTTATAAACTCGAACAGGGTCCAGGCTTTTCATGCGTTGTGCCACGAAACCTGAGGGAAGGAGGGGGGAGAGGAGGGGGGAAGGAGGAGGGGGGGGGAGAGGAACAAACTTATCTCAATTACGCAGCATTCTCCCTTCACACACGAACGCAAGCGCAACTGTAAAACCACCTTGTCACCTCAC
>comp88604_c0_seq1 len=2135 path=[72007907:0-867 72014835:868-899 72010268:900-2051 72017885:2052-2134]
TTTTTTTTTAAACAAGTAATTATTTATGCCTCATTGATAACAGTAGACAAATTTGAGGCTCTTTGGCCTGAAAAACTATTCTGACACTGTGAGATCTGGGAGATGGCAACATGGTCTCACGTTTAGCGATTTAGGAGAGAGAACGGTACATTCATGTTACTACTCGTATTTATTCTAATACTCCACGGAGAGCTACGGCAATGGAGCCAAGTATAAGTCCTGCCACCATGAATGATGTGCCGGCTGTAGTAGCAGATGATGCGACTGTAGTGCCGATTGTCGCGGTGGGCGGTGCCGCGGTTGCCGGACAGGTGTGGGACGCGGGAGCCCGCAGCTCCGACGGGAAGAGCTCCAAAAGGCGAAGAATTCCGCCGTTGGTCCAGCCGAATCCCTCCTGCACGGCATACTCGCCGCCGCCGCCGTAAGCTCCCACTTTGTTAACGTCATACTTCTCGTAGAAGTAACCGGAACAGCGATGACCAGTGTCAACAGCGGTCACCCACTTCTGTGCCCATTGCAGAGCTTGTGATCGGAATTCCGAATTGGCAGCAAATGATTCCACCAACATCAACTGATGCGGTGGCCACGCATTGGGAAGATCCCATTGGGTGTGCTTGTTAGGCTCCTTCAGACCTTGCGGAACACCACCGGGATACGAGGTGACTGTCTTCATATCATAAGAATGTAATAGTCGGTTCATAAAGGGGGTCGCAGTGATGTTGACCGTGGAACCTGAACAGCGCGTAAACAGCGGGGCAATGTGACTGATGTAGAAGTCCTCCCTCTGTGCGCCAGTCTTCAGGTCGTAATCCCTCCACATCGCCTTGGCGTCATTCCAGAACACTTCGTGGATCTCATCACCACGCTTCTGGGCGAGGTTTCTGAACCTTTCGGCTTCGGTCGTATTTCCTGTTAGGGTGTAATAATCGCCCAAGATTCGCTCATGCGCACACAGCAACGCATTGAGGTCCACGGGGACGATGGTGTGCGTGCGAATGGTGTTGAAGTCCGCGTCCTGCGTGTCCATCCACCGGGTGGAGAAGTCCCAGCCGCTCTCCGCGCCCGCTCCGATCGCCCGGTAGAAGCGCTCCTGCTGGTCCGCCGGCAAGGTCTCCGCGATCTCCCTGTCCTCGCGGTAGGACTCTGGCCGCGGTTCGCTGATGCCGCCCTTGTAGATGTTGAGGGTGTAGTTCTTGCTGTTATACGTGAAGGTCGCCACCCGGTTGTCCGTCCAGAATTTGTGCTCCTTAACTAAGGCGGGGAGAGCTTCGTCGATGAGTTCGCGACCTGTCGCCGGAGTTGTGTCCTTGTGATTGACGAAGGCCTCCACCATCAGCGCCAGGAAGGGCGGCTGCGAGCGTTTCATGTAGTAGACACGGTTGCCGTTCGGAATGTGACCAACCGTGTTGACCAAATGAATGAAGTTTCGGATCATCCCGCGCGCCGTCTCGGCCATGCCGGACACCAACAAGCCCTGGATGGTCCAGAAGGAGTCCCAGTAGTAAATCTCACGGAACCGTCCCCCCGGAATGATGAACGGATGCGGCAGATAGATGATGGAGTGCTGTCTTTGATTCTCCTCGACAGTTTTTGGGATCTGTCGGCCGAGACTCTCCCATTTGATGTGAATGGCTTCCGCCAGGGCTTTGTAGTTTGCGTCTGTGATGTTGGCGTAAATGGACATTCCGCCTTGCGAAATCGGCTTGAAATCGGTCGGCTTATACGGCCTCAAGTCTTCCTCCGGTCTCGCCTTGAAGGTTTTATTGAGGAACTCTTGAATCTGAGGCAAGGTTATTTTGTCGGGCGCTCCGAGTTTGGCGAACTCCGCCAAGGCCTCGGCCTCGGTCACTTTCAGCGGCAAATCCACGAAGAACTTGCTGTCGCTCGGGAACGCTTTCAATGTCTGAACTGTGTGAAGAAGATCCCCGCTGCAGTAAATCTTACTGTCACAGGGTAGGCCATCATCAGCCGCGGTAGCACACCGAGCTAGGGAAATAATCAGGCAGCAAAACGTCCAACGCATTTTCATAGAGGAAGCGCTAGGAGGTTAGGTCCTCTTCGGAAATAATAAGAAATTTGAGAGAACTCAACTTAGCACGTCCATCTACGAATTTTAAATGTAAACGTGGGCTTGC
>comp88604_c0_seq1 len=2135 path=[72007907:0-867 72014835:868-899 72010268:900-2051 72017885:2052-2134]
TTTTTTTTTAAACAAGTAATTATTTATGCCTCATTGATAACAGTAGACAAATTTGAGGCTCTTTGGCCTGAAAAACTATTCTGACACTGTGAGATCTGGGAGATGGCAACATGGTCTCACGTTTAGCGATTTAGGAGAGAGAACGGTACATTCATGTTACTACTCGTATTTATTCTAATACTCCACGGAGAGCTACGGCAATGGAGCCAAGTATAAGTCCTGCCACCATGAATGATGTGCCGGCTGTAGTAGCAGATGATGCGACTGTAGTGCCGATTGTCGCGGTGGGCGGTGCCGCGGTTGCCGGACAGGTGTGGGACGCGGGAGCCCGCAGCTCCGACGGGAAGAGCTCCAAAAGGCGAAGAATTCCGCCGTTGGTCCAGCCGAATCCCTCCTGCACGGCATACTCGCCGCCGCCGCCGTAAGCTCCCACTTTGTTAACGTCATACTTCTCGTAGAAGTAACCGGAACAGCGATGACCAGTGTCAACAGCGGTCACCCACTTCTGTGCCCATTGCAGAGCTTGTGATCGGAATTCCGAATTGGCAGCAAATGATTCCACCAACATCAACTGATGCGGTGGCCACGCATTGGGAAGATCCCATTGGGTGTGCTTGTTAGGCTCCTTCAGACCTTGCGGAACACCACCGGGATACGAGGTGACTGTCTTCATATCATAAGAATGTAATAGTCGGTTCATAAAGGGGGTCGCAGTGATGTTGACCGTGGAACCTGAACAGCGCGTAAACAGCGGGGCAATGTGACTGATGTAGAAGTCCTCCCTCTGTGCGCCAGTCTTCAGGTCGTAATCCCTCCACATCGCCTTGGCGTCATTCCAGAACACTTCGTGGATCTCATCACCACGCTTCTGGGCGAGGTTTCTGAACCTTTCGGCTTCGGTCGTATTTCCTGTTAGGGTGTAATAATCGCCCAAGATTCGCTCATGCGCACACAGCAACGCATTGAGGTCCACGGGGACGATGGTGTGCGTGCGAATGGTGTTGAAGTCCGCGTCCTGCGTGTCCATCCACCGGGTGGAGAAGTCCCAGCCGCTCTCCGCGCCCGCTCCGATCGCCCGGTAGAAGCGCTCCTGCTGGTCCGCCGGCAAGGTCTCCGCGATCTCCCTGTCCTCGCGGTAGGACTCTGGCCGCGGTTCGCTGATGCCGCCCTTGTAGATGTTGAGGGTGTAGTTCTTGCTGTTATACGTGAAGGTCGCCACCCGGTTGTCCGTCCAGAATTTGTGCTCCTTAACTAAGGCGGGGAGAGCTTCGTCGATGAGTTCGCGACCTGTCGCCGGAGTTGTGTCCTTGTGATTGACGAAGGCCTCCACCATCAGCGCCAGGAAGGGCGGCTGCGAGCGTTTCATGTAGTAGACACGGTTGCCGTTCGGAATGTGACCAACCGTGTTGACCAAATGAATGAAGTTTCGGATCATCCCGCGCGCCGTCTCGGCCATGCCGGACACCAACAAGCCCTGGATGGTCCAGAAGGAGTCCCAGTAGTAAATCTCACGGAACCGTCCCCCCGGAATGATGAACGGATGCGGCAGATAGATGATGGAGTGCTGTCTTTGATTCTCCTCGACAGTTTTTGGGATCTGTCGGCCGAGACTCTCCCATTTGATGTGAATGGCTTCCGCCAGGGCTTTGTAGTTTGCGTCTGTGATGTTGGCGTAAATGGACATTCCGCCTTGCGAAATCGGCTTGAAATCGGTCGGCTTATACGGCCTCAAGTCTTCCTCCGGTCTCGCCTTGAAGGTTTTATTGAGGAACTCTTGAATCTGAGGCAAGGTTATTTTGTCGGGCGCTCCGAGTTTGGCGAACTCCGCCAAGGCCTCGGCCTCGGTCACTTTCAGCGGCAAATCCACGAAGAACTTGCTGTCGCTCGGGAACGCTTTCAATGTCTGAACTGTGTGAAGAAGATCCCCGCTGCAGTAAATCTTACTGTCACAGGGTAGGCCATCATCAGCCGCGGTAGCACACCGAGCTAGGGAAATAATCAGGCAGCAAAACGTCCAACGCATTTTCATAGAGGAAGCGCTAGGAGGTTAGGTCCTCTTCGGAAATAATAAGAAATTTGAGAGAACTCAACTTAGCACGTCCATCTACGAATTTTAAATGTAAACGTGGGCTTGC
>comp88604_c0_seq1 len=2135 path=[72007907:0-867 72014835:868-899 72010268:900-2051 72017885:2052-2134]
TTTTTTTTTAAACAAGTAATTATTTATGCCTCATTGATAACAGTAGACAAATTTGAGGCTCTTTGGCCTGAAAAACTATTCTGACACTGTGAGATCTGGGAGATGGCAACATGGTCTCACGTTTAGCGATTTAGGAGAGAGAACGGTACATTCATGTTACTACTCGTATTTATTCTAATACTCCACGGAGAGCTACGGCAATGGAGCCAAGTATAAGTCCTGCCACCATGAATGATGTGCCGGCTGTAGTAGCAGATGATGCGACTGTAGTGCCGATTGTCGCGGTGGGCGGTGCCGCGGTTGCCGGACAGGTGTGGGACGCGGGAGCCCGCAGCTCCGACGGGAAGAGCTCCAAAAGGCGAAGAATTCCGCCGTTGGTCCAGCCGAATCCCTCCTGCACGGCATACTCGCCGCCGCCGCCGTAAGCTCCCACTTTGTTAACGTCATACTTCTCGTAGAAGTAACCGGAACAGCGATGACCAGTGTCAACAGCGGTCACCCACTTCTGTGCCCATTGCAGAGCTTGTGATCGGAATTCCGAATTGGCAGCAAATGATTCCACCAACATCAACTGATGCGGTGGCCACGCATTGGGAAGATCCCATTGGGTGTGCTTGTTAGGCTCCTTCAGACCTTGCGGAACACCACCGGGATACGAGGTGACTGTCTTCATATCATAAGAATGTAATAGTCGGTTCATAAAGGGGGTCGCAGTGATGTTGACCGTGGAACCTGAACAGCGCGTAAACAGCGGGGCAATGTGACTGATGTAGAAGTCCTCCCTCTGTGCGCCAGTCTTCAGGTCGTAATCCCTCCACATCGCCTTGGCGTCATTCCAGAACACTTCGTGGATCTCATCACCACGCTTCTGGGCGAGGTTTCTGAACCTTTCGGCTTCGGTCGTATTTCCTGTTAGGGTGTAATAATCGCCCAAGATTCGCTCATGCGCACACAGCAACGCATTGAGGTCCACGGGGACGATGGTGTGCGTGCGAATGGTGTTGAAGTCCGCGTCCTGCGTGTCCATCCACCGGGTGGAGAAGTCCCAGCCGCTCTCCGCGCCCGCTCCGATCGCCCGGTAGAAGCGCTCCTGCTGGTCCGCCGGCAAGGTCTCCGCGATCTCCCTGTCCTCGCGGTAGGACTCTGGCCGCGGTTCGCTGATGCCGCCCTTGTAGATGTTGAGGGTGTAGTTCTTGCTGTTATACGTGAAGGTCGCCACCCGGTTGTCCGTCCAGAATTTGTGCTCCTTAACTAAGGCGGGGAGAGCTTCGTCGATGAGTTCGCGACCTGTCGCCGGAGTTGTGTCCTTGTGATTGACGAAGGCCTCCACCATCAGCGCCAGGAAGGGCGGCTGCGAGCGTTTCATGTAGTAGACACGGTTGCCGTTCGGAATGTGACCAACCGTGTTGACCAAATGAATGAAGTTTCGGATCATCCCGCGCGCCGTCTCGGCCATGCCGGACACCAACAAGCCCTGGATGGTCCAGAAGGAGTCCCAGTAGTAAATCTCACGGAACCGTCCCCCCGGAATGATGAACGGATGCGGCAGATAGATGATGGAGTGCTGTCTTTGATTCTCCTCGACAGTTTTTGGGATCTGTCGGCCGAGACTCTCCCATTTGATGTGAATGGCTTCCGCCAGGGCTTTGTAGTTTGCGTCTGTGATGTTGGCGTAAATGGACATTCCGCCTTGCGAAATCGGCTTGAAATCGGTCGGCTTATACGGCCTCAAGTCTTCCTCCGGTCTCGCCTTGAAGGTTTTATTGAGGAACTCTTGAATCTGAGGCAAGGTTATTTTGTCGGGCGCTCCGAGTTTGGCGAACTCCGCCAAGGCCTCGGCCTCGGTCACTTTCAGCGGCAAATCCACGAAGAACTTGCTGTCGCTCGGGAACGCTTTCAATGTCTGAACTGTGTGAAGAAGATCCCCGCTGCAGTAAATCTTACTGTCACAGGGTAGGCCATCATCAGCCGCGGTAGCACACCGAGCTAGGGAAATAATCAGGCAGCAAAACGTCCAACGCATTTTCATAGAGGAAGCGCTAGGAGGTTAGGTCCTCTTCGGAAATAATAAGAAATTTGAGAGAACTCAACTTAGCACGTCCATCTACGAATTTTAAATGTAAACGTGGGCTTGC
>comp88604_c0_seq1 len=2135 path=[72007907:0-867 72014835:868-899 72010268:900-2051 72017885:2052-2134]
TTTTTTTTTAAACAAGTAATTATTTATGCCTCATTGATAACAGTAGACAAATTTGAGGCTCTTTGGCCTGAAAAACTATTCTGACACTGTGAGATCTGGGAGATGGCAACATGGTCTCACGTTTAGCGATTTAGGAGAGAGAACGGTACATTCATGTTACTACTCGTATTTATTCTAATACTCCACGGAGAGCTACGGCAATGGAGCCAAGTATAAGTCCTGCCACCATGAATGATGTGCCGGCTGTAGTAGCAGATGATGCGACTGTAGTGCCGATTGTCGCGGTGGGCGGTGCCGCGGTTGCCGGACAGGTGTGGGACGCGGGAGCCCGCAGCTCCGACGGGAAGAGCTCCAAAAGGCGAAGAATTCCGCCGTTGGTCCAGCCGAATCCCTCCTGCACGGCATACTCGCCGCCGCCGCCGTAAGCTCCCACTTTGTTAACGTCATACTTCTCGTAGAAGTAACCGGAACAGCGATGACCAGTGTCAACAGCGGTCACCCACTTCTGTGCCCATTGCAGAGCTTGTGATCGGAATTCCGAATTGGCAGCAAATGATTCCACCAACATCAACTGATGCGGTGGCCACGCATTGGGAAGATCCCATTGGGTGTGCTTGTTAGGCTCCTTCAGACCTTGCGGAACACCACCGGGATACGAGGTGACTGTCTTCATATCATAAGAATGTAATAGTCGGTTCATAAAGGGGGTCGCAGTGATGTTGACCGTGGAACCTGAACAGCGCGTAAACAGCGGGGCAATGTGACTGATGTAGAAGTCCTCCCTCTGTGCGCCAGTCTTCAGGTCGTAATCCCTCCACATCGCCTTGGCGTCATTCCAGAACACTTCGTGGATCTCATCACCACGCTTCTGGGCGAGGTTTCTGAACCTTTCGGCTTCGGTCGTATTTCCTGTTAGGGTGTAATAATCGCCCAAGATTCGCTCATGCGCACACAGCAACGCATTGAGGTCCACGGGGACGATGGTGTGCGTGCGAATGGTGTTGAAGTCCGCGTCCTGCGTGTCCATCCACCGGGTGGAGAAGTCCCAGCCGCTCTCCGCGCCCGCTCCGATCGCCCGGTAGAAGCGCTCCTGCTGGTCCGCCGGCAAGGTCTCCGCGATCTCCCTGTCCTCGCGGTAGGACTCTGGCCGCGGTTCGCTGATGCCGCCCTTGTAGATGTTGAGGGTGTAGTTCTTGCTGTTATACGTGAAGGTCGCCACCCGGTTGTCCGTCCAGAATTTGTGCTCCTTAACTAAGGCGGGGAGAGCTTCGTCGATGAGTTCGCGACCTGTCGCCGGAGTTGTGTCCTTGTGATTGACGAAGGCCTCCACCATCAGCGCCAGGAAGGGCGGCTGCGAGCGTTTCATGTAGTAGACACGGTTGCCGTTCGGAATGTGACCAACCGTGTTGACCAAATGAATGAAGTTTCGGATCATCCCGCGCGCCGTCTCGGCCATGCCGGACACCAACAAGCCCTGGATGGTCCAGAAGGAGTCCCAGTAGTAAATCTCACGGAACCGTCCCCCCGGAATGATGAACGGATGCGGCAGATAGATGATGGAGTGCTGTCTTTGATTCTCCTCGACAGTTTTTGGGATCTGTCGGCCGAGACTCTCCCATTTGATGTGAATGGCTTCCGCCAGGGCTTTGTAGTTTGCGTCTGTGATGTTGGCGTAAATGGACATTCCGCCTTGCGAAATCGGCTTGAAATCGGTCGGCTTATACGGCCTCAAGTCTTCCTCCGGTCTCGCCTTGAAGGTTTTATTGAGGAACTCTTGAATCTGAGGCAAGGTTATTTTGTCGGGCGCTCCGAGTTTGGCGAACTCCGCCAAGGCCTCGGCCTCGGTCACTTTCAGCGGCAAATCCACGAAGAACTTGCTGTCGCTCGGGAACGCTTTCAATGTCTGAACTGTGTGAAGAAGATCCCCGCTGCAGTAAATCTTACTGTCACAGGGTAGGCCATCATCAGCCGCGGTAGCACACCGAGCTAGGGAAATAATCAGGCAGCAAAACGTCCAACGCATTTTCATAGAGGAAGCGCTAGGAGGTTAGGTCCTCTTCGGAAATAATAAGAAATTTGAGAGAACTCAACTTAGCACGTCCATCTACGAATTTTAAATGTAAACGTGGGCTTGC
>comp88604_c0_seq1 len=2135 path=[72007907:0-867 72014835:868-899 72010268:900-2051 72017885:2052-2134]
TTTTTTTTTAAACAAGTAATTATTTATGCCTCATTGATAACAGTAGACAAATTTGAGGCTCTTTGGCCTGAAAAACTATTCTGACACTGTGAGATCTGGGAGATGGCAACATGGTCTCACGTTTAGCGATTTAGGAGAGAGAACGGTACATTCATGTTACTACTCGTATTTATTCTAATACTCCACGGAGAGCTACGGCAATGGAGCCAAGTATAAGTCCTGCCACCATGAATGATGTGCCGGCTGTAGTAGCAGATGATGCGACTGTAGTGCCGATTGTCGCGGTGGGCGGTGCCGCGGTTGCCGGACAGGTGTGGGACGCGGGAGCCCGCAGCTCCGACGGGAAGAGCTCCAAAAGGCGAAGAATTCCGCCGTTGGTCCAGCCGAATCCCTCCTGCACGGCATACTCGCCGCCGCCGCCGTAAGCTCCCACTTTGTTAACGTCATACTTCTCGTAGAAGTAACCGGAACAGCGATGACCAGTGTCAACAGCGGTCACCCACTTCTGTGCCCATTGCAGAGCTTGTGATCGGAATTCCGAATTGGCAGCAAATGATTCCACCAACATCAACTGATGCGGTGGCCACGCATTGGGAAGATCCCATTGGGTGTGCTTGTTAGGCTCCTTCAGACCTTGCGGAACACCACCGGGATACGAGGTGACTGTCTTCATATCATAAGAATGTAATAGTCGGTTCATAAAGGGGGTCGCAGTGATGTTGACCGTGGAACCTGAACAGCGCGTAAACAGCGGGGCAATGTGACTGATGTAGAAGTCCTCCCTCTGTGCGCCAGTCTTCAGGTCGTAATCCCTCCACATCGCCTTGGCGTCATTCCAGAACACTTCGTGGATCTCATCACCACGCTTCTGGGCGAGGTTTCTGAACCTTTCGGCTTCGGTCGTATTTCCTGTTAGGGTGTAATAATCGCCCAAGATTCGCTCATGCGCACACAGCAACGCATTGAGGTCCACGGGGACGATGGTGTGCGTGCGAATGGTGTTGAAGTCCGCGTCCTGCGTGTCCATCCACCGGGTGGAGAAGTCCCAGCCGCTCTCCGCGCCCGCTCCGATCGCCCGGTAGAAGCGCTCCTGCTGGTCCGCCGGCAAGGTCTCCGCGATCTCCCTGTCCTCGCGGTAGGACTCTGGCCGCGGTTCGCTGATGCCGCCCTTGTAGATGTTGAGGGTGTAGTTCTTGCTGTTATACGTGAAGGTCGCCACCCGGTTGTCCGTCCAGAATTTGTGCTCCTTAACTAAGGCGGGGAGAGCTTCGTCGATGAGTTCGCGACCTGTCGCCGGAGTTGTGTCCTTGTGATTGACGAAGGCCTCCACCATCAGCGCCAGGAAGGGCGGCTGCGAGCGTTTCATGTAGTAGACACGGTTGCCGTTCGGAATGTGACCAACCGTGTTGACCAAATGAATGAAGTTTCGGATCATCCCGCGCGCCGTCTCGGCCATGCCGGACACCAACAAGCCCTGGATGGTCCAGAAGGAGTCCCAGTAGTAAATCTCACGGAACCGTCCCCCCGGAATGATGAACGGATGCGGCAGATAGATGATGGAGTGCTGTCTTTGATTCTCCTCGACAGTTTTTGGGATCTGTCGGCCGAGACTCTCCCATTTGATGTGAATGGCTTCCGCCAGGGCTTTGTAGTTTGCGTCTGTGATGTTGGCGTAAATGGACATTCCGCCTTGCGAAATCGGCTTGAAATCGGTCGGCTTATACGGCCTCAAGTCTTCCTCCGGTCTCGCCTTGAAGGTTTTATTGAGGAACTCTTGAATCTGAGGCAAGGTTATTTTGTCGGGCGCTCCGAGTTTGGCGAACTCCGCCAAGGCCTCGGCCTCGGTCACTTTCAGCGGCAAATCCACGAAGAACTTGCTGTCGCTCGGGAACGCTTTCAATGTCTGAACTGTGTGAAGAAGATCCCCGCTGCAGTAAATCTTACTGTCACAGGGTAGGCCATCATCAGCCGCGGTAGCACACCGAGCTAGGGAAATAATCAGGCAGCAAAACGTCCAACGCATTTTCATAGAGGAAGCGCTAGGAGGTTAGGTCCTCTTCGGAAATAATAAGAAATTTGAGAGAACTCAACTTAGCACGTCCATCTACGAATTTTAAATGTAAACGTGGGCTTGC
>comp88604_c1_seq1 len=2235 path=[72000100:0-153 72000567:154-177 72000642:178-1329 72015216:1330-1361 72004872:1362-2234]
CGCAAAGTTTTTGCCACGTGTGTGTTCCACGGCGTGTGTAATCATATCAGGTAGAGCAAAAGCGCCGACGCCGGTCCCATCCGTCCTTGTGTAAAAAAGCAAGCCCACGTTTACATTTAAAATTCGTAGATGGACGTGCTAAGTTGAGTTCTCTTAGATTTCTTATTTCCGAAGAGGGCCTAACCTCCTAGCGCTTCCTCTATGAAAATGCGTTGGACGTTTTGCTGCCTGATTATTTCCCTAGCTCGGTGTGCTACCGCGGCTGATGATGGCCTACCCTGTGACAGTAAGATTTACTGCAGCGGGGATCTTCTTCACACAGTTCAGACATTGAAAGCGTTCCCGAGCGACAGCAAGTTCTTCGTGGATTTGCCGCTGAAAGTGACCGAGGCCGAGGCCTTGGCGGAGTTCGCCAAACTCGGAGCGCCCGACAAAATAACCTTGCCTCAGATTCAAGAGTTCCTCAATAAAACCTTCAAGGCGAGACCGGAGGAAGACTTGAGGCCGTATAAGCCGACCGATTTCAAGCCGATTTCGCAAGGCGGAATGTCCATTTACGCCAACATCACAGACGCAAACTACAAAGCCCTGGCGGAAGCCATTCACATCAAATGGGAGAGTCTCGGCCGACAGATCCCAAAAACTGTCGAGGAGAATCAAAGACAGCACTCCATCATCTATCTGCCGCATCCGTTCATCATTCCGGGGGGACGGTTCCGTGAGATTTACTACTGGGACTCCTTCTGGACCATCCAGGGCTTGTTGGTGTCCGGCATGGCCGAGACGGCGCGCGGGATGATCCGAAACTTCATTCATTTGGTCAACACGGTTGGTCACATTCCGAACGGCAACCGTGTCTACTACATGAAACGCTCGCAGCCGCCCTTCCTGGCGCTGATGGTGGAGGCCTTCGTCAATCACAAGGACACAACTCCGGCGACAGGTCGCGAACTCATCGACGAAGCTCTCCCCGCCTTAGTTAAGGAGCACAAATTCTGGACGGACAACCGGGTGGCGACCTTCACGTATAACAGCAAGAACTACACCCTCAACATCTACAAGGGCGGCATCAGCGAACCGCGGCCAGAGTCCTACCGTGAGGACAGGGAGATCGCGGAGACCTTGCCGGCGGACCAGCAGGAGCGCTTCTACCGGGCGATCGGAGCGGGCGCGGAGAGCGGCTGGGACTTCTCCACCCGGTGGATGGACACGCAGGACGCGGACTTCAACACCATTCGCACGCACACCATCGTCCCCGTGGACCTCAATGCGTTGCTGTGTGCGCATGAGCGAATCTTGGGCGATTATTACACCCTAACAGGAAATACGACCGAAGCCGAAAGGTTCAGAAACCTCGCCCAGAAGCGTGGTGATGAGATCCACGAAGTGTTCTGGAATGACGCCAAGGCGATGTGGAGGGATTACGACCTGAAGACTGGCGCACAGAGGGAGGACTTCTACATCAGTCACATTGCCCCGCTGTTTACGCGCTGTTCAGGTTCCACGGTCAACATCACTGCGACCCCCTTTATGAACCGCCTATTACATTCTTATGATATGAAGACAGTCACCTCGTATCCCGGTGGTGTTCCGCAAGGTCTGAAGGAGCCTAACAAGCACACCCAATGGGATCTCCCCAATGCGTGGCCACCGCATCAGTTGATGTTGGTGGAATCATTTGCTGCCAATTCGGAATTCCGATCACAAGCTCTGCAATGGGCACAGAAGTGGGTGACCGCTGTTGACACTGGTCATCGCTGTTCCGGTTACTTCTACGAGAAGTATGACGTTAACAAAGTGGGAGCTTACGGCGGCGGCGGCGAGTATGCCGTGCAGGAGGGATTCGGCTGGACCAACGGCGGAATTCTTCGCCTTTTGGAGCTCTTCCCGTCGGAGCTGCGGGCTCCCGCGTCCCACACCTGTCCGGCAACCGCGGCACCGCCCACCGCGACAATCGGCACTACAGTCGCATCATCTGCTACTACAGCCGGCACATCATTCATGGTGGCAGGACTTATACTTGGCTCCATTGCCGTAGCTCTCCGTGGAGTATTAGAATAAATACGAGTAGTAACATGAATGTACCGTTCTCTCTCCTAAATCGCTAAACGTGAGACCATGTTGGCATCTCCCAGATCTCACAGTGTCAGAATAGTTTTTCAGGCCAAAGAGCCTCAAATTTGTCTACTGTTATCAATGAGGCATAAATAATTACTTGTTTAAAAAAAAAAAAAA
>comp88604_c1_seq1 len=2235 path=[72000100:0-153 72000567:154-177 72000642:178-1329 72015216:1330-1361 72004872:1362-2234]
CGCAAAGTTTTTGCCACGTGTGTGTTCCACGGCGTGTGTAATCATATCAGGTAGAGCAAAAGCGCCGACGCCGGTCCCATCCGTCCTTGTGTAAAAAAGCAAGCCCACGTTTACATTTAAAATTCGTAGATGGACGTGCTAAGTTGAGTTCTCTTAGATTTCTTATTTCCGAAGAGGGCCTAACCTCCTAGCGCTTCCTCTATGAAAATGCGTTGGACGTTTTGCTGCCTGATTATTTCCCTAGCTCGGTGTGCTACCGCGGCTGATGATGGCCTACCCTGTGACAGTAAGATTTACTGCAGCGGGGATCTTCTTCACACAGTTCAGACATTGAAAGCGTTCCCGAGCGACAGCAAGTTCTTCGTGGATTTGCCGCTGAAAGTGACCGAGGCCGAGGCCTTGGCGGAGTTCGCCAAACTCGGAGCGCCCGACAAAATAACCTTGCCTCAGATTCAAGAGTTCCTCAATAAAACCTTCAAGGCGAGACCGGAGGAAGACTTGAGGCCGTATAAGCCGACCGATTTCAAGCCGATTTCGCAAGGCGGAATGTCCATTTACGCCAACATCACAGACGCAAACTACAAAGCCCTGGCGGAAGCCATTCACATCAAATGGGAGAGTCTCGGCCGACAGATCCCAAAAACTGTCGAGGAGAATCAAAGACAGCACTCCATCATCTATCTGCCGCATCCGTTCATCATTCCGGGGGGACGGTTCCGTGAGATTTACTACTGGGACTCCTTCTGGACCATCCAGGGCTTGTTGGTGTCCGGCATGGCCGAGACGGCGCGCGGGATGATCCGAAACTTCATTCATTTGGTCAACACGGTTGGTCACATTCCGAACGGCAACCGTGTCTACTACATGAAACGCTCGCAGCCGCCCTTCCTGGCGCTGATGGTGGAGGCCTTCGTCAATCACAAGGACACAACTCCGGCGACAGGTCGCGAACTCATCGACGAAGCTCTCCCCGCCTTAGTTAAGGAGCACAAATTCTGGACGGACAACCGGGTGGCGACCTTCACGTATAACAGCAAGAACTACACCCTCAACATCTACAAGGGCGGCATCAGCGAACCGCGGCCAGAGTCCTACCGTGAGGACAGGGAGATCGCGGAGACCTTGCCGGCGGACCAGCAGGAGCGCTTCTACCGGGCGATCGGAGCGGGCGCGGAGAGCGGCTGGGACTTCTCCACCCGGTGGATGGACACGCAGGACGCGGACTTCAACACCATTCGCACGCACACCATCGTCCCCGTGGACCTCAATGCGTTGCTGTGTGCGCATGAGCGAATCTTGGGCGATTATTACACCCTAACAGGAAATACGACCGAAGCCGAAAGGTTCAGAAACCTCGCCCAGAAGCGTGGTGATGAGATCCACGAAGTGTTCTGGAATGACGCCAAGGCGATGTGGAGGGATTACGACCTGAAGACTGGCGCACAGAGGGAGGACTTCTACATCAGTCACATTGCCCCGCTGTTTACGCGCTGTTCAGGTTCCACGGTCAACATCACTGCGACCCCCTTTATGAACCGCCTATTACATTCTTATGATATGAAGACAGTCACCTCGTATCCCGGTGGTGTTCCGCAAGGTCTGAAGGAGCCTAACAAGCACACCCAATGGGATCTCCCCAATGCGTGGCCACCGCATCAGTTGATGTTGGTGGAATCATTTGCTGCCAATTCGGAATTCCGATCACAAGCTCTGCAATGGGCACAGAAGTGGGTGACCGCTGTTGACACTGGTCATCGCTGTTCCGGTTACTTCTACGAGAAGTATGACGTTAACAAAGTGGGAGCTTACGGCGGCGGCGGCGAGTATGCCGTGCAGGAGGGATTCGGCTGGACCAACGGCGGAATTCTTCGCCTTTTGGAGCTCTTCCCGTCGGAGCTGCGGGCTCCCGCGTCCCACACCTGTCCGGCAACCGCGGCACCGCCCACCGCGACAATCGGCACTACAGTCGCATCATCTGCTACTACAGCCGGCACATCATTCATGGTGGCAGGACTTATACTTGGCTCCATTGCCGTAGCTCTCCGTGGAGTATTAGAATAAATACGAGTAGTAACATGAATGTACCGTTCTCTCTCCTAAATCGCTAAACGTGAGACCATGTTGGCATCTCCCAGATCTCACAGTGTCAGAATAGTTTTTCAGGCCAAAGAGCCTCAAATTTGTCTACTGTTATCAATGAGGCATAAATAATTACTTGTTTAAAAAAAAAAAAAA
>comp88604_c1_seq1 len=2235 path=[72000100:0-153 72000567:154-177 72000642:178-1329 72015216:1330-1361 72004872:1362-2234]
CGCAAAGTTTTTGCCACGTGTGTGTTCCACGGCGTGTGTAATCATATCAGGTAGAGCAAAAGCGCCGACGCCGGTCCCATCCGTCCTTGTGTAAAAAAGCAAGCCCACGTTTACATTTAAAATTCGTAGATGGACGTGCTAAGTTGAGTTCTCTTAGATTTCTTATTTCCGAAGAGGGCCTAACCTCCTAGCGCTTCCTCTATGAAAATGCGTTGGACGTTTTGCTGCCTGATTATTTCCCTAGCTCGGTGTGCTACCGCGGCTGATGATGGCCTACCCTGTGACAGTAAGATTTACTGCAGCGGGGATCTTCTTCACACAGTTCAGACATTGAAAGCGTTCCCGAGCGACAGCAAGTTCTTCGTGGATTTGCCGCTGAAAGTGACCGAGGCCGAGGCCTTGGCGGAGTTCGCCAAACTCGGAGCGCCCGACAAAATAACCTTGCCTCAGATTCAAGAGTTCCTCAATAAAACCTTCAAGGCGAGACCGGAGGAAGACTTGAGGCCGTATAAGCCGACCGATTTCAAGCCGATTTCGCAAGGCGGAATGTCCATTTACGCCAACATCACAGACGCAAACTACAAAGCCCTGGCGGAAGCCATTCACATCAAATGGGAGAGTCTCGGCCGACAGATCCCAAAAACTGTCGAGGAGAATCAAAGACAGCACTCCATCATCTATCTGCCGCATCCGTTCATCATTCCGGGGGGACGGTTCCGTGAGATTTACTACTGGGACTCCTTCTGGACCATCCAGGGCTTGTTGGTGTCCGGCATGGCCGAGACGGCGCGCGGGATGATCCGAAACTTCATTCATTTGGTCAACACGGTTGGTCACATTCCGAACGGCAACCGTGTCTACTACATGAAACGCTCGCAGCCGCCCTTCCTGGCGCTGATGGTGGAGGCCTTCGTCAATCACAAGGACACAACTCCGGCGACAGGTCGCGAACTCATCGACGAAGCTCTCCCCGCCTTAGTTAAGGAGCACAAATTCTGGACGGACAACCGGGTGGCGACCTTCACGTATAACAGCAAGAACTACACCCTCAACATCTACAAGGGCGGCATCAGCGAACCGCGGCCAGAGTCCTACCGTGAGGACAGGGAGATCGCGGAGACCTTGCCGGCGGACCAGCAGGAGCGCTTCTACCGGGCGATCGGAGCGGGCGCGGAGAGCGGCTGGGACTTCTCCACCCGGTGGATGGACACGCAGGACGCGGACTTCAACACCATTCGCACGCACACCATCGTCCCCGTGGACCTCAATGCGTTGCTGTGTGCGCATGAGCGAATCTTGGGCGATTATTACACCCTAACAGGAAATACGACCGAAGCCGAAAGGTTCAGAAACCTCGCCCAGAAGCGTGGTGATGAGATCCACGAAGTGTTCTGGAATGACGCCAAGGCGATGTGGAGGGATTACGACCTGAAGACTGGCGCACAGAGGGAGGACTTCTACATCAGTCACATTGCCCCGCTGTTTACGCGCTGTTCAGGTTCCACGGTCAACATCACTGCGACCCCCTTTATGAACCGCCTATTACATTCTTATGATATGAAGACAGTCACCTCGTATCCCGGTGGTGTTCCGCAAGGTCTGAAGGAGCCTAACAAGCACACCCAATGGGATCTCCCCAATGCGTGGCCACCGCATCAGTTGATGTTGGTGGAATCATTTGCTGCCAATTCGGAATTCCGATCACAAGCTCTGCAATGGGCACAGAAGTGGGTGACCGCTGTTGACACTGGTCATCGCTGTTCCGGTTACTTCTACGAGAAGTATGACGTTAACAAAGTGGGAGCTTACGGCGGCGGCGGCGAGTATGCCGTGCAGGAGGGATTCGGCTGGACCAACGGCGGAATTCTTCGCCTTTTGGAGCTCTTCCCGTCGGAGCTGCGGGCTCCCGCGTCCCACACCTGTCCGGCAACCGCGGCACCGCCCACCGCGACAATCGGCACTACAGTCGCATCATCTGCTACTACAGCCGGCACATCATTCATGGTGGCAGGACTTATACTTGGCTCCATTGCCGTAGCTCTCCGTGGAGTATTAGAATAAATACGAGTAGTAACATGAATGTACCGTTCTCTCTCCTAAATCGCTAAACGTGAGACCATGTTGGCATCTCCCAGATCTCACAGTGTCAGAATAGTTTTTCAGGCCAAAGAGCCTCAAATTTGTCTACTGTTATCAATGAGGCATAAATAATTACTTGTTTAAAAAAAAAAAAAA
>comp88604_c1_seq1 len=2235 path=[72000100:0-153 72000567:154-177 72000642:178-1329 72015216:1330-1361 72004872:1362-2234]
CGCAAAGTTTTTGCCACGTGTGTGTTCCACGGCGTGTGTAATCATATCAGGTAGAGCAAAAGCGCCGACGCCGGTCCCATCCGTCCTTGTGTAAAAAAGCAAGCCCACGTTTACATTTAAAATTCGTAGATGGACGTGCTAAGTTGAGTTCTCTTAGATTTCTTATTTCCGAAGAGGGCCTAACCTCCTAGCGCTTCCTCTATGAAAATGCGTTGGACGTTTTGCTGCCTGATTATTTCCCTAGCTCGGTGTGCTACCGCGGCTGATGATGGCCTACCCTGTGACAGTAAGATTTACTGCAGCGGGGATCTTCTTCACACAGTTCAGACATTGAAAGCGTTCCCGAGCGACAGCAAGTTCTTCGTGGATTTGCCGCTGAAAGTGACCGAGGCCGAGGCCTTGGCGGAGTTCGCCAAACTCGGAGCGCCCGACAAAATAACCTTGCCTCAGATTCAAGAGTTCCTCAATAAAACCTTCAAGGCGAGACCGGAGGAAGACTTGAGGCCGTATAAGCCGACCGATTTCAAGCCGATTTCGCAAGGCGGAATGTCCATTTACGCCAACATCACAGACGCAAACTACAAAGCCCTGGCGGAAGCCATTCACATCAAATGGGAGAGTCTCGGCCGACAGATCCCAAAAACTGTCGAGGAGAATCAAAGACAGCACTCCATCATCTATCTGCCGCATCCGTTCATCATTCCGGGGGGACGGTTCCGTGAGATTTACTACTGGGACTCCTTCTGGACCATCCAGGGCTTGTTGGTGTCCGGCATGGCCGAGACGGCGCGCGGGATGATCCGAAACTTCATTCATTTGGTCAACACGGTTGGTCACATTCCGAACGGCAACCGTGTCTACTACATGAAACGCTCGCAGCCGCCCTTCCTGGCGCTGATGGTGGAGGCCTTCGTCAATCACAAGGACACAACTCCGGCGACAGGTCGCGAACTCATCGACGAAGCTCTCCCCGCCTTAGTTAAGGAGCACAAATTCTGGACGGACAACCGGGTGGCGACCTTCACGTATAACAGCAAGAACTACACCCTCAACATCTACAAGGGCGGCATCAGCGAACCGCGGCCAGAGTCCTACCGTGAGGACAGGGAGATCGCGGAGACCTTGCCGGCGGACCAGCAGGAGCGCTTCTACCGGGCGATCGGAGCGGGCGCGGAGAGCGGCTGGGACTTCTCCACCCGGTGGATGGACACGCAGGACGCGGACTTCAACACCATTCGCACGCACACCATCGTCCCCGTGGACCTCAATGCGTTGCTGTGTGCGCATGAGCGAATCTTGGGCGATTATTACACCCTAACAGGAAATACGACCGAAGCCGAAAGGTTCAGAAACCTCGCCCAGAAGCGTGGTGATGAGATCCACGAAGTGTTCTGGAATGACGCCAAGGCGATGTGGAGGGATTACGACCTGAAGACTGGCGCACAGAGGGAGGACTTCTACATCAGTCACATTGCCCCGCTGTTTACGCGCTGTTCAGGTTCCACGGTCAACATCACTGCGACCCCCTTTATGAACCGCCTATTACATTCTTATGATATGAAGACAGTCACCTCGTATCCCGGTGGTGTTCCGCAAGGTCTGAAGGAGCCTAACAAGCACACCCAATGGGATCTCCCCAATGCGTGGCCACCGCATCAGTTGATGTTGGTGGAATCATTTGCTGCCAATTCGGAATTCCGATCACAAGCTCTGCAATGGGCACAGAAGTGGGTGACCGCTGTTGACACTGGTCATCGCTGTTCCGGTTACTTCTACGAGAAGTATGACGTTAACAAAGTGGGAGCTTACGGCGGCGGCGGCGAGTATGCCGTGCAGGAGGGATTCGGCTGGACCAACGGCGGAATTCTTCGCCTTTTGGAGCTCTTCCCGTCGGAGCTGCGGGCTCCCGCGTCCCACACCTGTCCGGCAACCGCGGCACCGCCCACCGCGACAATCGGCACTACAGTCGCATCATCTGCTACTACAGCCGGCACATCATTCATGGTGGCAGGACTTATACTTGGCTCCATTGCCGTAGCTCTCCGTGGAGTATTAGAATAAATACGAGTAGTAACATGAATGTACCGTTCTCTCTCCTAAATCGCTAAACGTGAGACCATGTTGGCATCTCCCAGATCTCACAGTGTCAGAATAGTTTTTCAGGCCAAAGAGCCTCAAATTTGTCTACTGTTATCAATGAGGCATAAATAATTACTTGTTTAAAAAAAAAAAAAA
>comp88604_c1_seq1 len=2235 path=[72000100:0-153 72000567:154-177 72000642:178-1329 72015216:1330-1361 72004872:1362-2234]
CGCAAAGTTTTTGCCACGTGTGTGTTCCACGGCGTGTGTAATCATATCAGGTAGAGCAAAAGCGCCGACGCCGGTCCCATCCGTCCTTGTGTAAAAAAGCAAGCCCACGTTTACATTTAAAATTCGTAGATGGACGTGCTAAGTTGAGTTCTCTTAGATTTCTTATTTCCGAAGAGGGCCTAACCTCCTAGCGCTTCCTCTATGAAAATGCGTTGGACGTTTTGCTGCCTGATTATTTCCCTAGCTCGGTGTGCTACCGCGGCTGATGATGGCCTACCCTGTGACAGTAAGATTTACTGCAGCGGGGATCTTCTTCACACAGTTCAGACATTGAAAGCGTTCCCGAGCGACAGCAAGTTCTTCGTGGATTTGCCGCTGAAAGTGACCGAGGCCGAGGCCTTGGCGGAGTTCGCCAAACTCGGAGCGCCCGACAAAATAACCTTGCCTCAGATTCAAGAGTTCCTCAATAAAACCTTCAAGGCGAGACCGGAGGAAGACTTGAGGCCGTATAAGCCGACCGATTTCAAGCCGATTTCGCAAGGCGGAATGTCCATTTACGCCAACATCACAGACGCAAACTACAAAGCCCTGGCGGAAGCCATTCACATCAAATGGGAGAGTCTCGGCCGACAGATCCCAAAAACTGTCGAGGAGAATCAAAGACAGCACTCCATCATCTATCTGCCGCATCCGTTCATCATTCCGGGGGGACGGTTCCGTGAGATTTACTACTGGGACTCCTTCTGGACCATCCAGGGCTTGTTGGTGTCCGGCATGGCCGAGACGGCGCGCGGGATGATCCGAAACTTCATTCATTTGGTCAACACGGTTGGTCACATTCCGAACGGCAACCGTGTCTACTACATGAAACGCTCGCAGCCGCCCTTCCTGGCGCTGATGGTGGAGGCCTTCGTCAATCACAAGGACACAACTCCGGCGACAGGTCGCGAACTCATCGACGAAGCTCTCCCCGCCTTAGTTAAGGAGCACAAATTCTGGACGGACAACCGGGTGGCGACCTTCACGTATAACAGCAAGAACTACACCCTCAACATCTACAAGGGCGGCATCAGCGAACCGCGGCCAGAGTCCTACCGTGAGGACAGGGAGATCGCGGAGACCTTGCCGGCGGACCAGCAGGAGCGCTTCTACCGGGCGATCGGAGCGGGCGCGGAGAGCGGCTGGGACTTCTCCACCCGGTGGATGGACACGCAGGACGCGGACTTCAACACCATTCGCACGCACACCATCGTCCCCGTGGACCTCAATGCGTTGCTGTGTGCGCATGAGCGAATCTTGGGCGATTATTACACCCTAACAGGAAATACGACCGAAGCCGAAAGGTTCAGAAACCTCGCCCAGAAGCGTGGTGATGAGATCCACGAAGTGTTCTGGAATGACGCCAAGGCGATGTGGAGGGATTACGACCTGAAGACTGGCGCACAGAGGGAGGACTTCTACATCAGTCACATTGCCCCGCTGTTTACGCGCTGTTCAGGTTCCACGGTCAACATCACTGCGACCCCCTTTATGAACCGCCTATTACATTCTTATGATATGAAGACAGTCACCTCGTATCCCGGTGGTGTTCCGCAAGGTCTGAAGGAGCCTAACAAGCACACCCAATGGGATCTCCCCAATGCGTGGCCACCGCATCAGTTGATGTTGGTGGAATCATTTGCTGCCAATTCGGAATTCCGATCACAAGCTCTGCAATGGGCACAGAAGTGGGTGACCGCTGTTGACACTGGTCATCGCTGTTCCGGTTACTTCTACGAGAAGTATGACGTTAACAAAGTGGGAGCTTACGGCGGCGGCGGCGAGTATGCCGTGCAGGAGGGATTCGGCTGGACCAACGGCGGAATTCTTCGCCTTTTGGAGCTCTTCCCGTCGGAGCTGCGGGCTCCCGCGTCCCACACCTGTCCGGCAACCGCGGCACCGCCCACCGCGACAATCGGCACTACAGTCGCATCATCTGCTACTACAGCCGGCACATCATTCATGGTGGCAGGACTTATACTTGGCTCCATTGCCGTAGCTCTCCGTGGAGTATTAGAATAAATACGAGTAGTAACATGAATGTACCGTTCTCTCTCCTAAATCGCTAAACGTGAGACCATGTTGGCATCTCCCAGATCTCACAGTGTCAGAATAGTTTTTCAGGCCAAAGAGCCTCAAATTTGTCTACTGTTATCAATGAGGCATAAATAATTACTTGTTTAAAAAAAAAAAAAA
>comp88653_c0_seq1 len=1413 path=[72156204:0-309 72157376:310-313 72157391:314-1047 72158985:1048-1278 72159626:1279-1282 72159639:1283-1389 72162958:1390-1412]
GCGGCGATGGTGGTGGAGGGCCGAGCAGATCTCACTTCACTACAGATTACGTAATAACCGTGGGAGCACTGCGGCCGGTGAACCCTTCGATATTAGCCTCCTTCAGCGCAATCTCCACCAGTTGGGCGAGGGCATCACGTGTCGATGGCAGTGTTCCATCCGCTAAGCGGCGGGATACTTCGTCAGCGGGCATGTACTGCTCCATGTACAAACGGATTGTGGCCCCCGACGACCCAGTTCCTGATAAACGCAGAACGAAGCGGGAACCGTCTGCGAAGAGGACGCGCACACCTTGGTTTGGAGAGATGCTTTGATCAACAGGGTCCTTGTATTCAAAGTCATCAATCTTAACGACTGCTGCACCACTCAGCGTTGGAATAGACGAAGCTGAAGCCTCTCGTACCTTTGCAAGCACCTTGTCGGCGCCTTCTGTGGAGACACCCTCGTAGTCGTAGCGGCAGTAGTAGTTACGGCCGTAGGTTTTCCAGTGAGATTCGACGATATCTTGAACAGACACCAGGGGTGTACCTGCAGTGTTGAACTTCGCAATGACAGAAAGCCAGGCGAGGAACGCCCACAGACCGTCCTTTTCGCGAACGTGGTTACTCCCGGTGCCAAAACTCTCCTCTCCGCAGATCAACGGGTTGTAGTCAGCACCACCAAACAGCACCTTGGAGTCCATCAAATTTCCGAAGAACTTCCAACCAGTTGGAACCTCAGCGAGTGTGATGTTGAGCGCTTGAGCTACACGGTCGATGGCGCCGCTAGTGGGCATCGAGCGCGCAACGGACTTCACTCCACCAGCAGCCGCGAAGAATGGAATGCTTGTGCTGTTGGCTGCAATCACCGCAACGGAATCGGAAGGCGTTACAAAGAACTGACGACCCAAGATCATATTACGATCTGCATCACCATCAAACGCCGCACCAAACGCTGGAATATCGTGTGCACCTGCTTCAATGCTACCGTCGGCCTTTAATCCCATACGGTGAACAAGTTCATGTGCATAGGTCAGGTTGGGGTCGGGGTGACCACCACCAAAGTCTTCCTTTGGTTCTGCGTTCAGTAAAGCAGATGCTGGTGCACCAAGGATGTCTCCAAGAACTTTCTTAACGTAGGGACCAGCAACGCCATGCATGGCATCGGCAACGAACGTAAAATCTTCGCGCTGAAGTAGTGCTTTGAGCGCCGTGAAGTCGAACACCTTCTGCAGTAGCGCAACGTAGTCATCAGTGGACGAGATTACCTCGACCTCCACATTGCCAAACGTGTGACGTCCCTCTACTGTCAAGTCCACATCCGGAATGTCAGAGGCGATCTTGTACTTGGAAATTTGAAGTGTCTCATTAAAAATGAGATTGGTGAGTTTCTCCTGGGCCGGACCACCATTCTCATTTTTAATGAGACACTTCA
>comp88653_c0_seq2 len=1817 path=[72156204:0-309 72157376:310-313 72157391:314-1047 72158985:1048-1278 72159626:1279-1282 72159639:1283-1389 72160053:1390-1434 72162037:1435-1447 72160268:1448-1816]
GCGGCGATGGTGGTGGAGGGCCGAGCAGATCTCACTTCACTACAGATTACGTAATAACCGTGGGAGCACTGCGGCCGGTGAACCCTTCGATATTAGCCTCCTTCAGCGCAATCTCCACCAGTTGGGCGAGGGCATCACGTGTCGATGGCAGTGTTCCATCCGCTAAGCGGCGGGATACTTCGTCAGCGGGCATGTACTGCTCCATGTACAAACGGATTGTGGCCCCCGACGACCCAGTTCCTGATAAACGCAGAACGAAGCGGGAACCGTCTGCGAAGAGGACGCGCACACCTTGGTTTGGAGAGATGCTTTGATCAACAGGGTCCTTGTATTCAAAGTCATCAATCTTAACGACTGCTGCACCACTCAGCGTTGGAATAGACGAAGCTGAAGCCTCTCGTACCTTTGCAAGCACCTTGTCGGCGCCTTCTGTGGAGACACCCTCGTAGTCGTAGCGGCAGTAGTAGTTACGGCCGTAGGTTTTCCAGTGAGATTCGACGATATCTTGAACAGACACCAGGGGTGTACCTGCAGTGTTGAACTTCGCAATGACAGAAAGCCAGGCGAGGAACGCCCACAGACCGTCCTTTTCGCGAACGTGGTTACTCCCGGTGCCAAAACTCTCCTCTCCGCAGATCAACGGGTTGTAGTCAGCACCACCAAACAGCACCTTGGAGTCCATCAAATTTCCGAAGAACTTCCAACCAGTTGGAACCTCAGCGAGTGTGATGTTGAGCGCTTGAGCTACACGGTCGATGGCGCCGCTAGTGGGCATCGAGCGCGCAACGGACTTCACTCCACCAGCAGCCGCGAAGAATGGAATGCTTGTGCTGTTGGCTGCAATCACCGCAACGGAATCGGAAGGCGTTACAAAGAACTGACGACCCAAGATCATATTACGATCTGCATCACCATCAAACGCCGCACCAAACGCTGGAATATCGTGTGCACCTGCTTCAATGCTACCGTCGGCCTTTAATCCCATACGGTGAACAAGTTCATGTGCATAGGTCAGGTTGGGGTCGGGGTGACCACCACCAAAGTCTTCCTTTGGTTCTGCGTTCAGTAAAGCAGATGCTGGTGCACCAAGGATGTCTCCAAGAACTTTCTTAACGTAGGGACCAGCAACGCCATGCATGGCATCGGCAACGAACGTAAAATCTTCGCGCTGAAGTAGTGCTTTGAGCGCCGTGAAGTCGAACACCTTCTGCAGTAGCGCAACGTAGTCATCAGTGGACGAGATTACCTCGACCTCCACATTGCCAAACGTGTGACGTCCCTCTACTGTCAAGTCCACATCCGGAATGTCAGAGGCGATCTTGTACTTGGAAATTTGAAGTGTCTCATTAAAAATGAGATTGGTGAGTTTCTCCTGGGCCGGACCACCATTCTCTCCGTTGTATTTGATGCCAAAGTCCTCCGTCGGGCCACCAGGGTTGTGGCTTGCAGTCAAGATGAAAGCACCCTTGGCAACAAAACCACCTTCACGTTCACGCACAACTGCGGACACTGCGGGAGTTGATAGCAAGCCATCACGACCAACCCATACGCGCTTGACACCGTTGGCAGCTGCAATCTTGATAATGATTTGGCATGCCTCGCGACCGTAGTATCGACCATCACCTCCGACCACGAGCACCTCAGGTATACCACCGTTTGCCTCGAGGACGTTGAATGTTGCTTGGACGAAATTAGCGAGATAGTGGGGTTGCTGGAACACGGTGACCTTCTTACGAAGTCCTGACGTTCCTGGCTTTTGATCCTTGTAGGCAATGGTGGCAATCTCAGTCATAGCTGTTCCAATAAAGTACAGAAAC
>comp88742_c0_seq1 len=1849 path=[72443471:0-368 72444508:369-381 72444543:382-533 72450114:534-537 72444926:538-1375 72451226:1376-1500 72449480:1501-1504 72448088:1505-1848]
GTTTCTGTACTTTATTGGAACAGCTATGACTGAGATTGCCACCATTGCCTACAAGGATCAAAAGCCAGGAACGTCAGGACTTCGTAAGAAGGTCACCGTGTTCCAGCAACCCCACTATCTCGCTAATTTCGTCCAAGCAACATTCAACGTCCTCGAGGCAAACGGTGGTATACCTGAGGTGCTCGTGGTCGGAGGTGATGGTCGATACTACGGTCGCGAGGCATGCCAAATCATTATCAAGATTGCAGCTGCCAACGGTGTCAAGCGCGTATGGGTTGGTCGTGATGGCTTGCTATCAACTCCCGCAGTGTCCGCAGTTGTGCGTGAACGTGAAGGTGGTTTTGTTGCCAAGGGTGCTTTCATCTTGACCGCAAGCCACAATCCTGGTGGCCCGACGGAGGACTTTGGCATCAAATACAACGGAGAGAATGGTGGTCCGGCCCAGGAGAAACTCACCAATCTCATTTTTAATGAGACACTTCAAATTTCCAAGTACAAGATCGCCTCTGACATTCCGGATGTGGACTTGACAGTAGAGGGACGTCACACGTTTGGCAATGTGGAGGTCGAGGTAATCTCGTCCACTGATGACTACGTTGCGCTACTGCAGAAGGTGTTCGACTTCACGGCGCTCAAAGCACTACTTCAGCGCGAAGATTTTACGTTCGTTGCCGATGCCATGCATGGCGTTGCTGGTCCCTACGTTAAGAAAGTTCTTGGAGACATCCTTGGTGCACCAGCATCTGCTTTACTGAACGCAGAACCAAAGGAAGACTTTGGTGGTGGTCACCCCGACCCCAACCTGACCTATGCACATGAACTTGTTCACCGTATGGGATTAAAGGCCGACGGTAGCATTGAAGCAGGTGCACACGATATTCCAGCGTTTGGTGCGGCGTTTGATGGTGATGCAGATCGTAATATGATCTTGGGTCGTCAGTTCTTTGTAACGCCTTCCGATTCCGTTGCGGTGATTGCAGCCAACAGCACAAGCATTCCATTCTTCGCGGCTGCTGGTGGAGTGAAGTCCGTTGCGCGCTCGATGCCCACTAGCGGCGCCATCGATCGTGTAGCTCAAGCGCTCAACATCACACTCGCTGAGGTTCCAACTGGTTGGAAGTTCTTCGGAAATTTGATGGACTCCAAGGTGCTGTTTGGTGGTGCTGACTACAACCCGTTGATCTGCGGAGAGGAGAGTTTTGGCACCGGGAGTAACCACGTTCGCGAAAAGGACGGTCTGTGGGCGTTCCTCGCCTGGCTTTCTGTCATTGCGAAGTTCAACACTGCAGGTACACCCCTGGTGTCTGTTCAAGATATCGTCGAATCTCACTGGAAAACCTACGGCCGTAACTACTACTGCCGCTACGACTACGAGGGTCTCCACTGAAGGCGCCGACAAGGTGCTTGCAAAGGTACGAGAGGCTTCAGCTTCGTCTATTCCAACGCTGAGTGGTGCAGCAGTCGTTAAGATTGATGACTTTGAATACAAGGACCCTGTTGATCAAAGCATCTCTCCAAACCAAGGTGTGCGCGTCCTCTTCGCAGACGGTTCTCGCTTCGTTCTGCGTTTATCAGGAACTGGGTCGTCGGGGGCCACAATCCGTTTGTACATGGAGCAGTACATGCCCGCTGACGAAGTATCCCGCCGCTTAGCGGATGGAACACTGCCATCGACACGTGATGCCCTCGCCCAACTGGTGGAGATTGCGCTGAAGGAGGCTAATATCGAAGGGTTCACCGGCCGCAGTGCTCCCACGGTTATTACGTAATCTGTAGTGAAGTGAGATATGCTCGGCCCACCACCACCATCGTCGCATCGTTTCAGGCAATTATCGAGTGAACATCAACA
>comp88742_c0_seq1 len=1849 path=[72443471:0-368 72444508:369-381 72444543:382-533 72450114:534-537 72444926:538-1375 72451226:1376-1500 72449480:1501-1504 72448088:1505-1848]
GTTTCTGTACTTTATTGGAACAGCTATGACTGAGATTGCCACCATTGCCTACAAGGATCAAAAGCCAGGAACGTCAGGACTTCGTAAGAAGGTCACCGTGTTCCAGCAACCCCACTATCTCGCTAATTTCGTCCAAGCAACATTCAACGTCCTCGAGGCAAACGGTGGTATACCTGAGGTGCTCGTGGTCGGAGGTGATGGTCGATACTACGGTCGCGAGGCATGCCAAATCATTATCAAGATTGCAGCTGCCAACGGTGTCAAGCGCGTATGGGTTGGTCGTGATGGCTTGCTATCAACTCCCGCAGTGTCCGCAGTTGTGCGTGAACGTGAAGGTGGTTTTGTTGCCAAGGGTGCTTTCATCTTGACCGCAAGCCACAATCCTGGTGGCCCGACGGAGGACTTTGGCATCAAATACAACGGAGAGAATGGTGGTCCGGCCCAGGAGAAACTCACCAATCTCATTTTTAATGAGACACTTCAAATTTCCAAGTACAAGATCGCCTCTGACATTCCGGATGTGGACTTGACAGTAGAGGGACGTCACACGTTTGGCAATGTGGAGGTCGAGGTAATCTCGTCCACTGATGACTACGTTGCGCTACTGCAGAAGGTGTTCGACTTCACGGCGCTCAAAGCACTACTTCAGCGCGAAGATTTTACGTTCGTTGCCGATGCCATGCATGGCGTTGCTGGTCCCTACGTTAAGAAAGTTCTTGGAGACATCCTTGGTGCACCAGCATCTGCTTTACTGAACGCAGAACCAAAGGAAGACTTTGGTGGTGGTCACCCCGACCCCAACCTGACCTATGCACATGAACTTGTTCACCGTATGGGATTAAAGGCCGACGGTAGCATTGAAGCAGGTGCACACGATATTCCAGCGTTTGGTGCGGCGTTTGATGGTGATGCAGATCGTAATATGATCTTGGGTCGTCAGTTCTTTGTAACGCCTTCCGATTCCGTTGCGGTGATTGCAGCCAACAGCACAAGCATTCCATTCTTCGCGGCTGCTGGTGGAGTGAAGTCCGTTGCGCGCTCGATGCCCACTAGCGGCGCCATCGATCGTGTAGCTCAAGCGCTCAACATCACACTCGCTGAGGTTCCAACTGGTTGGAAGTTCTTCGGAAATTTGATGGACTCCAAGGTGCTGTTTGGTGGTGCTGACTACAACCCGTTGATCTGCGGAGAGGAGAGTTTTGGCACCGGGAGTAACCACGTTCGCGAAAAGGACGGTCTGTGGGCGTTCCTCGCCTGGCTTTCTGTCATTGCGAAGTTCAACACTGCAGGTACACCCCTGGTGTCTGTTCAAGATATCGTCGAATCTCACTGGAAAACCTACGGCCGTAACTACTACTGCCGCTACGACTACGAGGGTCTCCACTGAAGGCGCCGACAAGGTGCTTGCAAAGGTACGAGAGGCTTCAGCTTCGTCTATTCCAACGCTGAGTGGTGCAGCAGTCGTTAAGATTGATGACTTTGAATACAAGGACCCTGTTGATCAAAGCATCTCTCCAAACCAAGGTGTGCGCGTCCTCTTCGCAGACGGTTCTCGCTTCGTTCTGCGTTTATCAGGAACTGGGTCGTCGGGGGCCACAATCCGTTTGTACATGGAGCAGTACATGCCCGCTGACGAAGTATCCCGCCGCTTAGCGGATGGAACACTGCCATCGACACGTGATGCCCTCGCCCAACTGGTGGAGATTGCGCTGAAGGAGGCTAATATCGAAGGGTTCACCGGCCGCAGTGCTCCCACGGTTATTACGTAATCTGTAGTGAAGTGAGATATGCTCGGCCCACCACCACCATCGTCGCATCGTTTCAGGCAATTATCGAGTGAACATCAACA
>comp89015_c0_seq1 len=2164 path=[73257639:0-23 73257734:24-60 73266562:61-64 73257865:65-145 73258163:146-1319 73261742:1320-1330 73261764:1331-1547 73264399:1548-1557 73262278:1558-1578 73262351:1579-1582 73266698:1583-1604 73262417:1605-1620 73262458:1621-1648 73262539:1649-1657 73262568:1658-1681 73262649:1682-1701 73262706:1702-1769 73262912:1770-1818 73263055:1819-2064 73263791:2065-2125 73266146:2126-2163]
GAGTCAAGACATGACTTTTTGGGGGTGATTTTGGACGATTTCATGAAAAATGGGCAAAAACACCAAAAAAACCATATTTTTCGGCATGTTTTGCGGCAAGCGAGAGTTGTTTCGCGGTTTCACCTTTTTGCCAGTTGCTATTGGTTCCTTCTTGATCGAATACACATCATGGTTGCTAGAAAGGGAGAACTTTTGGCTTACTTGACACGTGGGGACCATCAGCGGCCCCCTACTGTATGTCAGACCCACACCGACCATCATTCCAAAGTTGCCAAATCTCGAGATGACACTTTTGAAATCTGCTATCAATGACGCTTCGAGTTATGTCGGGCGTGGAAGGAAGCCGAACTGTTGAGGCCTCACCAGCTCCAGCAACGCCGCATCCACAAACGTGACCAGCTTACCCTCTGCACCTGCATCTCTGGAAATGATTTCGGCGTACCACTTAATCTTTGGTTCGGTCCCACTACCGCGCACAGTGAGCGACACACCGTTATCAAAATAGAACGTGATCATAGGACTTACCGTGGATGAGGGCAACACCGCCTTGTGGTCTGCCTTGCTGGTATCGAGGCCAACGGAGAGGTCTCGAATAGAAACCACAGTCGCACCTGCTACCGTGGATGGGTACGTGCCCTTCTCCAACGTGCGCATGCTGTCGAACATGTCTCGTGTCTTGGAACTGTCCTTGCTGACGACGTACGAGTTATACGACGCGTGGATGCCATAGGTAGCGTAGATGTCCGCAAGTTTGTCTGTTAACCGCTTGCCTCCCTCCACCGCCTCCAAGTAGTGGACAAGGTCTACCATAACTGCTGCTGCCGTGACGCCATCCTTGTCGAATACTCGAGTACCGCACATGAACCCAATCGCCTCTTCAAAGGCAAACAACACCTTATGTCCCTTGGTCCGTTGCAGCTCCTCTGACCGGCTACCCATCCACTTAAAGCCGGTGAGGGTCTCCTCGAATGAAAAGCCCTCCTTCTCAGCCATGGACTTGAGAATCATGCTGCTCACAGCACTGCTTACCATGGTGACGTCGTGGGACATGACCCCACCTGCCGCCTTGAAACAGTGCAAAGACCACCACCCAAGCAAGGCACCAATGTGGTTCCCCGTGAACACTTTCCATGCTCCGTCCTCCTGACGTTCGGCAACGGCGAGGCGATCGGCGTCGGGATCGTTGGCCAGGATGACGCGGCTACCAGCTGCCTCCGCAGTCTTCATGGACAAATTCAGCGCGCTCTTGCCCTCTTCGGGATTAGGGAAGGCGACGGTGGGAAACTCCGGGTCAGGATCGACCTGCTCCTTCACGAGCACGATGTTCTCATGTCGAACGCCAAACACCGCCAAGGACTGCTTGGTAAACTGCGTCCCCACTCCATGCATAGCGGTGTACGTAAATTTGGCGGATGATGTCTCCGCCGCTGCCTTTTGCGTGCTCATCACGGCCAAGGACGCAAAGTATGCATTCCATGTGTCTTCCGTCGGGTCGATCGCTCCCTCCTGAGTCTCCCACGACGATTGCAGTGGGGCGAGGTGCTCCTCGATACACTTGGCGATACCCTCATCGTGGGGTGGGATGATCTGAGCTCCATTCGTCCAATACACCTTGTAACCGTTATCCTGCTTGGGGTTGTGGCTAGCGGTCACCATCACCCCCGCCACACAATTGCGACGCAGTACAGTGAAGGGCACAAATGGAGTGCATACAATGTTGGGAAACAAGTAGGTTTTAATGTTGCTGGCAAGGAAGACGTTGGCAGATAGACGTGCGAAGCGACTGCTGTGATGACGAGCATCGTTACCGACCACGATACCGCGTGTTGCAAGGTCCTCCGCGCTGAACGTACTCTTAAGGTATGCTGCTAGTCCCTGTGCTGCTTGGATCACCGTGAGATCATTCATCTGGCTGGTGCCGGCACCCATGGCGGACCTCAAACCTGCTGTACCAAACTCCATACGTGAACCGAAGAGGACCTGCAGACGAGCTACATCCCCTTTGGCCTCCAGTTCTCGCACCTCTTGTAGCGTAGCGTCGTTACGGTCCCACGCCAACCACTGATCGATAGCTGCACGTAGCTCTGGTGAGATCGTGATGGACATAGTTGAAATCTGAAGTGCTGATCTCTCTTTCAATATGCAAGGCAATAAAGTACAGAAA
>comp89547_c0_seq2 len=1144 path=[74961991:0-73 74962141:74-146 74962249:147-175 74970453:176-191 74962315:192-319 74962508:320-368 74962581:369-436 74970016:437-456 74962690:457-517 74969767:518-533 74962767:534-580 74969899:581-590 74962847:591-807 74963643:808-818 74963674:819-888 74964003:889-889 74964009:890-1120 74971950:1121-1143]
TATTGAGAGATCACAGCACTTCAGATTTCAACTATGTCCATCACGATCTCACCAGAGCTACGTGCAGCTATCGACCAATGGTTAGCATGGGACCGTAACGACGCTACCCTGCAAGAGGTACGAGACCTGGAGGCCAAAGGGGATGTGGCTCGTCTGCAGGTCCTCTTCGGTTCACGCATGGAGTTTGGTACGGCAGGTTTGAGGTCCGCCATGGGTGCCGGCACCAGCCAGATGAATGATCTCACGGTGATCCAAGCAGCACAGGGACTAGCAGCATACCTTAAGAGTACGTTCAGCGCGGAGGACCTTGCAACACGCGGTATCGTGGTCGGTAACGATGCTCGTCATCACAGCAGTCGCTTCGCACGTCTATCTGCCAACGTCTTCCTTGCCAGCAACATTAAAACCTACTTGTTTCCCAACATTGTATGCACTCCATTTGTGCCCTTCACTGTACTGCGTCGCAATTGTGTGGCGGGGGTGATGGTGACCGCTAGCCACAACCCCAAGCAGGATAACGGTTACAAGGTGTATTGGACGAATGGAGCTCAGATCATCCCACCCCACGATGAGGGTATCGCCAAGTGTATCGAGGAGCACCTCGCCCCACTGCAATCGTCGTGGGAGACTCAGGAGGGAGCGATCGACCCGACGGAAGACACATGGAATGCATACTTTGCGTCCTTGGCCGTGATGAGCACGCAAAAGGCAGCGGCGGAGACATCATCCGCCAAATTTACGTACACCGCTATGCATGGAGTGGGGACGCAGTTTACCAAGCAGTCCTTGGCGGTGTTTGGCGTTCGACATGAGAACATCGTGCTCGTGAAGGAGCAGGTCGATCCTGACCCGGAGTTTCCCACCGTCGCCTTCCCTAATCCCGAAGAGGGCAAGAGCGCGCTGAATTTGTCCATGAAGACTGCGGAGGCAGCTGGTAGCCGCGTCATCCTGGCCAACGATCCCGACGCCGATCGCCTCGCCGTTGCCGAACGTCAGGAGGACGGAGCATGGAAAGTGTTCACGGGGAACCACATTGGTGCCTTGCTTGGGTGGTGGTCTTTGCACTGTTTCAAGGCGGCAGGTGGGGTCATGTCCCGCGACGTCACCATGGTAAGCAGTGCTGAGCAGCATGATTCTCAAGTCC
>comp89547_c0_seq3 len=2077 path=[74961991:0-73 74962141:74-146 74962249:147-175 74970453:176-191 74962315:192-319 74962508:320-368 74962581:369-436 74970016:437-456 74962690:457-517 74969767:518-533 74962767:534-580 74969899:581-590 74962847:591-807 74963643:808-818 74963674:819-888 74964003:889-889 74964009:890-1120 74964931:1121-1992 74968305:1993-2076]
TATTGAGAGATCACAGCACTTCAGATTTCAACTATGTCCATCACGATCTCACCAGAGCTACGTGCAGCTATCGACCAATGGTTAGCATGGGACCGTAACGACGCTACCCTGCAAGAGGTACGAGACCTGGAGGCCAAAGGGGATGTGGCTCGTCTGCAGGTCCTCTTCGGTTCACGCATGGAGTTTGGTACGGCAGGTTTGAGGTCCGCCATGGGTGCCGGCACCAGCCAGATGAATGATCTCACGGTGATCCAAGCAGCACAGGGACTAGCAGCATACCTTAAGAGTACGTTCAGCGCGGAGGACCTTGCAACACGCGGTATCGTGGTCGGTAACGATGCTCGTCATCACAGCAGTCGCTTCGCACGTCTATCTGCCAACGTCTTCCTTGCCAGCAACATTAAAACCTACTTGTTTCCCAACATTGTATGCACTCCATTTGTGCCCTTCACTGTACTGCGTCGCAATTGTGTGGCGGGGGTGATGGTGACCGCTAGCCACAACCCCAAGCAGGATAACGGTTACAAGGTGTATTGGACGAATGGAGCTCAGATCATCCCACCCCACGATGAGGGTATCGCCAAGTGTATCGAGGAGCACCTCGCCCCACTGCAATCGTCGTGGGAGACTCAGGAGGGAGCGATCGACCCGACGGAAGACACATGGAATGCATACTTTGCGTCCTTGGCCGTGATGAGCACGCAAAAGGCAGCGGCGGAGACATCATCCGCCAAATTTACGTACACCGCTATGCATGGAGTGGGGACGCAGTTTACCAAGCAGTCCTTGGCGGTGTTTGGCGTTCGACATGAGAACATCGTGCTCGTGAAGGAGCAGGTCGATCCTGACCCGGAGTTTCCCACCGTCGCCTTCCCTAATCCCGAAGAGGGCAAGAGCGCGCTGAATTTGTCCATGAAGACTGCGGAGGCAGCTGGTAGCCGCGTCATCCTGGCCAACGATCCCGACGCCGATCGCCTCGCCGTTGCCGAACGTCAGGAGGACGGAGCATGGAAAGTGTTCACGGGGAACCACATTGGTGCCTTGCTTGGGTGGTGGTCTTTGCACTGTTTCAAGGCGGCAGGTGGGGTCATGTCCCGCGACGTCACCATGGTAAGCAGTGCTGTGAGCAGCATGATTCTCAAGTCCATGGCTGAGAAGGAGGGCTTTTCATTCGAGGAGACCCTCACCGGCTTTAAGTGGATGGGTAGCCGGTCAGAGGAGCTGCAACGGACCAAGGGACATAAGGTGTTGTTTGCCTTTGAAGAGGCGATTGGGTTCATGTGCGGTACTCGAGTATTCGACAAGGATGGCGTCACGGCAGCAGCAGTTATGGTAGACCTTGTCCACTACTTGGAGGCGGTGGAGGGAGGCAAGCGGTTAACAGACAAACTTGCGGACATCTACGCTACCTATGGCATCCACGCGTCGTATAACTCGTACGTCGTCAGCAAGGACAGTTCCAAGACACGAGACATGTTCGACAGCATGCGCACGTTGGAGAAGGGCACGTACCCATCCACGGTAGCAGGTGCGACTGTGGTTTCTATTCGAGACCTCTCCGTTGGCCTCGATACCAGCAAGGCAGACCACAAGGCGGTGTTGCCCTCATCCACGGTAAGTCCTATGATCACGTTCTATTTTGATAACGGTGTGTCGCTCACTGTGCGCGGTAGTGGGACCGAACCAAAGATTAAGTGGTACGCCGAAATCATTTCCAGAGATGCAGGTGCAGAGGGTAAGCTGGTCACGTTTGTGGATGCGGCGTTGCTGGAGCTGGTGAGGCCTCAACAGTTCGGCTTCCTTCCACGCCCGACATAACTCGAAGCGTCATTGATAGCAGATTTCAAAAGTGTCATCTCGAGATTTGGCAACTTTGGAATGATGGTCGGTGTGGGTCTGACATACAGTAGGGGGCCGCTGATGGTCCCCACGTGTCAAGTAAGCCAAAAGTTCTCCCTTTCTAGCAACCATGATGTGTATTCGATCAAGAAGGAACCAATAGCAACTGGCAAAAAGGTGAAACCGCGAAACAACTCTCGCTTGCCGCAAAACATGCCGAAAAATATGGTTTTTTGGC
>comp89841_c0_seq1 len=650 path=[75913030:0-88 75913400:89-153 75913662:154-239 75909057:240-585 75909927:586-604 75915010:605-611 75914348:612-649]
AAAAGAAGCCTGTTTTCGATTGGAACAGCCCTTGCGTGGAAATTACAAAACAAAATGGCGGCCAAGAAATACCCAAACGTAAAAATTCCGTGAGTTTTAGGCAAAATTGCGTCTAAAAGCATTTCGAAATGACTTTGAATCTTTCAAATTGTAGTTTTATACCAAGAGCAGCAAATCATAAAGCAACGTCGATGGGTGAGGAACCCTTCATCTCCAAGATGGAACCGCATAAAAAAGTACCTCGCCAGTGATTGACGATGACCAGTCCGAAGACGTAGCAGTAAATCCTCTTCAACATCAGCTCCGAAATCGGCGACCTCACACTATGCACCCACGCCTTGGCCACATCCTGGACGTAGATGAAGAACAGGCCCCCGACCAAGGCAATGGCCGCGGACAGCGCAATGCTGGGGACGCTGGAGATGACGGACGGCGGATCCTGCGGCAGGATGTAGAGGTCCAACAGTTGAAAGGTGCCTCGCCAGTAAGACACCACCAGCGGAGCGATACAACAGACGGTCAGCAGCGCGTCCAGCACATCGCGAGTGACCTTCCAAACACGCGGTCGCTTTCGCATTCCTTCCCGGTCCTGATCGACGCATTGGTAGACGCCTGGAAGCAGCAAAAGGAGCAGCAGGTTTATACACTAG
>comp89841_c0_seq1 len=650 path=[75913030:0-88 75913400:89-153 75913662:154-239 75909057:240-585 75909927:586-604 75915010:605-611 75914348:612-649]
AAAAGAAGCCTGTTTTCGATTGGAACAGCCCTTGCGTGGAAATTACAAAACAAAATGGCGGCCAAGAAATACCCAAACGTAAAAATTCCGTGAGTTTTAGGCAAAATTGCGTCTAAAAGCATTTCGAAATGACTTTGAATCTTTCAAATTGTAGTTTTATACCAAGAGCAGCAAATCATAAAGCAACGTCGATGGGTGAGGAACCCTTCATCTCCAAGATGGAACCGCATAAAAAAGTACCTCGCCAGTGATTGACGATGACCAGTCCGAAGACGTAGCAGTAAATCCTCTTCAACATCAGCTCCGAAATCGGCGACCTCACACTATGCACCCACGCCTTGGCCACATCCTGGACGTAGATGAAGAACAGGCCCCCGACCAAGGCAATGGCCGCGGACAGCGCAATGCTGGGGACGCTGGAGATGACGGACGGCGGATCCTGCGGCAGGATGTAGAGGTCCAACAGTTGAAAGGTGCCTCGCCAGTAAGACACCACCAGCGGAGCGATACAACAGACGGTCAGCAGCGCGTCCAGCACATCGCGAGTGACCTTCCAAACACGCGGTCGCTTTCGCATTCCTTCCCGGTCCTGATCGACGCATTGGTAGACGCCTGGAAGCAGCAAAAGGAGCAGCAGGTTTATACACTAG
>comp89841_c0_seq1 len=650 path=[75913030:0-88 75913400:89-153 75913662:154-239 75909057:240-585 75909927:586-604 75915010:605-611 75914348:612-649]
AAAAGAAGCCTGTTTTCGATTGGAACAGCCCTTGCGTGGAAATTACAAAACAAAATGGCGGCCAAGAAATACCCAAACGTAAAAATTCCGTGAGTTTTAGGCAAAATTGCGTCTAAAAGCATTTCGAAATGACTTTGAATCTTTCAAATTGTAGTTTTATACCAAGAGCAGCAAATCATAAAGCAACGTCGATGGGTGAGGAACCCTTCATCTCCAAGATGGAACCGCATAAAAAAGTACCTCGCCAGTGATTGACGATGACCAGTCCGAAGACGTAGCAGTAAATCCTCTTCAACATCAGCTCCGAAATCGGCGACCTCACACTATGCACCCACGCCTTGGCCACATCCTGGACGTAGATGAAGAACAGGCCCCCGACCAAGGCAATGGCCGCGGACAGCGCAATGCTGGGGACGCTGGAGATGACGGACGGCGGATCCTGCGGCAGGATGTAGAGGTCCAACAGTTGAAAGGTGCCTCGCCAGTAAGACACCACCAGCGGAGCGATACAACAGACGGTCAGCAGCGCGTCCAGCACATCGCGAGTGACCTTCCAAACACGCGGTCGCTTTCGCATTCCTTCCCGGTCCTGATCGACGCATTGGTAGACGCCTGGAAGCAGCAAAAGGAGCAGCAGGTTTATACACTAG
>comp90089_c0_seq3 len=561 path=[76735445:0-152 76719486:153-423 76734411:424-560]
GTAAGAAACCTTTACTCATCAAAGAAAAGTCTTTGAAGTTTGCTGGATTGATTGTTGAACTTGTTTGTTGACTGGGCTGATTACCGTACTTGGTGTTTGACTTGAGTGACGATTTTCCATCCCGTCTTGACCTTCGATGTTTCTCTCTTTAAGCGCCGACCAAGGAGCTCCATGACGATCGCGGAAGCTGGTGCCATCGGAAGTGCCGCCTCTCGGCATGTTCGTGCACTGTCCGCCACCCAACCGCTACCGGTCACCCGCACCATGCATAACGCTAGTGAGCTTCGAGCTAGCGACAGGAACTCCGCGGGTTATGTTGCGACATTATCGTCAACACAAAAACCACCACCACCACCAAACAAGGCCAACCGCTTTCTCGGTGGGAGCTTCGAAGACAAGGAAAATCGGCTCGCCACGAAAGAAGGTGCGGTTCCGGGTCCTCGTTGTATAAGTATGACGCGCTGCAGTGAAAGTGCCTCTCAGTCTCTACTGCCACTTTTTCCGCATCACCAAGCGTAGAATTTACGTTGCTCTACGGCAAGCATTGGTTTTGTGTTTTTT
>comp90334_c0_seq1 len=2061 path=[77529345:0-838 77532088:839-842 77532096:843-1229 77533961:1230-1232 77533974:1233-2060]
AAGAAACGCATTGTTTGTCATTGCACATGGAGCATGCAAGAGAGAACACCAGATACACTGGTGCAATCCAGCATATTCCTGGGAACCTTCCAACAAACAAAGGGCAGTAAGTACACTTCGACGCTGGGTAAATTAATAAGCGCAGAATATTCGCAACTAGCAACATCACTGCACCCGCAACAAGCTCACAGCGTCATGTGGCATCTCCTATCAGCATACTGGTGTCGTCAGTTCTGTGTTGTACCTGTCCAGGATCCACAAGATCAGCCCGTTGGTCCATCCAAAGCCTGTTTGCACAACGTACTCACCTCCGTGTCCAGCTGCTCCGTATGCAGTGACATTGTATTTTTCAAAGAGAGCACCCGTACTCACGTAGCCGCAATACGTTGTGGTAATCCAAGTTTGTGCCAATGCTAGCGCTTGTGTGCGGTAAGAAGGTTTGTTGAGGAGGCTGGCACCGTTCTCCAGAGCTAGAATGGAAAAGAATTGTACAGGGCTCCAGGCGTTTGGGTAGTCCCACTGCTGGCCTGATGTGCTGAGCGATGCTGGTACGCCGCCTACACCTGTGTTGCGGTTCAATTGGTCTAGAGCGTTGGTCAGTGTCGCCGCACTGATGTTAGCAGCGAACTCATACGTTGCGAGCAGGGTGCTACTGCTACCAAACCATCGTGCATCATTGGACTGAGAGTCGAGCAGGAAGTCACCAATCGTCGCGCTCGGTGCGTTCGCAACAAAATACCGGCCCGCACTCGATAGCCGCTGATTTGCCCATTGTGTGTACTCACTACACAGTGCAGGATCAGGCGCGATACCGCCAGCGCAAGTCCAGTTCTTCATGATCGCCTCGCCCTGTAGCAGCACACCGTTCAAATCAGCAGGCACAACGTTCTGAGCATCGACATTTTCAATTGACGTACTCTGGTTGGCGAACCAGCGAGTAGAATAGTCCCATCCACTCTCAGCACCCGTAGCAAGGTTTCCATACAGATCCTGTGCAGTGCGACCAATGCTGTTCTGCAATGTGGCGACATCCTCTCGATACGATTCGGGTCTGGGATCACTCGTTGTCGCGTAATAGCGATTCAACACATCACTCGGTGATATCGTTCCCGTGCTAGGTACCCGATGCCCAGTTTCCATCCAGAAGCGATGCTCTTGGTGTAAGAGTGGGATTGCCTCTTGTAGAATAGACGTATCGTGGGTCTCATCAACGTATGCCTGCACCATCAGCGTCAGGAAGGGTGGCTGCGACCGATCCACGTAGTACACACGTGCACCATTGGGGACAAATCCGTAACTCTTTACCATAAAAAACATATTCTCCAACACGCTGCGAGCGGTCGTGGTGAGGTTCGACACCAGCAGGCCACGAATGATCCAATAGGTATCCCAATAGTAGAACTCACGGAAACGCCCACCAGGGACAACGAACGCATCAGGGAGCGGCATGGAGCTTTGACACAATGGGCCGCAAGAAAAGGTCAAGTTGAACCGTCTCGTCAAATTCTTCCACACTTGATGCACGTTGTAGCCGAAGTTGCGTAATTCCGCATTTTGAATCTTGGCAAGACGCGGGGGTTGAGGAACAAAATCTGGAGGTGGTACAGCGTACACCTCAGACCCAGCCGGTGCAAAGTACTCTTCGACAAACGCCGATAGGTTAAACGTAGGGCTGTCTTTTTGTGCTGCATACGCGGCCAAAATAAGGTTGGGGGCAATTCGGCATGGCATATCTACGAAGGTTTTCGAGTCTGGGAACAAAGGTGGTTGCGATAGTTGAACTGCATTCAACAGCTCTCCAGTGCAATAGATCGGATGGTCGCACGACAAAGTTGCCACGGTTGGCGATGATGAATGCGTATCGTTGTCAAGCGAATTGTACCGCAGATAGAGTGCGATGGTGGCACCCATTAGTATGAGAAACAGCACGACGCCTGCCGCAACAAATTTCTTGTGAGATCGTTGTTCATCAATTGACGCTTTCTCCGCCAGCAATGCGGTACTCACCCGGTCGGGACTCTCCATATTCTCTTTGTATGGATCCAATAAAGTACAGAAACA
>comp90334_c0_seq1 len=2061 path=[77529345:0-838 77532088:839-842 77532096:843-1229 77533961:1230-1232 77533974:1233-2060]
AAGAAACGCATTGTTTGTCATTGCACATGGAGCATGCAAGAGAGAACACCAGATACACTGGTGCAATCCAGCATATTCCTGGGAACCTTCCAACAAACAAAGGGCAGTAAGTACACTTCGACGCTGGGTAAATTAATAAGCGCAGAATATTCGCAACTAGCAACATCACTGCACCCGCAACAAGCTCACAGCGTCATGTGGCATCTCCTATCAGCATACTGGTGTCGTCAGTTCTGTGTTGTACCTGTCCAGGATCCACAAGATCAGCCCGTTGGTCCATCCAAAGCCTGTTTGCACAACGTACTCACCTCCGTGTCCAGCTGCTCCGTATGCAGTGACATTGTATTTTTCAAAGAGAGCACCCGTACTCACGTAGCCGCAATACGTTGTGGTAATCCAAGTTTGTGCCAATGCTAGCGCTTGTGTGCGGTAAGAAGGTTTGTTGAGGAGGCTGGCACCGTTCTCCAGAGCTAGAATGGAAAAGAATTGTACAGGGCTCCAGGCGTTTGGGTAGTCCCACTGCTGGCCTGATGTGCTGAGCGATGCTGGTACGCCGCCTACACCTGTGTTGCGGTTCAATTGGTCTAGAGCGTTGGTCAGTGTCGCCGCACTGATGTTAGCAGCGAACTCATACGTTGCGAGCAGGGTGCTACTGCTACCAAACCATCGTGCATCATTGGACTGAGAGTCGAGCAGGAAGTCACCAATCGTCGCGCTCGGTGCGTTCGCAACAAAATACCGGCCCGCACTCGATAGCCGCTGATTTGCCCATTGTGTGTACTCACTACACAGTGCAGGATCAGGCGCGATACCGCCAGCGCAAGTCCAGTTCTTCATGATCGCCTCGCCCTGTAGCAGCACACCGTTCAAATCAGCAGGCACAACGTTCTGAGCATCGACATTTTCAATTGACGTACTCTGGTTGGCGAACCAGCGAGTAGAATAGTCCCATCCACTCTCAGCACCCGTAGCAAGGTTTCCATACAGATCCTGTGCAGTGCGACCAATGCTGTTCTGCAATGTGGCGACATCCTCTCGATACGATTCGGGTCTGGGATCACTCGTTGTCGCGTAATAGCGATTCAACACATCACTCGGTGATATCGTTCCCGTGCTAGGTACCCGATGCCCAGTTTCCATCCAGAAGCGATGCTCTTGGTGTAAGAGTGGGATTGCCTCTTGTAGAATAGACGTATCGTGGGTCTCATCAACGTATGCCTGCACCATCAGCGTCAGGAAGGGTGGCTGCGACCGATCCACGTAGTACACACGTGCACCATTGGGGACAAATCCGTAACTCTTTACCATAAAAAACATATTCTCCAACACGCTGCGAGCGGTCGTGGTGAGGTTCGACACCAGCAGGCCACGAATGATCCAATAGGTATCCCAATAGTAGAACTCACGGAAACGCCCACCAGGGACAACGAACGCATCAGGGAGCGGCATGGAGCTTTGACACAATGGGCCGCAAGAAAAGGTCAAGTTGAACCGTCTCGTCAAATTCTTCCACACTTGATGCACGTTGTAGCCGAAGTTGCGTAATTCCGCATTTTGAATCTTGGCAAGACGCGGGGGTTGAGGAACAAAATCTGGAGGTGGTACAGCGTACACCTCAGACCCAGCCGGTGCAAAGTACTCTTCGACAAACGCCGATAGGTTAAACGTAGGGCTGTCTTTTTGTGCTGCATACGCGGCCAAAATAAGGTTGGGGGCAATTCGGCATGGCATATCTACGAAGGTTTTCGAGTCTGGGAACAAAGGTGGTTGCGATAGTTGAACTGCATTCAACAGCTCTCCAGTGCAATAGATCGGATGGTCGCACGACAAAGTTGCCACGGTTGGCGATGATGAATGCGTATCGTTGTCAAGCGAATTGTACCGCAGATAGAGTGCGATGGTGGCACCCATTAGTATGAGAAACAGCACGACGCCTGCCGCAACAAATTTCTTGTGAGATCGTTGTTCATCAATTGACGCTTTCTCCGCCAGCAATGCGGTACTCACCCGGTCGGGACTCTCCATATTCTCTTTGTATGGATCCAATAAAGTACAGAAACA
>comp90334_c0_seq1 len=2061 path=[77529345:0-838 77532088:839-842 77532096:843-1229 77533961:1230-1232 77533974:1233-2060]
AAGAAACGCATTGTTTGTCATTGCACATGGAGCATGCAAGAGAGAACACCAGATACACTGGTGCAATCCAGCATATTCCTGGGAACCTTCCAACAAACAAAGGGCAGTAAGTACACTTCGACGCTGGGTAAATTAATAAGCGCAGAATATTCGCAACTAGCAACATCACTGCACCCGCAACAAGCTCACAGCGTCATGTGGCATCTCCTATCAGCATACTGGTGTCGTCAGTTCTGTGTTGTACCTGTCCAGGATCCACAAGATCAGCCCGTTGGTCCATCCAAAGCCTGTTTGCACAACGTACTCACCTCCGTGTCCAGCTGCTCCGTATGCAGTGACATTGTATTTTTCAAAGAGAGCACCCGTACTCACGTAGCCGCAATACGTTGTGGTAATCCAAGTTTGTGCCAATGCTAGCGCTTGTGTGCGGTAAGAAGGTTTGTTGAGGAGGCTGGCACCGTTCTCCAGAGCTAGAATGGAAAAGAATTGTACAGGGCTCCAGGCGTTTGGGTAGTCCCACTGCTGGCCTGATGTGCTGAGCGATGCTGGTACGCCGCCTACACCTGTGTTGCGGTTCAATTGGTCTAGAGCGTTGGTCAGTGTCGCCGCACTGATGTTAGCAGCGAACTCATACGTTGCGAGCAGGGTGCTACTGCTACCAAACCATCGTGCATCATTGGACTGAGAGTCGAGCAGGAAGTCACCAATCGTCGCGCTCGGTGCGTTCGCAACAAAATACCGGCCCGCACTCGATAGCCGCTGATTTGCCCATTGTGTGTACTCACTACACAGTGCAGGATCAGGCGCGATACCGCCAGCGCAAGTCCAGTTCTTCATGATCGCCTCGCCCTGTAGCAGCACACCGTTCAAATCAGCAGGCACAACGTTCTGAGCATCGACATTTTCAATTGACGTACTCTGGTTGGCGAACCAGCGAGTAGAATAGTCCCATCCACTCTCAGCACCCGTAGCAAGGTTTCCATACAGATCCTGTGCAGTGCGACCAATGCTGTTCTGCAATGTGGCGACATCCTCTCGATACGATTCGGGTCTGGGATCACTCGTTGTCGCGTAATAGCGATTCAACACATCACTCGGTGATATCGTTCCCGTGCTAGGTACCCGATGCCCAGTTTCCATCCAGAAGCGATGCTCTTGGTGTAAGAGTGGGATTGCCTCTTGTAGAATAGACGTATCGTGGGTCTCATCAACGTATGCCTGCACCATCAGCGTCAGGAAGGGTGGCTGCGACCGATCCACGTAGTACACACGTGCACCATTGGGGACAAATCCGTAACTCTTTACCATAAAAAACATATTCTCCAACACGCTGCGAGCGGTCGTGGTGAGGTTCGACACCAGCAGGCCACGAATGATCCAATAGGTATCCCAATAGTAGAACTCACGGAAACGCCCACCAGGGACAACGAACGCATCAGGGAGCGGCATGGAGCTTTGACACAATGGGCCGCAAGAAAAGGTCAAGTTGAACCGTCTCGTCAAATTCTTCCACACTTGATGCACGTTGTAGCCGAAGTTGCGTAATTCCGCATTTTGAATCTTGGCAAGACGCGGGGGTTGAGGAACAAAATCTGGAGGTGGTACAGCGTACACCTCAGACCCAGCCGGTGCAAAGTACTCTTCGACAAACGCCGATAGGTTAAACGTAGGGCTGTCTTTTTGTGCTGCATACGCGGCCAAAATAAGGTTGGGGGCAATTCGGCATGGCATATCTACGAAGGTTTTCGAGTCTGGGAACAAAGGTGGTTGCGATAGTTGAACTGCATTCAACAGCTCTCCAGTGCAATAGATCGGATGGTCGCACGACAAAGTTGCCACGGTTGGCGATGATGAATGCGTATCGTTGTCAAGCGAATTGTACCGCAGATAGAGTGCGATGGTGGCACCCATTAGTATGAGAAACAGCACGACGCCTGCCGCAACAAATTTCTTGTGAGATCGTTGTTCATCAATTGACGCTTTCTCCGCCAGCAATGCGGTACTCACCCGGTCGGGACTCTCCATATTCTCTTTGTATGGATCCAATAAAGTACAGAAACA
>comp90334_c0_seq1 len=2061 path=[77529345:0-838 77532088:839-842 77532096:843-1229 77533961:1230-1232 77533974:1233-2060]
AAGAAACGCATTGTTTGTCATTGCACATGGAGCATGCAAGAGAGAACACCAGATACACTGGTGCAATCCAGCATATTCCTGGGAACCTTCCAACAAACAAAGGGCAGTAAGTACACTTCGACGCTGGGTAAATTAATAAGCGCAGAATATTCGCAACTAGCAACATCACTGCACCCGCAACAAGCTCACAGCGTCATGTGGCATCTCCTATCAGCATACTGGTGTCGTCAGTTCTGTGTTGTACCTGTCCAGGATCCACAAGATCAGCCCGTTGGTCCATCCAAAGCCTGTTTGCACAACGTACTCACCTCCGTGTCCAGCTGCTCCGTATGCAGTGACATTGTATTTTTCAAAGAGAGCACCCGTACTCACGTAGCCGCAATACGTTGTGGTAATCCAAGTTTGTGCCAATGCTAGCGCTTGTGTGCGGTAAGAAGGTTTGTTGAGGAGGCTGGCACCGTTCTCCAGAGCTAGAATGGAAAAGAATTGTACAGGGCTCCAGGCGTTTGGGTAGTCCCACTGCTGGCCTGATGTGCTGAGCGATGCTGGTACGCCGCCTACACCTGTGTTGCGGTTCAATTGGTCTAGAGCGTTGGTCAGTGTCGCCGCACTGATGTTAGCAGCGAACTCATACGTTGCGAGCAGGGTGCTACTGCTACCAAACCATCGTGCATCATTGGACTGAGAGTCGAGCAGGAAGTCACCAATCGTCGCGCTCGGTGCGTTCGCAACAAAATACCGGCCCGCACTCGATAGCCGCTGATTTGCCCATTGTGTGTACTCACTACACAGTGCAGGATCAGGCGCGATACCGCCAGCGCAAGTCCAGTTCTTCATGATCGCCTCGCCCTGTAGCAGCACACCGTTCAAATCAGCAGGCACAACGTTCTGAGCATCGACATTTTCAATTGACGTACTCTGGTTGGCGAACCAGCGAGTAGAATAGTCCCATCCACTCTCAGCACCCGTAGCAAGGTTTCCATACAGATCCTGTGCAGTGCGACCAATGCTGTTCTGCAATGTGGCGACATCCTCTCGATACGATTCGGGTCTGGGATCACTCGTTGTCGCGTAATAGCGATTCAACACATCACTCGGTGATATCGTTCCCGTGCTAGGTACCCGATGCCCAGTTTCCATCCAGAAGCGATGCTCTTGGTGTAAGAGTGGGATTGCCTCTTGTAGAATAGACGTATCGTGGGTCTCATCAACGTATGCCTGCACCATCAGCGTCAGGAAGGGTGGCTGCGACCGATCCACGTAGTACACACGTGCACCATTGGGGACAAATCCGTAACTCTTTACCATAAAAAACATATTCTCCAACACGCTGCGAGCGGTCGTGGTGAGGTTCGACACCAGCAGGCCACGAATGATCCAATAGGTATCCCAATAGTAGAACTCACGGAAACGCCCACCAGGGACAACGAACGCATCAGGGAGCGGCATGGAGCTTTGACACAATGGGCCGCAAGAAAAGGTCAAGTTGAACCGTCTCGTCAAATTCTTCCACACTTGATGCACGTTGTAGCCGAAGTTGCGTAATTCCGCATTTTGAATCTTGGCAAGACGCGGGGGTTGAGGAACAAAATCTGGAGGTGGTACAGCGTACACCTCAGACCCAGCCGGTGCAAAGTACTCTTCGACAAACGCCGATAGGTTAAACGTAGGGCTGTCTTTTTGTGCTGCATACGCGGCCAAAATAAGGTTGGGGGCAATTCGGCATGGCATATCTACGAAGGTTTTCGAGTCTGGGAACAAAGGTGGTTGCGATAGTTGAACTGCATTCAACAGCTCTCCAGTGCAATAGATCGGATGGTCGCACGACAAAGTTGCCACGGTTGGCGATGATGAATGCGTATCGTTGTCAAGCGAATTGTACCGCAGATAGAGTGCGATGGTGGCACCCATTAGTATGAGAAACAGCACGACGCCTGCCGCAACAAATTTCTTGTGAGATCGTTGTTCATCAATTGACGCTTTCTCCGCCAGCAATGCGGTACTCACCCGGTCGGGACTCTCCATATTCTCTTTGTATGGATCCAATAAAGTACAGAAACA
>comp90334_c0_seq1 len=2061 path=[77529345:0-838 77532088:839-842 77532096:843-1229 77533961:1230-1232 77533974:1233-2060]
AAGAAACGCATTGTTTGTCATTGCACATGGAGCATGCAAGAGAGAACACCAGATACACTGGTGCAATCCAGCATATTCCTGGGAACCTTCCAACAAACAAAGGGCAGTAAGTACACTTCGACGCTGGGTAAATTAATAAGCGCAGAATATTCGCAACTAGCAACATCACTGCACCCGCAACAAGCTCACAGCGTCATGTGGCATCTCCTATCAGCATACTGGTGTCGTCAGTTCTGTGTTGTACCTGTCCAGGATCCACAAGATCAGCCCGTTGGTCCATCCAAAGCCTGTTTGCACAACGTACTCACCTCCGTGTCCAGCTGCTCCGTATGCAGTGACATTGTATTTTTCAAAGAGAGCACCCGTACTCACGTAGCCGCAATACGTTGTGGTAATCCAAGTTTGTGCCAATGCTAGCGCTTGTGTGCGGTAAGAAGGTTTGTTGAGGAGGCTGGCACCGTTCTCCAGAGCTAGAATGGAAAAGAATTGTACAGGGCTCCAGGCGTTTGGGTAGTCCCACTGCTGGCCTGATGTGCTGAGCGATGCTGGTACGCCGCCTACACCTGTGTTGCGGTTCAATTGGTCTAGAGCGTTGGTCAGTGTCGCCGCACTGATGTTAGCAGCGAACTCATACGTTGCGAGCAGGGTGCTACTGCTACCAAACCATCGTGCATCATTGGACTGAGAGTCGAGCAGGAAGTCACCAATCGTCGCGCTCGGTGCGTTCGCAACAAAATACCGGCCCGCACTCGATAGCCGCTGATTTGCCCATTGTGTGTACTCACTACACAGTGCAGGATCAGGCGCGATACCGCCAGCGCAAGTCCAGTTCTTCATGATCGCCTCGCCCTGTAGCAGCACACCGTTCAAATCAGCAGGCACAACGTTCTGAGCATCGACATTTTCAATTGACGTACTCTGGTTGGCGAACCAGCGAGTAGAATAGTCCCATCCACTCTCAGCACCCGTAGCAAGGTTTCCATACAGATCCTGTGCAGTGCGACCAATGCTGTTCTGCAATGTGGCGACATCCTCTCGATACGATTCGGGTCTGGGATCACTCGTTGTCGCGTAATAGCGATTCAACACATCACTCGGTGATATCGTTCCCGTGCTAGGTACCCGATGCCCAGTTTCCATCCAGAAGCGATGCTCTTGGTGTAAGAGTGGGATTGCCTCTTGTAGAATAGACGTATCGTGGGTCTCATCAACGTATGCCTGCACCATCAGCGTCAGGAAGGGTGGCTGCGACCGATCCACGTAGTACACACGTGCACCATTGGGGACAAATCCGTAACTCTTTACCATAAAAAACATATTCTCCAACACGCTGCGAGCGGTCGTGGTGAGGTTCGACACCAGCAGGCCACGAATGATCCAATAGGTATCCCAATAGTAGAACTCACGGAAACGCCCACCAGGGACAACGAACGCATCAGGGAGCGGCATGGAGCTTTGACACAATGGGCCGCAAGAAAAGGTCAAGTTGAACCGTCTCGTCAAATTCTTCCACACTTGATGCACGTTGTAGCCGAAGTTGCGTAATTCCGCATTTTGAATCTTGGCAAGACGCGGGGGTTGAGGAACAAAATCTGGAGGTGGTACAGCGTACACCTCAGACCCAGCCGGTGCAAAGTACTCTTCGACAAACGCCGATAGGTTAAACGTAGGGCTGTCTTTTTGTGCTGCATACGCGGCCAAAATAAGGTTGGGGGCAATTCGGCATGGCATATCTACGAAGGTTTTCGAGTCTGGGAACAAAGGTGGTTGCGATAGTTGAACTGCATTCAACAGCTCTCCAGTGCAATAGATCGGATGGTCGCACGACAAAGTTGCCACGGTTGGCGATGATGAATGCGTATCGTTGTCAAGCGAATTGTACCGCAGATAGAGTGCGATGGTGGCACCCATTAGTATGAGAAACAGCACGACGCCTGCCGCAACAAATTTCTTGTGAGATCGTTGTTCATCAATTGACGCTTTCTCCGCCAGCAATGCGGTACTCACCCGGTCGGGACTCTCCATATTCTCTTTGTATGGATCCAATAAAGTACAGAAACA
>comp90334_c1_seq1 len=2056 path=[77521500:0-124 77522071:125-424 77523228:425-824 77524403:825-827 77524413:828-1214 77526145:1215-1218 77526162:1219-1666 77528032:1667-1688 77528118:1689-1956 77528922:1957-2055]
TTCTGTACTTTATTGGATCCATACAAAGAGAATATGGAGAGTCCCGACCGGGTGAGTACCGCATTGCTGGCGGAGAAAGCGTCAATTGATGAACAACGATCTCACAAGAAATTTGTTGCGGCAGGCGTCGTGCTGTTTCTCATACTAATGGGTGCCACCATCGCACTCTATCTGCGGTACAATTCGCTTGACAACGATACGCATTCATCATCGCCAACCGTGGCAACTTTGTCGTGCGACCATCCGATCTATTGCACTGGAGAGCTGTTGAATGCAGTTCAACTATCGCAACCACCTTTGTTCCCAGACTCGAAAACCTTCGTAGATATGCCATGCCGAATTGCCCCCAACCTTATTTTGGCCGCGTATGCAGCACAAAAAGACAGCCCTACGTTTAACCTATCGGCGTTTGTCGAAGAGTACTTTGCACCGGCTGGGTCTGAGGTGTATGCTGTACCACCTCCAGATTTTGTTCCTCAACCCCCGCGTCTTGCCAAGATTCAAAATGCGGAATTACGCAACTTCGGCTACAACGTGCATCAAGTGTGGAAGAATTTGACGAGACGGTTCAACTTGACCTTTTCTTGCGGCCCATTGTGTCAAAGCTCCATGCCGCTCCCTGATGCGTTCGTTGTCCCTGGTGGGCGTTTCCGTGAGTTCTACTATTGGGATACCTACTGGATCATTCGTGGCCTGCTGGTGTCGAACCTCACCACGACCGCTCGCAGCGTGTTGGAGAATATGTTTTTTATGGTAAAGAGTTACGGATTTGTCCCCAATGGTGCACGTGTGTACTACGTGGATCGGTCGCAGCCACCCTTCCTGACGCTGATGGTGCAGGCATACGTTGATGAGACCCACGATACGTCTATTCTACAAGAGGCAATCCCACTCTTACACCAAGAGCATCGCTTCTGGATGGAAACTGGGCATCGGGTACCTAGCACGGGAACGATATCACCGAGTGATGTGTTGAATCGCTATTACGCGACAACGAGTGATCCCAGACCCGAATCGTATCGAGAGGATGTCGCCACATTGCAGAACAGCATTGGTCGCACTGCACAGGATCTGTATGGAAACCTTGCTACGGGTGCTGAGAGTGGATGGGACTATTCTACTCGCTGGTTCGCCAACCAGAGTACGTCAATTGAAAATGTCGATGCTCAGAACGTTGTGCCTGCTGATTTGAACGGTGTGCTGCTACAGGGCGAGGCGATCATGAAGAACTGGACTTGCGCTGGCGGTATCGCGCCTGATCCTGCACTGTGCAGTGAGTACACACAATGGGCAAATCAGCGGCTATCGAGTGCGGGCCGGTATTTTGTTGCGAACGCACCGAGCGCGACGATTGGTGACTTCCTGCTCGACTCTCAGTCCAATGATGCACGATGGTTTGGTAGCAGTAGCACCCTGCTCGCAACGTATGAGTTCGCTGCTAACATCAGTGCGGCGACACTGACCAACGCTCTAGACCAATTGAACCGCAACACAGGTGTAGGCGGCGTACCAGCATCGCTCAGCACATCAGGCCAGCAGTGGGACTACCCAAACGCCTGGAGCCCTGTACAATTCTTTTCCATTCTAGCTCTGGAGAACGGTGCCAGCCTCCTCAACAAACCTTCTTACCGCACACAAGCGCTAGCATTGGCACAAACTTGGATTACCACAACGTATTGCGGCTACGTGAGTACGGGTGCTCTCTTTGAAAAATACAATGTCACTGCATACGGAGCAGCTGGACACGGAGGTGAGTACGTTGTGCAAACAGGCTTTGGATGGACCAACGGGCTAATCTTGTGGATCCTGGACAGGTACAACACAGAACTGACGACACCAGTATGCTGATAGGAGATGCCACATGACGCTGTGAGCTTGTTGCGGGTGCAGTGATGTTGCTAGTTGCGAATATTCTGCGCTTATTAATTTACCCAGCGTCGAAGTGTACTTACTGCCCTTTGTTTGTTGGAAGGTTCCCAGGAATATGCTGGATTGCACCAGTGTACAGTACTGTATCTGGTGTTCTCTCTTGCATTCTCCATGTGCAATGACAGAC
>comp90334_c1_seq1 len=2056 path=[77521500:0-124 77522071:125-424 77523228:425-824 77524403:825-827 77524413:828-1214 77526145:1215-1218 77526162:1219-1666 77528032:1667-1688 77528118:1689-1956 77528922:1957-2055]
TTCTGTACTTTATTGGATCCATACAAAGAGAATATGGAGAGTCCCGACCGGGTGAGTACCGCATTGCTGGCGGAGAAAGCGTCAATTGATGAACAACGATCTCACAAGAAATTTGTTGCGGCAGGCGTCGTGCTGTTTCTCATACTAATGGGTGCCACCATCGCACTCTATCTGCGGTACAATTCGCTTGACAACGATACGCATTCATCATCGCCAACCGTGGCAACTTTGTCGTGCGACCATCCGATCTATTGCACTGGAGAGCTGTTGAATGCAGTTCAACTATCGCAACCACCTTTGTTCCCAGACTCGAAAACCTTCGTAGATATGCCATGCCGAATTGCCCCCAACCTTATTTTGGCCGCGTATGCAGCACAAAAAGACAGCCCTACGTTTAACCTATCGGCGTTTGTCGAAGAGTACTTTGCACCGGCTGGGTCTGAGGTGTATGCTGTACCACCTCCAGATTTTGTTCCTCAACCCCCGCGTCTTGCCAAGATTCAAAATGCGGAATTACGCAACTTCGGCTACAACGTGCATCAAGTGTGGAAGAATTTGACGAGACGGTTCAACTTGACCTTTTCTTGCGGCCCATTGTGTCAAAGCTCCATGCCGCTCCCTGATGCGTTCGTTGTCCCTGGTGGGCGTTTCCGTGAGTTCTACTATTGGGATACCTACTGGATCATTCGTGGCCTGCTGGTGTCGAACCTCACCACGACCGCTCGCAGCGTGTTGGAGAATATGTTTTTTATGGTAAAGAGTTACGGATTTGTCCCCAATGGTGCACGTGTGTACTACGTGGATCGGTCGCAGCCACCCTTCCTGACGCTGATGGTGCAGGCATACGTTGATGAGACCCACGATACGTCTATTCTACAAGAGGCAATCCCACTCTTACACCAAGAGCATCGCTTCTGGATGGAAACTGGGCATCGGGTACCTAGCACGGGAACGATATCACCGAGTGATGTGTTGAATCGCTATTACGCGACAACGAGTGATCCCAGACCCGAATCGTATCGAGAGGATGTCGCCACATTGCAGAACAGCATTGGTCGCACTGCACAGGATCTGTATGGAAACCTTGCTACGGGTGCTGAGAGTGGATGGGACTATTCTACTCGCTGGTTCGCCAACCAGAGTACGTCAATTGAAAATGTCGATGCTCAGAACGTTGTGCCTGCTGATTTGAACGGTGTGCTGCTACAGGGCGAGGCGATCATGAAGAACTGGACTTGCGCTGGCGGTATCGCGCCTGATCCTGCACTGTGCAGTGAGTACACACAATGGGCAAATCAGCGGCTATCGAGTGCGGGCCGGTATTTTGTTGCGAACGCACCGAGCGCGACGATTGGTGACTTCCTGCTCGACTCTCAGTCCAATGATGCACGATGGTTTGGTAGCAGTAGCACCCTGCTCGCAACGTATGAGTTCGCTGCTAACATCAGTGCGGCGACACTGACCAACGCTCTAGACCAATTGAACCGCAACACAGGTGTAGGCGGCGTACCAGCATCGCTCAGCACATCAGGCCAGCAGTGGGACTACCCAAACGCCTGGAGCCCTGTACAATTCTTTTCCATTCTAGCTCTGGAGAACGGTGCCAGCCTCCTCAACAAACCTTCTTACCGCACACAAGCGCTAGCATTGGCACAAACTTGGATTACCACAACGTATTGCGGCTACGTGAGTACGGGTGCTCTCTTTGAAAAATACAATGTCACTGCATACGGAGCAGCTGGACACGGAGGTGAGTACGTTGTGCAAACAGGCTTTGGATGGACCAACGGGCTAATCTTGTGGATCCTGGACAGGTACAACACAGAACTGACGACACCAGTATGCTGATAGGAGATGCCACATGACGCTGTGAGCTTGTTGCGGGTGCAGTGATGTTGCTAGTTGCGAATATTCTGCGCTTATTAATTTACCCAGCGTCGAAGTGTACTTACTGCCCTTTGTTTGTTGGAAGGTTCCCAGGAATATGCTGGATTGCACCAGTGTACAGTACTGTATCTGGTGTTCTCTCTTGCATTCTCCATGTGCAATGACAGAC
>comp90334_c1_seq1 len=2056 path=[77521500:0-124 77522071:125-424 77523228:425-824 77524403:825-827 77524413:828-1214 77526145:1215-1218 77526162:1219-1666 77528032:1667-1688 77528118:1689-1956 77528922:1957-2055]
TTCTGTACTTTATTGGATCCATACAAAGAGAATATGGAGAGTCCCGACCGGGTGAGTACCGCATTGCTGGCGGAGAAAGCGTCAATTGATGAACAACGATCTCACAAGAAATTTGTTGCGGCAGGCGTCGTGCTGTTTCTCATACTAATGGGTGCCACCATCGCACTCTATCTGCGGTACAATTCGCTTGACAACGATACGCATTCATCATCGCCAACCGTGGCAACTTTGTCGTGCGACCATCCGATCTATTGCACTGGAGAGCTGTTGAATGCAGTTCAACTATCGCAACCACCTTTGTTCCCAGACTCGAAAACCTTCGTAGATATGCCATGCCGAATTGCCCCCAACCTTATTTTGGCCGCGTATGCAGCACAAAAAGACAGCCCTACGTTTAACCTATCGGCGTTTGTCGAAGAGTACTTTGCACCGGCTGGGTCTGAGGTGTATGCTGTACCACCTCCAGATTTTGTTCCTCAACCCCCGCGTCTTGCCAAGATTCAAAATGCGGAATTACGCAACTTCGGCTACAACGTGCATCAAGTGTGGAAGAATTTGACGAGACGGTTCAACTTGACCTTTTCTTGCGGCCCATTGTGTCAAAGCTCCATGCCGCTCCCTGATGCGTTCGTTGTCCCTGGTGGGCGTTTCCGTGAGTTCTACTATTGGGATACCTACTGGATCATTCGTGGCCTGCTGGTGTCGAACCTCACCACGACCGCTCGCAGCGTGTTGGAGAATATGTTTTTTATGGTAAAGAGTTACGGATTTGTCCCCAATGGTGCACGTGTGTACTACGTGGATCGGTCGCAGCCACCCTTCCTGACGCTGATGGTGCAGGCATACGTTGATGAGACCCACGATACGTCTATTCTACAAGAGGCAATCCCACTCTTACACCAAGAGCATCGCTTCTGGATGGAAACTGGGCATCGGGTACCTAGCACGGGAACGATATCACCGAGTGATGTGTTGAATCGCTATTACGCGACAACGAGTGATCCCAGACCCGAATCGTATCGAGAGGATGTCGCCACATTGCAGAACAGCATTGGTCGCACTGCACAGGATCTGTATGGAAACCTTGCTACGGGTGCTGAGAGTGGATGGGACTATTCTACTCGCTGGTTCGCCAACCAGAGTACGTCAATTGAAAATGTCGATGCTCAGAACGTTGTGCCTGCTGATTTGAACGGTGTGCTGCTACAGGGCGAGGCGATCATGAAGAACTGGACTTGCGCTGGCGGTATCGCGCCTGATCCTGCACTGTGCAGTGAGTACACACAATGGGCAAATCAGCGGCTATCGAGTGCGGGCCGGTATTTTGTTGCGAACGCACCGAGCGCGACGATTGGTGACTTCCTGCTCGACTCTCAGTCCAATGATGCACGATGGTTTGGTAGCAGTAGCACCCTGCTCGCAACGTATGAGTTCGCTGCTAACATCAGTGCGGCGACACTGACCAACGCTCTAGACCAATTGAACCGCAACACAGGTGTAGGCGGCGTACCAGCATCGCTCAGCACATCAGGCCAGCAGTGGGACTACCCAAACGCCTGGAGCCCTGTACAATTCTTTTCCATTCTAGCTCTGGAGAACGGTGCCAGCCTCCTCAACAAACCTTCTTACCGCACACAAGCGCTAGCATTGGCACAAACTTGGATTACCACAACGTATTGCGGCTACGTGAGTACGGGTGCTCTCTTTGAAAAATACAATGTCACTGCATACGGAGCAGCTGGACACGGAGGTGAGTACGTTGTGCAAACAGGCTTTGGATGGACCAACGGGCTAATCTTGTGGATCCTGGACAGGTACAACACAGAACTGACGACACCAGTATGCTGATAGGAGATGCCACATGACGCTGTGAGCTTGTTGCGGGTGCAGTGATGTTGCTAGTTGCGAATATTCTGCGCTTATTAATTTACCCAGCGTCGAAGTGTACTTACTGCCCTTTGTTTGTTGGAAGGTTCCCAGGAATATGCTGGATTGCACCAGTGTACAGTACTGTATCTGGTGTTCTCTCTTGCATTCTCCATGTGCAATGACAGAC
>comp90334_c1_seq1 len=2056 path=[77521500:0-124 77522071:125-424 77523228:425-824 77524403:825-827 77524413:828-1214 77526145:1215-1218 77526162:1219-1666 77528032:1667-1688 77528118:1689-1956 77528922:1957-2055]
TTCTGTACTTTATTGGATCCATACAAAGAGAATATGGAGAGTCCCGACCGGGTGAGTACCGCATTGCTGGCGGAGAAAGCGTCAATTGATGAACAACGATCTCACAAGAAATTTGTTGCGGCAGGCGTCGTGCTGTTTCTCATACTAATGGGTGCCACCATCGCACTCTATCTGCGGTACAATTCGCTTGACAACGATACGCATTCATCATCGCCAACCGTGGCAACTTTGTCGTGCGACCATCCGATCTATTGCACTGGAGAGCTGTTGAATGCAGTTCAACTATCGCAACCACCTTTGTTCCCAGACTCGAAAACCTTCGTAGATATGCCATGCCGAATTGCCCCCAACCTTATTTTGGCCGCGTATGCAGCACAAAAAGACAGCCCTACGTTTAACCTATCGGCGTTTGTCGAAGAGTACTTTGCACCGGCTGGGTCTGAGGTGTATGCTGTACCACCTCCAGATTTTGTTCCTCAACCCCCGCGTCTTGCCAAGATTCAAAATGCGGAATTACGCAACTTCGGCTACAACGTGCATCAAGTGTGGAAGAATTTGACGAGACGGTTCAACTTGACCTTTTCTTGCGGCCCATTGTGTCAAAGCTCCATGCCGCTCCCTGATGCGTTCGTTGTCCCTGGTGGGCGTTTCCGTGAGTTCTACTATTGGGATACCTACTGGATCATTCGTGGCCTGCTGGTGTCGAACCTCACCACGACCGCTCGCAGCGTGTTGGAGAATATGTTTTTTATGGTAAAGAGTTACGGATTTGTCCCCAATGGTGCACGTGTGTACTACGTGGATCGGTCGCAGCCACCCTTCCTGACGCTGATGGTGCAGGCATACGTTGATGAGACCCACGATACGTCTATTCTACAAGAGGCAATCCCACTCTTACACCAAGAGCATCGCTTCTGGATGGAAACTGGGCATCGGGTACCTAGCACGGGAACGATATCACCGAGTGATGTGTTGAATCGCTATTACGCGACAACGAGTGATCCCAGACCCGAATCGTATCGAGAGGATGTCGCCACATTGCAGAACAGCATTGGTCGCACTGCACAGGATCTGTATGGAAACCTTGCTACGGGTGCTGAGAGTGGATGGGACTATTCTACTCGCTGGTTCGCCAACCAGAGTACGTCAATTGAAAATGTCGATGCTCAGAACGTTGTGCCTGCTGATTTGAACGGTGTGCTGCTACAGGGCGAGGCGATCATGAAGAACTGGACTTGCGCTGGCGGTATCGCGCCTGATCCTGCACTGTGCAGTGAGTACACACAATGGGCAAATCAGCGGCTATCGAGTGCGGGCCGGTATTTTGTTGCGAACGCACCGAGCGCGACGATTGGTGACTTCCTGCTCGACTCTCAGTCCAATGATGCACGATGGTTTGGTAGCAGTAGCACCCTGCTCGCAACGTATGAGTTCGCTGCTAACATCAGTGCGGCGACACTGACCAACGCTCTAGACCAATTGAACCGCAACACAGGTGTAGGCGGCGTACCAGCATCGCTCAGCACATCAGGCCAGCAGTGGGACTACCCAAACGCCTGGAGCCCTGTACAATTCTTTTCCATTCTAGCTCTGGAGAACGGTGCCAGCCTCCTCAACAAACCTTCTTACCGCACACAAGCGCTAGCATTGGCACAAACTTGGATTACCACAACGTATTGCGGCTACGTGAGTACGGGTGCTCTCTTTGAAAAATACAATGTCACTGCATACGGAGCAGCTGGACACGGAGGTGAGTACGTTGTGCAAACAGGCTTTGGATGGACCAACGGGCTAATCTTGTGGATCCTGGACAGGTACAACACAGAACTGACGACACCAGTATGCTGATAGGAGATGCCACATGACGCTGTGAGCTTGTTGCGGGTGCAGTGATGTTGCTAGTTGCGAATATTCTGCGCTTATTAATTTACCCAGCGTCGAAGTGTACTTACTGCCCTTTGTTTGTTGGAAGGTTCCCAGGAATATGCTGGATTGCACCAGTGTACAGTACTGTATCTGGTGTTCTCTCTTGCATTCTCCATGTGCAATGACAGAC
>comp90334_c1_seq1 len=2056 path=[77521500:0-124 77522071:125-424 77523228:425-824 77524403:825-827 77524413:828-1214 77526145:1215-1218 77526162:1219-1666 77528032:1667-1688 77528118:1689-1956 77528922:1957-2055]
TTCTGTACTTTATTGGATCCATACAAAGAGAATATGGAGAGTCCCGACCGGGTGAGTACCGCATTGCTGGCGGAGAAAGCGTCAATTGATGAACAACGATCTCACAAGAAATTTGTTGCGGCAGGCGTCGTGCTGTTTCTCATACTAATGGGTGCCACCATCGCACTCTATCTGCGGTACAATTCGCTTGACAACGATACGCATTCATCATCGCCAACCGTGGCAACTTTGTCGTGCGACCATCCGATCTATTGCACTGGAGAGCTGTTGAATGCAGTTCAACTATCGCAACCACCTTTGTTCCCAGACTCGAAAACCTTCGTAGATATGCCATGCCGAATTGCCCCCAACCTTATTTTGGCCGCGTATGCAGCACAAAAAGACAGCCCTACGTTTAACCTATCGGCGTTTGTCGAAGAGTACTTTGCACCGGCTGGGTCTGAGGTGTATGCTGTACCACCTCCAGATTTTGTTCCTCAACCCCCGCGTCTTGCCAAGATTCAAAATGCGGAATTACGCAACTTCGGCTACAACGTGCATCAAGTGTGGAAGAATTTGACGAGACGGTTCAACTTGACCTTTTCTTGCGGCCCATTGTGTCAAAGCTCCATGCCGCTCCCTGATGCGTTCGTTGTCCCTGGTGGGCGTTTCCGTGAGTTCTACTATTGGGATACCTACTGGATCATTCGTGGCCTGCTGGTGTCGAACCTCACCACGACCGCTCGCAGCGTGTTGGAGAATATGTTTTTTATGGTAAAGAGTTACGGATTTGTCCCCAATGGTGCACGTGTGTACTACGTGGATCGGTCGCAGCCACCCTTCCTGACGCTGATGGTGCAGGCATACGTTGATGAGACCCACGATACGTCTATTCTACAAGAGGCAATCCCACTCTTACACCAAGAGCATCGCTTCTGGATGGAAACTGGGCATCGGGTACCTAGCACGGGAACGATATCACCGAGTGATGTGTTGAATCGCTATTACGCGACAACGAGTGATCCCAGACCCGAATCGTATCGAGAGGATGTCGCCACATTGCAGAACAGCATTGGTCGCACTGCACAGGATCTGTATGGAAACCTTGCTACGGGTGCTGAGAGTGGATGGGACTATTCTACTCGCTGGTTCGCCAACCAGAGTACGTCAATTGAAAATGTCGATGCTCAGAACGTTGTGCCTGCTGATTTGAACGGTGTGCTGCTACAGGGCGAGGCGATCATGAAGAACTGGACTTGCGCTGGCGGTATCGCGCCTGATCCTGCACTGTGCAGTGAGTACACACAATGGGCAAATCAGCGGCTATCGAGTGCGGGCCGGTATTTTGTTGCGAACGCACCGAGCGCGACGATTGGTGACTTCCTGCTCGACTCTCAGTCCAATGATGCACGATGGTTTGGTAGCAGTAGCACCCTGCTCGCAACGTATGAGTTCGCTGCTAACATCAGTGCGGCGACACTGACCAACGCTCTAGACCAATTGAACCGCAACACAGGTGTAGGCGGCGTACCAGCATCGCTCAGCACATCAGGCCAGCAGTGGGACTACCCAAACGCCTGGAGCCCTGTACAATTCTTTTCCATTCTAGCTCTGGAGAACGGTGCCAGCCTCCTCAACAAACCTTCTTACCGCACACAAGCGCTAGCATTGGCACAAACTTGGATTACCACAACGTATTGCGGCTACGTGAGTACGGGTGCTCTCTTTGAAAAATACAATGTCACTGCATACGGAGCAGCTGGACACGGAGGTGAGTACGTTGTGCAAACAGGCTTTGGATGGACCAACGGGCTAATCTTGTGGATCCTGGACAGGTACAACACAGAACTGACGACACCAGTATGCTGATAGGAGATGCCACATGACGCTGTGAGCTTGTTGCGGGTGCAGTGATGTTGCTAGTTGCGAATATTCTGCGCTTATTAATTTACCCAGCGTCGAAGTGTACTTACTGCCCTTTGTTTGTTGGAAGGTTCCCAGGAATATGCTGGATTGCACCAGTGTACAGTACTGTATCTGGTGTTCTCTCTTGCATTCTCCATGTGCAATGACAGAC
>comp90923_c0_seq1 len=3145 path=[79635553:0-287 79636819:288-330 79647995:331-362 79637116:363-1089 79640178:1090-1179 79648891:1180-1195 79640562:1196-2016 79643541:2017-2038 79643591:2039-2176 79643938:2177-2198 79643992:2199-3144]
CTTTAAGTCAACATTCCGCGGGGGCTGATATTTTACGTCATACTTGAAACCACGCCTTTTCAGTCTAAAAAGGAACGCCTCTTCTTGTCCGGGGGTCCTCAGCTTCACCAACAAACGTCAGCGAACCCCCCTAATTGAGAAATACATAAACATCCTTTCCATTCCAGCCAGACACGTCATTTTCGTCTCCCGCTGCAATTTTCTGGACATCACATCCCTCATTTTTTTGCCAAAAATATATATATTTGGCAACTTTGTTCTTATCTGCGGAAATTTGGCTGGTCATTGAAAAGAATCTCTCGCTTGCTGGGTGTGTATGGTATCATCCGACTCCATCCATTTTTGTTGGTTCGTGGACGAAGCACTCTGTCTGCAATGAAGGATAGTTTTGCGTCGTCTGTCTTTCCTATCCTCCTCGCGTTCATCTTCAGCGTTTTCCCCGTTTTGGGAGTGGAGTTGACGTTTGAGCTGCAAGACAGAGATACGCAATGCTTTTTTGAGGAGATCACGAAGGGCGACAAGAGCACTGTCGAATTTCAGGTTGTGACTGGTGGCCATTATGACATTGACTGTACGATCACTGATCCGGCTGGGAAGGAAGTCTATAAAGGTGTGAAGAAGGAGTACGACAGCCACGTTTTCACCGCAGAACTCAACGGGGCCTACCAGGTGTGCTTCGGCAACGAATTCAGCACATTCAGTCACAAACTGGTTTATATGGACTGGTACGTCGGCGATGAGCACCCCTTCCGGAATCCCATGAAGGGCGACACTGTCCTCACCCAGTTGGAAACGTCCGCCGAAGTAATTCAGAATAATCTCCGGGAAGTTGAAGACGCCCTGACCCACCGGCGGCTGCGTGAAGCTCAGGACCGGAAGTTTGCGGAGGATCTAAATGAATCGACTACGTACTGGTCTATCGGACAGTCGTTTTTCATGCTTCTTTGTGGGCTCGGACAAATATGGGCATTGAAGTCCTTTTTCACAGATAAGACCAAAACACATGCTTAATCGGTTCAGAGGCGCAATTACTCGCAACAGATTCTTTTAAAACTCCAAGCTTTTTTCCGACTTCTGTTTTGAAGTCTGCTATATTTTATTAAGCACTAATGATGCACAACTAAAACACATGCTCGGCCCCATCCCATCACCGGTAAGCAGACAATTACCACGGAACGAGTCCCAAAAAGCAATACTCTAGCAAGCAAATGCAACAATCAAGAGACGAATGGACGCTCATTTATGTGATGACAGTAGGCGCCTTCCGACCGGTGAATTCTTGCAGCTTAGACAGCTGAAGTGCGACATTTATCAAGGGCTTCAAGATGACTTGAGCGTCCATTTTCTGCTTAACCAAGTCTGGTTCGTAGCAGTCCCCGTAAAGACGAATTGTCGATCCGGTACTGCCGGTGCCGCTGATGCGGAAGACAATGCGTGAGCCATCTACAAACAAGATGCGAATTCCCTGATTCTCGGCCAATGAGTTATCCACCGGGTCTTTGTAGGAAAAGTTGTCGGCTTTCGAAATTTTGAAGGTTCGTCCACCGTCCAAAAATTCTTTTCCAACAGTGTCAGGAGCATTCAGCAGGTTCGTCAGCTGCTCCATCATCTTCTTTGCAGCGGCATCCTCGCAGTTTTCGTAATCATATCTGGTGAAAAAGTTGCGTCCGTATTTCTCCCAATGCTTCGTCACGAGTTGCTCCACACTGATGTCAGGTTGCGCGGCCAGAATTTGAAGCCACGCCAGAGCAGTCCAGACGCCATCTTTCTCCCGAATATGATCCGAGCCGGTTCCAAAGCTCTCTTCGCCACACAAGGAGAGCCGATTAGCATCCATCAGGTTACCGAAGTACTTCCAGCCCGTTGGTACTTCGAAGAATTCCTTCCCCATTTCCTTAGCAACACGGTCAATCGCGCCGGCAGTCGGCATGCTGCGCGCGAATCCCTTAACTCCATTCTGCTTGAAGTAAGGAATTAGATTGGACTGGGCAGCAATCACGGCGAGTGAATCTGAGGGAGTGACGAAGAATCCGTTTTTCCCCAGAATCATGTTTCGATCCCCATCTCCGTCAAAGGCCGCACCAAAGTCGTGCTTTCCCTCCTTCATCACCGAGACGAGTTTGTGAGCATAAGTCAGGTTAGGGTCGGGATGCTCCCCGCCGAAATCGGGCAAGGGAACGGCATTCAAAGCACTGTCAGTGGAAGCTCCCAGTTCTTCGCAGAAGATCTTCTTCACATACGGCCCGGTTACTCCGTGAAGGGCGTCGAAGACAACATTGAAGGGTTTCTTGTGCGGCGCCTGACCGGCAATGAGCTTTTTGATGGCGTCAAAGTCGAAAATCTGCTTCATCAGCAGGACATAATCCGTCACCGAATCGATAATCTCCACCTCAAACGCATTCCCTTCGACCACAAACTTCTGCAGACCAAGCTTTTCCAAGTCAATTTTGAGGTTGGGAACCGTCCGATATTCCGTAATGGATTTGGTCAGCTCGAAGATTTTGTTAGTGAATCCATCGGGCGCCGGTCCTCCGTTGGAGATGTTGTATTTGATTCCGAAATCGGCGTCCGGTCCGCCGGGATTGTGCGATGCGGTCAGAATAATTCCTCCCAATGCCGTGTTTTTGCGAATCAAATGCGATACTGCCGGGGTGGAGAAAATTCCCCTTTGCCCGATTAGCAATTTCCCAACCTTGTGCGCAGCAGACATGCGTGCGATAATTTGCACTGCTTCCGGGCAGAAGAAGCGACCGTCTCCCCCGACCACCAGCACCGATTTCTCCAGTTTGTCGACAGACGCCACGGCCGCGAGGATGGCATGGACAAAGTTTTCGGTGTAATTGGGCTTCTGGAATTCTTTGACAGTTTTACGGAGCCCGCTCGTGCCGGGTTTTTGGCCCTCGAACGGTTTGGTTGGGACCGTGACGATTTTGAGCGCCTCCGCCATTGCGAATCGGGCGGTTTAATTGTAATACTACAGAAATGGAGGAGAAAGTGCAGAAAACAGGAAGGCTGAGAGTGAAGAGGGCAGGAAGGGCGACCTACAGGAAATGTTGGGACACAGCGATGGCCTTGACAACAGTCAACAGCAGCAACTGCAGAAATACTTTCAGTTTGGATTTCTCTCACTGATTACGAACAGCTG
>comp91382_c0_seq1 len=227 path=[81322107:0-74 81320807:75-81 81320834:82-124 81325200:125-145 81326238:146-148 81326241:149-151 81326244:152-160 81323318:161-226]
CGATTAAACCTTCCACAGCTCGTCAAAGCTATTTCGGCCCGAGTTTCTCCGGCTGCATGGGCAAGAGAATATTTTGGCCGGACTTTTTTCACAATATGGAATCACCTGCCAATTTCGGAGCAGACTCATCATCGGCGAGACCTTATTTTCTCCTGCTCCTCGAAAACGGCTAAACCTCAGACTGACCGAATTAAAGCCAAATATTTACCGGCGCCCAGCAAAATGGG
>comp91603_c0_seq1 len=3035 path=[82188965:0-952 82191682:953-974 82191768:975-1112 82192373:1113-1134 82192483:1135-1955 82195830:1956-1972 82195895:1973-2057 82196312:2058-2059 82196318:2060-2791 82199260:2792-2824 82199370:2825-2863 82199518:2864-3034]
CGCAAATCAGCTGTTCGTAATCAGTGAGAGAAATCCAAACTGAAAGTATTTCTGCAGTTGCTGCTGTTGACTGTTGTCAAGGCCATCGCTGTGTCCCAACATTTCCTGTAGGTCGCCCTTCCTGCCCTCTTCACTCTCAGCCTTCCTGTTTTCTGCACTTTCTCCTCCATTTCTGTAGTATTACAATTAAACCGCCCGATTCGCAATGGCGGAGGCGCTCAAAATCGTCACGGTCCCAACCAAACCGTTCGAGGGCCAAAAACCCGGCACGAGCGGGCTCCGTAAAACTGTCAAAGAATTCCAGAAGCCCAATTACACCGAAAACTTTGTCCATGCCATCCTCGCGGCCGTGGCGTCTGTCGACAAACTGGAGAAATCGGTGCTGGTGGTCGGGGGAGACGGTCGCTTCTTCTGCCCGGAAGCAGTGCAAATTATCGCACGCATGTCTGCTGCGCACAAGGTTGGGAAATTGCTAATCGGGCAAAGGGGAATTTTCTCCACCCCGGCAGTATCGCATTTGATTCGCAAAAACACGGCATTGGGAGGAATTATTCTGACCGCATCGCACAATCCCGGCGGACCGGACGCCGATTTCGGAATCAAATACAACATCTCCAACGGAGGACCGGCGCCCGATGGATTCACTAACAAAATCTTCGAGCTGACCAAATCCATTACGGAATATCGGACGGTTCCCAACCTCAAAATTGACTTGGAAAAGCTTGGTCTGCAGAAGTTTGTGGTCGAAGGGAATGCGTTTGAGGTGGAGATTATCGATTCGGTGACGGATTATGTCCTGCTGATGAAGCAGATTTTCGACTTTGACGCCATCAAAAAGCTCATTGCCGGTCAGGCGCCGCACAAGAAACCCTTCAATGTTGTCTTCGACGCCCTTCACGGAGTAACCGGGCCGTATGTGAAGAAGATCTTCTGCGAAGAACTGGGAGCTTCCACTGACAGTGCTTTGAATGCCGTTCCCTTGCCCGATTTCGGCGGGGAGCATCCCGACCCTAACCTGACTTATGCTCACAAACTCGTCTCGGTGATGAAGGAGGGAAAGCACGACTTTGGTGCGGCCTTTGACGGAGATGGGGATCGAAACATGATTCTGGGGAAAAACGGATTCTTCGTCACTCCCTCAGATTCACTCGCCGTGATTGCTGCCCAGTCCAATCTAATTCCTTACTTCAAGCAGAATGGAGTTAAGGGATTCGCGCGCAGCATGCCGACTGCCGGCGCGATTGACCGTGTTGCTAAGGAAATGGGGAAGGAATTCTTCGAAGTACCAACGGGCTGGAAGTACTTCGGTAACCTGATGGATGCTAATCGGCTCTCCTTGTGTGGCGAAGAGAGCTTTGGAACCGGCTCGGATCATATTCGGGAGAAAGATGGCGTCTGGACTGCTCTGGCGTGGCTTCAAATTCTGGCCGCGCAACCTGACATCAGTGTGGAGCAACTCGTGACGAAGCATTGGGAGAAATACGGACGCAACTTTTTCACCAGATATGATTACGAAAACTGCGAGGATGCCGCTGCAAAGAAGATGATGGAGCAGCTGACGAACCTGCTGAATGCTCCTGACACTGTTGGAAAAGAATTTTTGGACGGTGGACGAACCTTCAAAATTTCGAAAGCCGACAACTTTTCCTACAAAGACCCGGTGGATAACTCATTGGCCGAGAATCAGGGAATTCGCATCTTGTTTGTAGATGGCTCACGCATTGTCTTCCGCATCAGCGGCACCGGCAGTACCGGATCGACAATTCGTCTTTACGGGGACTGCTACGAACCAGACTTGGTTAAGCAGAAAATGGACGCTCAAGTCATCTTGAAGCCCTTGATAAATGTCGCACTTCAGCTGTCTAAGCTGCAAGAATTCACCGGTCGGAAGGCGCCTACTGTCATCACATAAATGAGCGTCCATTCGTCTCTTGATTGTTGCATTTGCTTGCTAGAATATTGCTTTTTTGTGGCTCGTTCCGTGGTAATTGTCTGCTTACCGGTGATGGGATGGGGCCGAGCATGTGTTTTAGTTGTGCATCATTAGTGCTTAATAAAATATATAGCAGACTTCAAAACAGAAGTCGGAAAAAAGCTTGGAGTTTTAAAAGAATCTGTTGCGAGTAATTGCGCCTCTGAACCGATTAAGCATGTGTTTTGGTCTTATCTGTGAAAAAGGACTTCAATGCCCATATTTGTCCGAGCCCACAAAGAAGCATGAAAAACGACTGTCCGATAGACCAGTACGTAGTCGATTCATTTAGATCCTCCGCAAACTTCCGGTCCTGAGCTTCACGCAGCCGCCGGTGGGTCAGGGCGTCTTCAACTTCCCGGAGATTATTCTGAATTACTTCGGCGGACGTTTCCAACTGGGTGAGGACAGTGTCGCCCTTCATGGGATTCCGGAAGGGGTGCTCATCGCCGACGTACCAGTCCATATAAACCAGTTTGTGACTGAATGTGCTGAATTCGTTGCCGAAGCACACCTGGTAGGCCCCGTTGAGTTCTGCGGTGAAAACGTGGCTGTCGTACTCCTTCTTCACACCTTTATAGACTTCCTTCCCAGCCGGATCAGTGATCGTACAGTCAATGTCATAATGGCCACCGGTCACAACCTGAAATTCGACAGTGCTCTTGTCGCCCTTCGTGATCTCCTCAAAAAAGCATTGCGTATCTCTGTCTTGCAGCTCAAACGTCAACTCCACTCCCAAAACGGGGAAAACGCTGAAGATGAACGCGAGGAGGATAGGAAAGACAGACGACGCAAAACTATCCTTCATTGCAGACAGAGTACTTCGTCCACGAACCAACAAAAACGGATGGTGGTCGGATGATACCATACACACCCAGCAAGCGAGAGATTCTTTTCAATGACCAGCCAAATTTCCGCAGATAAGAACAAAGTTGCCAAATATATATATTTTTGGCAAAAAAATGAGGGATGTAATGTCCAGAAAATTGCAGCGGGAGACGAAAATGACGTGTCTGGCTGGAATGGAAAGGATGTTTATGTATTTCTCAATTAAGGGGGTTCG
>comp92248_c0_seq1 len=979 path=[84756739:0-104 84751873:105-444 84753238:445-523 84753527:524-541 84753589:542-595 84756118:596-613 84753863:614-659 84754048:660-773 84754482:774-776 84754500:777-978]
TGAATGTTTCCTTCTCCAATTAAACCCGTTTTTCCCCCACCCCCCCCTGGCGGGGGGGTCCGGCCCGCGGGCCGCCCGCCCCCCCCCCCCCCCCCGCCAGCGCCCCCTGCCGGTGGTGGACCGCCACCCCCTCCACCGCCGCCATCAGGTGGCAGCATGCCCGTGCCACCGGAAGCTAGGGCCCCAGCAGCGGCTGCATCGAGTGGATCGGATGCCCGCAGTAGTTTATTAGAGAGTATTCGAGCTGCGGGAGGTGTGGGGAAGGCTGGATTGAAAAGTGTTAAAGAGAAGAAATTGGAGCAAAAGAAGAAAAAGCAAGAGGAGAAGGAAACTAAAGCCGTTTCCGGGGGTGGTGATTTGATGGACGACTTACGAAGCCGGCTGACCAACTTGCGAAAGGGAATTTCCAAAGGCAGTCGCGGAGGTGATGAGGGATCATCGGAAACCCCTCCAACCCGTGCTCCGGCCGCCGCAGCCGGATTCGGATCGGCCATGGATAGAGTGTCCAACTTGATTCCCCACTCACCGTCTACGGCCACTCCATCGAAGCCCATCCAAGAGGATGACGAAGACTGGGATTAGCCTCTGTAACGTACTTCGCGTCTTGGAATGGTCTGTCCTCCCAACTACCCGAACCGGCAACGGTACTTTAACCCCCCCCCCATTCCGTAGAGTTGAAACTGTGATTTTTCTGATTCATTGTAGAACTAAGAAAGTGGTTTCTATCAAACCACGAAACCTCGGTGTAATTTTGTGCGTGCATCGTTTAATCTTGCTTTGCCTTTATACTTTATATATGCCTAACGTAATCATCATCATCCTATGGTGATCATGTGGTGACCTTCCAGTTCGTCGTAGGCATTTTTTCCGGAAGCCCCGATCATTCAGTCGGGGAGTTGAATTTCTTAGCTCCCGGTGACGGAAGGTCGAGGCACTCGATCCGAGTATCGATAATTAATGAATTCTCCAGATCGGAAGA
>comp92248_c0_seq1 len=979 path=[84756739:0-104 84751873:105-444 84753238:445-523 84753527:524-541 84753589:542-595 84756118:596-613 84753863:614-659 84754048:660-773 84754482:774-776 84754500:777-978]
TGAATGTTTCCTTCTCCAATTAAACCCGTTTTTCCCCCACCCCCCCCTGGCGGGGGGGTCCGGCCCGCGGGCCGCCCGCCCCCCCCCCCCCCCCCGCCAGCGCCCCCTGCCGGTGGTGGACCGCCACCCCCTCCACCGCCGCCATCAGGTGGCAGCATGCCCGTGCCACCGGAAGCTAGGGCCCCAGCAGCGGCTGCATCGAGTGGATCGGATGCCCGCAGTAGTTTATTAGAGAGTATTCGAGCTGCGGGAGGTGTGGGGAAGGCTGGATTGAAAAGTGTTAAAGAGAAGAAATTGGAGCAAAAGAAGAAAAAGCAAGAGGAGAAGGAAACTAAAGCCGTTTCCGGGGGTGGTGATTTGATGGACGACTTACGAAGCCGGCTGACCAACTTGCGAAAGGGAATTTCCAAAGGCAGTCGCGGAGGTGATGAGGGATCATCGGAAACCCCTCCAACCCGTGCTCCGGCCGCCGCAGCCGGATTCGGATCGGCCATGGATAGAGTGTCCAACTTGATTCCCCACTCACCGTCTACGGCCACTCCATCGAAGCCCATCCAAGAGGATGACGAAGACTGGGATTAGCCTCTGTAACGTACTTCGCGTCTTGGAATGGTCTGTCCTCCCAACTACCCGAACCGGCAACGGTACTTTAACCCCCCCCCCATTCCGTAGAGTTGAAACTGTGATTTTTCTGATTCATTGTAGAACTAAGAAAGTGGTTTCTATCAAACCACGAAACCTCGGTGTAATTTTGTGCGTGCATCGTTTAATCTTGCTTTGCCTTTATACTTTATATATGCCTAACGTAATCATCATCATCCTATGGTGATCATGTGGTGACCTTCCAGTTCGTCGTAGGCATTTTTTCCGGAAGCCCCGATCATTCAGTCGGGGAGTTGAATTTCTTAGCTCCCGGTGACGGAAGGTCGAGGCACTCGATCCGAGTATCGATAATTAATGAATTCTCCAGATCGGAAGA
>comp92248_c0_seq1 len=979 path=[84756739:0-104 84751873:105-444 84753238:445-523 84753527:524-541 84753589:542-595 84756118:596-613 84753863:614-659 84754048:660-773 84754482:774-776 84754500:777-978]
TGAATGTTTCCTTCTCCAATTAAACCCGTTTTTCCCCCACCCCCCCCTGGCGGGGGGGTCCGGCCCGCGGGCCGCCCGCCCCCCCCCCCCCCCCCGCCAGCGCCCCCTGCCGGTGGTGGACCGCCACCCCCTCCACCGCCGCCATCAGGTGGCAGCATGCCCGTGCCACCGGAAGCTAGGGCCCCAGCAGCGGCTGCATCGAGTGGATCGGATGCCCGCAGTAGTTTATTAGAGAGTATTCGAGCTGCGGGAGGTGTGGGGAAGGCTGGATTGAAAAGTGTTAAAGAGAAGAAATTGGAGCAAAAGAAGAAAAAGCAAGAGGAGAAGGAAACTAAAGCCGTTTCCGGGGGTGGTGATTTGATGGACGACTTACGAAGCCGGCTGACCAACTTGCGAAAGGGAATTTCCAAAGGCAGTCGCGGAGGTGATGAGGGATCATCGGAAACCCCTCCAACCCGTGCTCCGGCCGCCGCAGCCGGATTCGGATCGGCCATGGATAGAGTGTCCAACTTGATTCCCCACTCACCGTCTACGGCCACTCCATCGAAGCCCATCCAAGAGGATGACGAAGACTGGGATTAGCCTCTGTAACGTACTTCGCGTCTTGGAATGGTCTGTCCTCCCAACTACCCGAACCGGCAACGGTACTTTAACCCCCCCCCCATTCCGTAGAGTTGAAACTGTGATTTTTCTGATTCATTGTAGAACTAAGAAAGTGGTTTCTATCAAACCACGAAACCTCGGTGTAATTTTGTGCGTGCATCGTTTAATCTTGCTTTGCCTTTATACTTTATATATGCCTAACGTAATCATCATCATCCTATGGTGATCATGTGGTGACCTTCCAGTTCGTCGTAGGCATTTTTTCCGGAAGCCCCGATCATTCAGTCGGGGAGTTGAATTTCTTAGCTCCCGGTGACGGAAGGTCGAGGCACTCGATCCGAGTATCGATAATTAATGAATTCTCCAGATCGGAAGA
>comp92248_c0_seq1 len=979 path=[84756739:0-104 84751873:105-444 84753238:445-523 84753527:524-541 84753589:542-595 84756118:596-613 84753863:614-659 84754048:660-773 84754482:774-776 84754500:777-978]
TGAATGTTTCCTTCTCCAATTAAACCCGTTTTTCCCCCACCCCCCCCTGGCGGGGGGGTCCGGCCCGCGGGCCGCCCGCCCCCCCCCCCCCCCCCGCCAGCGCCCCCTGCCGGTGGTGGACCGCCACCCCCTCCACCGCCGCCATCAGGTGGCAGCATGCCCGTGCCACCGGAAGCTAGGGCCCCAGCAGCGGCTGCATCGAGTGGATCGGATGCCCGCAGTAGTTTATTAGAGAGTATTCGAGCTGCGGGAGGTGTGGGGAAGGCTGGATTGAAAAGTGTTAAAGAGAAGAAATTGGAGCAAAAGAAGAAAAAGCAAGAGGAGAAGGAAACTAAAGCCGTTTCCGGGGGTGGTGATTTGATGGACGACTTACGAAGCCGGCTGACCAACTTGCGAAAGGGAATTTCCAAAGGCAGTCGCGGAGGTGATGAGGGATCATCGGAAACCCCTCCAACCCGTGCTCCGGCCGCCGCAGCCGGATTCGGATCGGCCATGGATAGAGTGTCCAACTTGATTCCCCACTCACCGTCTACGGCCACTCCATCGAAGCCCATCCAAGAGGATGACGAAGACTGGGATTAGCCTCTGTAACGTACTTCGCGTCTTGGAATGGTCTGTCCTCCCAACTACCCGAACCGGCAACGGTACTTTAACCCCCCCCCCATTCCGTAGAGTTGAAACTGTGATTTTTCTGATTCATTGTAGAACTAAGAAAGTGGTTTCTATCAAACCACGAAACCTCGGTGTAATTTTGTGCGTGCATCGTTTAATCTTGCTTTGCCTTTATACTTTATATATGCCTAACGTAATCATCATCATCCTATGGTGATCATGTGGTGACCTTCCAGTTCGTCGTAGGCATTTTTTCCGGAAGCCCCGATCATTCAGTCGGGGAGTTGAATTTCTTAGCTCCCGGTGACGGAAGGTCGAGGCACTCGATCCGAGTATCGATAATTAATGAATTCTCCAGATCGGAAGA
>comp92248_c0_seq1 len=979 path=[84756739:0-104 84751873:105-444 84753238:445-523 84753527:524-541 84753589:542-595 84756118:596-613 84753863:614-659 84754048:660-773 84754482:774-776 84754500:777-978]
TGAATGTTTCCTTCTCCAATTAAACCCGTTTTTCCCCCACCCCCCCCTGGCGGGGGGGTCCGGCCCGCGGGCCGCCCGCCCCCCCCCCCCCCCCCGCCAGCGCCCCCTGCCGGTGGTGGACCGCCACCCCCTCCACCGCCGCCATCAGGTGGCAGCATGCCCGTGCCACCGGAAGCTAGGGCCCCAGCAGCGGCTGCATCGAGTGGATCGGATGCCCGCAGTAGTTTATTAGAGAGTATTCGAGCTGCGGGAGGTGTGGGGAAGGCTGGATTGAAAAGTGTTAAAGAGAAGAAATTGGAGCAAAAGAAGAAAAAGCAAGAGGAGAAGGAAACTAAAGCCGTTTCCGGGGGTGGTGATTTGATGGACGACTTACGAAGCCGGCTGACCAACTTGCGAAAGGGAATTTCCAAAGGCAGTCGCGGAGGTGATGAGGGATCATCGGAAACCCCTCCAACCCGTGCTCCGGCCGCCGCAGCCGGATTCGGATCGGCCATGGATAGAGTGTCCAACTTGATTCCCCACTCACCGTCTACGGCCACTCCATCGAAGCCCATCCAAGAGGATGACGAAGACTGGGATTAGCCTCTGTAACGTACTTCGCGTCTTGGAATGGTCTGTCCTCCCAACTACCCGAACCGGCAACGGTACTTTAACCCCCCCCCCATTCCGTAGAGTTGAAACTGTGATTTTTCTGATTCATTGTAGAACTAAGAAAGTGGTTTCTATCAAACCACGAAACCTCGGTGTAATTTTGTGCGTGCATCGTTTAATCTTGCTTTGCCTTTATACTTTATATATGCCTAACGTAATCATCATCATCCTATGGTGATCATGTGGTGACCTTCCAGTTCGTCGTAGGCATTTTTTCCGGAAGCCCCGATCATTCAGTCGGGGAGTTGAATTTCTTAGCTCCCGGTGACGGAAGGTCGAGGCACTCGATCCGAGTATCGATAATTAATGAATTCTCCAGATCGGAAGA
>comp93691_c0_seq2 len=213 path=[91247698:0-76 91262110:77-94 91262128:95-95 91258977:96-113 91262391:114-212]
TCCAGCAGGCTTTGTTGATGGGACTCTTCCATCGCTGCATCCTTTGCTGTCCTGTCAGCTTCAGCCAGACGACCTTTCTCTTTCATCGTGTATATCTGCAACCAAGGAAATGTGACGAAGAATTACTCAGATTGGCACAAACAGACGACAGGCAAACACAGAGATGGGTGGCAGGTAGACAACAAACAGTGTGACAGACAGACAGACAGACAG
>comp95237_c0_seq2 len=325 path=[99080804:0-227 99081496:228-247 99081549:248-298 99090419:299-306 99090427:307-324]
TCGGATTGGGGATTTCGGTCTGGCTACCGTCAAGACACGCTGGACTGGATCGCACCAGCAAGCCCGTCAAACGACAGGGACGGTTCTGTGGATGGCACCGGAAGTCATGCGGATGCACGAGAACGACACTGCCCCATTCAGTTCTAAATCGGATGTGTTTTCCTTCGGGATCGTCTTGTATGAGCTGCTCAGCGGAGAGCTTCCCTACGACGGATTTTGTCGCGACATGATCTTGTACCATATCGGACGGCTAGCAGACTCAGTCAGTCATCACACAGCGGACCCTCATCCTCAGAATAAGGGTCCTCAGGATAAGGGTCCTCAT
>comp95237_c0_seq2 len=325 path=[99080804:0-227 99081496:228-247 99081549:248-298 99090419:299-306 99090427:307-324]
TCGGATTGGGGATTTCGGTCTGGCTACCGTCAAGACACGCTGGACTGGATCGCACCAGCAAGCCCGTCAAACGACAGGGACGGTTCTGTGGATGGCACCGGAAGTCATGCGGATGCACGAGAACGACACTGCCCCATTCAGTTCTAAATCGGATGTGTTTTCCTTCGGGATCGTCTTGTATGAGCTGCTCAGCGGAGAGCTTCCCTACGACGGATTTTGTCGCGACATGATCTTGTACCATATCGGACGGCTAGCAGACTCAGTCAGTCATCACACAGCGGACCCTCATCCTCAGAATAAGGGTCCTCAGGATAAGGGTCCTCAT
>comp95237_c0_seq2 len=325 path=[99080804:0-227 99081496:228-247 99081549:248-298 99090419:299-306 99090427:307-324]
TCGGATTGGGGATTTCGGTCTGGCTACCGTCAAGACACGCTGGACTGGATCGCACCAGCAAGCCCGTCAAACGACAGGGACGGTTCTGTGGATGGCACCGGAAGTCATGCGGATGCACGAGAACGACACTGCCCCATTCAGTTCTAAATCGGATGTGTTTTCCTTCGGGATCGTCTTGTATGAGCTGCTCAGCGGAGAGCTTCCCTACGACGGATTTTGTCGCGACATGATCTTGTACCATATCGGACGGCTAGCAGACTCAGTCAGTCATCACACAGCGGACCCTCATCCTCAGAATAAGGGTCCTCAGGATAAGGGTCCTCAT
>comp95237_c1_seq2 len=314 path=[99090250:0-2 99090238:3-3 99090239:4-14 99081729:15-84 99081869:85-313]
CACCCTGAGGACCCTTATTCTGAGGATGAGGGTCCGCTGTGTGATGACTGACTGAGTCTGCTAGCCGTCCGATATGGTACAAGATCATGTCGCGACAAAATCCGTCGTAGGGAAGCTCTCCGCTGAGCAGCTCATACAAGACGATCCCGAAGGAAAACACATCCGATTTAGAACTGAATGGGGCAGTGTCGTTCTCGTGCATCCGCATGACTTCCGGTGCCATCCACAGAACCGTCCCTGTCGTTTGACGGGCTTGCTGGTGCGATCCAGTCCAGCGTGTCTTGACGGTAGCCAGACCGAAATCCCCAATCCGA
>comp95237_c1_seq2 len=314 path=[99090250:0-2 99090238:3-3 99090239:4-14 99081729:15-84 99081869:85-313]
CACCCTGAGGACCCTTATTCTGAGGATGAGGGTCCGCTGTGTGATGACTGACTGAGTCTGCTAGCCGTCCGATATGGTACAAGATCATGTCGCGACAAAATCCGTCGTAGGGAAGCTCTCCGCTGAGCAGCTCATACAAGACGATCCCGAAGGAAAACACATCCGATTTAGAACTGAATGGGGCAGTGTCGTTCTCGTGCATCCGCATGACTTCCGGTGCCATCCACAGAACCGTCCCTGTCGTTTGACGGGCTTGCTGGTGCGATCCAGTCCAGCGTGTCTTGACGGTAGCCAGACCGAAATCCCCAATCCGA
>comp95237_c1_seq2 len=314 path=[99090250:0-2 99090238:3-3 99090239:4-14 99081729:15-84 99081869:85-313]
CACCCTGAGGACCCTTATTCTGAGGATGAGGGTCCGCTGTGTGATGACTGACTGAGTCTGCTAGCCGTCCGATATGGTACAAGATCATGTCGCGACAAAATCCGTCGTAGGGAAGCTCTCCGCTGAGCAGCTCATACAAGACGATCCCGAAGGAAAACACATCCGATTTAGAACTGAATGGGGCAGTGTCGTTCTCGTGCATCCGCATGACTTCCGGTGCCATCCACAGAACCGTCCCTGTCGTTTGACGGGCTTGCTGGTGCGATCCAGTCCAGCGTGTCTTGACGGTAGCCAGACCGAAATCCCCAATCCGA
>comp95413_c0_seq2 len=571 path=[100091907:0-21 100077752:22-99 100078108:100-120 100078202:121-245 100078646:246-256 100078696:257-289 100094741:290-290 100078838:291-474 100079565:475-496 100079647:497-565 100079934:566-570]
CATTTGTTCGTGTAGTTCGGAAGAAGGGATACGTGTATTACGGATATAAGTATGGCAAAGCGGACCGCTTCAAAGCATCCGTTGCGAATGAGAATTTTGCTTATCTTCAAGAGAGAGATCAACCGAAACAGGGCTATTCCTGTCCGCAACAGCTCTTGCTACACGAACCCAAAAGCCTCATTCCAATGAAGGAGGATTGTCTTTTTTTGGACGTCTACGTCCCGCCGGTCAGGAGGAACAATAAAGGACCGTTCCCGGTTCTCTTCTTTATCCATGGAGGTGGATTTCGAAGAGGTGATAAAGACACTTACAATGCTACAAGACTGGCGGAAGCTGTTGGAGCAATTGTGGTGACAGTGAACTACCGTCTTGCAGCTCTCGGTTTTCTAAGTACGGGGGACGAAGCGGCGCCTGGGAACTGGGGAATTGGAGATATTAAGCTAGCACTGAACTGGACCCTTTCCAACATCGCCGCATTCAATGGCGACCCCGAGAAGGTCACCATTTTTGGCGAGAGCGCCGGAGGTGCGCTCATCTCCGCACTCATGCTGGACGACCTTGTTCGCGATAG
>comp95413_c0_seq2 len=571 path=[100091907:0-21 100077752:22-99 100078108:100-120 100078202:121-245 100078646:246-256 100078696:257-289 100094741:290-290 100078838:291-474 100079565:475-496 100079647:497-565 100079934:566-570]
CATTTGTTCGTGTAGTTCGGAAGAAGGGATACGTGTATTACGGATATAAGTATGGCAAAGCGGACCGCTTCAAAGCATCCGTTGCGAATGAGAATTTTGCTTATCTTCAAGAGAGAGATCAACCGAAACAGGGCTATTCCTGTCCGCAACAGCTCTTGCTACACGAACCCAAAAGCCTCATTCCAATGAAGGAGGATTGTCTTTTTTTGGACGTCTACGTCCCGCCGGTCAGGAGGAACAATAAAGGACCGTTCCCGGTTCTCTTCTTTATCCATGGAGGTGGATTTCGAAGAGGTGATAAAGACACTTACAATGCTACAAGACTGGCGGAAGCTGTTGGAGCAATTGTGGTGACAGTGAACTACCGTCTTGCAGCTCTCGGTTTTCTAAGTACGGGGGACGAAGCGGCGCCTGGGAACTGGGGAATTGGAGATATTAAGCTAGCACTGAACTGGACCCTTTCCAACATCGCCGCATTCAATGGCGACCCCGAGAAGGTCACCATTTTTGGCGAGAGCGCCGGAGGTGCGCTCATCTCCGCACTCATGCTGGACGACCTTGTTCGCGATAG
>comp95413_c0_seq2 len=571 path=[100091907:0-21 100077752:22-99 100078108:100-120 100078202:121-245 100078646:246-256 100078696:257-289 100094741:290-290 100078838:291-474 100079565:475-496 100079647:497-565 100079934:566-570]
CATTTGTTCGTGTAGTTCGGAAGAAGGGATACGTGTATTACGGATATAAGTATGGCAAAGCGGACCGCTTCAAAGCATCCGTTGCGAATGAGAATTTTGCTTATCTTCAAGAGAGAGATCAACCGAAACAGGGCTATTCCTGTCCGCAACAGCTCTTGCTACACGAACCCAAAAGCCTCATTCCAATGAAGGAGGATTGTCTTTTTTTGGACGTCTACGTCCCGCCGGTCAGGAGGAACAATAAAGGACCGTTCCCGGTTCTCTTCTTTATCCATGGAGGTGGATTTCGAAGAGGTGATAAAGACACTTACAATGCTACAAGACTGGCGGAAGCTGTTGGAGCAATTGTGGTGACAGTGAACTACCGTCTTGCAGCTCTCGGTTTTCTAAGTACGGGGGACGAAGCGGCGCCTGGGAACTGGGGAATTGGAGATATTAAGCTAGCACTGAACTGGACCCTTTCCAACATCGCCGCATTCAATGGCGACCCCGAGAAGGTCACCATTTTTGGCGAGAGCGCCGGAGGTGCGCTCATCTCCGCACTCATGCTGGACGACCTTGTTCGCGATAG
>comp95413_c0_seq2 len=571 path=[100091907:0-21 100077752:22-99 100078108:100-120 100078202:121-245 100078646:246-256 100078696:257-289 100094741:290-290 100078838:291-474 100079565:475-496 100079647:497-565 100079934:566-570]
CATTTGTTCGTGTAGTTCGGAAGAAGGGATACGTGTATTACGGATATAAGTATGGCAAAGCGGACCGCTTCAAAGCATCCGTTGCGAATGAGAATTTTGCTTATCTTCAAGAGAGAGATCAACCGAAACAGGGCTATTCCTGTCCGCAACAGCTCTTGCTACACGAACCCAAAAGCCTCATTCCAATGAAGGAGGATTGTCTTTTTTTGGACGTCTACGTCCCGCCGGTCAGGAGGAACAATAAAGGACCGTTCCCGGTTCTCTTCTTTATCCATGGAGGTGGATTTCGAAGAGGTGATAAAGACACTTACAATGCTACAAGACTGGCGGAAGCTGTTGGAGCAATTGTGGTGACAGTGAACTACCGTCTTGCAGCTCTCGGTTTTCTAAGTACGGGGGACGAAGCGGCGCCTGGGAACTGGGGAATTGGAGATATTAAGCTAGCACTGAACTGGACCCTTTCCAACATCGCCGCATTCAATGGCGACCCCGAGAAGGTCACCATTTTTGGCGAGAGCGCCGGAGGTGCGCTCATCTCCGCACTCATGCTGGACGACCTTGTTCGCGATAG
>comp95413_c0_seq17 len=495 path=[100091907:0-21 100077752:22-99 100078108:100-120 100078202:121-245 100078646:246-256 100078696:257-289 100094721:290-309 100094741:310-310 100078838:311-494]
CATTTGTTCGTGTAGTTCGGAAGAAGGGATACGTGTATTACGGATATAAGTATGGCAAAGCGGACCGCTTCAAAGCATCCGTTGCGAATGAGAATTTTGCTTATCTTCAAGAGAGAGATCAACCGAAACAGGGCTATTCCTGTCCGCAACAGCTCTTGCTACACGAACCCAAAAGCCTCATTCCAATGAAGGAGGATTGTCTTTTTTTGGACGTCTACGTCCCGCCGGTCAGGAGGAACAATAAAGGACCGTTCCCGGTTCTCTTCTTTATCCATGGAGGTGGATTTCGAAGTGCGAGGTTAACCCCTATAGAGGTGATAAAGACACTTACAATGCTACAAGACTGGCGGAAGCTGTTGGAGCAATTGTGGTGACAGTGAACTACCGTCTTGCAGCTCTCGGTTTTCTAAGTACGGGGGACGAAGCGGCGCCTGGGAACTGGGGAATTGGAGATATTAAGCTAGCACTGAACTGGACCCTTTCCAACATCGCCGC
>comp95413_c0_seq17 len=495 path=[100091907:0-21 100077752:22-99 100078108:100-120 100078202:121-245 100078646:246-256 100078696:257-289 100094721:290-309 100094741:310-310 100078838:311-494]
CATTTGTTCGTGTAGTTCGGAAGAAGGGATACGTGTATTACGGATATAAGTATGGCAAAGCGGACCGCTTCAAAGCATCCGTTGCGAATGAGAATTTTGCTTATCTTCAAGAGAGAGATCAACCGAAACAGGGCTATTCCTGTCCGCAACAGCTCTTGCTACACGAACCCAAAAGCCTCATTCCAATGAAGGAGGATTGTCTTTTTTTGGACGTCTACGTCCCGCCGGTCAGGAGGAACAATAAAGGACCGTTCCCGGTTCTCTTCTTTATCCATGGAGGTGGATTTCGAAGTGCGAGGTTAACCCCTATAGAGGTGATAAAGACACTTACAATGCTACAAGACTGGCGGAAGCTGTTGGAGCAATTGTGGTGACAGTGAACTACCGTCTTGCAGCTCTCGGTTTTCTAAGTACGGGGGACGAAGCGGCGCCTGGGAACTGGGGAATTGGAGATATTAAGCTAGCACTGAACTGGACCCTTTCCAACATCGCCGC
>comp95413_c0_seq17 len=495 path=[100091907:0-21 100077752:22-99 100078108:100-120 100078202:121-245 100078646:246-256 100078696:257-289 100094721:290-309 100094741:310-310 100078838:311-494]
CATTTGTTCGTGTAGTTCGGAAGAAGGGATACGTGTATTACGGATATAAGTATGGCAAAGCGGACCGCTTCAAAGCATCCGTTGCGAATGAGAATTTTGCTTATCTTCAAGAGAGAGATCAACCGAAACAGGGCTATTCCTGTCCGCAACAGCTCTTGCTACACGAACCCAAAAGCCTCATTCCAATGAAGGAGGATTGTCTTTTTTTGGACGTCTACGTCCCGCCGGTCAGGAGGAACAATAAAGGACCGTTCCCGGTTCTCTTCTTTATCCATGGAGGTGGATTTCGAAGTGCGAGGTTAACCCCTATAGAGGTGATAAAGACACTTACAATGCTACAAGACTGGCGGAAGCTGTTGGAGCAATTGTGGTGACAGTGAACTACCGTCTTGCAGCTCTCGGTTTTCTAAGTACGGGGGACGAAGCGGCGCCTGGGAACTGGGGAATTGGAGATATTAAGCTAGCACTGAACTGGACCCTTTCCAACATCGCCGC
>comp95413_c0_seq17 len=495 path=[100091907:0-21 100077752:22-99 100078108:100-120 100078202:121-245 100078646:246-256 100078696:257-289 100094721:290-309 100094741:310-310 100078838:311-494]
CATTTGTTCGTGTAGTTCGGAAGAAGGGATACGTGTATTACGGATATAAGTATGGCAAAGCGGACCGCTTCAAAGCATCCGTTGCGAATGAGAATTTTGCTTATCTTCAAGAGAGAGATCAACCGAAACAGGGCTATTCCTGTCCGCAACAGCTCTTGCTACACGAACCCAAAAGCCTCATTCCAATGAAGGAGGATTGTCTTTTTTTGGACGTCTACGTCCCGCCGGTCAGGAGGAACAATAAAGGACCGTTCCCGGTTCTCTTCTTTATCCATGGAGGTGGATTTCGAAGTGCGAGGTTAACCCCTATAGAGGTGATAAAGACACTTACAATGCTACAAGACTGGCGGAAGCTGTTGGAGCAATTGTGGTGACAGTGAACTACCGTCTTGCAGCTCTCGGTTTTCTAAGTACGGGGGACGAAGCGGCGCCTGGGAACTGGGGAATTGGAGATATTAAGCTAGCACTGAACTGGACCCTTTCCAACATCGCCGC
>comp95413_c0_seq18 len=785 path=[100091907:0-21 100077752:22-99 100078108:100-120 100078202:121-245 100078646:246-256 100078696:257-289 100094721:290-309 100094741:310-310 100094742:311-391 100078838:392-575 100079565:576-597 100079647:598-666 100094843:667-722 100094876:723-737 100088646:738-761 100088763:762-779 100079934:780-784]
CATTTGTTCGTGTAGTTCGGAAGAAGGGATACGTGTATTACGGATATAAGTATGGCAAAGCGGACCGCTTCAAAGCATCCGTTGCGAATGAGAATTTTGCTTATCTTCAAGAGAGAGATCAACCGAAACAGGGCTATTCCTGTCCGCAACAGCTCTTGCTACACGAACCCAAAAGCCTCATTCCAATGAAGGAGGATTGTCTTTTTTTGGACGTCTACGTCCCGCCGGTCAGGAGGAACAATAAAGGACCGTTCCCGGTTCTCTTCTTTATCCATGGAGGTGGATTTCGAAGTGCGAGGTTAACCCCTATAGTAGGATGCGTTTCCTCTCTCCCCACACACACATACCACATACAGTTAAGCTGGCATACGGCGTGTTGAATGTCATTTCAGGAGGTGATAAAGACACTTACAATGCTACAAGACTGGCGGAAGCTGTTGGAGCAATTGTGGTGACAGTGAACTACCGTCTTGCAGCTCTCGGTTTTCTAAGTACGGGGGACGAAGCGGCGCCTGGGAACTGGGGAATTGGAGATATTAAGCTAGCACTGAACTGGACCCTTTCCAACATCGCCGCATTCAATGGCGACCCCGAGAAGGTCACCATTTTTGGCGAGAGCGCCGGAGGTGCGCTCATCTCCGCACTCATGCTGGACGACCTTGTTCGCGGTTTGTTTTTACAATTATTATTGCATTCTCCCACGTCTGCTGCGAAATTTATGTTTCTGCTTGAAGTTTGGACTCATCTTGATCTCGGCTTCCCTGTGTATGTTTGCCTGTAGATAG
>comp95413_c0_seq18 len=785 path=[100091907:0-21 100077752:22-99 100078108:100-120 100078202:121-245 100078646:246-256 100078696:257-289 100094721:290-309 100094741:310-310 100094742:311-391 100078838:392-575 100079565:576-597 100079647:598-666 100094843:667-722 100094876:723-737 100088646:738-761 100088763:762-779 100079934:780-784]
CATTTGTTCGTGTAGTTCGGAAGAAGGGATACGTGTATTACGGATATAAGTATGGCAAAGCGGACCGCTTCAAAGCATCCGTTGCGAATGAGAATTTTGCTTATCTTCAAGAGAGAGATCAACCGAAACAGGGCTATTCCTGTCCGCAACAGCTCTTGCTACACGAACCCAAAAGCCTCATTCCAATGAAGGAGGATTGTCTTTTTTTGGACGTCTACGTCCCGCCGGTCAGGAGGAACAATAAAGGACCGTTCCCGGTTCTCTTCTTTATCCATGGAGGTGGATTTCGAAGTGCGAGGTTAACCCCTATAGTAGGATGCGTTTCCTCTCTCCCCACACACACATACCACATACAGTTAAGCTGGCATACGGCGTGTTGAATGTCATTTCAGGAGGTGATAAAGACACTTACAATGCTACAAGACTGGCGGAAGCTGTTGGAGCAATTGTGGTGACAGTGAACTACCGTCTTGCAGCTCTCGGTTTTCTAAGTACGGGGGACGAAGCGGCGCCTGGGAACTGGGGAATTGGAGATATTAAGCTAGCACTGAACTGGACCCTTTCCAACATCGCCGCATTCAATGGCGACCCCGAGAAGGTCACCATTTTTGGCGAGAGCGCCGGAGGTGCGCTCATCTCCGCACTCATGCTGGACGACCTTGTTCGCGGTTTGTTTTTACAATTATTATTGCATTCTCCCACGTCTGCTGCGAAATTTATGTTTCTGCTTGAAGTTTGGACTCATCTTGATCTCGGCTTCCCTGTGTATGTTTGCCTGTAGATAG
>comp95413_c0_seq18 len=785 path=[100091907:0-21 100077752:22-99 100078108:100-120 100078202:121-245 100078646:246-256 100078696:257-289 100094721:290-309 100094741:310-310 100094742:311-391 100078838:392-575 100079565:576-597 100079647:598-666 100094843:667-722 100094876:723-737 100088646:738-761 100088763:762-779 100079934:780-784]
CATTTGTTCGTGTAGTTCGGAAGAAGGGATACGTGTATTACGGATATAAGTATGGCAAAGCGGACCGCTTCAAAGCATCCGTTGCGAATGAGAATTTTGCTTATCTTCAAGAGAGAGATCAACCGAAACAGGGCTATTCCTGTCCGCAACAGCTCTTGCTACACGAACCCAAAAGCCTCATTCCAATGAAGGAGGATTGTCTTTTTTTGGACGTCTACGTCCCGCCGGTCAGGAGGAACAATAAAGGACCGTTCCCGGTTCTCTTCTTTATCCATGGAGGTGGATTTCGAAGTGCGAGGTTAACCCCTATAGTAGGATGCGTTTCCTCTCTCCCCACACACACATACCACATACAGTTAAGCTGGCATACGGCGTGTTGAATGTCATTTCAGGAGGTGATAAAGACACTTACAATGCTACAAGACTGGCGGAAGCTGTTGGAGCAATTGTGGTGACAGTGAACTACCGTCTTGCAGCTCTCGGTTTTCTAAGTACGGGGGACGAAGCGGCGCCTGGGAACTGGGGAATTGGAGATATTAAGCTAGCACTGAACTGGACCCTTTCCAACATCGCCGCATTCAATGGCGACCCCGAGAAGGTCACCATTTTTGGCGAGAGCGCCGGAGGTGCGCTCATCTCCGCACTCATGCTGGACGACCTTGTTCGCGGTTTGTTTTTACAATTATTATTGCATTCTCCCACGTCTGCTGCGAAATTTATGTTTCTGCTTGAAGTTTGGACTCATCTTGATCTCGGCTTCCCTGTGTATGTTTGCCTGTAGATAG
>comp95413_c0_seq18 len=785 path=[100091907:0-21 100077752:22-99 100078108:100-120 100078202:121-245 100078646:246-256 100078696:257-289 100094721:290-309 100094741:310-310 100094742:311-391 100078838:392-575 100079565:576-597 100079647:598-666 100094843:667-722 100094876:723-737 100088646:738-761 100088763:762-779 100079934:780-784]
CATTTGTTCGTGTAGTTCGGAAGAAGGGATACGTGTATTACGGATATAAGTATGGCAAAGCGGACCGCTTCAAAGCATCCGTTGCGAATGAGAATTTTGCTTATCTTCAAGAGAGAGATCAACCGAAACAGGGCTATTCCTGTCCGCAACAGCTCTTGCTACACGAACCCAAAAGCCTCATTCCAATGAAGGAGGATTGTCTTTTTTTGGACGTCTACGTCCCGCCGGTCAGGAGGAACAATAAAGGACCGTTCCCGGTTCTCTTCTTTATCCATGGAGGTGGATTTCGAAGTGCGAGGTTAACCCCTATAGTAGGATGCGTTTCCTCTCTCCCCACACACACATACCACATACAGTTAAGCTGGCATACGGCGTGTTGAATGTCATTTCAGGAGGTGATAAAGACACTTACAATGCTACAAGACTGGCGGAAGCTGTTGGAGCAATTGTGGTGACAGTGAACTACCGTCTTGCAGCTCTCGGTTTTCTAAGTACGGGGGACGAAGCGGCGCCTGGGAACTGGGGAATTGGAGATATTAAGCTAGCACTGAACTGGACCCTTTCCAACATCGCCGCATTCAATGGCGACCCCGAGAAGGTCACCATTTTTGGCGAGAGCGCCGGAGGTGCGCTCATCTCCGCACTCATGCTGGACGACCTTGTTCGCGGTTTGTTTTTACAATTATTATTGCATTCTCCCACGTCTGCTGCGAAATTTATGTTTCTGCTTGAAGTTTGGACTCATCTTGATCTCGGCTTCCCTGTGTATGTTTGCCTGTAGATAG
>comp95413_c0_seq19 len=672 path=[100091907:0-21 100077752:22-99 100078108:100-120 100078202:121-245 100078646:246-256 100078696:257-289 100094721:290-309 100094741:310-310 100094742:311-391 100078838:392-575 100079565:576-597 100079647:598-666 100079934:667-671]
CATTTGTTCGTGTAGTTCGGAAGAAGGGATACGTGTATTACGGATATAAGTATGGCAAAGCGGACCGCTTCAAAGCATCCGTTGCGAATGAGAATTTTGCTTATCTTCAAGAGAGAGATCAACCGAAACAGGGCTATTCCTGTCCGCAACAGCTCTTGCTACACGAACCCAAAAGCCTCATTCCAATGAAGGAGGATTGTCTTTTTTTGGACGTCTACGTCCCGCCGGTCAGGAGGAACAATAAAGGACCGTTCCCGGTTCTCTTCTTTATCCATGGAGGTGGATTTCGAAGTGCGAGGTTAACCCCTATAGTAGGATGCGTTTCCTCTCTCCCCACACACACATACCACATACAGTTAAGCTGGCATACGGCGTGTTGAATGTCATTTCAGGAGGTGATAAAGACACTTACAATGCTACAAGACTGGCGGAAGCTGTTGGAGCAATTGTGGTGACAGTGAACTACCGTCTTGCAGCTCTCGGTTTTCTAAGTACGGGGGACGAAGCGGCGCCTGGGAACTGGGGAATTGGAGATATTAAGCTAGCACTGAACTGGACCCTTTCCAACATCGCCGCATTCAATGGCGACCCCGAGAAGGTCACCATTTTTGGCGAGAGCGCCGGAGGTGCGCTCATCTCCGCACTCATGCTGGACGACCTTGTTCGCGATAG
>comp95413_c0_seq19 len=672 path=[100091907:0-21 100077752:22-99 100078108:100-120 100078202:121-245 100078646:246-256 100078696:257-289 100094721:290-309 100094741:310-310 100094742:311-391 100078838:392-575 100079565:576-597 100079647:598-666 100079934:667-671]
CATTTGTTCGTGTAGTTCGGAAGAAGGGATACGTGTATTACGGATATAAGTATGGCAAAGCGGACCGCTTCAAAGCATCCGTTGCGAATGAGAATTTTGCTTATCTTCAAGAGAGAGATCAACCGAAACAGGGCTATTCCTGTCCGCAACAGCTCTTGCTACACGAACCCAAAAGCCTCATTCCAATGAAGGAGGATTGTCTTTTTTTGGACGTCTACGTCCCGCCGGTCAGGAGGAACAATAAAGGACCGTTCCCGGTTCTCTTCTTTATCCATGGAGGTGGATTTCGAAGTGCGAGGTTAACCCCTATAGTAGGATGCGTTTCCTCTCTCCCCACACACACATACCACATACAGTTAAGCTGGCATACGGCGTGTTGAATGTCATTTCAGGAGGTGATAAAGACACTTACAATGCTACAAGACTGGCGGAAGCTGTTGGAGCAATTGTGGTGACAGTGAACTACCGTCTTGCAGCTCTCGGTTTTCTAAGTACGGGGGACGAAGCGGCGCCTGGGAACTGGGGAATTGGAGATATTAAGCTAGCACTGAACTGGACCCTTTCCAACATCGCCGCATTCAATGGCGACCCCGAGAAGGTCACCATTTTTGGCGAGAGCGCCGGAGGTGCGCTCATCTCCGCACTCATGCTGGACGACCTTGTTCGCGATAG
>comp95413_c0_seq19 len=672 path=[100091907:0-21 100077752:22-99 100078108:100-120 100078202:121-245 100078646:246-256 100078696:257-289 100094721:290-309 100094741:310-310 100094742:311-391 100078838:392-575 100079565:576-597 100079647:598-666 100079934:667-671]
CATTTGTTCGTGTAGTTCGGAAGAAGGGATACGTGTATTACGGATATAAGTATGGCAAAGCGGACCGCTTCAAAGCATCCGTTGCGAATGAGAATTTTGCTTATCTTCAAGAGAGAGATCAACCGAAACAGGGCTATTCCTGTCCGCAACAGCTCTTGCTACACGAACCCAAAAGCCTCATTCCAATGAAGGAGGATTGTCTTTTTTTGGACGTCTACGTCCCGCCGGTCAGGAGGAACAATAAAGGACCGTTCCCGGTTCTCTTCTTTATCCATGGAGGTGGATTTCGAAGTGCGAGGTTAACCCCTATAGTAGGATGCGTTTCCTCTCTCCCCACACACACATACCACATACAGTTAAGCTGGCATACGGCGTGTTGAATGTCATTTCAGGAGGTGATAAAGACACTTACAATGCTACAAGACTGGCGGAAGCTGTTGGAGCAATTGTGGTGACAGTGAACTACCGTCTTGCAGCTCTCGGTTTTCTAAGTACGGGGGACGAAGCGGCGCCTGGGAACTGGGGAATTGGAGATATTAAGCTAGCACTGAACTGGACCCTTTCCAACATCGCCGCATTCAATGGCGACCCCGAGAAGGTCACCATTTTTGGCGAGAGCGCCGGAGGTGCGCTCATCTCCGCACTCATGCTGGACGACCTTGTTCGCGATAG
>comp95413_c0_seq19 len=672 path=[100091907:0-21 100077752:22-99 100078108:100-120 100078202:121-245 100078646:246-256 100078696:257-289 100094721:290-309 100094741:310-310 100094742:311-391 100078838:392-575 100079565:576-597 100079647:598-666 100079934:667-671]
CATTTGTTCGTGTAGTTCGGAAGAAGGGATACGTGTATTACGGATATAAGTATGGCAAAGCGGACCGCTTCAAAGCATCCGTTGCGAATGAGAATTTTGCTTATCTTCAAGAGAGAGATCAACCGAAACAGGGCTATTCCTGTCCGCAACAGCTCTTGCTACACGAACCCAAAAGCCTCATTCCAATGAAGGAGGATTGTCTTTTTTTGGACGTCTACGTCCCGCCGGTCAGGAGGAACAATAAAGGACCGTTCCCGGTTCTCTTCTTTATCCATGGAGGTGGATTTCGAAGTGCGAGGTTAACCCCTATAGTAGGATGCGTTTCCTCTCTCCCCACACACACATACCACATACAGTTAAGCTGGCATACGGCGTGTTGAATGTCATTTCAGGAGGTGATAAAGACACTTACAATGCTACAAGACTGGCGGAAGCTGTTGGAGCAATTGTGGTGACAGTGAACTACCGTCTTGCAGCTCTCGGTTTTCTAAGTACGGGGGACGAAGCGGCGCCTGGGAACTGGGGAATTGGAGATATTAAGCTAGCACTGAACTGGACCCTTTCCAACATCGCCGCATTCAATGGCGACCCCGAGAAGGTCACCATTTTTGGCGAGAGCGCCGGAGGTGCGCTCATCTCCGCACTCATGCTGGACGACCTTGTTCGCGATAG
>comp95413_c0_seq21 len=684 path=[100091907:0-21 100077752:22-99 100078108:100-120 100078202:121-245 100078646:246-256 100078696:257-289 100094741:290-290 100078838:291-474 100079565:475-496 100079647:497-565 100094843:566-621 100094876:622-636 100088646:637-660 100088763:661-678 100079934:679-683]
CATTTGTTCGTGTAGTTCGGAAGAAGGGATACGTGTATTACGGATATAAGTATGGCAAAGCGGACCGCTTCAAAGCATCCGTTGCGAATGAGAATTTTGCTTATCTTCAAGAGAGAGATCAACCGAAACAGGGCTATTCCTGTCCGCAACAGCTCTTGCTACACGAACCCAAAAGCCTCATTCCAATGAAGGAGGATTGTCTTTTTTTGGACGTCTACGTCCCGCCGGTCAGGAGGAACAATAAAGGACCGTTCCCGGTTCTCTTCTTTATCCATGGAGGTGGATTTCGAAGAGGTGATAAAGACACTTACAATGCTACAAGACTGGCGGAAGCTGTTGGAGCAATTGTGGTGACAGTGAACTACCGTCTTGCAGCTCTCGGTTTTCTAAGTACGGGGGACGAAGCGGCGCCTGGGAACTGGGGAATTGGAGATATTAAGCTAGCACTGAACTGGACCCTTTCCAACATCGCCGCATTCAATGGCGACCCCGAGAAGGTCACCATTTTTGGCGAGAGCGCCGGAGGTGCGCTCATCTCCGCACTCATGCTGGACGACCTTGTTCGCGGTTTGTTTTTACAATTATTATTGCATTCTCCCACGTCTGCTGCGAAATTTATGTTTCTGCTTGAAGTTTGGACTCATCTTGATCTCGGCTTCCCTGTGTATGTTTGCCTGTAGATAG
>comp95413_c0_seq21 len=684 path=[100091907:0-21 100077752:22-99 100078108:100-120 100078202:121-245 100078646:246-256 100078696:257-289 100094741:290-290 100078838:291-474 100079565:475-496 100079647:497-565 100094843:566-621 100094876:622-636 100088646:637-660 100088763:661-678 100079934:679-683]
CATTTGTTCGTGTAGTTCGGAAGAAGGGATACGTGTATTACGGATATAAGTATGGCAAAGCGGACCGCTTCAAAGCATCCGTTGCGAATGAGAATTTTGCTTATCTTCAAGAGAGAGATCAACCGAAACAGGGCTATTCCTGTCCGCAACAGCTCTTGCTACACGAACCCAAAAGCCTCATTCCAATGAAGGAGGATTGTCTTTTTTTGGACGTCTACGTCCCGCCGGTCAGGAGGAACAATAAAGGACCGTTCCCGGTTCTCTTCTTTATCCATGGAGGTGGATTTCGAAGAGGTGATAAAGACACTTACAATGCTACAAGACTGGCGGAAGCTGTTGGAGCAATTGTGGTGACAGTGAACTACCGTCTTGCAGCTCTCGGTTTTCTAAGTACGGGGGACGAAGCGGCGCCTGGGAACTGGGGAATTGGAGATATTAAGCTAGCACTGAACTGGACCCTTTCCAACATCGCCGCATTCAATGGCGACCCCGAGAAGGTCACCATTTTTGGCGAGAGCGCCGGAGGTGCGCTCATCTCCGCACTCATGCTGGACGACCTTGTTCGCGGTTTGTTTTTACAATTATTATTGCATTCTCCCACGTCTGCTGCGAAATTTATGTTTCTGCTTGAAGTTTGGACTCATCTTGATCTCGGCTTCCCTGTGTATGTTTGCCTGTAGATAG
>comp95413_c0_seq21 len=684 path=[100091907:0-21 100077752:22-99 100078108:100-120 100078202:121-245 100078646:246-256 100078696:257-289 100094741:290-290 100078838:291-474 100079565:475-496 100079647:497-565 100094843:566-621 100094876:622-636 100088646:637-660 100088763:661-678 100079934:679-683]
CATTTGTTCGTGTAGTTCGGAAGAAGGGATACGTGTATTACGGATATAAGTATGGCAAAGCGGACCGCTTCAAAGCATCCGTTGCGAATGAGAATTTTGCTTATCTTCAAGAGAGAGATCAACCGAAACAGGGCTATTCCTGTCCGCAACAGCTCTTGCTACACGAACCCAAAAGCCTCATTCCAATGAAGGAGGATTGTCTTTTTTTGGACGTCTACGTCCCGCCGGTCAGGAGGAACAATAAAGGACCGTTCCCGGTTCTCTTCTTTATCCATGGAGGTGGATTTCGAAGAGGTGATAAAGACACTTACAATGCTACAAGACTGGCGGAAGCTGTTGGAGCAATTGTGGTGACAGTGAACTACCGTCTTGCAGCTCTCGGTTTTCTAAGTACGGGGGACGAAGCGGCGCCTGGGAACTGGGGAATTGGAGATATTAAGCTAGCACTGAACTGGACCCTTTCCAACATCGCCGCATTCAATGGCGACCCCGAGAAGGTCACCATTTTTGGCGAGAGCGCCGGAGGTGCGCTCATCTCCGCACTCATGCTGGACGACCTTGTTCGCGGTTTGTTTTTACAATTATTATTGCATTCTCCCACGTCTGCTGCGAAATTTATGTTTCTGCTTGAAGTTTGGACTCATCTTGATCTCGGCTTCCCTGTGTATGTTTGCCTGTAGATAG
>comp95413_c0_seq21 len=684 path=[100091907:0-21 100077752:22-99 100078108:100-120 100078202:121-245 100078646:246-256 100078696:257-289 100094741:290-290 100078838:291-474 100079565:475-496 100079647:497-565 100094843:566-621 100094876:622-636 100088646:637-660 100088763:661-678 100079934:679-683]
CATTTGTTCGTGTAGTTCGGAAGAAGGGATACGTGTATTACGGATATAAGTATGGCAAAGCGGACCGCTTCAAAGCATCCGTTGCGAATGAGAATTTTGCTTATCTTCAAGAGAGAGATCAACCGAAACAGGGCTATTCCTGTCCGCAACAGCTCTTGCTACACGAACCCAAAAGCCTCATTCCAATGAAGGAGGATTGTCTTTTTTTGGACGTCTACGTCCCGCCGGTCAGGAGGAACAATAAAGGACCGTTCCCGGTTCTCTTCTTTATCCATGGAGGTGGATTTCGAAGAGGTGATAAAGACACTTACAATGCTACAAGACTGGCGGAAGCTGTTGGAGCAATTGTGGTGACAGTGAACTACCGTCTTGCAGCTCTCGGTTTTCTAAGTACGGGGGACGAAGCGGCGCCTGGGAACTGGGGAATTGGAGATATTAAGCTAGCACTGAACTGGACCCTTTCCAACATCGCCGCATTCAATGGCGACCCCGAGAAGGTCACCATTTTTGGCGAGAGCGCCGGAGGTGCGCTCATCTCCGCACTCATGCTGGACGACCTTGTTCGCGGTTTGTTTTTACAATTATTATTGCATTCTCCCACGTCTGCTGCGAAATTTATGTTTCTGCTTGAAGTTTGGACTCATCTTGATCTCGGCTTCCCTGTGTATGTTTGCCTGTAGATAG
>comp95679_c0_seq1 len=2503 path=[101713229:0-99 101713636:100-113 101713683:114-375 101714726:376-394 101714781:395-436 101714939:437-449 101714982:450-1156 101717659:1157-1160 101717674:1161-2164 101721368:2165-2167 101721379:2168-2273 101721817:2274-2296 101721897:2297-2372 101726499:2373-2502]
CTCAGACAGAGGACACAACACCGAACTGGGTATGCCATCATGTCAAGGTGGCTTCCAGAATCTTGTTTATCCAATTGAATTTTCTTTACCGTTTCCCACCCAATCCAGTGCCCGTGACAATATGATTATCCCCGTAGTTTTAAAAGTTATAAAAGCATCGCTATCACGCAAACTAGGAGAGCCAACATAGAAATGCTTAAAGAACTTTGGCAGTTTTGTGCCCCATCGCGTGGGGGATCTTTGGAAAGCCGACCAGTCGGCGCCGGTACGGCCGGAACCGCTGATGGCGCCACTGTCGCGGATGAGTCCATCCGAACACGCTTCACTGAGATGGTCGGCCGGTCCTCTTCCGTCGGGCGTGGTTTATCCGGGAAGTTTGTCTTATCAGGCCGCAGAAACGCCGAGGATTTACTCTCAGGCGCTGGACTGGGCACTTCGTGAACGGGAGAAGAAGATTTCAAGGCCATCTGCCGGTCTTTGCTGGGGTATTCGTTTTTCGAAAAGTCGTTGGGATGGTGATCGGCCTGCTCTGTCTCTTCGTAGACTTCGTTGGTCAGAGGACCGTTGAGCTTGGGGAAAATTTCGAGGATTCGCAGCACGGCCCCGTTTGTAGGGCTGTAGCCTCGCATGACCGTGTACTCGCTGTTAGTTCCGTACATCCCGACCCTCTCAACATCATACTTCTCGAACATGGTTGCCTCTTCCCGATACAGGGCCGTGATGACTTTCTGCGAAATGTTCCGAGCCACCGGAAACATCTCCGGGACGCGGGACAACGGTTCGATCAGGAACAGTGCCAATGGCGGCCAGAAATTTGGCAAGTCCCACTGACAACTCTCACAAGTGCCCAACGGGTTAATGAAGGAAGCCGGCATTCCTCCCGGATAGGTCAGAAGTTTTTGAACATCAGCAGAGCCAAGGACGCGTTGCAGGAAGTCGGGGCTCATGACGTCGACGTTCTCCGAACTGCAGGCGGCAAACAGCGGAGTCAGACTGCTCATGTAGAAGTCCTCCCGCTGTTTGCGGTGGAGCAAGTCATAGTCGCGCCACATGTTGTGAGTGGCGTTCCAAAAGACGTCACGAATTGCGTTACCGCGGCGGACGGCCTTCGCGCTGTATTCTTTGGAGGTCTTGTCATCGGCTAATATGTCGTAAAAGAAAGCCAGATGTTTTTCTGTGAGGCAGAGGAAGGCATTTAGGTCAACCGGAATAATATCCTCCGTGCGGATATCGCCAAACGACTTTATGGCCGAGGGCTTGTCGAACCAGCGCGTCGAGAATTCCCAACCACTTTCACTTGCTCCGGCAATGTTTGAGTAGACTTTCTCTTCCGCCGACTTCCGGTGTGCCAGGTCCTTCACTTGCCGGACAGCTCGTTTCACATTATCCAAATCTTCGCGATAAGATTCCGGCCTTGGCTTTGTAAGGGTGCCTTTATAGCGATTAAGGGTGAAAGTTTTCCCGTCCACCACGACATCCACCACTCGGGAAGTCATCCAGAAACGGTATTCCTTTGTGATGACCGGCAGAAGGGTTTTGATGAATGCCTCCGCGTCCTTGTTGGCCTCCGATTTCACATGATGCCAGTATAAATGGACCATGGCGGCGAGCAACGGCGGATGCGGTCGATTCTGATAGTACATGCGATTGCCCATTGGAACGTAACCAAATCTGTCAATCAGGCTGGCAAAATTCAAAATCATCCCCTTGGCGGTTGAGTACATTTCCGAGATAAGTAGCCCGTGGATGGTCCAGTAAGATTCCCAGTAATGCTGTTCGCGTGTTCGGCCATCCTCGCCGTTCGCGTGCACGATGAATGGATGCGGAAGATGCAGCAGGGAGTGCCGGTCTGGGAATTCTTTCACACTCGCCGCGGTTTTTCTTCCAAGATCCTTCCAGGTCCCATGCAGAGCGAAGGCAAACTCCCGCAAGGCCCCGTCCTTAATCCGTGTTAAGAGCGAGTCTTGATCCGGTTCCGTCCAGTCTTCCGGTATCCATTTCTCCAAATCATCCCCCACCTTGGCGAAATACCGGGCCAGTAAGTAGTTCAGCTGCTCCCGCGTCGCTCTGCCGGTCGGGCTGGGGGTCTTGAATGCCTTGAGCACCTCTTCTGGGCTGGCTTTTAAAGGTCGATCAACAAACTCCTTCGAGTCCTTGAAAATGTCCACTGACAACTGCATTGCGTTGAGCAGCTCTCCTTGACAAAAAATTGCACTCTCACACGGAACTCCTCCATCAATCTTGTTCTCCTCTGATCCTGCTGCTGCAACCAATTGGCTCCCCGTGGAAACTGCCACAGCACACACGACGATAATTATAGCCACATGGTTTCCACGTTCCGGGATCATCGCGATTACGTCGGTGATGAAGGTCAGTGTGGCAATTCTTGGCAGAAACAACAGCAAAAAATCATCCCACGACAAGGTTGTATAGAACAATGGGGAAAAAATCCACCCGTCAATTAATCCTGCTCCAGTTGCGTCCGTGGGGGGGGGGGCTCTTG
>comp95679_c0_seq1 len=2503 path=[101713229:0-99 101713636:100-113 101713683:114-375 101714726:376-394 101714781:395-436 101714939:437-449 101714982:450-1156 101717659:1157-1160 101717674:1161-2164 101721368:2165-2167 101721379:2168-2273 101721817:2274-2296 101721897:2297-2372 101726499:2373-2502]
CTCAGACAGAGGACACAACACCGAACTGGGTATGCCATCATGTCAAGGTGGCTTCCAGAATCTTGTTTATCCAATTGAATTTTCTTTACCGTTTCCCACCCAATCCAGTGCCCGTGACAATATGATTATCCCCGTAGTTTTAAAAGTTATAAAAGCATCGCTATCACGCAAACTAGGAGAGCCAACATAGAAATGCTTAAAGAACTTTGGCAGTTTTGTGCCCCATCGCGTGGGGGATCTTTGGAAAGCCGACCAGTCGGCGCCGGTACGGCCGGAACCGCTGATGGCGCCACTGTCGCGGATGAGTCCATCCGAACACGCTTCACTGAGATGGTCGGCCGGTCCTCTTCCGTCGGGCGTGGTTTATCCGGGAAGTTTGTCTTATCAGGCCGCAGAAACGCCGAGGATTTACTCTCAGGCGCTGGACTGGGCACTTCGTGAACGGGAGAAGAAGATTTCAAGGCCATCTGCCGGTCTTTGCTGGGGTATTCGTTTTTCGAAAAGTCGTTGGGATGGTGATCGGCCTGCTCTGTCTCTTCGTAGACTTCGTTGGTCAGAGGACCGTTGAGCTTGGGGAAAATTTCGAGGATTCGCAGCACGGCCCCGTTTGTAGGGCTGTAGCCTCGCATGACCGTGTACTCGCTGTTAGTTCCGTACATCCCGACCCTCTCAACATCATACTTCTCGAACATGGTTGCCTCTTCCCGATACAGGGCCGTGATGACTTTCTGCGAAATGTTCCGAGCCACCGGAAACATCTCCGGGACGCGGGACAACGGTTCGATCAGGAACAGTGCCAATGGCGGCCAGAAATTTGGCAAGTCCCACTGACAACTCTCACAAGTGCCCAACGGGTTAATGAAGGAAGCCGGCATTCCTCCCGGATAGGTCAGAAGTTTTTGAACATCAGCAGAGCCAAGGACGCGTTGCAGGAAGTCGGGGCTCATGACGTCGACGTTCTCCGAACTGCAGGCGGCAAACAGCGGAGTCAGACTGCTCATGTAGAAGTCCTCCCGCTGTTTGCGGTGGAGCAAGTCATAGTCGCGCCACATGTTGTGAGTGGCGTTCCAAAAGACGTCACGAATTGCGTTACCGCGGCGGACGGCCTTCGCGCTGTATTCTTTGGAGGTCTTGTCATCGGCTAATATGTCGTAAAAGAAAGCCAGATGTTTTTCTGTGAGGCAGAGGAAGGCATTTAGGTCAACCGGAATAATATCCTCCGTGCGGATATCGCCAAACGACTTTATGGCCGAGGGCTTGTCGAACCAGCGCGTCGAGAATTCCCAACCACTTTCACTTGCTCCGGCAATGTTTGAGTAGACTTTCTCTTCCGCCGACTTCCGGTGTGCCAGGTCCTTCACTTGCCGGACAGCTCGTTTCACATTATCCAAATCTTCGCGATAAGATTCCGGCCTTGGCTTTGTAAGGGTGCCTTTATAGCGATTAAGGGTGAAAGTTTTCCCGTCCACCACGACATCCACCACTCGGGAAGTCATCCAGAAACGGTATTCCTTTGTGATGACCGGCAGAAGGGTTTTGATGAATGCCTCCGCGTCCTTGTTGGCCTCCGATTTCACATGATGCCAGTATAAATGGACCATGGCGGCGAGCAACGGCGGATGCGGTCGATTCTGATAGTACATGCGATTGCCCATTGGAACGTAACCAAATCTGTCAATCAGGCTGGCAAAATTCAAAATCATCCCCTTGGCGGTTGAGTACATTTCCGAGATAAGTAGCCCGTGGATGGTCCAGTAAGATTCCCAGTAATGCTGTTCGCGTGTTCGGCCATCCTCGCCGTTCGCGTGCACGATGAATGGATGCGGAAGATGCAGCAGGGAGTGCCGGTCTGGGAATTCTTTCACACTCGCCGCGGTTTTTCTTCCAAGATCCTTCCAGGTCCCATGCAGAGCGAAGGCAAACTCCCGCAAGGCCCCGTCCTTAATCCGTGTTAAGAGCGAGTCTTGATCCGGTTCCGTCCAGTCTTCCGGTATCCATTTCTCCAAATCATCCCCCACCTTGGCGAAATACCGGGCCAGTAAGTAGTTCAGCTGCTCCCGCGTCGCTCTGCCGGTCGGGCTGGGGGTCTTGAATGCCTTGAGCACCTCTTCTGGGCTGGCTTTTAAAGGTCGATCAACAAACTCCTTCGAGTCCTTGAAAATGTCCACTGACAACTGCATTGCGTTGAGCAGCTCTCCTTGACAAAAAATTGCACTCTCACACGGAACTCCTCCATCAATCTTGTTCTCCTCTGATCCTGCTGCTGCAACCAATTGGCTCCCCGTGGAAACTGCCACAGCACACACGACGATAATTATAGCCACATGGTTTCCACGTTCCGGGATCATCGCGATTACGTCGGTGATGAAGGTCAGTGTGGCAATTCTTGGCAGAAACAACAGCAAAAAATCATCCCACGACAAGGTTGTATAGAACAATGGGGAAAAAATCCACCCGTCAATTAATCCTGCTCCAGTTGCGTCCGTGGGGGGGGGGGCTCTTG
>comp95679_c0_seq1 len=2503 path=[101713229:0-99 101713636:100-113 101713683:114-375 101714726:376-394 101714781:395-436 101714939:437-449 101714982:450-1156 101717659:1157-1160 101717674:1161-2164 101721368:2165-2167 101721379:2168-2273 101721817:2274-2296 101721897:2297-2372 101726499:2373-2502]
CTCAGACAGAGGACACAACACCGAACTGGGTATGCCATCATGTCAAGGTGGCTTCCAGAATCTTGTTTATCCAATTGAATTTTCTTTACCGTTTCCCACCCAATCCAGTGCCCGTGACAATATGATTATCCCCGTAGTTTTAAAAGTTATAAAAGCATCGCTATCACGCAAACTAGGAGAGCCAACATAGAAATGCTTAAAGAACTTTGGCAGTTTTGTGCCCCATCGCGTGGGGGATCTTTGGAAAGCCGACCAGTCGGCGCCGGTACGGCCGGAACCGCTGATGGCGCCACTGTCGCGGATGAGTCCATCCGAACACGCTTCACTGAGATGGTCGGCCGGTCCTCTTCCGTCGGGCGTGGTTTATCCGGGAAGTTTGTCTTATCAGGCCGCAGAAACGCCGAGGATTTACTCTCAGGCGCTGGACTGGGCACTTCGTGAACGGGAGAAGAAGATTTCAAGGCCATCTGCCGGTCTTTGCTGGGGTATTCGTTTTTCGAAAAGTCGTTGGGATGGTGATCGGCCTGCTCTGTCTCTTCGTAGACTTCGTTGGTCAGAGGACCGTTGAGCTTGGGGAAAATTTCGAGGATTCGCAGCACGGCCCCGTTTGTAGGGCTGTAGCCTCGCATGACCGTGTACTCGCTGTTAGTTCCGTACATCCCGACCCTCTCAACATCATACTTCTCGAACATGGTTGCCTCTTCCCGATACAGGGCCGTGATGACTTTCTGCGAAATGTTCCGAGCCACCGGAAACATCTCCGGGACGCGGGACAACGGTTCGATCAGGAACAGTGCCAATGGCGGCCAGAAATTTGGCAAGTCCCACTGACAACTCTCACAAGTGCCCAACGGGTTAATGAAGGAAGCCGGCATTCCTCCCGGATAGGTCAGAAGTTTTTGAACATCAGCAGAGCCAAGGACGCGTTGCAGGAAGTCGGGGCTCATGACGTCGACGTTCTCCGAACTGCAGGCGGCAAACAGCGGAGTCAGACTGCTCATGTAGAAGTCCTCCCGCTGTTTGCGGTGGAGCAAGTCATAGTCGCGCCACATGTTGTGAGTGGCGTTCCAAAAGACGTCACGAATTGCGTTACCGCGGCGGACGGCCTTCGCGCTGTATTCTTTGGAGGTCTTGTCATCGGCTAATATGTCGTAAAAGAAAGCCAGATGTTTTTCTGTGAGGCAGAGGAAGGCATTTAGGTCAACCGGAATAATATCCTCCGTGCGGATATCGCCAAACGACTTTATGGCCGAGGGCTTGTCGAACCAGCGCGTCGAGAATTCCCAACCACTTTCACTTGCTCCGGCAATGTTTGAGTAGACTTTCTCTTCCGCCGACTTCCGGTGTGCCAGGTCCTTCACTTGCCGGACAGCTCGTTTCACATTATCCAAATCTTCGCGATAAGATTCCGGCCTTGGCTTTGTAAGGGTGCCTTTATAGCGATTAAGGGTGAAAGTTTTCCCGTCCACCACGACATCCACCACTCGGGAAGTCATCCAGAAACGGTATTCCTTTGTGATGACCGGCAGAAGGGTTTTGATGAATGCCTCCGCGTCCTTGTTGGCCTCCGATTTCACATGATGCCAGTATAAATGGACCATGGCGGCGAGCAACGGCGGATGCGGTCGATTCTGATAGTACATGCGATTGCCCATTGGAACGTAACCAAATCTGTCAATCAGGCTGGCAAAATTCAAAATCATCCCCTTGGCGGTTGAGTACATTTCCGAGATAAGTAGCCCGTGGATGGTCCAGTAAGATTCCCAGTAATGCTGTTCGCGTGTTCGGCCATCCTCGCCGTTCGCGTGCACGATGAATGGATGCGGAAGATGCAGCAGGGAGTGCCGGTCTGGGAATTCTTTCACACTCGCCGCGGTTTTTCTTCCAAGATCCTTCCAGGTCCCATGCAGAGCGAAGGCAAACTCCCGCAAGGCCCCGTCCTTAATCCGTGTTAAGAGCGAGTCTTGATCCGGTTCCGTCCAGTCTTCCGGTATCCATTTCTCCAAATCATCCCCCACCTTGGCGAAATACCGGGCCAGTAAGTAGTTCAGCTGCTCCCGCGTCGCTCTGCCGGTCGGGCTGGGGGTCTTGAATGCCTTGAGCACCTCTTCTGGGCTGGCTTTTAAAGGTCGATCAACAAACTCCTTCGAGTCCTTGAAAATGTCCACTGACAACTGCATTGCGTTGAGCAGCTCTCCTTGACAAAAAATTGCACTCTCACACGGAACTCCTCCATCAATCTTGTTCTCCTCTGATCCTGCTGCTGCAACCAATTGGCTCCCCGTGGAAACTGCCACAGCACACACGACGATAATTATAGCCACATGGTTTCCACGTTCCGGGATCATCGCGATTACGTCGGTGATGAAGGTCAGTGTGGCAATTCTTGGCAGAAACAACAGCAAAAAATCATCCCACGACAAGGTTGTATAGAACAATGGGGAAAAAATCCACCCGTCAATTAATCCTGCTCCAGTTGCGTCCGTGGGGGGGGGGGCTCTTG
>comp95679_c0_seq1 len=2503 path=[101713229:0-99 101713636:100-113 101713683:114-375 101714726:376-394 101714781:395-436 101714939:437-449 101714982:450-1156 101717659:1157-1160 101717674:1161-2164 101721368:2165-2167 101721379:2168-2273 101721817:2274-2296 101721897:2297-2372 101726499:2373-2502]
CTCAGACAGAGGACACAACACCGAACTGGGTATGCCATCATGTCAAGGTGGCTTCCAGAATCTTGTTTATCCAATTGAATTTTCTTTACCGTTTCCCACCCAATCCAGTGCCCGTGACAATATGATTATCCCCGTAGTTTTAAAAGTTATAAAAGCATCGCTATCACGCAAACTAGGAGAGCCAACATAGAAATGCTTAAAGAACTTTGGCAGTTTTGTGCCCCATCGCGTGGGGGATCTTTGGAAAGCCGACCAGTCGGCGCCGGTACGGCCGGAACCGCTGATGGCGCCACTGTCGCGGATGAGTCCATCCGAACACGCTTCACTGAGATGGTCGGCCGGTCCTCTTCCGTCGGGCGTGGTTTATCCGGGAAGTTTGTCTTATCAGGCCGCAGAAACGCCGAGGATTTACTCTCAGGCGCTGGACTGGGCACTTCGTGAACGGGAGAAGAAGATTTCAAGGCCATCTGCCGGTCTTTGCTGGGGTATTCGTTTTTCGAAAAGTCGTTGGGATGGTGATCGGCCTGCTCTGTCTCTTCGTAGACTTCGTTGGTCAGAGGACCGTTGAGCTTGGGGAAAATTTCGAGGATTCGCAGCACGGCCCCGTTTGTAGGGCTGTAGCCTCGCATGACCGTGTACTCGCTGTTAGTTCCGTACATCCCGACCCTCTCAACATCATACTTCTCGAACATGGTTGCCTCTTCCCGATACAGGGCCGTGATGACTTTCTGCGAAATGTTCCGAGCCACCGGAAACATCTCCGGGACGCGGGACAACGGTTCGATCAGGAACAGTGCCAATGGCGGCCAGAAATTTGGCAAGTCCCACTGACAACTCTCACAAGTGCCCAACGGGTTAATGAAGGAAGCCGGCATTCCTCCCGGATAGGTCAGAAGTTTTTGAACATCAGCAGAGCCAAGGACGCGTTGCAGGAAGTCGGGGCTCATGACGTCGACGTTCTCCGAACTGCAGGCGGCAAACAGCGGAGTCAGACTGCTCATGTAGAAGTCCTCCCGCTGTTTGCGGTGGAGCAAGTCATAGTCGCGCCACATGTTGTGAGTGGCGTTCCAAAAGACGTCACGAATTGCGTTACCGCGGCGGACGGCCTTCGCGCTGTATTCTTTGGAGGTCTTGTCATCGGCTAATATGTCGTAAAAGAAAGCCAGATGTTTTTCTGTGAGGCAGAGGAAGGCATTTAGGTCAACCGGAATAATATCCTCCGTGCGGATATCGCCAAACGACTTTATGGCCGAGGGCTTGTCGAACCAGCGCGTCGAGAATTCCCAACCACTTTCACTTGCTCCGGCAATGTTTGAGTAGACTTTCTCTTCCGCCGACTTCCGGTGTGCCAGGTCCTTCACTTGCCGGACAGCTCGTTTCACATTATCCAAATCTTCGCGATAAGATTCCGGCCTTGGCTTTGTAAGGGTGCCTTTATAGCGATTAAGGGTGAAAGTTTTCCCGTCCACCACGACATCCACCACTCGGGAAGTCATCCAGAAACGGTATTCCTTTGTGATGACCGGCAGAAGGGTTTTGATGAATGCCTCCGCGTCCTTGTTGGCCTCCGATTTCACATGATGCCAGTATAAATGGACCATGGCGGCGAGCAACGGCGGATGCGGTCGATTCTGATAGTACATGCGATTGCCCATTGGAACGTAACCAAATCTGTCAATCAGGCTGGCAAAATTCAAAATCATCCCCTTGGCGGTTGAGTACATTTCCGAGATAAGTAGCCCGTGGATGGTCCAGTAAGATTCCCAGTAATGCTGTTCGCGTGTTCGGCCATCCTCGCCGTTCGCGTGCACGATGAATGGATGCGGAAGATGCAGCAGGGAGTGCCGGTCTGGGAATTCTTTCACACTCGCCGCGGTTTTTCTTCCAAGATCCTTCCAGGTCCCATGCAGAGCGAAGGCAAACTCCCGCAAGGCCCCGTCCTTAATCCGTGTTAAGAGCGAGTCTTGATCCGGTTCCGTCCAGTCTTCCGGTATCCATTTCTCCAAATCATCCCCCACCTTGGCGAAATACCGGGCCAGTAAGTAGTTCAGCTGCTCCCGCGTCGCTCTGCCGGTCGGGCTGGGGGTCTTGAATGCCTTGAGCACCTCTTCTGGGCTGGCTTTTAAAGGTCGATCAACAAACTCCTTCGAGTCCTTGAAAATGTCCACTGACAACTGCATTGCGTTGAGCAGCTCTCCTTGACAAAAAATTGCACTCTCACACGGAACTCCTCCATCAATCTTGTTCTCCTCTGATCCTGCTGCTGCAACCAATTGGCTCCCCGTGGAAACTGCCACAGCACACACGACGATAATTATAGCCACATGGTTTCCACGTTCCGGGATCATCGCGATTACGTCGGTGATGAAGGTCAGTGTGGCAATTCTTGGCAGAAACAACAGCAAAAAATCATCCCACGACAAGGTTGTATAGAACAATGGGGAAAAAATCCACCCGTCAATTAATCCTGCTCCAGTTGCGTCCGTGGGGGGGGGGGCTCTTG
>comp95679_c0_seq1 len=2503 path=[101713229:0-99 101713636:100-113 101713683:114-375 101714726:376-394 101714781:395-436 101714939:437-449 101714982:450-1156 101717659:1157-1160 101717674:1161-2164 101721368:2165-2167 101721379:2168-2273 101721817:2274-2296 101721897:2297-2372 101726499:2373-2502]
CTCAGACAGAGGACACAACACCGAACTGGGTATGCCATCATGTCAAGGTGGCTTCCAGAATCTTGTTTATCCAATTGAATTTTCTTTACCGTTTCCCACCCAATCCAGTGCCCGTGACAATATGATTATCCCCGTAGTTTTAAAAGTTATAAAAGCATCGCTATCACGCAAACTAGGAGAGCCAACATAGAAATGCTTAAAGAACTTTGGCAGTTTTGTGCCCCATCGCGTGGGGGATCTTTGGAAAGCCGACCAGTCGGCGCCGGTACGGCCGGAACCGCTGATGGCGCCACTGTCGCGGATGAGTCCATCCGAACACGCTTCACTGAGATGGTCGGCCGGTCCTCTTCCGTCGGGCGTGGTTTATCCGGGAAGTTTGTCTTATCAGGCCGCAGAAACGCCGAGGATTTACTCTCAGGCGCTGGACTGGGCACTTCGTGAACGGGAGAAGAAGATTTCAAGGCCATCTGCCGGTCTTTGCTGGGGTATTCGTTTTTCGAAAAGTCGTTGGGATGGTGATCGGCCTGCTCTGTCTCTTCGTAGACTTCGTTGGTCAGAGGACCGTTGAGCTTGGGGAAAATTTCGAGGATTCGCAGCACGGCCCCGTTTGTAGGGCTGTAGCCTCGCATGACCGTGTACTCGCTGTTAGTTCCGTACATCCCGACCCTCTCAACATCATACTTCTCGAACATGGTTGCCTCTTCCCGATACAGGGCCGTGATGACTTTCTGCGAAATGTTCCGAGCCACCGGAAACATCTCCGGGACGCGGGACAACGGTTCGATCAGGAACAGTGCCAATGGCGGCCAGAAATTTGGCAAGTCCCACTGACAACTCTCACAAGTGCCCAACGGGTTAATGAAGGAAGCCGGCATTCCTCCCGGATAGGTCAGAAGTTTTTGAACATCAGCAGAGCCAAGGACGCGTTGCAGGAAGTCGGGGCTCATGACGTCGACGTTCTCCGAACTGCAGGCGGCAAACAGCGGAGTCAGACTGCTCATGTAGAAGTCCTCCCGCTGTTTGCGGTGGAGCAAGTCATAGTCGCGCCACATGTTGTGAGTGGCGTTCCAAAAGACGTCACGAATTGCGTTACCGCGGCGGACGGCCTTCGCGCTGTATTCTTTGGAGGTCTTGTCATCGGCTAATATGTCGTAAAAGAAAGCCAGATGTTTTTCTGTGAGGCAGAGGAAGGCATTTAGGTCAACCGGAATAATATCCTCCGTGCGGATATCGCCAAACGACTTTATGGCCGAGGGCTTGTCGAACCAGCGCGTCGAGAATTCCCAACCACTTTCACTTGCTCCGGCAATGTTTGAGTAGACTTTCTCTTCCGCCGACTTCCGGTGTGCCAGGTCCTTCACTTGCCGGACAGCTCGTTTCACATTATCCAAATCTTCGCGATAAGATTCCGGCCTTGGCTTTGTAAGGGTGCCTTTATAGCGATTAAGGGTGAAAGTTTTCCCGTCCACCACGACATCCACCACTCGGGAAGTCATCCAGAAACGGTATTCCTTTGTGATGACCGGCAGAAGGGTTTTGATGAATGCCTCCGCGTCCTTGTTGGCCTCCGATTTCACATGATGCCAGTATAAATGGACCATGGCGGCGAGCAACGGCGGATGCGGTCGATTCTGATAGTACATGCGATTGCCCATTGGAACGTAACCAAATCTGTCAATCAGGCTGGCAAAATTCAAAATCATCCCCTTGGCGGTTGAGTACATTTCCGAGATAAGTAGCCCGTGGATGGTCCAGTAAGATTCCCAGTAATGCTGTTCGCGTGTTCGGCCATCCTCGCCGTTCGCGTGCACGATGAATGGATGCGGAAGATGCAGCAGGGAGTGCCGGTCTGGGAATTCTTTCACACTCGCCGCGGTTTTTCTTCCAAGATCCTTCCAGGTCCCATGCAGAGCGAAGGCAAACTCCCGCAAGGCCCCGTCCTTAATCCGTGTTAAGAGCGAGTCTTGATCCGGTTCCGTCCAGTCTTCCGGTATCCATTTCTCCAAATCATCCCCCACCTTGGCGAAATACCGGGCCAGTAAGTAGTTCAGCTGCTCCCGCGTCGCTCTGCCGGTCGGGCTGGGGGTCTTGAATGCCTTGAGCACCTCTTCTGGGCTGGCTTTTAAAGGTCGATCAACAAACTCCTTCGAGTCCTTGAAAATGTCCACTGACAACTGCATTGCGTTGAGCAGCTCTCCTTGACAAAAAATTGCACTCTCACACGGAACTCCTCCATCAATCTTGTTCTCCTCTGATCCTGCTGCTGCAACCAATTGGCTCCCCGTGGAAACTGCCACAGCACACACGACGATAATTATAGCCACATGGTTTCCACGTTCCGGGATCATCGCGATTACGTCGGTGATGAAGGTCAGTGTGGCAATTCTTGGCAGAAACAACAGCAAAAAATCATCCCACGACAAGGTTGTATAGAACAATGGGGAAAAAATCCACCCGTCAATTAATCCTGCTCCAGTTGCGTCCGTGGGGGGGGGGGCTCTTG
>comp95679_c0_seq3 len=3118 path=[101713229:0-99 101713636:100-113 101713683:114-375 101714726:376-394 101714781:395-436 101714939:437-449 101714982:450-1156 101717659:1157-1160 101717674:1161-2164 101721368:2165-2167 101721379:2168-2273 101721817:2274-2296 101721897:2297-2372 101728270:2373-2447 101722418:2448-2469 101722490:2470-2547 101722816:2548-2558 101722857:2559-2613 101728360:2614-2618 101723083:2619-3117]
CTCAGACAGAGGACACAACACCGAACTGGGTATGCCATCATGTCAAGGTGGCTTCCAGAATCTTGTTTATCCAATTGAATTTTCTTTACCGTTTCCCACCCAATCCAGTGCCCGTGACAATATGATTATCCCCGTAGTTTTAAAAGTTATAAAAGCATCGCTATCACGCAAACTAGGAGAGCCAACATAGAAATGCTTAAAGAACTTTGGCAGTTTTGTGCCCCATCGCGTGGGGGATCTTTGGAAAGCCGACCAGTCGGCGCCGGTACGGCCGGAACCGCTGATGGCGCCACTGTCGCGGATGAGTCCATCCGAACACGCTTCACTGAGATGGTCGGCCGGTCCTCTTCCGTCGGGCGTGGTTTATCCGGGAAGTTTGTCTTATCAGGCCGCAGAAACGCCGAGGATTTACTCTCAGGCGCTGGACTGGGCACTTCGTGAACGGGAGAAGAAGATTTCAAGGCCATCTGCCGGTCTTTGCTGGGGTATTCGTTTTTCGAAAAGTCGTTGGGATGGTGATCGGCCTGCTCTGTCTCTTCGTAGACTTCGTTGGTCAGAGGACCGTTGAGCTTGGGGAAAATTTCGAGGATTCGCAGCACGGCCCCGTTTGTAGGGCTGTAGCCTCGCATGACCGTGTACTCGCTGTTAGTTCCGTACATCCCGACCCTCTCAACATCATACTTCTCGAACATGGTTGCCTCTTCCCGATACAGGGCCGTGATGACTTTCTGCGAAATGTTCCGAGCCACCGGAAACATCTCCGGGACGCGGGACAACGGTTCGATCAGGAACAGTGCCAATGGCGGCCAGAAATTTGGCAAGTCCCACTGACAACTCTCACAAGTGCCCAACGGGTTAATGAAGGAAGCCGGCATTCCTCCCGGATAGGTCAGAAGTTTTTGAACATCAGCAGAGCCAAGGACGCGTTGCAGGAAGTCGGGGCTCATGACGTCGACGTTCTCCGAACTGCAGGCGGCAAACAGCGGAGTCAGACTGCTCATGTAGAAGTCCTCCCGCTGTTTGCGGTGGAGCAAGTCATAGTCGCGCCACATGTTGTGAGTGGCGTTCCAAAAGACGTCACGAATTGCGTTACCGCGGCGGACGGCCTTCGCGCTGTATTCTTTGGAGGTCTTGTCATCGGCTAATATGTCGTAAAAGAAAGCCAGATGTTTTTCTGTGAGGCAGAGGAAGGCATTTAGGTCAACCGGAATAATATCCTCCGTGCGGATATCGCCAAACGACTTTATGGCCGAGGGCTTGTCGAACCAGCGCGTCGAGAATTCCCAACCACTTTCACTTGCTCCGGCAATGTTTGAGTAGACTTTCTCTTCCGCCGACTTCCGGTGTGCCAGGTCCTTCACTTGCCGGACAGCTCGTTTCACATTATCCAAATCTTCGCGATAAGATTCCGGCCTTGGCTTTGTAAGGGTGCCTTTATAGCGATTAAGGGTGAAAGTTTTCCCGTCCACCACGACATCCACCACTCGGGAAGTCATCCAGAAACGGTATTCCTTTGTGATGACCGGCAGAAGGGTTTTGATGAATGCCTCCGCGTCCTTGTTGGCCTCCGATTTCACATGATGCCAGTATAAATGGACCATGGCGGCGAGCAACGGCGGATGCGGTCGATTCTGATAGTACATGCGATTGCCCATTGGAACGTAACCAAATCTGTCAATCAGGCTGGCAAAATTCAAAATCATCCCCTTGGCGGTTGAGTACATTTCCGAGATAAGTAGCCCGTGGATGGTCCAGTAAGATTCCCAGTAATGCTGTTCGCGTGTTCGGCCATCCTCGCCGTTCGCGTGCACGATGAATGGATGCGGAAGATGCAGCAGGGAGTGCCGGTCTGGGAATTCTTTCACACTCGCCGCGGTTTTTCTTCCAAGATCCTTCCAGGTCCCATGCAGAGCGAAGGCAAACTCCCGCAAGGCCCCGTCCTTAATCCGTGTTAAGAGCGAGTCTTGATCCGGTTCCGTCCAGTCTTCCGGTATCCATTTCTCCAAATCATCCCCCACCTTGGCGAAATACCGGGCCAGTAAGTAGTTCAGCTGCTCCCGCGTCGCTCTGCCGGTCGGGCTGGGGGTCTTGAATGCCTTGAGCACCTCTTCTGGGCTGGCTTTTAAAGGTCGATCAACAAACTCCTTCGAGTCCTTGAAAATGTCCACTGACAACTGCATTGCGTTGAGCAGCTCTCCTTGACAAAAAATTGCACTCTCACACGGAACTCCTCCATCAATCTTGTTCTCCTCTGATCCTGCTGCTGCAACCAATTGGCTCCCCGTGGAAACTGCCACAGCACACACGACGATAATTATAGCCACATGGTTTCCACGTTCCGGGATCATCGCGATTACGTCGGTGATGAAGGTCCCAGAACGGATTGCCTGATTGATAGAACTCAAATGACCCAACGAACGATAAGGTATATAATGAAATCAAATTGATGGATCAATAAATGTTAGATCGTCTGAATGAAAACATCTGTCGGTCGGATCAAGTTCAAGTCTTGAGATCCGTATTAAATTTCCTGTACAGACACAGCGCACCGGCACGGGGGACGATCGGCTATATAGGGAGATCAGGGGGCACTCTCTTCCTGGCAATAACAGTTCCGGCCCAGCACCGTACAATTAAGTTCCACGCCAAAAACCGTCACCCTCGGGTTGGAAAATTAGTCGATTTGATTGCAGCTGAGGGCGCCGATTGCTTATACAAATTTTCTAAATGGATACAGACACCACGATGTGTATACATACTCATCACCGATAGACCAGCCAAACTAAACCACACAATGTAAGGTGATACACGGGGAGCGGGTTATAACGCAGAATGCCCCGATAGAGCCGGCGGACTCGAGATATCAAATGTTGGGAAGTCCGCCACCGGAAATAAGAAACCACTCATCCTTGCCTTGCTACATACTCATACAACGGTAGTGTACACACAAATGCACAGCCACACAAGAAAAGTACAAACTCCGGGTCTTCCGTCGCTGTCAGAAGTCAAAACGACCCACGGACTAATCACACCAGAGCAGCTTTCACGTAACGTTTGCGGGGTTCCCACACATCATCATCATAGAACCAACTACAAATCCGATTACAAGTGTGAAATG
>comp95679_c0_seq3 len=3118 path=[101713229:0-99 101713636:100-113 101713683:114-375 101714726:376-394 101714781:395-436 101714939:437-449 101714982:450-1156 101717659:1157-1160 101717674:1161-2164 101721368:2165-2167 101721379:2168-2273 101721817:2274-2296 101721897:2297-2372 101728270:2373-2447 101722418:2448-2469 101722490:2470-2547 101722816:2548-2558 101722857:2559-2613 101728360:2614-2618 101723083:2619-3117]
CTCAGACAGAGGACACAACACCGAACTGGGTATGCCATCATGTCAAGGTGGCTTCCAGAATCTTGTTTATCCAATTGAATTTTCTTTACCGTTTCCCACCCAATCCAGTGCCCGTGACAATATGATTATCCCCGTAGTTTTAAAAGTTATAAAAGCATCGCTATCACGCAAACTAGGAGAGCCAACATAGAAATGCTTAAAGAACTTTGGCAGTTTTGTGCCCCATCGCGTGGGGGATCTTTGGAAAGCCGACCAGTCGGCGCCGGTACGGCCGGAACCGCTGATGGCGCCACTGTCGCGGATGAGTCCATCCGAACACGCTTCACTGAGATGGTCGGCCGGTCCTCTTCCGTCGGGCGTGGTTTATCCGGGAAGTTTGTCTTATCAGGCCGCAGAAACGCCGAGGATTTACTCTCAGGCGCTGGACTGGGCACTTCGTGAACGGGAGAAGAAGATTTCAAGGCCATCTGCCGGTCTTTGCTGGGGTATTCGTTTTTCGAAAAGTCGTTGGGATGGTGATCGGCCTGCTCTGTCTCTTCGTAGACTTCGTTGGTCAGAGGACCGTTGAGCTTGGGGAAAATTTCGAGGATTCGCAGCACGGCCCCGTTTGTAGGGCTGTAGCCTCGCATGACCGTGTACTCGCTGTTAGTTCCGTACATCCCGACCCTCTCAACATCATACTTCTCGAACATGGTTGCCTCTTCCCGATACAGGGCCGTGATGACTTTCTGCGAAATGTTCCGAGCCACCGGAAACATCTCCGGGACGCGGGACAACGGTTCGATCAGGAACAGTGCCAATGGCGGCCAGAAATTTGGCAAGTCCCACTGACAACTCTCACAAGTGCCCAACGGGTTAATGAAGGAAGCCGGCATTCCTCCCGGATAGGTCAGAAGTTTTTGAACATCAGCAGAGCCAAGGACGCGTTGCAGGAAGTCGGGGCTCATGACGTCGACGTTCTCCGAACTGCAGGCGGCAAACAGCGGAGTCAGACTGCTCATGTAGAAGTCCTCCCGCTGTTTGCGGTGGAGCAAGTCATAGTCGCGCCACATGTTGTGAGTGGCGTTCCAAAAGACGTCACGAATTGCGTTACCGCGGCGGACGGCCTTCGCGCTGTATTCTTTGGAGGTCTTGTCATCGGCTAATATGTCGTAAAAGAAAGCCAGATGTTTTTCTGTGAGGCAGAGGAAGGCATTTAGGTCAACCGGAATAATATCCTCCGTGCGGATATCGCCAAACGACTTTATGGCCGAGGGCTTGTCGAACCAGCGCGTCGAGAATTCCCAACCACTTTCACTTGCTCCGGCAATGTTTGAGTAGACTTTCTCTTCCGCCGACTTCCGGTGTGCCAGGTCCTTCACTTGCCGGACAGCTCGTTTCACATTATCCAAATCTTCGCGATAAGATTCCGGCCTTGGCTTTGTAAGGGTGCCTTTATAGCGATTAAGGGTGAAAGTTTTCCCGTCCACCACGACATCCACCACTCGGGAAGTCATCCAGAAACGGTATTCCTTTGTGATGACCGGCAGAAGGGTTTTGATGAATGCCTCCGCGTCCTTGTTGGCCTCCGATTTCACATGATGCCAGTATAAATGGACCATGGCGGCGAGCAACGGCGGATGCGGTCGATTCTGATAGTACATGCGATTGCCCATTGGAACGTAACCAAATCTGTCAATCAGGCTGGCAAAATTCAAAATCATCCCCTTGGCGGTTGAGTACATTTCCGAGATAAGTAGCCCGTGGATGGTCCAGTAAGATTCCCAGTAATGCTGTTCGCGTGTTCGGCCATCCTCGCCGTTCGCGTGCACGATGAATGGATGCGGAAGATGCAGCAGGGAGTGCCGGTCTGGGAATTCTTTCACACTCGCCGCGGTTTTTCTTCCAAGATCCTTCCAGGTCCCATGCAGAGCGAAGGCAAACTCCCGCAAGGCCCCGTCCTTAATCCGTGTTAAGAGCGAGTCTTGATCCGGTTCCGTCCAGTCTTCCGGTATCCATTTCTCCAAATCATCCCCCACCTTGGCGAAATACCGGGCCAGTAAGTAGTTCAGCTGCTCCCGCGTCGCTCTGCCGGTCGGGCTGGGGGTCTTGAATGCCTTGAGCACCTCTTCTGGGCTGGCTTTTAAAGGTCGATCAACAAACTCCTTCGAGTCCTTGAAAATGTCCACTGACAACTGCATTGCGTTGAGCAGCTCTCCTTGACAAAAAATTGCACTCTCACACGGAACTCCTCCATCAATCTTGTTCTCCTCTGATCCTGCTGCTGCAACCAATTGGCTCCCCGTGGAAACTGCCACAGCACACACGACGATAATTATAGCCACATGGTTTCCACGTTCCGGGATCATCGCGATTACGTCGGTGATGAAGGTCCCAGAACGGATTGCCTGATTGATAGAACTCAAATGACCCAACGAACGATAAGGTATATAATGAAATCAAATTGATGGATCAATAAATGTTAGATCGTCTGAATGAAAACATCTGTCGGTCGGATCAAGTTCAAGTCTTGAGATCCGTATTAAATTTCCTGTACAGACACAGCGCACCGGCACGGGGGACGATCGGCTATATAGGGAGATCAGGGGGCACTCTCTTCCTGGCAATAACAGTTCCGGCCCAGCACCGTACAATTAAGTTCCACGCCAAAAACCGTCACCCTCGGGTTGGAAAATTAGTCGATTTGATTGCAGCTGAGGGCGCCGATTGCTTATACAAATTTTCTAAATGGATACAGACACCACGATGTGTATACATACTCATCACCGATAGACCAGCCAAACTAAACCACACAATGTAAGGTGATACACGGGGAGCGGGTTATAACGCAGAATGCCCCGATAGAGCCGGCGGACTCGAGATATCAAATGTTGGGAAGTCCGCCACCGGAAATAAGAAACCACTCATCCTTGCCTTGCTACATACTCATACAACGGTAGTGTACACACAAATGCACAGCCACACAAGAAAAGTACAAACTCCGGGTCTTCCGTCGCTGTCAGAAGTCAAAACGACCCACGGACTAATCACACCAGAGCAGCTTTCACGTAACGTTTGCGGGGTTCCCACACATCATCATCATAGAACCAACTACAAATCCGATTACAAGTGTGAAATG
>comp95679_c0_seq3 len=3118 path=[101713229:0-99 101713636:100-113 101713683:114-375 101714726:376-394 101714781:395-436 101714939:437-449 101714982:450-1156 101717659:1157-1160 101717674:1161-2164 101721368:2165-2167 101721379:2168-2273 101721817:2274-2296 101721897:2297-2372 101728270:2373-2447 101722418:2448-2469 101722490:2470-2547 101722816:2548-2558 101722857:2559-2613 101728360:2614-2618 101723083:2619-3117]
CTCAGACAGAGGACACAACACCGAACTGGGTATGCCATCATGTCAAGGTGGCTTCCAGAATCTTGTTTATCCAATTGAATTTTCTTTACCGTTTCCCACCCAATCCAGTGCCCGTGACAATATGATTATCCCCGTAGTTTTAAAAGTTATAAAAGCATCGCTATCACGCAAACTAGGAGAGCCAACATAGAAATGCTTAAAGAACTTTGGCAGTTTTGTGCCCCATCGCGTGGGGGATCTTTGGAAAGCCGACCAGTCGGCGCCGGTACGGCCGGAACCGCTGATGGCGCCACTGTCGCGGATGAGTCCATCCGAACACGCTTCACTGAGATGGTCGGCCGGTCCTCTTCCGTCGGGCGTGGTTTATCCGGGAAGTTTGTCTTATCAGGCCGCAGAAACGCCGAGGATTTACTCTCAGGCGCTGGACTGGGCACTTCGTGAACGGGAGAAGAAGATTTCAAGGCCATCTGCCGGTCTTTGCTGGGGTATTCGTTTTTCGAAAAGTCGTTGGGATGGTGATCGGCCTGCTCTGTCTCTTCGTAGACTTCGTTGGTCAGAGGACCGTTGAGCTTGGGGAAAATTTCGAGGATTCGCAGCACGGCCCCGTTTGTAGGGCTGTAGCCTCGCATGACCGTGTACTCGCTGTTAGTTCCGTACATCCCGACCCTCTCAACATCATACTTCTCGAACATGGTTGCCTCTTCCCGATACAGGGCCGTGATGACTTTCTGCGAAATGTTCCGAGCCACCGGAAACATCTCCGGGACGCGGGACAACGGTTCGATCAGGAACAGTGCCAATGGCGGCCAGAAATTTGGCAAGTCCCACTGACAACTCTCACAAGTGCCCAACGGGTTAATGAAGGAAGCCGGCATTCCTCCCGGATAGGTCAGAAGTTTTTGAACATCAGCAGAGCCAAGGACGCGTTGCAGGAAGTCGGGGCTCATGACGTCGACGTTCTCCGAACTGCAGGCGGCAAACAGCGGAGTCAGACTGCTCATGTAGAAGTCCTCCCGCTGTTTGCGGTGGAGCAAGTCATAGTCGCGCCACATGTTGTGAGTGGCGTTCCAAAAGACGTCACGAATTGCGTTACCGCGGCGGACGGCCTTCGCGCTGTATTCTTTGGAGGTCTTGTCATCGGCTAATATGTCGTAAAAGAAAGCCAGATGTTTTTCTGTGAGGCAGAGGAAGGCATTTAGGTCAACCGGAATAATATCCTCCGTGCGGATATCGCCAAACGACTTTATGGCCGAGGGCTTGTCGAACCAGCGCGTCGAGAATTCCCAACCACTTTCACTTGCTCCGGCAATGTTTGAGTAGACTTTCTCTTCCGCCGACTTCCGGTGTGCCAGGTCCTTCACTTGCCGGACAGCTCGTTTCACATTATCCAAATCTTCGCGATAAGATTCCGGCCTTGGCTTTGTAAGGGTGCCTTTATAGCGATTAAGGGTGAAAGTTTTCCCGTCCACCACGACATCCACCACTCGGGAAGTCATCCAGAAACGGTATTCCTTTGTGATGACCGGCAGAAGGGTTTTGATGAATGCCTCCGCGTCCTTGTTGGCCTCCGATTTCACATGATGCCAGTATAAATGGACCATGGCGGCGAGCAACGGCGGATGCGGTCGATTCTGATAGTACATGCGATTGCCCATTGGAACGTAACCAAATCTGTCAATCAGGCTGGCAAAATTCAAAATCATCCCCTTGGCGGTTGAGTACATTTCCGAGATAAGTAGCCCGTGGATGGTCCAGTAAGATTCCCAGTAATGCTGTTCGCGTGTTCGGCCATCCTCGCCGTTCGCGTGCACGATGAATGGATGCGGAAGATGCAGCAGGGAGTGCCGGTCTGGGAATTCTTTCACACTCGCCGCGGTTTTTCTTCCAAGATCCTTCCAGGTCCCATGCAGAGCGAAGGCAAACTCCCGCAAGGCCCCGTCCTTAATCCGTGTTAAGAGCGAGTCTTGATCCGGTTCCGTCCAGTCTTCCGGTATCCATTTCTCCAAATCATCCCCCACCTTGGCGAAATACCGGGCCAGTAAGTAGTTCAGCTGCTCCCGCGTCGCTCTGCCGGTCGGGCTGGGGGTCTTGAATGCCTTGAGCACCTCTTCTGGGCTGGCTTTTAAAGGTCGATCAACAAACTCCTTCGAGTCCTTGAAAATGTCCACTGACAACTGCATTGCGTTGAGCAGCTCTCCTTGACAAAAAATTGCACTCTCACACGGAACTCCTCCATCAATCTTGTTCTCCTCTGATCCTGCTGCTGCAACCAATTGGCTCCCCGTGGAAACTGCCACAGCACACACGACGATAATTATAGCCACATGGTTTCCACGTTCCGGGATCATCGCGATTACGTCGGTGATGAAGGTCCCAGAACGGATTGCCTGATTGATAGAACTCAAATGACCCAACGAACGATAAGGTATATAATGAAATCAAATTGATGGATCAATAAATGTTAGATCGTCTGAATGAAAACATCTGTCGGTCGGATCAAGTTCAAGTCTTGAGATCCGTATTAAATTTCCTGTACAGACACAGCGCACCGGCACGGGGGACGATCGGCTATATAGGGAGATCAGGGGGCACTCTCTTCCTGGCAATAACAGTTCCGGCCCAGCACCGTACAATTAAGTTCCACGCCAAAAACCGTCACCCTCGGGTTGGAAAATTAGTCGATTTGATTGCAGCTGAGGGCGCCGATTGCTTATACAAATTTTCTAAATGGATACAGACACCACGATGTGTATACATACTCATCACCGATAGACCAGCCAAACTAAACCACACAATGTAAGGTGATACACGGGGAGCGGGTTATAACGCAGAATGCCCCGATAGAGCCGGCGGACTCGAGATATCAAATGTTGGGAAGTCCGCCACCGGAAATAAGAAACCACTCATCCTTGCCTTGCTACATACTCATACAACGGTAGTGTACACACAAATGCACAGCCACACAAGAAAAGTACAAACTCCGGGTCTTCCGTCGCTGTCAGAAGTCAAAACGACCCACGGACTAATCACACCAGAGCAGCTTTCACGTAACGTTTGCGGGGTTCCCACACATCATCATCATAGAACCAACTACAAATCCGATTACAAGTGTGAAATG
>comp95679_c0_seq3 len=3118 path=[101713229:0-99 101713636:100-113 101713683:114-375 101714726:376-394 101714781:395-436 101714939:437-449 101714982:450-1156 101717659:1157-1160 101717674:1161-2164 101721368:2165-2167 101721379:2168-2273 101721817:2274-2296 101721897:2297-2372 101728270:2373-2447 101722418:2448-2469 101722490:2470-2547 101722816:2548-2558 101722857:2559-2613 101728360:2614-2618 101723083:2619-3117]
CTCAGACAGAGGACACAACACCGAACTGGGTATGCCATCATGTCAAGGTGGCTTCCAGAATCTTGTTTATCCAATTGAATTTTCTTTACCGTTTCCCACCCAATCCAGTGCCCGTGACAATATGATTATCCCCGTAGTTTTAAAAGTTATAAAAGCATCGCTATCACGCAAACTAGGAGAGCCAACATAGAAATGCTTAAAGAACTTTGGCAGTTTTGTGCCCCATCGCGTGGGGGATCTTTGGAAAGCCGACCAGTCGGCGCCGGTACGGCCGGAACCGCTGATGGCGCCACTGTCGCGGATGAGTCCATCCGAACACGCTTCACTGAGATGGTCGGCCGGTCCTCTTCCGTCGGGCGTGGTTTATCCGGGAAGTTTGTCTTATCAGGCCGCAGAAACGCCGAGGATTTACTCTCAGGCGCTGGACTGGGCACTTCGTGAACGGGAGAAGAAGATTTCAAGGCCATCTGCCGGTCTTTGCTGGGGTATTCGTTTTTCGAAAAGTCGTTGGGATGGTGATCGGCCTGCTCTGTCTCTTCGTAGACTTCGTTGGTCAGAGGACCGTTGAGCTTGGGGAAAATTTCGAGGATTCGCAGCACGGCCCCGTTTGTAGGGCTGTAGCCTCGCATGACCGTGTACTCGCTGTTAGTTCCGTACATCCCGACCCTCTCAACATCATACTTCTCGAACATGGTTGCCTCTTCCCGATACAGGGCCGTGATGACTTTCTGCGAAATGTTCCGAGCCACCGGAAACATCTCCGGGACGCGGGACAACGGTTCGATCAGGAACAGTGCCAATGGCGGCCAGAAATTTGGCAAGTCCCACTGACAACTCTCACAAGTGCCCAACGGGTTAATGAAGGAAGCCGGCATTCCTCCCGGATAGGTCAGAAGTTTTTGAACATCAGCAGAGCCAAGGACGCGTTGCAGGAAGTCGGGGCTCATGACGTCGACGTTCTCCGAACTGCAGGCGGCAAACAGCGGAGTCAGACTGCTCATGTAGAAGTCCTCCCGCTGTTTGCGGTGGAGCAAGTCATAGTCGCGCCACATGTTGTGAGTGGCGTTCCAAAAGACGTCACGAATTGCGTTACCGCGGCGGACGGCCTTCGCGCTGTATTCTTTGGAGGTCTTGTCATCGGCTAATATGTCGTAAAAGAAAGCCAGATGTTTTTCTGTGAGGCAGAGGAAGGCATTTAGGTCAACCGGAATAATATCCTCCGTGCGGATATCGCCAAACGACTTTATGGCCGAGGGCTTGTCGAACCAGCGCGTCGAGAATTCCCAACCACTTTCACTTGCTCCGGCAATGTTTGAGTAGACTTTCTCTTCCGCCGACTTCCGGTGTGCCAGGTCCTTCACTTGCCGGACAGCTCGTTTCACATTATCCAAATCTTCGCGATAAGATTCCGGCCTTGGCTTTGTAAGGGTGCCTTTATAGCGATTAAGGGTGAAAGTTTTCCCGTCCACCACGACATCCACCACTCGGGAAGTCATCCAGAAACGGTATTCCTTTGTGATGACCGGCAGAAGGGTTTTGATGAATGCCTCCGCGTCCTTGTTGGCCTCCGATTTCACATGATGCCAGTATAAATGGACCATGGCGGCGAGCAACGGCGGATGCGGTCGATTCTGATAGTACATGCGATTGCCCATTGGAACGTAACCAAATCTGTCAATCAGGCTGGCAAAATTCAAAATCATCCCCTTGGCGGTTGAGTACATTTCCGAGATAAGTAGCCCGTGGATGGTCCAGTAAGATTCCCAGTAATGCTGTTCGCGTGTTCGGCCATCCTCGCCGTTCGCGTGCACGATGAATGGATGCGGAAGATGCAGCAGGGAGTGCCGGTCTGGGAATTCTTTCACACTCGCCGCGGTTTTTCTTCCAAGATCCTTCCAGGTCCCATGCAGAGCGAAGGCAAACTCCCGCAAGGCCCCGTCCTTAATCCGTGTTAAGAGCGAGTCTTGATCCGGTTCCGTCCAGTCTTCCGGTATCCATTTCTCCAAATCATCCCCCACCTTGGCGAAATACCGGGCCAGTAAGTAGTTCAGCTGCTCCCGCGTCGCTCTGCCGGTCGGGCTGGGGGTCTTGAATGCCTTGAGCACCTCTTCTGGGCTGGCTTTTAAAGGTCGATCAACAAACTCCTTCGAGTCCTTGAAAATGTCCACTGACAACTGCATTGCGTTGAGCAGCTCTCCTTGACAAAAAATTGCACTCTCACACGGAACTCCTCCATCAATCTTGTTCTCCTCTGATCCTGCTGCTGCAACCAATTGGCTCCCCGTGGAAACTGCCACAGCACACACGACGATAATTATAGCCACATGGTTTCCACGTTCCGGGATCATCGCGATTACGTCGGTGATGAAGGTCCCAGAACGGATTGCCTGATTGATAGAACTCAAATGACCCAACGAACGATAAGGTATATAATGAAATCAAATTGATGGATCAATAAATGTTAGATCGTCTGAATGAAAACATCTGTCGGTCGGATCAAGTTCAAGTCTTGAGATCCGTATTAAATTTCCTGTACAGACACAGCGCACCGGCACGGGGGACGATCGGCTATATAGGGAGATCAGGGGGCACTCTCTTCCTGGCAATAACAGTTCCGGCCCAGCACCGTACAATTAAGTTCCACGCCAAAAACCGTCACCCTCGGGTTGGAAAATTAGTCGATTTGATTGCAGCTGAGGGCGCCGATTGCTTATACAAATTTTCTAAATGGATACAGACACCACGATGTGTATACATACTCATCACCGATAGACCAGCCAAACTAAACCACACAATGTAAGGTGATACACGGGGAGCGGGTTATAACGCAGAATGCCCCGATAGAGCCGGCGGACTCGAGATATCAAATGTTGGGAAGTCCGCCACCGGAAATAAGAAACCACTCATCCTTGCCTTGCTACATACTCATACAACGGTAGTGTACACACAAATGCACAGCCACACAAGAAAAGTACAAACTCCGGGTCTTCCGTCGCTGTCAGAAGTCAAAACGACCCACGGACTAATCACACCAGAGCAGCTTTCACGTAACGTTTGCGGGGTTCCCACACATCATCATCATAGAACCAACTACAAATCCGATTACAAGTGTGAAATG
>comp95679_c0_seq3 len=3118 path=[101713229:0-99 101713636:100-113 101713683:114-375 101714726:376-394 101714781:395-436 101714939:437-449 101714982:450-1156 101717659:1157-1160 101717674:1161-2164 101721368:2165-2167 101721379:2168-2273 101721817:2274-2296 101721897:2297-2372 101728270:2373-2447 101722418:2448-2469 101722490:2470-2547 101722816:2548-2558 101722857:2559-2613 101728360:2614-2618 101723083:2619-3117]
CTCAGACAGAGGACACAACACCGAACTGGGTATGCCATCATGTCAAGGTGGCTTCCAGAATCTTGTTTATCCAATTGAATTTTCTTTACCGTTTCCCACCCAATCCAGTGCCCGTGACAATATGATTATCCCCGTAGTTTTAAAAGTTATAAAAGCATCGCTATCACGCAAACTAGGAGAGCCAACATAGAAATGCTTAAAGAACTTTGGCAGTTTTGTGCCCCATCGCGTGGGGGATCTTTGGAAAGCCGACCAGTCGGCGCCGGTACGGCCGGAACCGCTGATGGCGCCACTGTCGCGGATGAGTCCATCCGAACACGCTTCACTGAGATGGTCGGCCGGTCCTCTTCCGTCGGGCGTGGTTTATCCGGGAAGTTTGTCTTATCAGGCCGCAGAAACGCCGAGGATTTACTCTCAGGCGCTGGACTGGGCACTTCGTGAACGGGAGAAGAAGATTTCAAGGCCATCTGCCGGTCTTTGCTGGGGTATTCGTTTTTCGAAAAGTCGTTGGGATGGTGATCGGCCTGCTCTGTCTCTTCGTAGACTTCGTTGGTCAGAGGACCGTTGAGCTTGGGGAAAATTTCGAGGATTCGCAGCACGGCCCCGTTTGTAGGGCTGTAGCCTCGCATGACCGTGTACTCGCTGTTAGTTCCGTACATCCCGACCCTCTCAACATCATACTTCTCGAACATGGTTGCCTCTTCCCGATACAGGGCCGTGATGACTTTCTGCGAAATGTTCCGAGCCACCGGAAACATCTCCGGGACGCGGGACAACGGTTCGATCAGGAACAGTGCCAATGGCGGCCAGAAATTTGGCAAGTCCCACTGACAACTCTCACAAGTGCCCAACGGGTTAATGAAGGAAGCCGGCATTCCTCCCGGATAGGTCAGAAGTTTTTGAACATCAGCAGAGCCAAGGACGCGTTGCAGGAAGTCGGGGCTCATGACGTCGACGTTCTCCGAACTGCAGGCGGCAAACAGCGGAGTCAGACTGCTCATGTAGAAGTCCTCCCGCTGTTTGCGGTGGAGCAAGTCATAGTCGCGCCACATGTTGTGAGTGGCGTTCCAAAAGACGTCACGAATTGCGTTACCGCGGCGGACGGCCTTCGCGCTGTATTCTTTGGAGGTCTTGTCATCGGCTAATATGTCGTAAAAGAAAGCCAGATGTTTTTCTGTGAGGCAGAGGAAGGCATTTAGGTCAACCGGAATAATATCCTCCGTGCGGATATCGCCAAACGACTTTATGGCCGAGGGCTTGTCGAACCAGCGCGTCGAGAATTCCCAACCACTTTCACTTGCTCCGGCAATGTTTGAGTAGACTTTCTCTTCCGCCGACTTCCGGTGTGCCAGGTCCTTCACTTGCCGGACAGCTCGTTTCACATTATCCAAATCTTCGCGATAAGATTCCGGCCTTGGCTTTGTAAGGGTGCCTTTATAGCGATTAAGGGTGAAAGTTTTCCCGTCCACCACGACATCCACCACTCGGGAAGTCATCCAGAAACGGTATTCCTTTGTGATGACCGGCAGAAGGGTTTTGATGAATGCCTCCGCGTCCTTGTTGGCCTCCGATTTCACATGATGCCAGTATAAATGGACCATGGCGGCGAGCAACGGCGGATGCGGTCGATTCTGATAGTACATGCGATTGCCCATTGGAACGTAACCAAATCTGTCAATCAGGCTGGCAAAATTCAAAATCATCCCCTTGGCGGTTGAGTACATTTCCGAGATAAGTAGCCCGTGGATGGTCCAGTAAGATTCCCAGTAATGCTGTTCGCGTGTTCGGCCATCCTCGCCGTTCGCGTGCACGATGAATGGATGCGGAAGATGCAGCAGGGAGTGCCGGTCTGGGAATTCTTTCACACTCGCCGCGGTTTTTCTTCCAAGATCCTTCCAGGTCCCATGCAGAGCGAAGGCAAACTCCCGCAAGGCCCCGTCCTTAATCCGTGTTAAGAGCGAGTCTTGATCCGGTTCCGTCCAGTCTTCCGGTATCCATTTCTCCAAATCATCCCCCACCTTGGCGAAATACCGGGCCAGTAAGTAGTTCAGCTGCTCCCGCGTCGCTCTGCCGGTCGGGCTGGGGGTCTTGAATGCCTTGAGCACCTCTTCTGGGCTGGCTTTTAAAGGTCGATCAACAAACTCCTTCGAGTCCTTGAAAATGTCCACTGACAACTGCATTGCGTTGAGCAGCTCTCCTTGACAAAAAATTGCACTCTCACACGGAACTCCTCCATCAATCTTGTTCTCCTCTGATCCTGCTGCTGCAACCAATTGGCTCCCCGTGGAAACTGCCACAGCACACACGACGATAATTATAGCCACATGGTTTCCACGTTCCGGGATCATCGCGATTACGTCGGTGATGAAGGTCCCAGAACGGATTGCCTGATTGATAGAACTCAAATGACCCAACGAACGATAAGGTATATAATGAAATCAAATTGATGGATCAATAAATGTTAGATCGTCTGAATGAAAACATCTGTCGGTCGGATCAAGTTCAAGTCTTGAGATCCGTATTAAATTTCCTGTACAGACACAGCGCACCGGCACGGGGGACGATCGGCTATATAGGGAGATCAGGGGGCACTCTCTTCCTGGCAATAACAGTTCCGGCCCAGCACCGTACAATTAAGTTCCACGCCAAAAACCGTCACCCTCGGGTTGGAAAATTAGTCGATTTGATTGCAGCTGAGGGCGCCGATTGCTTATACAAATTTTCTAAATGGATACAGACACCACGATGTGTATACATACTCATCACCGATAGACCAGCCAAACTAAACCACACAATGTAAGGTGATACACGGGGAGCGGGTTATAACGCAGAATGCCCCGATAGAGCCGGCGGACTCGAGATATCAAATGTTGGGAAGTCCGCCACCGGAAATAAGAAACCACTCATCCTTGCCTTGCTACATACTCATACAACGGTAGTGTACACACAAATGCACAGCCACACAAGAAAAGTACAAACTCCGGGTCTTCCGTCGCTGTCAGAAGTCAAAACGACCCACGGACTAATCACACCAGAGCAGCTTTCACGTAACGTTTGCGGGGTTCCCACACATCATCATCATAGAACCAACTACAAATCCGATTACAAGTGTGAAATG
>comp96001_c0_seq1 len=2479 path=[103677636:0-137 103668908:138-213 103669124:214-236 103669205:237-342 103677258:343-345 103669565:346-1349 103677463:1350-1353 103672590:1354-2060 103675019:2061-2073 103675070:2074-2115 103675211:2116-2134 103675287:2135-2378 103680389:2379-2396 103676126:2397-2410 103676162:2411-2478]
CCCAGCCCCAAGAGCCCCCCCCCCCACGGACGCAACTGGAGCAGGATTAATTGACGGGTGGATTTTTTCCCCATTGTTCTATACAACCTTGTCGTGGGATGATTTTTTGCTGTTGTTTCTGCCAAGAATTGCCACACTGACCTTCATCACCGACGTAATCGCGATGATCCCGGAACGTGGAAACCATGTGGCTATAATTATCGTCGTGTGTGCTGTGGCAGTTTCCACGGGGAGCCAATTGGTTGCAGCAGCAGGATCAGAGGAGAACAAGATTGATGGAGGAGTTCCGTGTGAGAGTGCAATTTTTTGTCAAGGAGAGCTGCTCAACGCAATGCAGTTGTCAGTGGACATTTTCAAGGACTCGAAGGAGTTTGTTGATCGACCTTTAAAAGCCAGCCCAGAAGAGGTGCTCAAGGCATTCAAGACCCCCAGCCCGACCGGCAGAGCGACGCGGGAGCAGCTGAACTACTTACTGGCCCGGTATTTCGCCAAGGTGGGGGATGATTTGGAGAAATGGATACCGGAAGACTGGACGGAACCGGATCAAGACTCGCTCTTAACACGGATTAAGGACGGGGCCTTGCGGGAGTTTGCCTTCGCTCTGCATGGGACCTGGAAGGATCTTGGAAGAAAAACCGCGGCGAGTGTGAAAGAATTCCCAGACCGGCACTCCCTGCTGCATCTTCCGCATCCATTCATCGTGCACGCGAACGGCGAGGATGGCCGAACACGCGAACAGCATTACTGGGAATCTTACTGGACCATCCACGGGCTACTTATCTCGGAAATGTACTCAACCGCCAAGGGGATGATTTTGAATTTTGCCAGCCTGATTGACAGATTTGGTTACGTTCCAATGGGCAATCGCATGTACTATCAGAATCGACCGCATCCGCCGTTGCTCGCCGCCATGGTCCATTTATACTGGCATCATGTGAAATCGGAGGCCAACAAGGACGCGGAGGCATTCATCAAAACCCTTCTGCCGGTCATCACAAAGGAATACCGTTTCTGGATGACTTCCCGAGTGGTGGATGTCGTGGTGGACGGGAAAACTTTCACCCTTAATCGCTATAAAGGCACCCTTACAAAGCCAAGGCCGGAATCTTATCGCGAAGATTTGGATAATGTGAAACGAGCTGTCCGGCAAGTGAAGGACCTGGCACACCGGAAGTCGGCGGAAGAGAAAGTCTACTCAAACATTGCCGGAGCAAGTGAAAGTGGTTGGGAATTCTCGACGCGCTGGTTCGACAAGCCCTCGGCCATAAAGTCGTTTGGCGATATCCGCACGGAGGATATTATTCCGGTTGACCTAAATGCCTTCCTCTGCCTCACAGAAAAACATCTGGCTTTCTTTTACGACATATTAGCCGATGACAAGACCTCCAAAGAATACAGCGCGAAGGCCGTCCGCCGCGGTAACGCAATTCGTGACGTCTTTTGGAACGCCACTCACAACATGTGGCGCGACTATGACTTGCTCCACCGCAAACAGCGGGAGGACTTCTACATGAGCAGTCTGACTCCGCTGTTTGCCGCCTGCAGTTCGGAGAACGTCGACGTCATGAGCCCCGACTTCCTGCAACGCGTCCTTGGCTCTGCTGATGTTCAAAAACTTCTGACCTATCCGGGAGGAATGCCAGCTTCCTTCATTAACCCGTTGGGCACTTGTGAGAGTTGTCAGTGGGACTTGCCAAATTTCTGGCCGCCATTGGCACTGTTCCTGATCGAACCGTTGTCCCGCGTCCCGGAGATGTTTCCGGTGGCTCGGAACATTTCGCAGAAAGTCATCACGGCCCTGTATCGGGAAGAGGCAACCATGTTCGAGAAATATGATGTTGAGAGGGTCGGGATGTACGGAACTAACAGCGAGTACACGGTCATGCGAGGCTACAGCCCTACAAACGGGGCCGTGCTGCGAATCCTCGAAATTTTCCCCAAGCTCAACGGTCCTCTGACCAACGAAGTCTACGAAGAGACAGAGCAGGCCGATCACCATCCCAACGACTTTTCGAAAAACGAATACCCCAGCAAAGACCGGCAGATGGCCTTGAAATCTTCTTCTCCCGTTCACGAAGTGCCCAGTCCAGCGCCTGAGAGTAAATCCTCGGCGTTTCTGCGGCCTGATAAGACAAACTTCCCGGATAAACCACGCCCGACGGAAGAGGACCGGCCGACCATCTCAGTGAAGCGTGTTCGGATGGACTCATCCGCGACAGTGGCGCCATCAGCGGTTCCGGCCGTACCGGCGCCGACTGGTCGGCTTTCCAAAGATCCCCCACGCGATGGGGCACAAAACTGCCAAAGTTCTTTAAGCATTTCTATGTTGGCTCTCCTAGTTTGCGTGATAGCGATGCTTTTATAACTTTTAAAACTACGGGGATAATCATATTGTCACGGGCACTGGATTGGGTGGGAAACGGTAAAGAAAATTCAATTGGATAAACAAGATTCTGGAAAAAAAAAAGATCGGAAGAGC
>comp96001_c0_seq1 len=2479 path=[103677636:0-137 103668908:138-213 103669124:214-236 103669205:237-342 103677258:343-345 103669565:346-1349 103677463:1350-1353 103672590:1354-2060 103675019:2061-2073 103675070:2074-2115 103675211:2116-2134 103675287:2135-2378 103680389:2379-2396 103676126:2397-2410 103676162:2411-2478]
CCCAGCCCCAAGAGCCCCCCCCCCCACGGACGCAACTGGAGCAGGATTAATTGACGGGTGGATTTTTTCCCCATTGTTCTATACAACCTTGTCGTGGGATGATTTTTTGCTGTTGTTTCTGCCAAGAATTGCCACACTGACCTTCATCACCGACGTAATCGCGATGATCCCGGAACGTGGAAACCATGTGGCTATAATTATCGTCGTGTGTGCTGTGGCAGTTTCCACGGGGAGCCAATTGGTTGCAGCAGCAGGATCAGAGGAGAACAAGATTGATGGAGGAGTTCCGTGTGAGAGTGCAATTTTTTGTCAAGGAGAGCTGCTCAACGCAATGCAGTTGTCAGTGGACATTTTCAAGGACTCGAAGGAGTTTGTTGATCGACCTTTAAAAGCCAGCCCAGAAGAGGTGCTCAAGGCATTCAAGACCCCCAGCCCGACCGGCAGAGCGACGCGGGAGCAGCTGAACTACTTACTGGCCCGGTATTTCGCCAAGGTGGGGGATGATTTGGAGAAATGGATACCGGAAGACTGGACGGAACCGGATCAAGACTCGCTCTTAACACGGATTAAGGACGGGGCCTTGCGGGAGTTTGCCTTCGCTCTGCATGGGACCTGGAAGGATCTTGGAAGAAAAACCGCGGCGAGTGTGAAAGAATTCCCAGACCGGCACTCCCTGCTGCATCTTCCGCATCCATTCATCGTGCACGCGAACGGCGAGGATGGCCGAACACGCGAACAGCATTACTGGGAATCTTACTGGACCATCCACGGGCTACTTATCTCGGAAATGTACTCAACCGCCAAGGGGATGATTTTGAATTTTGCCAGCCTGATTGACAGATTTGGTTACGTTCCAATGGGCAATCGCATGTACTATCAGAATCGACCGCATCCGCCGTTGCTCGCCGCCATGGTCCATTTATACTGGCATCATGTGAAATCGGAGGCCAACAAGGACGCGGAGGCATTCATCAAAACCCTTCTGCCGGTCATCACAAAGGAATACCGTTTCTGGATGACTTCCCGAGTGGTGGATGTCGTGGTGGACGGGAAAACTTTCACCCTTAATCGCTATAAAGGCACCCTTACAAAGCCAAGGCCGGAATCTTATCGCGAAGATTTGGATAATGTGAAACGAGCTGTCCGGCAAGTGAAGGACCTGGCACACCGGAAGTCGGCGGAAGAGAAAGTCTACTCAAACATTGCCGGAGCAAGTGAAAGTGGTTGGGAATTCTCGACGCGCTGGTTCGACAAGCCCTCGGCCATAAAGTCGTTTGGCGATATCCGCACGGAGGATATTATTCCGGTTGACCTAAATGCCTTCCTCTGCCTCACAGAAAAACATCTGGCTTTCTTTTACGACATATTAGCCGATGACAAGACCTCCAAAGAATACAGCGCGAAGGCCGTCCGCCGCGGTAACGCAATTCGTGACGTCTTTTGGAACGCCACTCACAACATGTGGCGCGACTATGACTTGCTCCACCGCAAACAGCGGGAGGACTTCTACATGAGCAGTCTGACTCCGCTGTTTGCCGCCTGCAGTTCGGAGAACGTCGACGTCATGAGCCCCGACTTCCTGCAACGCGTCCTTGGCTCTGCTGATGTTCAAAAACTTCTGACCTATCCGGGAGGAATGCCAGCTTCCTTCATTAACCCGTTGGGCACTTGTGAGAGTTGTCAGTGGGACTTGCCAAATTTCTGGCCGCCATTGGCACTGTTCCTGATCGAACCGTTGTCCCGCGTCCCGGAGATGTTTCCGGTGGCTCGGAACATTTCGCAGAAAGTCATCACGGCCCTGTATCGGGAAGAGGCAACCATGTTCGAGAAATATGATGTTGAGAGGGTCGGGATGTACGGAACTAACAGCGAGTACACGGTCATGCGAGGCTACAGCCCTACAAACGGGGCCGTGCTGCGAATCCTCGAAATTTTCCCCAAGCTCAACGGTCCTCTGACCAACGAAGTCTACGAAGAGACAGAGCAGGCCGATCACCATCCCAACGACTTTTCGAAAAACGAATACCCCAGCAAAGACCGGCAGATGGCCTTGAAATCTTCTTCTCCCGTTCACGAAGTGCCCAGTCCAGCGCCTGAGAGTAAATCCTCGGCGTTTCTGCGGCCTGATAAGACAAACTTCCCGGATAAACCACGCCCGACGGAAGAGGACCGGCCGACCATCTCAGTGAAGCGTGTTCGGATGGACTCATCCGCGACAGTGGCGCCATCAGCGGTTCCGGCCGTACCGGCGCCGACTGGTCGGCTTTCCAAAGATCCCCCACGCGATGGGGCACAAAACTGCCAAAGTTCTTTAAGCATTTCTATGTTGGCTCTCCTAGTTTGCGTGATAGCGATGCTTTTATAACTTTTAAAACTACGGGGATAATCATATTGTCACGGGCACTGGATTGGGTGGGAAACGGTAAAGAAAATTCAATTGGATAAACAAGATTCTGGAAAAAAAAAAGATCGGAAGAGC
>comp96001_c0_seq1 len=2479 path=[103677636:0-137 103668908:138-213 103669124:214-236 103669205:237-342 103677258:343-345 103669565:346-1349 103677463:1350-1353 103672590:1354-2060 103675019:2061-2073 103675070:2074-2115 103675211:2116-2134 103675287:2135-2378 103680389:2379-2396 103676126:2397-2410 103676162:2411-2478]
CCCAGCCCCAAGAGCCCCCCCCCCCACGGACGCAACTGGAGCAGGATTAATTGACGGGTGGATTTTTTCCCCATTGTTCTATACAACCTTGTCGTGGGATGATTTTTTGCTGTTGTTTCTGCCAAGAATTGCCACACTGACCTTCATCACCGACGTAATCGCGATGATCCCGGAACGTGGAAACCATGTGGCTATAATTATCGTCGTGTGTGCTGTGGCAGTTTCCACGGGGAGCCAATTGGTTGCAGCAGCAGGATCAGAGGAGAACAAGATTGATGGAGGAGTTCCGTGTGAGAGTGCAATTTTTTGTCAAGGAGAGCTGCTCAACGCAATGCAGTTGTCAGTGGACATTTTCAAGGACTCGAAGGAGTTTGTTGATCGACCTTTAAAAGCCAGCCCAGAAGAGGTGCTCAAGGCATTCAAGACCCCCAGCCCGACCGGCAGAGCGACGCGGGAGCAGCTGAACTACTTACTGGCCCGGTATTTCGCCAAGGTGGGGGATGATTTGGAGAAATGGATACCGGAAGACTGGACGGAACCGGATCAAGACTCGCTCTTAACACGGATTAAGGACGGGGCCTTGCGGGAGTTTGCCTTCGCTCTGCATGGGACCTGGAAGGATCTTGGAAGAAAAACCGCGGCGAGTGTGAAAGAATTCCCAGACCGGCACTCCCTGCTGCATCTTCCGCATCCATTCATCGTGCACGCGAACGGCGAGGATGGCCGAACACGCGAACAGCATTACTGGGAATCTTACTGGACCATCCACGGGCTACTTATCTCGGAAATGTACTCAACCGCCAAGGGGATGATTTTGAATTTTGCCAGCCTGATTGACAGATTTGGTTACGTTCCAATGGGCAATCGCATGTACTATCAGAATCGACCGCATCCGCCGTTGCTCGCCGCCATGGTCCATTTATACTGGCATCATGTGAAATCGGAGGCCAACAAGGACGCGGAGGCATTCATCAAAACCCTTCTGCCGGTCATCACAAAGGAATACCGTTTCTGGATGACTTCCCGAGTGGTGGATGTCGTGGTGGACGGGAAAACTTTCACCCTTAATCGCTATAAAGGCACCCTTACAAAGCCAAGGCCGGAATCTTATCGCGAAGATTTGGATAATGTGAAACGAGCTGTCCGGCAAGTGAAGGACCTGGCACACCGGAAGTCGGCGGAAGAGAAAGTCTACTCAAACATTGCCGGAGCAAGTGAAAGTGGTTGGGAATTCTCGACGCGCTGGTTCGACAAGCCCTCGGCCATAAAGTCGTTTGGCGATATCCGCACGGAGGATATTATTCCGGTTGACCTAAATGCCTTCCTCTGCCTCACAGAAAAACATCTGGCTTTCTTTTACGACATATTAGCCGATGACAAGACCTCCAAAGAATACAGCGCGAAGGCCGTCCGCCGCGGTAACGCAATTCGTGACGTCTTTTGGAACGCCACTCACAACATGTGGCGCGACTATGACTTGCTCCACCGCAAACAGCGGGAGGACTTCTACATGAGCAGTCTGACTCCGCTGTTTGCCGCCTGCAGTTCGGAGAACGTCGACGTCATGAGCCCCGACTTCCTGCAACGCGTCCTTGGCTCTGCTGATGTTCAAAAACTTCTGACCTATCCGGGAGGAATGCCAGCTTCCTTCATTAACCCGTTGGGCACTTGTGAGAGTTGTCAGTGGGACTTGCCAAATTTCTGGCCGCCATTGGCACTGTTCCTGATCGAACCGTTGTCCCGCGTCCCGGAGATGTTTCCGGTGGCTCGGAACATTTCGCAGAAAGTCATCACGGCCCTGTATCGGGAAGAGGCAACCATGTTCGAGAAATATGATGTTGAGAGGGTCGGGATGTACGGAACTAACAGCGAGTACACGGTCATGCGAGGCTACAGCCCTACAAACGGGGCCGTGCTGCGAATCCTCGAAATTTTCCCCAAGCTCAACGGTCCTCTGACCAACGAAGTCTACGAAGAGACAGAGCAGGCCGATCACCATCCCAACGACTTTTCGAAAAACGAATACCCCAGCAAAGACCGGCAGATGGCCTTGAAATCTTCTTCTCCCGTTCACGAAGTGCCCAGTCCAGCGCCTGAGAGTAAATCCTCGGCGTTTCTGCGGCCTGATAAGACAAACTTCCCGGATAAACCACGCCCGACGGAAGAGGACCGGCCGACCATCTCAGTGAAGCGTGTTCGGATGGACTCATCCGCGACAGTGGCGCCATCAGCGGTTCCGGCCGTACCGGCGCCGACTGGTCGGCTTTCCAAAGATCCCCCACGCGATGGGGCACAAAACTGCCAAAGTTCTTTAAGCATTTCTATGTTGGCTCTCCTAGTTTGCGTGATAGCGATGCTTTTATAACTTTTAAAACTACGGGGATAATCATATTGTCACGGGCACTGGATTGGGTGGGAAACGGTAAAGAAAATTCAATTGGATAAACAAGATTCTGGAAAAAAAAAAGATCGGAAGAGC
>comp96001_c0_seq1 len=2479 path=[103677636:0-137 103668908:138-213 103669124:214-236 103669205:237-342 103677258:343-345 103669565:346-1349 103677463:1350-1353 103672590:1354-2060 103675019:2061-2073 103675070:2074-2115 103675211:2116-2134 103675287:2135-2378 103680389:2379-2396 103676126:2397-2410 103676162:2411-2478]
CCCAGCCCCAAGAGCCCCCCCCCCCACGGACGCAACTGGAGCAGGATTAATTGACGGGTGGATTTTTTCCCCATTGTTCTATACAACCTTGTCGTGGGATGATTTTTTGCTGTTGTTTCTGCCAAGAATTGCCACACTGACCTTCATCACCGACGTAATCGCGATGATCCCGGAACGTGGAAACCATGTGGCTATAATTATCGTCGTGTGTGCTGTGGCAGTTTCCACGGGGAGCCAATTGGTTGCAGCAGCAGGATCAGAGGAGAACAAGATTGATGGAGGAGTTCCGTGTGAGAGTGCAATTTTTTGTCAAGGAGAGCTGCTCAACGCAATGCAGTTGTCAGTGGACATTTTCAAGGACTCGAAGGAGTTTGTTGATCGACCTTTAAAAGCCAGCCCAGAAGAGGTGCTCAAGGCATTCAAGACCCCCAGCCCGACCGGCAGAGCGACGCGGGAGCAGCTGAACTACTTACTGGCCCGGTATTTCGCCAAGGTGGGGGATGATTTGGAGAAATGGATACCGGAAGACTGGACGGAACCGGATCAAGACTCGCTCTTAACACGGATTAAGGACGGGGCCTTGCGGGAGTTTGCCTTCGCTCTGCATGGGACCTGGAAGGATCTTGGAAGAAAAACCGCGGCGAGTGTGAAAGAATTCCCAGACCGGCACTCCCTGCTGCATCTTCCGCATCCATTCATCGTGCACGCGAACGGCGAGGATGGCCGAACACGCGAACAGCATTACTGGGAATCTTACTGGACCATCCACGGGCTACTTATCTCGGAAATGTACTCAACCGCCAAGGGGATGATTTTGAATTTTGCCAGCCTGATTGACAGATTTGGTTACGTTCCAATGGGCAATCGCATGTACTATCAGAATCGACCGCATCCGCCGTTGCTCGCCGCCATGGTCCATTTATACTGGCATCATGTGAAATCGGAGGCCAACAAGGACGCGGAGGCATTCATCAAAACCCTTCTGCCGGTCATCACAAAGGAATACCGTTTCTGGATGACTTCCCGAGTGGTGGATGTCGTGGTGGACGGGAAAACTTTCACCCTTAATCGCTATAAAGGCACCCTTACAAAGCCAAGGCCGGAATCTTATCGCGAAGATTTGGATAATGTGAAACGAGCTGTCCGGCAAGTGAAGGACCTGGCACACCGGAAGTCGGCGGAAGAGAAAGTCTACTCAAACATTGCCGGAGCAAGTGAAAGTGGTTGGGAATTCTCGACGCGCTGGTTCGACAAGCCCTCGGCCATAAAGTCGTTTGGCGATATCCGCACGGAGGATATTATTCCGGTTGACCTAAATGCCTTCCTCTGCCTCACAGAAAAACATCTGGCTTTCTTTTACGACATATTAGCCGATGACAAGACCTCCAAAGAATACAGCGCGAAGGCCGTCCGCCGCGGTAACGCAATTCGTGACGTCTTTTGGAACGCCACTCACAACATGTGGCGCGACTATGACTTGCTCCACCGCAAACAGCGGGAGGACTTCTACATGAGCAGTCTGACTCCGCTGTTTGCCGCCTGCAGTTCGGAGAACGTCGACGTCATGAGCCCCGACTTCCTGCAACGCGTCCTTGGCTCTGCTGATGTTCAAAAACTTCTGACCTATCCGGGAGGAATGCCAGCTTCCTTCATTAACCCGTTGGGCACTTGTGAGAGTTGTCAGTGGGACTTGCCAAATTTCTGGCCGCCATTGGCACTGTTCCTGATCGAACCGTTGTCCCGCGTCCCGGAGATGTTTCCGGTGGCTCGGAACATTTCGCAGAAAGTCATCACGGCCCTGTATCGGGAAGAGGCAACCATGTTCGAGAAATATGATGTTGAGAGGGTCGGGATGTACGGAACTAACAGCGAGTACACGGTCATGCGAGGCTACAGCCCTACAAACGGGGCCGTGCTGCGAATCCTCGAAATTTTCCCCAAGCTCAACGGTCCTCTGACCAACGAAGTCTACGAAGAGACAGAGCAGGCCGATCACCATCCCAACGACTTTTCGAAAAACGAATACCCCAGCAAAGACCGGCAGATGGCCTTGAAATCTTCTTCTCCCGTTCACGAAGTGCCCAGTCCAGCGCCTGAGAGTAAATCCTCGGCGTTTCTGCGGCCTGATAAGACAAACTTCCCGGATAAACCACGCCCGACGGAAGAGGACCGGCCGACCATCTCAGTGAAGCGTGTTCGGATGGACTCATCCGCGACAGTGGCGCCATCAGCGGTTCCGGCCGTACCGGCGCCGACTGGTCGGCTTTCCAAAGATCCCCCACGCGATGGGGCACAAAACTGCCAAAGTTCTTTAAGCATTTCTATGTTGGCTCTCCTAGTTTGCGTGATAGCGATGCTTTTATAACTTTTAAAACTACGGGGATAATCATATTGTCACGGGCACTGGATTGGGTGGGAAACGGTAAAGAAAATTCAATTGGATAAACAAGATTCTGGAAAAAAAAAAGATCGGAAGAGC
>comp96001_c0_seq1 len=2479 path=[103677636:0-137 103668908:138-213 103669124:214-236 103669205:237-342 103677258:343-345 103669565:346-1349 103677463:1350-1353 103672590:1354-2060 103675019:2061-2073 103675070:2074-2115 103675211:2116-2134 103675287:2135-2378 103680389:2379-2396 103676126:2397-2410 103676162:2411-2478]
CCCAGCCCCAAGAGCCCCCCCCCCCACGGACGCAACTGGAGCAGGATTAATTGACGGGTGGATTTTTTCCCCATTGTTCTATACAACCTTGTCGTGGGATGATTTTTTGCTGTTGTTTCTGCCAAGAATTGCCACACTGACCTTCATCACCGACGTAATCGCGATGATCCCGGAACGTGGAAACCATGTGGCTATAATTATCGTCGTGTGTGCTGTGGCAGTTTCCACGGGGAGCCAATTGGTTGCAGCAGCAGGATCAGAGGAGAACAAGATTGATGGAGGAGTTCCGTGTGAGAGTGCAATTTTTTGTCAAGGAGAGCTGCTCAACGCAATGCAGTTGTCAGTGGACATTTTCAAGGACTCGAAGGAGTTTGTTGATCGACCTTTAAAAGCCAGCCCAGAAGAGGTGCTCAAGGCATTCAAGACCCCCAGCCCGACCGGCAGAGCGACGCGGGAGCAGCTGAACTACTTACTGGCCCGGTATTTCGCCAAGGTGGGGGATGATTTGGAGAAATGGATACCGGAAGACTGGACGGAACCGGATCAAGACTCGCTCTTAACACGGATTAAGGACGGGGCCTTGCGGGAGTTTGCCTTCGCTCTGCATGGGACCTGGAAGGATCTTGGAAGAAAAACCGCGGCGAGTGTGAAAGAATTCCCAGACCGGCACTCCCTGCTGCATCTTCCGCATCCATTCATCGTGCACGCGAACGGCGAGGATGGCCGAACACGCGAACAGCATTACTGGGAATCTTACTGGACCATCCACGGGCTACTTATCTCGGAAATGTACTCAACCGCCAAGGGGATGATTTTGAATTTTGCCAGCCTGATTGACAGATTTGGTTACGTTCCAATGGGCAATCGCATGTACTATCAGAATCGACCGCATCCGCCGTTGCTCGCCGCCATGGTCCATTTATACTGGCATCATGTGAAATCGGAGGCCAACAAGGACGCGGAGGCATTCATCAAAACCCTTCTGCCGGTCATCACAAAGGAATACCGTTTCTGGATGACTTCCCGAGTGGTGGATGTCGTGGTGGACGGGAAAACTTTCACCCTTAATCGCTATAAAGGCACCCTTACAAAGCCAAGGCCGGAATCTTATCGCGAAGATTTGGATAATGTGAAACGAGCTGTCCGGCAAGTGAAGGACCTGGCACACCGGAAGTCGGCGGAAGAGAAAGTCTACTCAAACATTGCCGGAGCAAGTGAAAGTGGTTGGGAATTCTCGACGCGCTGGTTCGACAAGCCCTCGGCCATAAAGTCGTTTGGCGATATCCGCACGGAGGATATTATTCCGGTTGACCTAAATGCCTTCCTCTGCCTCACAGAAAAACATCTGGCTTTCTTTTACGACATATTAGCCGATGACAAGACCTCCAAAGAATACAGCGCGAAGGCCGTCCGCCGCGGTAACGCAATTCGTGACGTCTTTTGGAACGCCACTCACAACATGTGGCGCGACTATGACTTGCTCCACCGCAAACAGCGGGAGGACTTCTACATGAGCAGTCTGACTCCGCTGTTTGCCGCCTGCAGTTCGGAGAACGTCGACGTCATGAGCCCCGACTTCCTGCAACGCGTCCTTGGCTCTGCTGATGTTCAAAAACTTCTGACCTATCCGGGAGGAATGCCAGCTTCCTTCATTAACCCGTTGGGCACTTGTGAGAGTTGTCAGTGGGACTTGCCAAATTTCTGGCCGCCATTGGCACTGTTCCTGATCGAACCGTTGTCCCGCGTCCCGGAGATGTTTCCGGTGGCTCGGAACATTTCGCAGAAAGTCATCACGGCCCTGTATCGGGAAGAGGCAACCATGTTCGAGAAATATGATGTTGAGAGGGTCGGGATGTACGGAACTAACAGCGAGTACACGGTCATGCGAGGCTACAGCCCTACAAACGGGGCCGTGCTGCGAATCCTCGAAATTTTCCCCAAGCTCAACGGTCCTCTGACCAACGAAGTCTACGAAGAGACAGAGCAGGCCGATCACCATCCCAACGACTTTTCGAAAAACGAATACCCCAGCAAAGACCGGCAGATGGCCTTGAAATCTTCTTCTCCCGTTCACGAAGTGCCCAGTCCAGCGCCTGAGAGTAAATCCTCGGCGTTTCTGCGGCCTGATAAGACAAACTTCCCGGATAAACCACGCCCGACGGAAGAGGACCGGCCGACCATCTCAGTGAAGCGTGTTCGGATGGACTCATCCGCGACAGTGGCGCCATCAGCGGTTCCGGCCGTACCGGCGCCGACTGGTCGGCTTTCCAAAGATCCCCCACGCGATGGGGCACAAAACTGCCAAAGTTCTTTAAGCATTTCTATGTTGGCTCTCCTAGTTTGCGTGATAGCGATGCTTTTATAACTTTTAAAACTACGGGGATAATCATATTGTCACGGGCACTGGATTGGGTGGGAAACGGTAAAGAAAATTCAATTGGATAAACAAGATTCTGGAAAAAAAAAAGATCGGAAGAGC
>comp96001_c0_seq2 len=3104 path=[103667192:0-355 103667986:356-376 103668042:377-665 103668685:666-687 103668731:688-762 103668908:763-838 103669124:839-861 103669205:862-967 103677258:968-970 103669565:971-1974 103677463:1975-1978 103672590:1979-2685 103675019:2686-2698 103675070:2699-2740 103675211:2741-2759 103675287:2760-3003 103680389:3004-3021 103676126:3022-3035 103676162:3036-3103]
GTTCTAGTGTCCAAGCCACTTTTCACACTTGTAATCGGATTTGTAGTTGGTTCTATGATGATGATGTGTGGGAACCCCGCAAACGTTACGTGAAAGCTGCTCTGGTGTGATTAGTCCGTGGGTCGTTTTGACTTCTGACAGCGACGGAAGACCCGGAGTTTGTACTTTTCTTGTGTGGCTGTGCATTTGTGTGTACACTACCGTTGTATGAGTATGTAGCAAGGCAAGGATGAGTGGTTTCTTATTTCCGGTGGCGGACTTCCCAACATTTGATATCTCGAGTCCGCCGGCTCTATCGGGGCATTCTGCGTTATAACCCGCTCCCCGTGTATCACCTTACATTGTGTGGTTTAGTTTGGCTGGTCTATCGGTGATGAGTATGTATACACATCGTGGTGTCTGTATCCATTTAGAAAATTTGTATAAGCAATCGGCGCCCTCAGCTGCAATCAAATCGACTAATTTTCCAACCCGAGGGTGACGGTTTTTGGCGTGGAACTTAATTGTACGGTGCTGGGCCGGAACTGTTATTGCCAGGAAGAGAGTGCCCCCTGATCTCCCTATATAGCCGATCGTCCCCCGTGCCGGTGCGCTGTGTCTGTACAGGAAATTTAATACGGATCTCAAGACTTGAACTTGATCCGACCGACAGATGTTTTCATTCAGACGATCTAACATTTATTGATCCATCAATTTGATTTCATTATATACCTTATCGTTCGTTGGGTCATTTGAGTTCTATCAATCAGGCAATCCGTTCTGGGACCTTCATCACCGACGTAATCGCGATGATCCCGGAACGTGGAAACCATGTGGCTATAATTATCGTCGTGTGTGCTGTGGCAGTTTCCACGGGGAGCCAATTGGTTGCAGCAGCAGGATCAGAGGAGAACAAGATTGATGGAGGAGTTCCGTGTGAGAGTGCAATTTTTTGTCAAGGAGAGCTGCTCAACGCAATGCAGTTGTCAGTGGACATTTTCAAGGACTCGAAGGAGTTTGTTGATCGACCTTTAAAAGCCAGCCCAGAAGAGGTGCTCAAGGCATTCAAGACCCCCAGCCCGACCGGCAGAGCGACGCGGGAGCAGCTGAACTACTTACTGGCCCGGTATTTCGCCAAGGTGGGGGATGATTTGGAGAAATGGATACCGGAAGACTGGACGGAACCGGATCAAGACTCGCTCTTAACACGGATTAAGGACGGGGCCTTGCGGGAGTTTGCCTTCGCTCTGCATGGGACCTGGAAGGATCTTGGAAGAAAAACCGCGGCGAGTGTGAAAGAATTCCCAGACCGGCACTCCCTGCTGCATCTTCCGCATCCATTCATCGTGCACGCGAACGGCGAGGATGGCCGAACACGCGAACAGCATTACTGGGAATCTTACTGGACCATCCACGGGCTACTTATCTCGGAAATGTACTCAACCGCCAAGGGGATGATTTTGAATTTTGCCAGCCTGATTGACAGATTTGGTTACGTTCCAATGGGCAATCGCATGTACTATCAGAATCGACCGCATCCGCCGTTGCTCGCCGCCATGGTCCATTTATACTGGCATCATGTGAAATCGGAGGCCAACAAGGACGCGGAGGCATTCATCAAAACCCTTCTGCCGGTCATCACAAAGGAATACCGTTTCTGGATGACTTCCCGAGTGGTGGATGTCGTGGTGGACGGGAAAACTTTCACCCTTAATCGCTATAAAGGCACCCTTACAAAGCCAAGGCCGGAATCTTATCGCGAAGATTTGGATAATGTGAAACGAGCTGTCCGGCAAGTGAAGGACCTGGCACACCGGAAGTCGGCGGAAGAGAAAGTCTACTCAAACATTGCCGGAGCAAGTGAAAGTGGTTGGGAATTCTCGACGCGCTGGTTCGACAAGCCCTCGGCCATAAAGTCGTTTGGCGATATCCGCACGGAGGATATTATTCCGGTTGACCTAAATGCCTTCCTCTGCCTCACAGAAAAACATCTGGCTTTCTTTTACGACATATTAGCCGATGACAAGACCTCCAAAGAATACAGCGCGAAGGCCGTCCGCCGCGGTAACGCAATTCGTGACGTCTTTTGGAACGCCACTCACAACATGTGGCGCGACTATGACTTGCTCCACCGCAAACAGCGGGAGGACTTCTACATGAGCAGTCTGACTCCGCTGTTTGCCGCCTGCAGTTCGGAGAACGTCGACGTCATGAGCCCCGACTTCCTGCAACGCGTCCTTGGCTCTGCTGATGTTCAAAAACTTCTGACCTATCCGGGAGGAATGCCAGCTTCCTTCATTAACCCGTTGGGCACTTGTGAGAGTTGTCAGTGGGACTTGCCAAATTTCTGGCCGCCATTGGCACTGTTCCTGATCGAACCGTTGTCCCGCGTCCCGGAGATGTTTCCGGTGGCTCGGAACATTTCGCAGAAAGTCATCACGGCCCTGTATCGGGAAGAGGCAACCATGTTCGAGAAATATGATGTTGAGAGGGTCGGGATGTACGGAACTAACAGCGAGTACACGGTCATGCGAGGCTACAGCCCTACAAACGGGGCCGTGCTGCGAATCCTCGAAATTTTCCCCAAGCTCAACGGTCCTCTGACCAACGAAGTCTACGAAGAGACAGAGCAGGCCGATCACCATCCCAACGACTTTTCGAAAAACGAATACCCCAGCAAAGACCGGCAGATGGCCTTGAAATCTTCTTCTCCCGTTCACGAAGTGCCCAGTCCAGCGCCTGAGAGTAAATCCTCGGCGTTTCTGCGGCCTGATAAGACAAACTTCCCGGATAAACCACGCCCGACGGAAGAGGACCGGCCGACCATCTCAGTGAAGCGTGTTCGGATGGACTCATCCGCGACAGTGGCGCCATCAGCGGTTCCGGCCGTACCGGCGCCGACTGGTCGGCTTTCCAAAGATCCCCCACGCGATGGGGCACAAAACTGCCAAAGTTCTTTAAGCATTTCTATGTTGGCTCTCCTAGTTTGCGTGATAGCGATGCTTTTATAACTTTTAAAACTACGGGGATAATCATATTGTCACGGGCACTGGATTGGGTGGGAAACGGTAAAGAAAATTCAATTGGATAAACAAGATTCTGGAAAAAAAAAAGATCGGAAGAGC
>comp96001_c0_seq2 len=3104 path=[103667192:0-355 103667986:356-376 103668042:377-665 103668685:666-687 103668731:688-762 103668908:763-838 103669124:839-861 103669205:862-967 103677258:968-970 103669565:971-1974 103677463:1975-1978 103672590:1979-2685 103675019:2686-2698 103675070:2699-2740 103675211:2741-2759 103675287:2760-3003 103680389:3004-3021 103676126:3022-3035 103676162:3036-3103]
GTTCTAGTGTCCAAGCCACTTTTCACACTTGTAATCGGATTTGTAGTTGGTTCTATGATGATGATGTGTGGGAACCCCGCAAACGTTACGTGAAAGCTGCTCTGGTGTGATTAGTCCGTGGGTCGTTTTGACTTCTGACAGCGACGGAAGACCCGGAGTTTGTACTTTTCTTGTGTGGCTGTGCATTTGTGTGTACACTACCGTTGTATGAGTATGTAGCAAGGCAAGGATGAGTGGTTTCTTATTTCCGGTGGCGGACTTCCCAACATTTGATATCTCGAGTCCGCCGGCTCTATCGGGGCATTCTGCGTTATAACCCGCTCCCCGTGTATCACCTTACATTGTGTGGTTTAGTTTGGCTGGTCTATCGGTGATGAGTATGTATACACATCGTGGTGTCTGTATCCATTTAGAAAATTTGTATAAGCAATCGGCGCCCTCAGCTGCAATCAAATCGACTAATTTTCCAACCCGAGGGTGACGGTTTTTGGCGTGGAACTTAATTGTACGGTGCTGGGCCGGAACTGTTATTGCCAGGAAGAGAGTGCCCCCTGATCTCCCTATATAGCCGATCGTCCCCCGTGCCGGTGCGCTGTGTCTGTACAGGAAATTTAATACGGATCTCAAGACTTGAACTTGATCCGACCGACAGATGTTTTCATTCAGACGATCTAACATTTATTGATCCATCAATTTGATTTCATTATATACCTTATCGTTCGTTGGGTCATTTGAGTTCTATCAATCAGGCAATCCGTTCTGGGACCTTCATCACCGACGTAATCGCGATGATCCCGGAACGTGGAAACCATGTGGCTATAATTATCGTCGTGTGTGCTGTGGCAGTTTCCACGGGGAGCCAATTGGTTGCAGCAGCAGGATCAGAGGAGAACAAGATTGATGGAGGAGTTCCGTGTGAGAGTGCAATTTTTTGTCAAGGAGAGCTGCTCAACGCAATGCAGTTGTCAGTGGACATTTTCAAGGACTCGAAGGAGTTTGTTGATCGACCTTTAAAAGCCAGCCCAGAAGAGGTGCTCAAGGCATTCAAGACCCCCAGCCCGACCGGCAGAGCGACGCGGGAGCAGCTGAACTACTTACTGGCCCGGTATTTCGCCAAGGTGGGGGATGATTTGGAGAAATGGATACCGGAAGACTGGACGGAACCGGATCAAGACTCGCTCTTAACACGGATTAAGGACGGGGCCTTGCGGGAGTTTGCCTTCGCTCTGCATGGGACCTGGAAGGATCTTGGAAGAAAAACCGCGGCGAGTGTGAAAGAATTCCCAGACCGGCACTCCCTGCTGCATCTTCCGCATCCATTCATCGTGCACGCGAACGGCGAGGATGGCCGAACACGCGAACAGCATTACTGGGAATCTTACTGGACCATCCACGGGCTACTTATCTCGGAAATGTACTCAACCGCCAAGGGGATGATTTTGAATTTTGCCAGCCTGATTGACAGATTTGGTTACGTTCCAATGGGCAATCGCATGTACTATCAGAATCGACCGCATCCGCCGTTGCTCGCCGCCATGGTCCATTTATACTGGCATCATGTGAAATCGGAGGCCAACAAGGACGCGGAGGCATTCATCAAAACCCTTCTGCCGGTCATCACAAAGGAATACCGTTTCTGGATGACTTCCCGAGTGGTGGATGTCGTGGTGGACGGGAAAACTTTCACCCTTAATCGCTATAAAGGCACCCTTACAAAGCCAAGGCCGGAATCTTATCGCGAAGATTTGGATAATGTGAAACGAGCTGTCCGGCAAGTGAAGGACCTGGCACACCGGAAGTCGGCGGAAGAGAAAGTCTACTCAAACATTGCCGGAGCAAGTGAAAGTGGTTGGGAATTCTCGACGCGCTGGTTCGACAAGCCCTCGGCCATAAAGTCGTTTGGCGATATCCGCACGGAGGATATTATTCCGGTTGACCTAAATGCCTTCCTCTGCCTCACAGAAAAACATCTGGCTTTCTTTTACGACATATTAGCCGATGACAAGACCTCCAAAGAATACAGCGCGAAGGCCGTCCGCCGCGGTAACGCAATTCGTGACGTCTTTTGGAACGCCACTCACAACATGTGGCGCGACTATGACTTGCTCCACCGCAAACAGCGGGAGGACTTCTACATGAGCAGTCTGACTCCGCTGTTTGCCGCCTGCAGTTCGGAGAACGTCGACGTCATGAGCCCCGACTTCCTGCAACGCGTCCTTGGCTCTGCTGATGTTCAAAAACTTCTGACCTATCCGGGAGGAATGCCAGCTTCCTTCATTAACCCGTTGGGCACTTGTGAGAGTTGTCAGTGGGACTTGCCAAATTTCTGGCCGCCATTGGCACTGTTCCTGATCGAACCGTTGTCCCGCGTCCCGGAGATGTTTCCGGTGGCTCGGAACATTTCGCAGAAAGTCATCACGGCCCTGTATCGGGAAGAGGCAACCATGTTCGAGAAATATGATGTTGAGAGGGTCGGGATGTACGGAACTAACAGCGAGTACACGGTCATGCGAGGCTACAGCCCTACAAACGGGGCCGTGCTGCGAATCCTCGAAATTTTCCCCAAGCTCAACGGTCCTCTGACCAACGAAGTCTACGAAGAGACAGAGCAGGCCGATCACCATCCCAACGACTTTTCGAAAAACGAATACCCCAGCAAAGACCGGCAGATGGCCTTGAAATCTTCTTCTCCCGTTCACGAAGTGCCCAGTCCAGCGCCTGAGAGTAAATCCTCGGCGTTTCTGCGGCCTGATAAGACAAACTTCCCGGATAAACCACGCCCGACGGAAGAGGACCGGCCGACCATCTCAGTGAAGCGTGTTCGGATGGACTCATCCGCGACAGTGGCGCCATCAGCGGTTCCGGCCGTACCGGCGCCGACTGGTCGGCTTTCCAAAGATCCCCCACGCGATGGGGCACAAAACTGCCAAAGTTCTTTAAGCATTTCTATGTTGGCTCTCCTAGTTTGCGTGATAGCGATGCTTTTATAACTTTTAAAACTACGGGGATAATCATATTGTCACGGGCACTGGATTGGGTGGGAAACGGTAAAGAAAATTCAATTGGATAAACAAGATTCTGGAAAAAAAAAAGATCGGAAGAGC
>comp96001_c0_seq2 len=3104 path=[103667192:0-355 103667986:356-376 103668042:377-665 103668685:666-687 103668731:688-762 103668908:763-838 103669124:839-861 103669205:862-967 103677258:968-970 103669565:971-1974 103677463:1975-1978 103672590:1979-2685 103675019:2686-2698 103675070:2699-2740 103675211:2741-2759 103675287:2760-3003 103680389:3004-3021 103676126:3022-3035 103676162:3036-3103]
GTTCTAGTGTCCAAGCCACTTTTCACACTTGTAATCGGATTTGTAGTTGGTTCTATGATGATGATGTGTGGGAACCCCGCAAACGTTACGTGAAAGCTGCTCTGGTGTGATTAGTCCGTGGGTCGTTTTGACTTCTGACAGCGACGGAAGACCCGGAGTTTGTACTTTTCTTGTGTGGCTGTGCATTTGTGTGTACACTACCGTTGTATGAGTATGTAGCAAGGCAAGGATGAGTGGTTTCTTATTTCCGGTGGCGGACTTCCCAACATTTGATATCTCGAGTCCGCCGGCTCTATCGGGGCATTCTGCGTTATAACCCGCTCCCCGTGTATCACCTTACATTGTGTGGTTTAGTTTGGCTGGTCTATCGGTGATGAGTATGTATACACATCGTGGTGTCTGTATCCATTTAGAAAATTTGTATAAGCAATCGGCGCCCTCAGCTGCAATCAAATCGACTAATTTTCCAACCCGAGGGTGACGGTTTTTGGCGTGGAACTTAATTGTACGGTGCTGGGCCGGAACTGTTATTGCCAGGAAGAGAGTGCCCCCTGATCTCCCTATATAGCCGATCGTCCCCCGTGCCGGTGCGCTGTGTCTGTACAGGAAATTTAATACGGATCTCAAGACTTGAACTTGATCCGACCGACAGATGTTTTCATTCAGACGATCTAACATTTATTGATCCATCAATTTGATTTCATTATATACCTTATCGTTCGTTGGGTCATTTGAGTTCTATCAATCAGGCAATCCGTTCTGGGACCTTCATCACCGACGTAATCGCGATGATCCCGGAACGTGGAAACCATGTGGCTATAATTATCGTCGTGTGTGCTGTGGCAGTTTCCACGGGGAGCCAATTGGTTGCAGCAGCAGGATCAGAGGAGAACAAGATTGATGGAGGAGTTCCGTGTGAGAGTGCAATTTTTTGTCAAGGAGAGCTGCTCAACGCAATGCAGTTGTCAGTGGACATTTTCAAGGACTCGAAGGAGTTTGTTGATCGACCTTTAAAAGCCAGCCCAGAAGAGGTGCTCAAGGCATTCAAGACCCCCAGCCCGACCGGCAGAGCGACGCGGGAGCAGCTGAACTACTTACTGGCCCGGTATTTCGCCAAGGTGGGGGATGATTTGGAGAAATGGATACCGGAAGACTGGACGGAACCGGATCAAGACTCGCTCTTAACACGGATTAAGGACGGGGCCTTGCGGGAGTTTGCCTTCGCTCTGCATGGGACCTGGAAGGATCTTGGAAGAAAAACCGCGGCGAGTGTGAAAGAATTCCCAGACCGGCACTCCCTGCTGCATCTTCCGCATCCATTCATCGTGCACGCGAACGGCGAGGATGGCCGAACACGCGAACAGCATTACTGGGAATCTTACTGGACCATCCACGGGCTACTTATCTCGGAAATGTACTCAACCGCCAAGGGGATGATTTTGAATTTTGCCAGCCTGATTGACAGATTTGGTTACGTTCCAATGGGCAATCGCATGTACTATCAGAATCGACCGCATCCGCCGTTGCTCGCCGCCATGGTCCATTTATACTGGCATCATGTGAAATCGGAGGCCAACAAGGACGCGGAGGCATTCATCAAAACCCTTCTGCCGGTCATCACAAAGGAATACCGTTTCTGGATGACTTCCCGAGTGGTGGATGTCGTGGTGGACGGGAAAACTTTCACCCTTAATCGCTATAAAGGCACCCTTACAAAGCCAAGGCCGGAATCTTATCGCGAAGATTTGGATAATGTGAAACGAGCTGTCCGGCAAGTGAAGGACCTGGCACACCGGAAGTCGGCGGAAGAGAAAGTCTACTCAAACATTGCCGGAGCAAGTGAAAGTGGTTGGGAATTCTCGACGCGCTGGTTCGACAAGCCCTCGGCCATAAAGTCGTTTGGCGATATCCGCACGGAGGATATTATTCCGGTTGACCTAAATGCCTTCCTCTGCCTCACAGAAAAACATCTGGCTTTCTTTTACGACATATTAGCCGATGACAAGACCTCCAAAGAATACAGCGCGAAGGCCGTCCGCCGCGGTAACGCAATTCGTGACGTCTTTTGGAACGCCACTCACAACATGTGGCGCGACTATGACTTGCTCCACCGCAAACAGCGGGAGGACTTCTACATGAGCAGTCTGACTCCGCTGTTTGCCGCCTGCAGTTCGGAGAACGTCGACGTCATGAGCCCCGACTTCCTGCAACGCGTCCTTGGCTCTGCTGATGTTCAAAAACTTCTGACCTATCCGGGAGGAATGCCAGCTTCCTTCATTAACCCGTTGGGCACTTGTGAGAGTTGTCAGTGGGACTTGCCAAATTTCTGGCCGCCATTGGCACTGTTCCTGATCGAACCGTTGTCCCGCGTCCCGGAGATGTTTCCGGTGGCTCGGAACATTTCGCAGAAAGTCATCACGGCCCTGTATCGGGAAGAGGCAACCATGTTCGAGAAATATGATGTTGAGAGGGTCGGGATGTACGGAACTAACAGCGAGTACACGGTCATGCGAGGCTACAGCCCTACAAACGGGGCCGTGCTGCGAATCCTCGAAATTTTCCCCAAGCTCAACGGTCCTCTGACCAACGAAGTCTACGAAGAGACAGAGCAGGCCGATCACCATCCCAACGACTTTTCGAAAAACGAATACCCCAGCAAAGACCGGCAGATGGCCTTGAAATCTTCTTCTCCCGTTCACGAAGTGCCCAGTCCAGCGCCTGAGAGTAAATCCTCGGCGTTTCTGCGGCCTGATAAGACAAACTTCCCGGATAAACCACGCCCGACGGAAGAGGACCGGCCGACCATCTCAGTGAAGCGTGTTCGGATGGACTCATCCGCGACAGTGGCGCCATCAGCGGTTCCGGCCGTACCGGCGCCGACTGGTCGGCTTTCCAAAGATCCCCCACGCGATGGGGCACAAAACTGCCAAAGTTCTTTAAGCATTTCTATGTTGGCTCTCCTAGTTTGCGTGATAGCGATGCTTTTATAACTTTTAAAACTACGGGGATAATCATATTGTCACGGGCACTGGATTGGGTGGGAAACGGTAAAGAAAATTCAATTGGATAAACAAGATTCTGGAAAAAAAAAAGATCGGAAGAGC
>comp96001_c0_seq2 len=3104 path=[103667192:0-355 103667986:356-376 103668042:377-665 103668685:666-687 103668731:688-762 103668908:763-838 103669124:839-861 103669205:862-967 103677258:968-970 103669565:971-1974 103677463:1975-1978 103672590:1979-2685 103675019:2686-2698 103675070:2699-2740 103675211:2741-2759 103675287:2760-3003 103680389:3004-3021 103676126:3022-3035 103676162:3036-3103]
GTTCTAGTGTCCAAGCCACTTTTCACACTTGTAATCGGATTTGTAGTTGGTTCTATGATGATGATGTGTGGGAACCCCGCAAACGTTACGTGAAAGCTGCTCTGGTGTGATTAGTCCGTGGGTCGTTTTGACTTCTGACAGCGACGGAAGACCCGGAGTTTGTACTTTTCTTGTGTGGCTGTGCATTTGTGTGTACACTACCGTTGTATGAGTATGTAGCAAGGCAAGGATGAGTGGTTTCTTATTTCCGGTGGCGGACTTCCCAACATTTGATATCTCGAGTCCGCCGGCTCTATCGGGGCATTCTGCGTTATAACCCGCTCCCCGTGTATCACCTTACATTGTGTGGTTTAGTTTGGCTGGTCTATCGGTGATGAGTATGTATACACATCGTGGTGTCTGTATCCATTTAGAAAATTTGTATAAGCAATCGGCGCCCTCAGCTGCAATCAAATCGACTAATTTTCCAACCCGAGGGTGACGGTTTTTGGCGTGGAACTTAATTGTACGGTGCTGGGCCGGAACTGTTATTGCCAGGAAGAGAGTGCCCCCTGATCTCCCTATATAGCCGATCGTCCCCCGTGCCGGTGCGCTGTGTCTGTACAGGAAATTTAATACGGATCTCAAGACTTGAACTTGATCCGACCGACAGATGTTTTCATTCAGACGATCTAACATTTATTGATCCATCAATTTGATTTCATTATATACCTTATCGTTCGTTGGGTCATTTGAGTTCTATCAATCAGGCAATCCGTTCTGGGACCTTCATCACCGACGTAATCGCGATGATCCCGGAACGTGGAAACCATGTGGCTATAATTATCGTCGTGTGTGCTGTGGCAGTTTCCACGGGGAGCCAATTGGTTGCAGCAGCAGGATCAGAGGAGAACAAGATTGATGGAGGAGTTCCGTGTGAGAGTGCAATTTTTTGTCAAGGAGAGCTGCTCAACGCAATGCAGTTGTCAGTGGACATTTTCAAGGACTCGAAGGAGTTTGTTGATCGACCTTTAAAAGCCAGCCCAGAAGAGGTGCTCAAGGCATTCAAGACCCCCAGCCCGACCGGCAGAGCGACGCGGGAGCAGCTGAACTACTTACTGGCCCGGTATTTCGCCAAGGTGGGGGATGATTTGGAGAAATGGATACCGGAAGACTGGACGGAACCGGATCAAGACTCGCTCTTAACACGGATTAAGGACGGGGCCTTGCGGGAGTTTGCCTTCGCTCTGCATGGGACCTGGAAGGATCTTGGAAGAAAAACCGCGGCGAGTGTGAAAGAATTCCCAGACCGGCACTCCCTGCTGCATCTTCCGCATCCATTCATCGTGCACGCGAACGGCGAGGATGGCCGAACACGCGAACAGCATTACTGGGAATCTTACTGGACCATCCACGGGCTACTTATCTCGGAAATGTACTCAACCGCCAAGGGGATGATTTTGAATTTTGCCAGCCTGATTGACAGATTTGGTTACGTTCCAATGGGCAATCGCATGTACTATCAGAATCGACCGCATCCGCCGTTGCTCGCCGCCATGGTCCATTTATACTGGCATCATGTGAAATCGGAGGCCAACAAGGACGCGGAGGCATTCATCAAAACCCTTCTGCCGGTCATCACAAAGGAATACCGTTTCTGGATGACTTCCCGAGTGGTGGATGTCGTGGTGGACGGGAAAACTTTCACCCTTAATCGCTATAAAGGCACCCTTACAAAGCCAAGGCCGGAATCTTATCGCGAAGATTTGGATAATGTGAAACGAGCTGTCCGGCAAGTGAAGGACCTGGCACACCGGAAGTCGGCGGAAGAGAAAGTCTACTCAAACATTGCCGGAGCAAGTGAAAGTGGTTGGGAATTCTCGACGCGCTGGTTCGACAAGCCCTCGGCCATAAAGTCGTTTGGCGATATCCGCACGGAGGATATTATTCCGGTTGACCTAAATGCCTTCCTCTGCCTCACAGAAAAACATCTGGCTTTCTTTTACGACATATTAGCCGATGACAAGACCTCCAAAGAATACAGCGCGAAGGCCGTCCGCCGCGGTAACGCAATTCGTGACGTCTTTTGGAACGCCACTCACAACATGTGGCGCGACTATGACTTGCTCCACCGCAAACAGCGGGAGGACTTCTACATGAGCAGTCTGACTCCGCTGTTTGCCGCCTGCAGTTCGGAGAACGTCGACGTCATGAGCCCCGACTTCCTGCAACGCGTCCTTGGCTCTGCTGATGTTCAAAAACTTCTGACCTATCCGGGAGGAATGCCAGCTTCCTTCATTAACCCGTTGGGCACTTGTGAGAGTTGTCAGTGGGACTTGCCAAATTTCTGGCCGCCATTGGCACTGTTCCTGATCGAACCGTTGTCCCGCGTCCCGGAGATGTTTCCGGTGGCTCGGAACATTTCGCAGAAAGTCATCACGGCCCTGTATCGGGAAGAGGCAACCATGTTCGAGAAATATGATGTTGAGAGGGTCGGGATGTACGGAACTAACAGCGAGTACACGGTCATGCGAGGCTACAGCCCTACAAACGGGGCCGTGCTGCGAATCCTCGAAATTTTCCCCAAGCTCAACGGTCCTCTGACCAACGAAGTCTACGAAGAGACAGAGCAGGCCGATCACCATCCCAACGACTTTTCGAAAAACGAATACCCCAGCAAAGACCGGCAGATGGCCTTGAAATCTTCTTCTCCCGTTCACGAAGTGCCCAGTCCAGCGCCTGAGAGTAAATCCTCGGCGTTTCTGCGGCCTGATAAGACAAACTTCCCGGATAAACCACGCCCGACGGAAGAGGACCGGCCGACCATCTCAGTGAAGCGTGTTCGGATGGACTCATCCGCGACAGTGGCGCCATCAGCGGTTCCGGCCGTACCGGCGCCGACTGGTCGGCTTTCCAAAGATCCCCCACGCGATGGGGCACAAAACTGCCAAAGTTCTTTAAGCATTTCTATGTTGGCTCTCCTAGTTTGCGTGATAGCGATGCTTTTATAACTTTTAAAACTACGGGGATAATCATATTGTCACGGGCACTGGATTGGGTGGGAAACGGTAAAGAAAATTCAATTGGATAAACAAGATTCTGGAAAAAAAAAAGATCGGAAGAGC
>comp96001_c0_seq2 len=3104 path=[103667192:0-355 103667986:356-376 103668042:377-665 103668685:666-687 103668731:688-762 103668908:763-838 103669124:839-861 103669205:862-967 103677258:968-970 103669565:971-1974 103677463:1975-1978 103672590:1979-2685 103675019:2686-2698 103675070:2699-2740 103675211:2741-2759 103675287:2760-3003 103680389:3004-3021 103676126:3022-3035 103676162:3036-3103]
GTTCTAGTGTCCAAGCCACTTTTCACACTTGTAATCGGATTTGTAGTTGGTTCTATGATGATGATGTGTGGGAACCCCGCAAACGTTACGTGAAAGCTGCTCTGGTGTGATTAGTCCGTGGGTCGTTTTGACTTCTGACAGCGACGGAAGACCCGGAGTTTGTACTTTTCTTGTGTGGCTGTGCATTTGTGTGTACACTACCGTTGTATGAGTATGTAGCAAGGCAAGGATGAGTGGTTTCTTATTTCCGGTGGCGGACTTCCCAACATTTGATATCTCGAGTCCGCCGGCTCTATCGGGGCATTCTGCGTTATAACCCGCTCCCCGTGTATCACCTTACATTGTGTGGTTTAGTTTGGCTGGTCTATCGGTGATGAGTATGTATACACATCGTGGTGTCTGTATCCATTTAGAAAATTTGTATAAGCAATCGGCGCCCTCAGCTGCAATCAAATCGACTAATTTTCCAACCCGAGGGTGACGGTTTTTGGCGTGGAACTTAATTGTACGGTGCTGGGCCGGAACTGTTATTGCCAGGAAGAGAGTGCCCCCTGATCTCCCTATATAGCCGATCGTCCCCCGTGCCGGTGCGCTGTGTCTGTACAGGAAATTTAATACGGATCTCAAGACTTGAACTTGATCCGACCGACAGATGTTTTCATTCAGACGATCTAACATTTATTGATCCATCAATTTGATTTCATTATATACCTTATCGTTCGTTGGGTCATTTGAGTTCTATCAATCAGGCAATCCGTTCTGGGACCTTCATCACCGACGTAATCGCGATGATCCCGGAACGTGGAAACCATGTGGCTATAATTATCGTCGTGTGTGCTGTGGCAGTTTCCACGGGGAGCCAATTGGTTGCAGCAGCAGGATCAGAGGAGAACAAGATTGATGGAGGAGTTCCGTGTGAGAGTGCAATTTTTTGTCAAGGAGAGCTGCTCAACGCAATGCAGTTGTCAGTGGACATTTTCAAGGACTCGAAGGAGTTTGTTGATCGACCTTTAAAAGCCAGCCCAGAAGAGGTGCTCAAGGCATTCAAGACCCCCAGCCCGACCGGCAGAGCGACGCGGGAGCAGCTGAACTACTTACTGGCCCGGTATTTCGCCAAGGTGGGGGATGATTTGGAGAAATGGATACCGGAAGACTGGACGGAACCGGATCAAGACTCGCTCTTAACACGGATTAAGGACGGGGCCTTGCGGGAGTTTGCCTTCGCTCTGCATGGGACCTGGAAGGATCTTGGAAGAAAAACCGCGGCGAGTGTGAAAGAATTCCCAGACCGGCACTCCCTGCTGCATCTTCCGCATCCATTCATCGTGCACGCGAACGGCGAGGATGGCCGAACACGCGAACAGCATTACTGGGAATCTTACTGGACCATCCACGGGCTACTTATCTCGGAAATGTACTCAACCGCCAAGGGGATGATTTTGAATTTTGCCAGCCTGATTGACAGATTTGGTTACGTTCCAATGGGCAATCGCATGTACTATCAGAATCGACCGCATCCGCCGTTGCTCGCCGCCATGGTCCATTTATACTGGCATCATGTGAAATCGGAGGCCAACAAGGACGCGGAGGCATTCATCAAAACCCTTCTGCCGGTCATCACAAAGGAATACCGTTTCTGGATGACTTCCCGAGTGGTGGATGTCGTGGTGGACGGGAAAACTTTCACCCTTAATCGCTATAAAGGCACCCTTACAAAGCCAAGGCCGGAATCTTATCGCGAAGATTTGGATAATGTGAAACGAGCTGTCCGGCAAGTGAAGGACCTGGCACACCGGAAGTCGGCGGAAGAGAAAGTCTACTCAAACATTGCCGGAGCAAGTGAAAGTGGTTGGGAATTCTCGACGCGCTGGTTCGACAAGCCCTCGGCCATAAAGTCGTTTGGCGATATCCGCACGGAGGATATTATTCCGGTTGACCTAAATGCCTTCCTCTGCCTCACAGAAAAACATCTGGCTTTCTTTTACGACATATTAGCCGATGACAAGACCTCCAAAGAATACAGCGCGAAGGCCGTCCGCCGCGGTAACGCAATTCGTGACGTCTTTTGGAACGCCACTCACAACATGTGGCGCGACTATGACTTGCTCCACCGCAAACAGCGGGAGGACTTCTACATGAGCAGTCTGACTCCGCTGTTTGCCGCCTGCAGTTCGGAGAACGTCGACGTCATGAGCCCCGACTTCCTGCAACGCGTCCTTGGCTCTGCTGATGTTCAAAAACTTCTGACCTATCCGGGAGGAATGCCAGCTTCCTTCATTAACCCGTTGGGCACTTGTGAGAGTTGTCAGTGGGACTTGCCAAATTTCTGGCCGCCATTGGCACTGTTCCTGATCGAACCGTTGTCCCGCGTCCCGGAGATGTTTCCGGTGGCTCGGAACATTTCGCAGAAAGTCATCACGGCCCTGTATCGGGAAGAGGCAACCATGTTCGAGAAATATGATGTTGAGAGGGTCGGGATGTACGGAACTAACAGCGAGTACACGGTCATGCGAGGCTACAGCCCTACAAACGGGGCCGTGCTGCGAATCCTCGAAATTTTCCCCAAGCTCAACGGTCCTCTGACCAACGAAGTCTACGAAGAGACAGAGCAGGCCGATCACCATCCCAACGACTTTTCGAAAAACGAATACCCCAGCAAAGACCGGCAGATGGCCTTGAAATCTTCTTCTCCCGTTCACGAAGTGCCCAGTCCAGCGCCTGAGAGTAAATCCTCGGCGTTTCTGCGGCCTGATAAGACAAACTTCCCGGATAAACCACGCCCGACGGAAGAGGACCGGCCGACCATCTCAGTGAAGCGTGTTCGGATGGACTCATCCGCGACAGTGGCGCCATCAGCGGTTCCGGCCGTACCGGCGCCGACTGGTCGGCTTTCCAAAGATCCCCCACGCGATGGGGCACAAAACTGCCAAAGTTCTTTAAGCATTTCTATGTTGGCTCTCCTAGTTTGCGTGATAGCGATGCTTTTATAACTTTTAAAACTACGGGGATAATCATATTGTCACGGGCACTGGATTGGGTGGGAAACGGTAAAGAAAATTCAATTGGATAAACAAGATTCTGGAAAAAAAAAAGATCGGAAGAGC
>comp98025_c0_seq4 len=4892 path=[118962202:0-112 118962711:113-116 118962737:117-221 118963309:222-222 118963313:223-245 118963429:246-1593 118992951:1594-1990 118969663:1991-2001 118969685:2002-2171 118970145:2172-2177 118970174:2178-2675 118972797:2676-2677 118972807:2678-2736 118973097:2737-2763 118973210:2764-2818 118973489:2819-2842 118973577:2843-2874 118973714:2875-3135 118990824:3136-3173 118990976:3174-3201 118975015:3202-3695 118977454:3696-3725 118977601:3726-4166 118979740:4167-4176 118979794:4177-4587 118981564:4588-4891]
GGTACTTCTTAGTGATAGATTACTAACAGGAATGCCGAAATAATTGTTAAACACACACCAAACAAAAAGCCCATAAGAGGTCATACTCATATTCGTGTATTTCACTTCAGACGGGGAAAAAAACGCTGCCGTGCAAGCTCCCTGAAAATATTTCACACGTGCAGACTAGGCTCGGCTCGGATCGACGACCCCGCAAGACCCGGGGGGAGAACCCCCAAGACCTGGGGGAGAACCCGCAAGACCCGGGGGAAAAAGATTTGAAAACGCAAAAATTTAAATAAATAATTTATATGGAAAATAAAGCAGCAAAGGCCGAAGCCCTCCGCCGAAGCAAAAAAATGTTGCAACCGAGAGTCATCAGAGCCTGGAAAGGGTTTCTTGAGCGGCGGTGAGGGAGAGCGGCGACTCGAACCGCTTGCCTTGGACAATATCCGCCAGTCCCTCGCCGGCGTACGAGACCAGCGGGGAAATCTCACACACGACATGCTCCGCGTGGCCGTTTGTTAAGGCGCGATCCGTTTGGTCCACAAAGCTCCCGCCGGCCGCCTCGATGTACCGGCTGTGAAGGTCGAAGATGGCGCGACGTGCCGTCGTCGGCGTGTCGTCCGCGGCGTCGTCGGCGTTTTTGAGCGGCGCGAACTCGTCCTTCCGAATGACCTCCCAGACGGCGAACTTTCGGGCGAACTGGAAGACGTCAAATACGAATTTCTCCATTTTGATGCCGTTGGGTTTGGTGGGGATGACGGGATGGCCCGCTGCGTCCAGGTGAGGAATCTTCTTTTTCGCAATGTGGTATTTGAGTTGGGGCTCCAGGTCGTTGCAGACGTGGTGCAGGAAGTCCAGGGTGAAGAAGTGGTTGGCAATGTTGCCGGCGTTGAACATGAGAGAGCCGTCGGGGAGGTGTTTTTGCGCAGTTTCAGGTAGGATTTCACTGTATTCGACTACCTGCCATACTCCATTGACCAGGCAGACCACTCCGACCGCCTCATTGGGCGCCGTCTTCTGCACCACCTTATTCCCACACTCCAGTCCCTTCGCGACGCAATACCCCAAGAAATGCGGATCCGCCACCTTGACCAAAATGTTATCCACCCCAAAGACGTGGACGTATTTAATGCCCCTTCGGTCCATATCAGCCAGCACGCCCTCCTTCAGTAAGGCACGGTACAGTCCGCCGTTGCCGCCGGGCGCGGCGGCGAACTTGTTCGGCTTCTCCAGGATGATTTTCCCCTCAAAATCGAAGCAGGGCAGCATCTCTTGCTCGAAGAGCACAACGGAACTCGCGTCGAGGCCAAAATAGCCGTGACGGGCAAAAAAATCGTCCGTCGTGTGCCGGGTGTGTTCGCTGGTCATAATGTACCAGGGCACGGTTCCGCGTTTTCCACACGCGTGGGCGGCGAGTTCTTGCAGCCGCAATATCCGTTCCGCCTGGATTTGATAGAGCGACTTGCCGGAGGGAAGACCGACGTTATACATGCCCTTGGGGTAGTTGACACCGAGCCGTGTCCCTTGACCACCTGCCAGAAGAACAACAGCTACTTCTCCGTTCGCAATCACCTCCAAACCCCTCCGCCAAAACTCGGCCAGTTCATCCGGTGAATTGCGATTCACCCCGCCATAGACGTCCTCCGGAACCGGCTGCATCAGTCGGTCAATCGCCTCCGCGGCTTGCTGGCTCGACGCCTGCGTCTGCTGGAACATGTGCGCCACATGTTTAAAGTCCACTCCCTTCAAAATTCCGGCGTAGTGGGATTGTTGATCGTCGCTCAGCGTCTCCCAGAACTGCAAGAGATGCTCCTGATGAAAATCCTTCAGCCGCACCGACAGTTCCTCCATCCCGACGGCGGCGTCCAAGTGTGGTGGGAAACGCGGTGCGGATTCCAATTCCAAAATGCCGTTCATATCACGGGAATAACACCGGTCCAAAATGACAGTGGAGCAGATAGTTTCGGGACTCAAAATGGGGAGGTGCCGGGCAAAAGAAAAATTTGTCGGGCAAAAGTGTCCAAATCGTTTTCTGTTCAAAACGAACAAGAACCCTGTTCCCTTTCCGGTACTTTGATGATGGATTACAATTCCGAACTAGCAGTTATCCCCAATGGAAATTGCCGCGAAGAGCAGCGGTGAAGGGCGCAACAGTTTCGGAGCAGGGAAAGCAACAATGCCGGGAAAGAAGTTCTCGATAATTCAACCAATGCAGTTCCGAATCGCCTCCCCCGAAGTCCGTCAACCTCCGTCCCGGTGTGCGATCAAAATCAAAGTCAAAATTACCACTGCGTTCGAAAGAAAATATCCGAGGAATGGAACGTTGGGGAGGAATACAGTTCAGGAGGGAATAAAAACTACTGTAGTCAGGGATGTCCCTGGCAGTTTCTTCAACAAAAATTTCACCGTTAGGGCAAACTAATCGTCCGGAGGCTTGGAGCACCGACGCGAAAATGCAGCACGTCTCTGAAGACAGTGACCGCGGAAGGCAGCGGTGAGCGAGAAAAAAGTTTCGGAGCAGAAAAGTTGCGCTGCTGAACGTCTTCGAGGGCAGGTGCCTTGGCTGCCGGACGACAGAGAAAGAGAAAGACCAGACTGTGGGTCACGTATCCGGTTGACGGTAATTATTGCCACGTCGACCGGGTGGCATAGGTCTTCATTTCACTTAGAGACGAGCCGACCTCGGTTATTTTTTGCTGTCCGCTTGGAGTGGTAGGCAATGGCCTTCATGAATATACTTTACATTTTAAAATAAGCACAACTGTTTCTGTTGCGATAGAGGAAGATAAAATCGTCGGGCCTGCCGGAAGCAACCGCGCAACTTTCGCACAAAAAGAACTGAACGTGTCAAAAGGAATAATAGATTCCTTCGCAACTTAGCGTGGGCTGTCTAAACCCGCACATTGATGTCTGAACCGGTGTCGTCTATCATCCGCCTCACTCCATCGTTCTCATAAGGCTCTTTCCGGCCCAACACAATGCTCTCCTCACCATCCTCACCATCCTCGTCATAAATCGCACCATTTTTCTTCTCCTCATCATCCACACGCACGTCTCCGTCTTCTTTCTGCAGGAGCCTTGGTGCGGTGAGGGTGATGGCGATGGCGCCCAGCGGTGCGGTGATGACGATTAGCAGGACCGCGATAGTGACAACCTAAATGATAAACAACTTTCCTTTGAAAATGTTCAATTTAAATTGAATGCTAATTTTTTGAGGACCTGTTCGCCGAGAAGAATCATTTCTGCGCTGGAATTCTTCTCTCTGGCAAGAGTTAAGGCGATAGAACCCAACGCGGCCTGAACAGTCGCTTTCGGGATCCATGCGATGGCAGTAAAGAGTTTCTCCTTGAGGTTCATCCCGGAACCGGTGACAGCCACCATGGTGAAGATCATTCGGACTACCAACCCGATGACCAGAACGGCGGTTCCCAGACCTACGGTTTCGGGTTGGATTCTGGCAAAGACAACTTCCGCCCCAATCAGTCCGAATAGTACTGGCTGGCAGACGGTCCACAGGTATAAAAATACAGTCGATGATTTAACTCTTTCAACGTCCCAGCCCGGGGTCTTCCATCGATGGCCCGCCACGAACGCGGCTGTCAAGCAACCAAGTGCGCCGGCTCCCGAAAATCCGACCGCTTTCGATCCAATAATGCTGACCAAGCCACCAAGGAAGAGAAACAAAAAGCGAAACAGTCCAACATCCTCATGGCCCCGATGGGGCAGATACCAAAATATAACCCCAATCACGCAACCATACAGCAATCCCACCAGGATCTCTAGCGGGCCCTGGATTATTTGAAACCACAGGGCAGTGTCTGTTCGAGCGAAAATAGAGCTGAGAAGAACGCTATATCCACTGATGGCAAGTACATCATCCAAACTGCTGGCCGCCATCAACAGTGTCGGTATACCCTTGTTGGTTCCCAAGCGGGTCTCCTGGAGTCTCAGCATGAACGGCACTACCACCGCAGGACTGACTGCCGCCTGGACGAATCCCAGAAGGAACGCCCACAGCCAAGGAAAGCTTAGAATGAAATACGCGGCCAAGCCGACGATTCCGGCCTCGGCTGCGCACGGCAAGAATGCGAGCAGCAACACCGACTTGCTCAATTTCCGGAGAGCTCGAGAATCAAGACCTAGTCCGGCTCTTGTCAGGATGACAGTCAAGGCCACATTCCGTAGGATAGATGACCACGTGGGAGAGATGTCCTTGGCATAGTTCACCACAGGAATGTTCCGCAGTAAACATCCCATAATCAACATTCCCAGCAACGGTGGAAGTTTAATTAGGCTGACAAGAAACCCGCCCAACATAGCCGCAATGACCAACACGAACAGCGCAAAGACGTTCCCTCCCGGTAACGCATCTTCCCGCACAAGTGAAAATCCAGCAAGCCAGACCAGCAGGCAAATCAGCGCGCGCGACAAAAGATTTCCTAGAGCTGTATGTGGCGGGCACAGACACTTATGCCAGAGTCTCTGTCGGAAGGTCGGTTTCTCCGGAAGTGGGTTGTGCTTGAGAAGCACGCGGCTGCTGATCTTCCGCAAATGATCCCCTGGAGCTGGCATCCTTCAGTTTCCGGGCACAATAACGGAGTCTCCTTGCTGACCCTGTCCGAAAGCCACTTCCTCCAACGTGCCACTTGAGTCAGACAAGGAAGGAGATTTGGTCCAGGCACATTTTCTGCAAATCGGGCTGCAAGTATGAATGTGATTCTCAAACTGGCGCTTGCTTCACTGGAACAACAAAAATACACTCAGCGAACCGCCGGCGAACTCAGTTTCGGTCTTGTGCATTAAGGACCTCACAGACAATACACATTTCCACCTATCAGTAAGTGTTCGCTCCGACGCGTAAAGAGTAAAAGACGCGACGGGGACAAAAGAAACCACGCACCGTTTCC
>comp98025_c0_seq4 len=4892 path=[118962202:0-112 118962711:113-116 118962737:117-221 118963309:222-222 118963313:223-245 118963429:246-1593 118992951:1594-1990 118969663:1991-2001 118969685:2002-2171 118970145:2172-2177 118970174:2178-2675 118972797:2676-2677 118972807:2678-2736 118973097:2737-2763 118973210:2764-2818 118973489:2819-2842 118973577:2843-2874 118973714:2875-3135 118990824:3136-3173 118990976:3174-3201 118975015:3202-3695 118977454:3696-3725 118977601:3726-4166 118979740:4167-4176 118979794:4177-4587 118981564:4588-4891]
GGTACTTCTTAGTGATAGATTACTAACAGGAATGCCGAAATAATTGTTAAACACACACCAAACAAAAAGCCCATAAGAGGTCATACTCATATTCGTGTATTTCACTTCAGACGGGGAAAAAAACGCTGCCGTGCAAGCTCCCTGAAAATATTTCACACGTGCAGACTAGGCTCGGCTCGGATCGACGACCCCGCAAGACCCGGGGGGAGAACCCCCAAGACCTGGGGGAGAACCCGCAAGACCCGGGGGAAAAAGATTTGAAAACGCAAAAATTTAAATAAATAATTTATATGGAAAATAAAGCAGCAAAGGCCGAAGCCCTCCGCCGAAGCAAAAAAATGTTGCAACCGAGAGTCATCAGAGCCTGGAAAGGGTTTCTTGAGCGGCGGTGAGGGAGAGCGGCGACTCGAACCGCTTGCCTTGGACAATATCCGCCAGTCCCTCGCCGGCGTACGAGACCAGCGGGGAAATCTCACACACGACATGCTCCGCGTGGCCGTTTGTTAAGGCGCGATCCGTTTGGTCCACAAAGCTCCCGCCGGCCGCCTCGATGTACCGGCTGTGAAGGTCGAAGATGGCGCGACGTGCCGTCGTCGGCGTGTCGTCCGCGGCGTCGTCGGCGTTTTTGAGCGGCGCGAACTCGTCCTTCCGAATGACCTCCCAGACGGCGAACTTTCGGGCGAACTGGAAGACGTCAAATACGAATTTCTCCATTTTGATGCCGTTGGGTTTGGTGGGGATGACGGGATGGCCCGCTGCGTCCAGGTGAGGAATCTTCTTTTTCGCAATGTGGTATTTGAGTTGGGGCTCCAGGTCGTTGCAGACGTGGTGCAGGAAGTCCAGGGTGAAGAAGTGGTTGGCAATGTTGCCGGCGTTGAACATGAGAGAGCCGTCGGGGAGGTGTTTTTGCGCAGTTTCAGGTAGGATTTCACTGTATTCGACTACCTGCCATACTCCATTGACCAGGCAGACCACTCCGACCGCCTCATTGGGCGCCGTCTTCTGCACCACCTTATTCCCACACTCCAGTCCCTTCGCGACGCAATACCCCAAGAAATGCGGATCCGCCACCTTGACCAAAATGTTATCCACCCCAAAGACGTGGACGTATTTAATGCCCCTTCGGTCCATATCAGCCAGCACGCCCTCCTTCAGTAAGGCACGGTACAGTCCGCCGTTGCCGCCGGGCGCGGCGGCGAACTTGTTCGGCTTCTCCAGGATGATTTTCCCCTCAAAATCGAAGCAGGGCAGCATCTCTTGCTCGAAGAGCACAACGGAACTCGCGTCGAGGCCAAAATAGCCGTGACGGGCAAAAAAATCGTCCGTCGTGTGCCGGGTGTGTTCGCTGGTCATAATGTACCAGGGCACGGTTCCGCGTTTTCCACACGCGTGGGCGGCGAGTTCTTGCAGCCGCAATATCCGTTCCGCCTGGATTTGATAGAGCGACTTGCCGGAGGGAAGACCGACGTTATACATGCCCTTGGGGTAGTTGACACCGAGCCGTGTCCCTTGACCACCTGCCAGAAGAACAACAGCTACTTCTCCGTTCGCAATCACCTCCAAACCCCTCCGCCAAAACTCGGCCAGTTCATCCGGTGAATTGCGATTCACCCCGCCATAGACGTCCTCCGGAACCGGCTGCATCAGTCGGTCAATCGCCTCCGCGGCTTGCTGGCTCGACGCCTGCGTCTGCTGGAACATGTGCGCCACATGTTTAAAGTCCACTCCCTTCAAAATTCCGGCGTAGTGGGATTGTTGATCGTCGCTCAGCGTCTCCCAGAACTGCAAGAGATGCTCCTGATGAAAATCCTTCAGCCGCACCGACAGTTCCTCCATCCCGACGGCGGCGTCCAAGTGTGGTGGGAAACGCGGTGCGGATTCCAATTCCAAAATGCCGTTCATATCACGGGAATAACACCGGTCCAAAATGACAGTGGAGCAGATAGTTTCGGGACTCAAAATGGGGAGGTGCCGGGCAAAAGAAAAATTTGTCGGGCAAAAGTGTCCAAATCGTTTTCTGTTCAAAACGAACAAGAACCCTGTTCCCTTTCCGGTACTTTGATGATGGATTACAATTCCGAACTAGCAGTTATCCCCAATGGAAATTGCCGCGAAGAGCAGCGGTGAAGGGCGCAACAGTTTCGGAGCAGGGAAAGCAACAATGCCGGGAAAGAAGTTCTCGATAATTCAACCAATGCAGTTCCGAATCGCCTCCCCCGAAGTCCGTCAACCTCCGTCCCGGTGTGCGATCAAAATCAAAGTCAAAATTACCACTGCGTTCGAAAGAAAATATCCGAGGAATGGAACGTTGGGGAGGAATACAGTTCAGGAGGGAATAAAAACTACTGTAGTCAGGGATGTCCCTGGCAGTTTCTTCAACAAAAATTTCACCGTTAGGGCAAACTAATCGTCCGGAGGCTTGGAGCACCGACGCGAAAATGCAGCACGTCTCTGAAGACAGTGACCGCGGAAGGCAGCGGTGAGCGAGAAAAAAGTTTCGGAGCAGAAAAGTTGCGCTGCTGAACGTCTTCGAGGGCAGGTGCCTTGGCTGCCGGACGACAGAGAAAGAGAAAGACCAGACTGTGGGTCACGTATCCGGTTGACGGTAATTATTGCCACGTCGACCGGGTGGCATAGGTCTTCATTTCACTTAGAGACGAGCCGACCTCGGTTATTTTTTGCTGTCCGCTTGGAGTGGTAGGCAATGGCCTTCATGAATATACTTTACATTTTAAAATAAGCACAACTGTTTCTGTTGCGATAGAGGAAGATAAAATCGTCGGGCCTGCCGGAAGCAACCGCGCAACTTTCGCACAAAAAGAACTGAACGTGTCAAAAGGAATAATAGATTCCTTCGCAACTTAGCGTGGGCTGTCTAAACCCGCACATTGATGTCTGAACCGGTGTCGTCTATCATCCGCCTCACTCCATCGTTCTCATAAGGCTCTTTCCGGCCCAACACAATGCTCTCCTCACCATCCTCACCATCCTCGTCATAAATCGCACCATTTTTCTTCTCCTCATCATCCACACGCACGTCTCCGTCTTCTTTCTGCAGGAGCCTTGGTGCGGTGAGGGTGATGGCGATGGCGCCCAGCGGTGCGGTGATGACGATTAGCAGGACCGCGATAGTGACAACCTAAATGATAAACAACTTTCCTTTGAAAATGTTCAATTTAAATTGAATGCTAATTTTTTGAGGACCTGTTCGCCGAGAAGAATCATTTCTGCGCTGGAATTCTTCTCTCTGGCAAGAGTTAAGGCGATAGAACCCAACGCGGCCTGAACAGTCGCTTTCGGGATCCATGCGATGGCAGTAAAGAGTTTCTCCTTGAGGTTCATCCCGGAACCGGTGACAGCCACCATGGTGAAGATCATTCGGACTACCAACCCGATGACCAGAACGGCGGTTCCCAGACCTACGGTTTCGGGTTGGATTCTGGCAAAGACAACTTCCGCCCCAATCAGTCCGAATAGTACTGGCTGGCAGACGGTCCACAGGTATAAAAATACAGTCGATGATTTAACTCTTTCAACGTCCCAGCCCGGGGTCTTCCATCGATGGCCCGCCACGAACGCGGCTGTCAAGCAACCAAGTGCGCCGGCTCCCGAAAATCCGACCGCTTTCGATCCAATAATGCTGACCAAGCCACCAAGGAAGAGAAACAAAAAGCGAAACAGTCCAACATCCTCATGGCCCCGATGGGGCAGATACCAAAATATAACCCCAATCACGCAACCATACAGCAATCCCACCAGGATCTCTAGCGGGCCCTGGATTATTTGAAACCACAGGGCAGTGTCTGTTCGAGCGAAAATAGAGCTGAGAAGAACGCTATATCCACTGATGGCAAGTACATCATCCAAACTGCTGGCCGCCATCAACAGTGTCGGTATACCCTTGTTGGTTCCCAAGCGGGTCTCCTGGAGTCTCAGCATGAACGGCACTACCACCGCAGGACTGACTGCCGCCTGGACGAATCCCAGAAGGAACGCCCACAGCCAAGGAAAGCTTAGAATGAAATACGCGGCCAAGCCGACGATTCCGGCCTCGGCTGCGCACGGCAAGAATGCGAGCAGCAACACCGACTTGCTCAATTTCCGGAGAGCTCGAGAATCAAGACCTAGTCCGGCTCTTGTCAGGATGACAGTCAAGGCCACATTCCGTAGGATAGATGACCACGTGGGAGAGATGTCCTTGGCATAGTTCACCACAGGAATGTTCCGCAGTAAACATCCCATAATCAACATTCCCAGCAACGGTGGAAGTTTAATTAGGCTGACAAGAAACCCGCCCAACATAGCCGCAATGACCAACACGAACAGCGCAAAGACGTTCCCTCCCGGTAACGCATCTTCCCGCACAAGTGAAAATCCAGCAAGCCAGACCAGCAGGCAAATCAGCGCGCGCGACAAAAGATTTCCTAGAGCTGTATGTGGCGGGCACAGACACTTATGCCAGAGTCTCTGTCGGAAGGTCGGTTTCTCCGGAAGTGGGTTGTGCTTGAGAAGCACGCGGCTGCTGATCTTCCGCAAATGATCCCCTGGAGCTGGCATCCTTCAGTTTCCGGGCACAATAACGGAGTCTCCTTGCTGACCCTGTCCGAAAGCCACTTCCTCCAACGTGCCACTTGAGTCAGACAAGGAAGGAGATTTGGTCCAGGCACATTTTCTGCAAATCGGGCTGCAAGTATGAATGTGATTCTCAAACTGGCGCTTGCTTCACTGGAACAACAAAAATACACTCAGCGAACCGCCGGCGAACTCAGTTTCGGTCTTGTGCATTAAGGACCTCACAGACAATACACATTTCCACCTATCAGTAAGTGTTCGCTCCGACGCGTAAAGAGTAAAAGACGCGACGGGGACAAAAGAAACCACGCACCGTTTCC
>comp98025_c0_seq4 len=4892 path=[118962202:0-112 118962711:113-116 118962737:117-221 118963309:222-222 118963313:223-245 118963429:246-1593 118992951:1594-1990 118969663:1991-2001 118969685:2002-2171 118970145:2172-2177 118970174:2178-2675 118972797:2676-2677 118972807:2678-2736 118973097:2737-2763 118973210:2764-2818 118973489:2819-2842 118973577:2843-2874 118973714:2875-3135 118990824:3136-3173 118990976:3174-3201 118975015:3202-3695 118977454:3696-3725 118977601:3726-4166 118979740:4167-4176 118979794:4177-4587 118981564:4588-4891]
GGTACTTCTTAGTGATAGATTACTAACAGGAATGCCGAAATAATTGTTAAACACACACCAAACAAAAAGCCCATAAGAGGTCATACTCATATTCGTGTATTTCACTTCAGACGGGGAAAAAAACGCTGCCGTGCAAGCTCCCTGAAAATATTTCACACGTGCAGACTAGGCTCGGCTCGGATCGACGACCCCGCAAGACCCGGGGGGAGAACCCCCAAGACCTGGGGGAGAACCCGCAAGACCCGGGGGAAAAAGATTTGAAAACGCAAAAATTTAAATAAATAATTTATATGGAAAATAAAGCAGCAAAGGCCGAAGCCCTCCGCCGAAGCAAAAAAATGTTGCAACCGAGAGTCATCAGAGCCTGGAAAGGGTTTCTTGAGCGGCGGTGAGGGAGAGCGGCGACTCGAACCGCTTGCCTTGGACAATATCCGCCAGTCCCTCGCCGGCGTACGAGACCAGCGGGGAAATCTCACACACGACATGCTCCGCGTGGCCGTTTGTTAAGGCGCGATCCGTTTGGTCCACAAAGCTCCCGCCGGCCGCCTCGATGTACCGGCTGTGAAGGTCGAAGATGGCGCGACGTGCCGTCGTCGGCGTGTCGTCCGCGGCGTCGTCGGCGTTTTTGAGCGGCGCGAACTCGTCCTTCCGAATGACCTCCCAGACGGCGAACTTTCGGGCGAACTGGAAGACGTCAAATACGAATTTCTCCATTTTGATGCCGTTGGGTTTGGTGGGGATGACGGGATGGCCCGCTGCGTCCAGGTGAGGAATCTTCTTTTTCGCAATGTGGTATTTGAGTTGGGGCTCCAGGTCGTTGCAGACGTGGTGCAGGAAGTCCAGGGTGAAGAAGTGGTTGGCAATGTTGCCGGCGTTGAACATGAGAGAGCCGTCGGGGAGGTGTTTTTGCGCAGTTTCAGGTAGGATTTCACTGTATTCGACTACCTGCCATACTCCATTGACCAGGCAGACCACTCCGACCGCCTCATTGGGCGCCGTCTTCTGCACCACCTTATTCCCACACTCCAGTCCCTTCGCGACGCAATACCCCAAGAAATGCGGATCCGCCACCTTGACCAAAATGTTATCCACCCCAAAGACGTGGACGTATTTAATGCCCCTTCGGTCCATATCAGCCAGCACGCCCTCCTTCAGTAAGGCACGGTACAGTCCGCCGTTGCCGCCGGGCGCGGCGGCGAACTTGTTCGGCTTCTCCAGGATGATTTTCCCCTCAAAATCGAAGCAGGGCAGCATCTCTTGCTCGAAGAGCACAACGGAACTCGCGTCGAGGCCAAAATAGCCGTGACGGGCAAAAAAATCGTCCGTCGTGTGCCGGGTGTGTTCGCTGGTCATAATGTACCAGGGCACGGTTCCGCGTTTTCCACACGCGTGGGCGGCGAGTTCTTGCAGCCGCAATATCCGTTCCGCCTGGATTTGATAGAGCGACTTGCCGGAGGGAAGACCGACGTTATACATGCCCTTGGGGTAGTTGACACCGAGCCGTGTCCCTTGACCACCTGCCAGAAGAACAACAGCTACTTCTCCGTTCGCAATCACCTCCAAACCCCTCCGCCAAAACTCGGCCAGTTCATCCGGTGAATTGCGATTCACCCCGCCATAGACGTCCTCCGGAACCGGCTGCATCAGTCGGTCAATCGCCTCCGCGGCTTGCTGGCTCGACGCCTGCGTCTGCTGGAACATGTGCGCCACATGTTTAAAGTCCACTCCCTTCAAAATTCCGGCGTAGTGGGATTGTTGATCGTCGCTCAGCGTCTCCCAGAACTGCAAGAGATGCTCCTGATGAAAATCCTTCAGCCGCACCGACAGTTCCTCCATCCCGACGGCGGCGTCCAAGTGTGGTGGGAAACGCGGTGCGGATTCCAATTCCAAAATGCCGTTCATATCACGGGAATAACACCGGTCCAAAATGACAGTGGAGCAGATAGTTTCGGGACTCAAAATGGGGAGGTGCCGGGCAAAAGAAAAATTTGTCGGGCAAAAGTGTCCAAATCGTTTTCTGTTCAAAACGAACAAGAACCCTGTTCCCTTTCCGGTACTTTGATGATGGATTACAATTCCGAACTAGCAGTTATCCCCAATGGAAATTGCCGCGAAGAGCAGCGGTGAAGGGCGCAACAGTTTCGGAGCAGGGAAAGCAACAATGCCGGGAAAGAAGTTCTCGATAATTCAACCAATGCAGTTCCGAATCGCCTCCCCCGAAGTCCGTCAACCTCCGTCCCGGTGTGCGATCAAAATCAAAGTCAAAATTACCACTGCGTTCGAAAGAAAATATCCGAGGAATGGAACGTTGGGGAGGAATACAGTTCAGGAGGGAATAAAAACTACTGTAGTCAGGGATGTCCCTGGCAGTTTCTTCAACAAAAATTTCACCGTTAGGGCAAACTAATCGTCCGGAGGCTTGGAGCACCGACGCGAAAATGCAGCACGTCTCTGAAGACAGTGACCGCGGAAGGCAGCGGTGAGCGAGAAAAAAGTTTCGGAGCAGAAAAGTTGCGCTGCTGAACGTCTTCGAGGGCAGGTGCCTTGGCTGCCGGACGACAGAGAAAGAGAAAGACCAGACTGTGGGTCACGTATCCGGTTGACGGTAATTATTGCCACGTCGACCGGGTGGCATAGGTCTTCATTTCACTTAGAGACGAGCCGACCTCGGTTATTTTTTGCTGTCCGCTTGGAGTGGTAGGCAATGGCCTTCATGAATATACTTTACATTTTAAAATAAGCACAACTGTTTCTGTTGCGATAGAGGAAGATAAAATCGTCGGGCCTGCCGGAAGCAACCGCGCAACTTTCGCACAAAAAGAACTGAACGTGTCAAAAGGAATAATAGATTCCTTCGCAACTTAGCGTGGGCTGTCTAAACCCGCACATTGATGTCTGAACCGGTGTCGTCTATCATCCGCCTCACTCCATCGTTCTCATAAGGCTCTTTCCGGCCCAACACAATGCTCTCCTCACCATCCTCACCATCCTCGTCATAAATCGCACCATTTTTCTTCTCCTCATCATCCACACGCACGTCTCCGTCTTCTTTCTGCAGGAGCCTTGGTGCGGTGAGGGTGATGGCGATGGCGCCCAGCGGTGCGGTGATGACGATTAGCAGGACCGCGATAGTGACAACCTAAATGATAAACAACTTTCCTTTGAAAATGTTCAATTTAAATTGAATGCTAATTTTTTGAGGACCTGTTCGCCGAGAAGAATCATTTCTGCGCTGGAATTCTTCTCTCTGGCAAGAGTTAAGGCGATAGAACCCAACGCGGCCTGAACAGTCGCTTTCGGGATCCATGCGATGGCAGTAAAGAGTTTCTCCTTGAGGTTCATCCCGGAACCGGTGACAGCCACCATGGTGAAGATCATTCGGACTACCAACCCGATGACCAGAACGGCGGTTCCCAGACCTACGGTTTCGGGTTGGATTCTGGCAAAGACAACTTCCGCCCCAATCAGTCCGAATAGTACTGGCTGGCAGACGGTCCACAGGTATAAAAATACAGTCGATGATTTAACTCTTTCAACGTCCCAGCCCGGGGTCTTCCATCGATGGCCCGCCACGAACGCGGCTGTCAAGCAACCAAGTGCGCCGGCTCCCGAAAATCCGACCGCTTTCGATCCAATAATGCTGACCAAGCCACCAAGGAAGAGAAACAAAAAGCGAAACAGTCCAACATCCTCATGGCCCCGATGGGGCAGATACCAAAATATAACCCCAATCACGCAACCATACAGCAATCCCACCAGGATCTCTAGCGGGCCCTGGATTATTTGAAACCACAGGGCAGTGTCTGTTCGAGCGAAAATAGAGCTGAGAAGAACGCTATATCCACTGATGGCAAGTACATCATCCAAACTGCTGGCCGCCATCAACAGTGTCGGTATACCCTTGTTGGTTCCCAAGCGGGTCTCCTGGAGTCTCAGCATGAACGGCACTACCACCGCAGGACTGACTGCCGCCTGGACGAATCCCAGAAGGAACGCCCACAGCCAAGGAAAGCTTAGAATGAAATACGCGGCCAAGCCGACGATTCCGGCCTCGGCTGCGCACGGCAAGAATGCGAGCAGCAACACCGACTTGCTCAATTTCCGGAGAGCTCGAGAATCAAGACCTAGTCCGGCTCTTGTCAGGATGACAGTCAAGGCCACATTCCGTAGGATAGATGACCACGTGGGAGAGATGTCCTTGGCATAGTTCACCACAGGAATGTTCCGCAGTAAACATCCCATAATCAACATTCCCAGCAACGGTGGAAGTTTAATTAGGCTGACAAGAAACCCGCCCAACATAGCCGCAATGACCAACACGAACAGCGCAAAGACGTTCCCTCCCGGTAACGCATCTTCCCGCACAAGTGAAAATCCAGCAAGCCAGACCAGCAGGCAAATCAGCGCGCGCGACAAAAGATTTCCTAGAGCTGTATGTGGCGGGCACAGACACTTATGCCAGAGTCTCTGTCGGAAGGTCGGTTTCTCCGGAAGTGGGTTGTGCTTGAGAAGCACGCGGCTGCTGATCTTCCGCAAATGATCCCCTGGAGCTGGCATCCTTCAGTTTCCGGGCACAATAACGGAGTCTCCTTGCTGACCCTGTCCGAAAGCCACTTCCTCCAACGTGCCACTTGAGTCAGACAAGGAAGGAGATTTGGTCCAGGCACATTTTCTGCAAATCGGGCTGCAAGTATGAATGTGATTCTCAAACTGGCGCTTGCTTCACTGGAACAACAAAAATACACTCAGCGAACCGCCGGCGAACTCAGTTTCGGTCTTGTGCATTAAGGACCTCACAGACAATACACATTTCCACCTATCAGTAAGTGTTCGCTCCGACGCGTAAAGAGTAAAAGACGCGACGGGGACAAAAGAAACCACGCACCGTTTCC
>comp98025_c0_seq4 len=4892 path=[118962202:0-112 118962711:113-116 118962737:117-221 118963309:222-222 118963313:223-245 118963429:246-1593 118992951:1594-1990 118969663:1991-2001 118969685:2002-2171 118970145:2172-2177 118970174:2178-2675 118972797:2676-2677 118972807:2678-2736 118973097:2737-2763 118973210:2764-2818 118973489:2819-2842 118973577:2843-2874 118973714:2875-3135 118990824:3136-3173 118990976:3174-3201 118975015:3202-3695 118977454:3696-3725 118977601:3726-4166 118979740:4167-4176 118979794:4177-4587 118981564:4588-4891]
GGTACTTCTTAGTGATAGATTACTAACAGGAATGCCGAAATAATTGTTAAACACACACCAAACAAAAAGCCCATAAGAGGTCATACTCATATTCGTGTATTTCACTTCAGACGGGGAAAAAAACGCTGCCGTGCAAGCTCCCTGAAAATATTTCACACGTGCAGACTAGGCTCGGCTCGGATCGACGACCCCGCAAGACCCGGGGGGAGAACCCCCAAGACCTGGGGGAGAACCCGCAAGACCCGGGGGAAAAAGATTTGAAAACGCAAAAATTTAAATAAATAATTTATATGGAAAATAAAGCAGCAAAGGCCGAAGCCCTCCGCCGAAGCAAAAAAATGTTGCAACCGAGAGTCATCAGAGCCTGGAAAGGGTTTCTTGAGCGGCGGTGAGGGAGAGCGGCGACTCGAACCGCTTGCCTTGGACAATATCCGCCAGTCCCTCGCCGGCGTACGAGACCAGCGGGGAAATCTCACACACGACATGCTCCGCGTGGCCGTTTGTTAAGGCGCGATCCGTTTGGTCCACAAAGCTCCCGCCGGCCGCCTCGATGTACCGGCTGTGAAGGTCGAAGATGGCGCGACGTGCCGTCGTCGGCGTGTCGTCCGCGGCGTCGTCGGCGTTTTTGAGCGGCGCGAACTCGTCCTTCCGAATGACCTCCCAGACGGCGAACTTTCGGGCGAACTGGAAGACGTCAAATACGAATTTCTCCATTTTGATGCCGTTGGGTTTGGTGGGGATGACGGGATGGCCCGCTGCGTCCAGGTGAGGAATCTTCTTTTTCGCAATGTGGTATTTGAGTTGGGGCTCCAGGTCGTTGCAGACGTGGTGCAGGAAGTCCAGGGTGAAGAAGTGGTTGGCAATGTTGCCGGCGTTGAACATGAGAGAGCCGTCGGGGAGGTGTTTTTGCGCAGTTTCAGGTAGGATTTCACTGTATTCGACTACCTGCCATACTCCATTGACCAGGCAGACCACTCCGACCGCCTCATTGGGCGCCGTCTTCTGCACCACCTTATTCCCACACTCCAGTCCCTTCGCGACGCAATACCCCAAGAAATGCGGATCCGCCACCTTGACCAAAATGTTATCCACCCCAAAGACGTGGACGTATTTAATGCCCCTTCGGTCCATATCAGCCAGCACGCCCTCCTTCAGTAAGGCACGGTACAGTCCGCCGTTGCCGCCGGGCGCGGCGGCGAACTTGTTCGGCTTCTCCAGGATGATTTTCCCCTCAAAATCGAAGCAGGGCAGCATCTCTTGCTCGAAGAGCACAACGGAACTCGCGTCGAGGCCAAAATAGCCGTGACGGGCAAAAAAATCGTCCGTCGTGTGCCGGGTGTGTTCGCTGGTCATAATGTACCAGGGCACGGTTCCGCGTTTTCCACACGCGTGGGCGGCGAGTTCTTGCAGCCGCAATATCCGTTCCGCCTGGATTTGATAGAGCGACTTGCCGGAGGGAAGACCGACGTTATACATGCCCTTGGGGTAGTTGACACCGAGCCGTGTCCCTTGACCACCTGCCAGAAGAACAACAGCTACTTCTCCGTTCGCAATCACCTCCAAACCCCTCCGCCAAAACTCGGCCAGTTCATCCGGTGAATTGCGATTCACCCCGCCATAGACGTCCTCCGGAACCGGCTGCATCAGTCGGTCAATCGCCTCCGCGGCTTGCTGGCTCGACGCCTGCGTCTGCTGGAACATGTGCGCCACATGTTTAAAGTCCACTCCCTTCAAAATTCCGGCGTAGTGGGATTGTTGATCGTCGCTCAGCGTCTCCCAGAACTGCAAGAGATGCTCCTGATGAAAATCCTTCAGCCGCACCGACAGTTCCTCCATCCCGACGGCGGCGTCCAAGTGTGGTGGGAAACGCGGTGCGGATTCCAATTCCAAAATGCCGTTCATATCACGGGAATAACACCGGTCCAAAATGACAGTGGAGCAGATAGTTTCGGGACTCAAAATGGGGAGGTGCCGGGCAAAAGAAAAATTTGTCGGGCAAAAGTGTCCAAATCGTTTTCTGTTCAAAACGAACAAGAACCCTGTTCCCTTTCCGGTACTTTGATGATGGATTACAATTCCGAACTAGCAGTTATCCCCAATGGAAATTGCCGCGAAGAGCAGCGGTGAAGGGCGCAACAGTTTCGGAGCAGGGAAAGCAACAATGCCGGGAAAGAAGTTCTCGATAATTCAACCAATGCAGTTCCGAATCGCCTCCCCCGAAGTCCGTCAACCTCCGTCCCGGTGTGCGATCAAAATCAAAGTCAAAATTACCACTGCGTTCGAAAGAAAATATCCGAGGAATGGAACGTTGGGGAGGAATACAGTTCAGGAGGGAATAAAAACTACTGTAGTCAGGGATGTCCCTGGCAGTTTCTTCAACAAAAATTTCACCGTTAGGGCAAACTAATCGTCCGGAGGCTTGGAGCACCGACGCGAAAATGCAGCACGTCTCTGAAGACAGTGACCGCGGAAGGCAGCGGTGAGCGAGAAAAAAGTTTCGGAGCAGAAAAGTTGCGCTGCTGAACGTCTTCGAGGGCAGGTGCCTTGGCTGCCGGACGACAGAGAAAGAGAAAGACCAGACTGTGGGTCACGTATCCGGTTGACGGTAATTATTGCCACGTCGACCGGGTGGCATAGGTCTTCATTTCACTTAGAGACGAGCCGACCTCGGTTATTTTTTGCTGTCCGCTTGGAGTGGTAGGCAATGGCCTTCATGAATATACTTTACATTTTAAAATAAGCACAACTGTTTCTGTTGCGATAGAGGAAGATAAAATCGTCGGGCCTGCCGGAAGCAACCGCGCAACTTTCGCACAAAAAGAACTGAACGTGTCAAAAGGAATAATAGATTCCTTCGCAACTTAGCGTGGGCTGTCTAAACCCGCACATTGATGTCTGAACCGGTGTCGTCTATCATCCGCCTCACTCCATCGTTCTCATAAGGCTCTTTCCGGCCCAACACAATGCTCTCCTCACCATCCTCACCATCCTCGTCATAAATCGCACCATTTTTCTTCTCCTCATCATCCACACGCACGTCTCCGTCTTCTTTCTGCAGGAGCCTTGGTGCGGTGAGGGTGATGGCGATGGCGCCCAGCGGTGCGGTGATGACGATTAGCAGGACCGCGATAGTGACAACCTAAATGATAAACAACTTTCCTTTGAAAATGTTCAATTTAAATTGAATGCTAATTTTTTGAGGACCTGTTCGCCGAGAAGAATCATTTCTGCGCTGGAATTCTTCTCTCTGGCAAGAGTTAAGGCGATAGAACCCAACGCGGCCTGAACAGTCGCTTTCGGGATCCATGCGATGGCAGTAAAGAGTTTCTCCTTGAGGTTCATCCCGGAACCGGTGACAGCCACCATGGTGAAGATCATTCGGACTACCAACCCGATGACCAGAACGGCGGTTCCCAGACCTACGGTTTCGGGTTGGATTCTGGCAAAGACAACTTCCGCCCCAATCAGTCCGAATAGTACTGGCTGGCAGACGGTCCACAGGTATAAAAATACAGTCGATGATTTAACTCTTTCAACGTCCCAGCCCGGGGTCTTCCATCGATGGCCCGCCACGAACGCGGCTGTCAAGCAACCAAGTGCGCCGGCTCCCGAAAATCCGACCGCTTTCGATCCAATAATGCTGACCAAGCCACCAAGGAAGAGAAACAAAAAGCGAAACAGTCCAACATCCTCATGGCCCCGATGGGGCAGATACCAAAATATAACCCCAATCACGCAACCATACAGCAATCCCACCAGGATCTCTAGCGGGCCCTGGATTATTTGAAACCACAGGGCAGTGTCTGTTCGAGCGAAAATAGAGCTGAGAAGAACGCTATATCCACTGATGGCAAGTACATCATCCAAACTGCTGGCCGCCATCAACAGTGTCGGTATACCCTTGTTGGTTCCCAAGCGGGTCTCCTGGAGTCTCAGCATGAACGGCACTACCACCGCAGGACTGACTGCCGCCTGGACGAATCCCAGAAGGAACGCCCACAGCCAAGGAAAGCTTAGAATGAAATACGCGGCCAAGCCGACGATTCCGGCCTCGGCTGCGCACGGCAAGAATGCGAGCAGCAACACCGACTTGCTCAATTTCCGGAGAGCTCGAGAATCAAGACCTAGTCCGGCTCTTGTCAGGATGACAGTCAAGGCCACATTCCGTAGGATAGATGACCACGTGGGAGAGATGTCCTTGGCATAGTTCACCACAGGAATGTTCCGCAGTAAACATCCCATAATCAACATTCCCAGCAACGGTGGAAGTTTAATTAGGCTGACAAGAAACCCGCCCAACATAGCCGCAATGACCAACACGAACAGCGCAAAGACGTTCCCTCCCGGTAACGCATCTTCCCGCACAAGTGAAAATCCAGCAAGCCAGACCAGCAGGCAAATCAGCGCGCGCGACAAAAGATTTCCTAGAGCTGTATGTGGCGGGCACAGACACTTATGCCAGAGTCTCTGTCGGAAGGTCGGTTTCTCCGGAAGTGGGTTGTGCTTGAGAAGCACGCGGCTGCTGATCTTCCGCAAATGATCCCCTGGAGCTGGCATCCTTCAGTTTCCGGGCACAATAACGGAGTCTCCTTGCTGACCCTGTCCGAAAGCCACTTCCTCCAACGTGCCACTTGAGTCAGACAAGGAAGGAGATTTGGTCCAGGCACATTTTCTGCAAATCGGGCTGCAAGTATGAATGTGATTCTCAAACTGGCGCTTGCTTCACTGGAACAACAAAAATACACTCAGCGAACCGCCGGCGAACTCAGTTTCGGTCTTGTGCATTAAGGACCTCACAGACAATACACATTTCCACCTATCAGTAAGTGTTCGCTCCGACGCGTAAAGAGTAAAAGACGCGACGGGGACAAAAGAAACCACGCACCGTTTCC
>comp98025_c0_seq6 len=4861 path=[118962202:0-112 118962711:113-116 118962737:117-221 118963309:222-222 118963313:223-245 118963429:246-1593 118992951:1594-1990 118969663:1991-2001 118969685:2002-2171 118970145:2172-2177 118970174:2178-2675 118972797:2676-2677 118972807:2678-2736 118973097:2737-2763 118973210:2764-2818 118973489:2819-2842 118973577:2843-2874 118973714:2875-3135 118975013:3136-3136 118975015:3137-3630 118977454:3631-3660 118977601:3661-4101 118979740:4102-4111 118979794:4112-4522 118991539:4523-4556 118981564:4557-4860]
GGTACTTCTTAGTGATAGATTACTAACAGGAATGCCGAAATAATTGTTAAACACACACCAAACAAAAAGCCCATAAGAGGTCATACTCATATTCGTGTATTTCACTTCAGACGGGGAAAAAAACGCTGCCGTGCAAGCTCCCTGAAAATATTTCACACGTGCAGACTAGGCTCGGCTCGGATCGACGACCCCGCAAGACCCGGGGGGAGAACCCCCAAGACCTGGGGGAGAACCCGCAAGACCCGGGGGAAAAAGATTTGAAAACGCAAAAATTTAAATAAATAATTTATATGGAAAATAAAGCAGCAAAGGCCGAAGCCCTCCGCCGAAGCAAAAAAATGTTGCAACCGAGAGTCATCAGAGCCTGGAAAGGGTTTCTTGAGCGGCGGTGAGGGAGAGCGGCGACTCGAACCGCTTGCCTTGGACAATATCCGCCAGTCCCTCGCCGGCGTACGAGACCAGCGGGGAAATCTCACACACGACATGCTCCGCGTGGCCGTTTGTTAAGGCGCGATCCGTTTGGTCCACAAAGCTCCCGCCGGCCGCCTCGATGTACCGGCTGTGAAGGTCGAAGATGGCGCGACGTGCCGTCGTCGGCGTGTCGTCCGCGGCGTCGTCGGCGTTTTTGAGCGGCGCGAACTCGTCCTTCCGAATGACCTCCCAGACGGCGAACTTTCGGGCGAACTGGAAGACGTCAAATACGAATTTCTCCATTTTGATGCCGTTGGGTTTGGTGGGGATGACGGGATGGCCCGCTGCGTCCAGGTGAGGAATCTTCTTTTTCGCAATGTGGTATTTGAGTTGGGGCTCCAGGTCGTTGCAGACGTGGTGCAGGAAGTCCAGGGTGAAGAAGTGGTTGGCAATGTTGCCGGCGTTGAACATGAGAGAGCCGTCGGGGAGGTGTTTTTGCGCAGTTTCAGGTAGGATTTCACTGTATTCGACTACCTGCCATACTCCATTGACCAGGCAGACCACTCCGACCGCCTCATTGGGCGCCGTCTTCTGCACCACCTTATTCCCACACTCCAGTCCCTTCGCGACGCAATACCCCAAGAAATGCGGATCCGCCACCTTGACCAAAATGTTATCCACCCCAAAGACGTGGACGTATTTAATGCCCCTTCGGTCCATATCAGCCAGCACGCCCTCCTTCAGTAAGGCACGGTACAGTCCGCCGTTGCCGCCGGGCGCGGCGGCGAACTTGTTCGGCTTCTCCAGGATGATTTTCCCCTCAAAATCGAAGCAGGGCAGCATCTCTTGCTCGAAGAGCACAACGGAACTCGCGTCGAGGCCAAAATAGCCGTGACGGGCAAAAAAATCGTCCGTCGTGTGCCGGGTGTGTTCGCTGGTCATAATGTACCAGGGCACGGTTCCGCGTTTTCCACACGCGTGGGCGGCGAGTTCTTGCAGCCGCAATATCCGTTCCGCCTGGATTTGATAGAGCGACTTGCCGGAGGGAAGACCGACGTTATACATGCCCTTGGGGTAGTTGACACCGAGCCGTGTCCCTTGACCACCTGCCAGAAGAACAACAGCTACTTCTCCGTTCGCAATCACCTCCAAACCCCTCCGCCAAAACTCGGCCAGTTCATCCGGTGAATTGCGATTCACCCCGCCATAGACGTCCTCCGGAACCGGCTGCATCAGTCGGTCAATCGCCTCCGCGGCTTGCTGGCTCGACGCCTGCGTCTGCTGGAACATGTGCGCCACATGTTTAAAGTCCACTCCCTTCAAAATTCCGGCGTAGTGGGATTGTTGATCGTCGCTCAGCGTCTCCCAGAACTGCAAGAGATGCTCCTGATGAAAATCCTTCAGCCGCACCGACAGTTCCTCCATCCCGACGGCGGCGTCCAAGTGTGGTGGGAAACGCGGTGCGGATTCCAATTCCAAAATGCCGTTCATATCACGGGAATAACACCGGTCCAAAATGACAGTGGAGCAGATAGTTTCGGGACTCAAAATGGGGAGGTGCCGGGCAAAAGAAAAATTTGTCGGGCAAAAGTGTCCAAATCGTTTTCTGTTCAAAACGAACAAGAACCCTGTTCCCTTTCCGGTACTTTGATGATGGATTACAATTCCGAACTAGCAGTTATCCCCAATGGAAATTGCCGCGAAGAGCAGCGGTGAAGGGCGCAACAGTTTCGGAGCAGGGAAAGCAACAATGCCGGGAAAGAAGTTCTCGATAATTCAACCAATGCAGTTCCGAATCGCCTCCCCCGAAGTCCGTCAACCTCCGTCCCGGTGTGCGATCAAAATCAAAGTCAAAATTACCACTGCGTTCGAAAGAAAATATCCGAGGAATGGAACGTTGGGGAGGAATACAGTTCAGGAGGGAATAAAAACTACTGTAGTCAGGGATGTCCCTGGCAGTTTCTTCAACAAAAATTTCACCGTTAGGGCAAACTAATCGTCCGGAGGCTTGGAGCACCGACGCGAAAATGCAGCACGTCTCTGAAGACAGTGACCGCGGAAGGCAGCGGTGAGCGAGAAAAAAGTTTCGGAGCAGAAAAGTTGCGCTGCTGAACGTCTTCGAGGGCAGGTGCCTTGGCTGCCGGACGACAGAGAAAGAGAAAGACCAGACTGTGGGTCACGTATCCGGTTGACGGTAATTATTGCCACGTCGACCGGGTGGCATAGGTCTTCATTTCACTTAGAGACGAGCCGACCTCGGTTATTTTTTGCTGTCCGCTTGGAGTGGTAGGCAATGGCCTTCATGAATATACTTTACATTTTAAAATAAGCACAACTGTTTCTGTTGCGATAGAGGAAGATAAAATCGTCGGGCCTGCCGGAAGCAACCGCGCAACTTTCGCACAAAAAGAACTGAACGTGTCAAAAGGAATAATAGATTCCTTCGCAACTTAGCGTGGGCTGTCTAAACCCGCACATTGATGTCTGAACCGGTGTCGTCTATCATCCGCCTCACTCCATCGTTCTCATAAGGCTCTTTCCGGCCCAACACAATGCTCTCCTCACCATCCTCACCATCCTCGTCATAAATCGCACCATTTTTCTTCTCCTCATCATCCACACGCACGTCTCCGTCTTCTTTCTGCAGGAGCCTTGGTGCGGTGAGGGTGATGGCGATGGCGCCCAGCGGTGCGGTGATGACGATTAGCAGGACCGCGATAGTGACAACCTGTTCGCCGAGAAGAATCATTTCTGCGCTGGAATTCTTCTCTCTGGCAAGAGTTAAGGCGATAGAACCCAACGCGGCCTGAACAGTCGCTTTCGGGATCCATGCGATGGCAGTAAAGAGTTTCTCCTTGAGGTTCATCCCGGAACCGGTGACAGCCACCATGGTGAAGATCATTCGGACTACCAACCCGATGACCAGAACGGCGGTTCCCAGACCTACGGTTTCGGGTTGGATTCTGGCAAAGACAACTTCCGCCCCAATCAGTCCGAATAGTACTGGCTGGCAGACGGTCCACAGGTATAAAAATACAGTCGATGATTTAACTCTTTCAACGTCCCAGCCCGGGGTCTTCCATCGATGGCCCGCCACGAACGCGGCTGTCAAGCAACCAAGTGCGCCGGCTCCCGAAAATCCGACCGCTTTCGATCCAATAATGCTGACCAAGCCACCAAGGAAGAGAAACAAAAAGCGAAACAGTCCAACATCCTCATGGCCCCGATGGGGCAGATACCAAAATATAACCCCAATCACGCAACCATACAGCAATCCCACCAGGATCTCTAGCGGGCCCTGGATTATTTGAAACCACAGGGCAGTGTCTGTTCGAGCGAAAATAGAGCTGAGAAGAACGCTATATCCACTGATGGCAAGTACATCATCCAAACTGCTGGCCGCCATCAACAGTGTCGGTATACCCTTGTTGGTTCCCAAGCGGGTCTCCTGGAGTCTCAGCATGAACGGCACTACCACCGCAGGACTGACTGCCGCCTGGACGAATCCCAGAAGGAACGCCCACAGCCAAGGAAAGCTTAGAATGAAATACGCGGCCAAGCCGACGATTCCGGCCTCGGCTGCGCACGGCAAGAATGCGAGCAGCAACACCGACTTGCTCAATTTCCGGAGAGCTCGAGAATCAAGACCTAGTCCGGCTCTTGTCAGGATGACAGTCAAGGCCACATTCCGTAGGATAGATGACCACGTGGGAGAGATGTCCTTGGCATAGTTCACCACAGGAATGTTCCGCAGTAAACATCCCATAATCAACATTCCCAGCAACGGTGGAAGTTTAATTAGGCTGACAAGAAACCCGCCCAACATAGCCGCAATGACCAACACGAACAGCGCAAAGACGTTCCCTCCCGGTAACGCATCTTCCCGCACAAGTGAAAATCCAGCAAGCCAGACCAGCAGGCAAATCAGCGCGCGCGACAAAAGATTTCCTAGAGCTGTATGTGGCGGGCACAGACACTTATGCCAGAGTCTCTGTCGGAAGGTCGGTTTCTCCGGAAGTGGGTTGTGCTTGAGAAGCACGCGGCTGCTGATCTTCCGCAAATGATCCCCTGGAGCTGGCATCCTTCAGTTTCCGGGCACAATAACGGAGTCTCCTGAGATCCCGATTAGGGCGAGGCACGTTCTCACCTTGCTGACCCTGTCCGAAAGCCACTTCCTCCAACGTGCCACTTGAGTCAGACAAGGAAGGAGATTTGGTCCAGGCACATTTTCTGCAAATCGGGCTGCAAGTATGAATGTGATTCTCAAACTGGCGCTTGCTTCACTGGAACAACAAAAATACACTCAGCGAACCGCCGGCGAACTCAGTTTCGGTCTTGTGCATTAAGGACCTCACAGACAATACACATTTCCACCTATCAGTAAGTGTTCGCTCCGACGCGTAAAGAGTAAAAGACGCGACGGGGACAAAAGAAACCACGCACCGTTTCC
>comp98025_c0_seq6 len=4861 path=[118962202:0-112 118962711:113-116 118962737:117-221 118963309:222-222 118963313:223-245 118963429:246-1593 118992951:1594-1990 118969663:1991-2001 118969685:2002-2171 118970145:2172-2177 118970174:2178-2675 118972797:2676-2677 118972807:2678-2736 118973097:2737-2763 118973210:2764-2818 118973489:2819-2842 118973577:2843-2874 118973714:2875-3135 118975013:3136-3136 118975015:3137-3630 118977454:3631-3660 118977601:3661-4101 118979740:4102-4111 118979794:4112-4522 118991539:4523-4556 118981564:4557-4860]
GGTACTTCTTAGTGATAGATTACTAACAGGAATGCCGAAATAATTGTTAAACACACACCAAACAAAAAGCCCATAAGAGGTCATACTCATATTCGTGTATTTCACTTCAGACGGGGAAAAAAACGCTGCCGTGCAAGCTCCCTGAAAATATTTCACACGTGCAGACTAGGCTCGGCTCGGATCGACGACCCCGCAAGACCCGGGGGGAGAACCCCCAAGACCTGGGGGAGAACCCGCAAGACCCGGGGGAAAAAGATTTGAAAACGCAAAAATTTAAATAAATAATTTATATGGAAAATAAAGCAGCAAAGGCCGAAGCCCTCCGCCGAAGCAAAAAAATGTTGCAACCGAGAGTCATCAGAGCCTGGAAAGGGTTTCTTGAGCGGCGGTGAGGGAGAGCGGCGACTCGAACCGCTTGCCTTGGACAATATCCGCCAGTCCCTCGCCGGCGTACGAGACCAGCGGGGAAATCTCACACACGACATGCTCCGCGTGGCCGTTTGTTAAGGCGCGATCCGTTTGGTCCACAAAGCTCCCGCCGGCCGCCTCGATGTACCGGCTGTGAAGGTCGAAGATGGCGCGACGTGCCGTCGTCGGCGTGTCGTCCGCGGCGTCGTCGGCGTTTTTGAGCGGCGCGAACTCGTCCTTCCGAATGACCTCCCAGACGGCGAACTTTCGGGCGAACTGGAAGACGTCAAATACGAATTTCTCCATTTTGATGCCGTTGGGTTTGGTGGGGATGACGGGATGGCCCGCTGCGTCCAGGTGAGGAATCTTCTTTTTCGCAATGTGGTATTTGAGTTGGGGCTCCAGGTCGTTGCAGACGTGGTGCAGGAAGTCCAGGGTGAAGAAGTGGTTGGCAATGTTGCCGGCGTTGAACATGAGAGAGCCGTCGGGGAGGTGTTTTTGCGCAGTTTCAGGTAGGATTTCACTGTATTCGACTACCTGCCATACTCCATTGACCAGGCAGACCACTCCGACCGCCTCATTGGGCGCCGTCTTCTGCACCACCTTATTCCCACACTCCAGTCCCTTCGCGACGCAATACCCCAAGAAATGCGGATCCGCCACCTTGACCAAAATGTTATCCACCCCAAAGACGTGGACGTATTTAATGCCCCTTCGGTCCATATCAGCCAGCACGCCCTCCTTCAGTAAGGCACGGTACAGTCCGCCGTTGCCGCCGGGCGCGGCGGCGAACTTGTTCGGCTTCTCCAGGATGATTTTCCCCTCAAAATCGAAGCAGGGCAGCATCTCTTGCTCGAAGAGCACAACGGAACTCGCGTCGAGGCCAAAATAGCCGTGACGGGCAAAAAAATCGTCCGTCGTGTGCCGGGTGTGTTCGCTGGTCATAATGTACCAGGGCACGGTTCCGCGTTTTCCACACGCGTGGGCGGCGAGTTCTTGCAGCCGCAATATCCGTTCCGCCTGGATTTGATAGAGCGACTTGCCGGAGGGAAGACCGACGTTATACATGCCCTTGGGGTAGTTGACACCGAGCCGTGTCCCTTGACCACCTGCCAGAAGAACAACAGCTACTTCTCCGTTCGCAATCACCTCCAAACCCCTCCGCCAAAACTCGGCCAGTTCATCCGGTGAATTGCGATTCACCCCGCCATAGACGTCCTCCGGAACCGGCTGCATCAGTCGGTCAATCGCCTCCGCGGCTTGCTGGCTCGACGCCTGCGTCTGCTGGAACATGTGCGCCACATGTTTAAAGTCCACTCCCTTCAAAATTCCGGCGTAGTGGGATTGTTGATCGTCGCTCAGCGTCTCCCAGAACTGCAAGAGATGCTCCTGATGAAAATCCTTCAGCCGCACCGACAGTTCCTCCATCCCGACGGCGGCGTCCAAGTGTGGTGGGAAACGCGGTGCGGATTCCAATTCCAAAATGCCGTTCATATCACGGGAATAACACCGGTCCAAAATGACAGTGGAGCAGATAGTTTCGGGACTCAAAATGGGGAGGTGCCGGGCAAAAGAAAAATTTGTCGGGCAAAAGTGTCCAAATCGTTTTCTGTTCAAAACGAACAAGAACCCTGTTCCCTTTCCGGTACTTTGATGATGGATTACAATTCCGAACTAGCAGTTATCCCCAATGGAAATTGCCGCGAAGAGCAGCGGTGAAGGGCGCAACAGTTTCGGAGCAGGGAAAGCAACAATGCCGGGAAAGAAGTTCTCGATAATTCAACCAATGCAGTTCCGAATCGCCTCCCCCGAAGTCCGTCAACCTCCGTCCCGGTGTGCGATCAAAATCAAAGTCAAAATTACCACTGCGTTCGAAAGAAAATATCCGAGGAATGGAACGTTGGGGAGGAATACAGTTCAGGAGGGAATAAAAACTACTGTAGTCAGGGATGTCCCTGGCAGTTTCTTCAACAAAAATTTCACCGTTAGGGCAAACTAATCGTCCGGAGGCTTGGAGCACCGACGCGAAAATGCAGCACGTCTCTGAAGACAGTGACCGCGGAAGGCAGCGGTGAGCGAGAAAAAAGTTTCGGAGCAGAAAAGTTGCGCTGCTGAACGTCTTCGAGGGCAGGTGCCTTGGCTGCCGGACGACAGAGAAAGAGAAAGACCAGACTGTGGGTCACGTATCCGGTTGACGGTAATTATTGCCACGTCGACCGGGTGGCATAGGTCTTCATTTCACTTAGAGACGAGCCGACCTCGGTTATTTTTTGCTGTCCGCTTGGAGTGGTAGGCAATGGCCTTCATGAATATACTTTACATTTTAAAATAAGCACAACTGTTTCTGTTGCGATAGAGGAAGATAAAATCGTCGGGCCTGCCGGAAGCAACCGCGCAACTTTCGCACAAAAAGAACTGAACGTGTCAAAAGGAATAATAGATTCCTTCGCAACTTAGCGTGGGCTGTCTAAACCCGCACATTGATGTCTGAACCGGTGTCGTCTATCATCCGCCTCACTCCATCGTTCTCATAAGGCTCTTTCCGGCCCAACACAATGCTCTCCTCACCATCCTCACCATCCTCGTCATAAATCGCACCATTTTTCTTCTCCTCATCATCCACACGCACGTCTCCGTCTTCTTTCTGCAGGAGCCTTGGTGCGGTGAGGGTGATGGCGATGGCGCCCAGCGGTGCGGTGATGACGATTAGCAGGACCGCGATAGTGACAACCTGTTCGCCGAGAAGAATCATTTCTGCGCTGGAATTCTTCTCTCTGGCAAGAGTTAAGGCGATAGAACCCAACGCGGCCTGAACAGTCGCTTTCGGGATCCATGCGATGGCAGTAAAGAGTTTCTCCTTGAGGTTCATCCCGGAACCGGTGACAGCCACCATGGTGAAGATCATTCGGACTACCAACCCGATGACCAGAACGGCGGTTCCCAGACCTACGGTTTCGGGTTGGATTCTGGCAAAGACAACTTCCGCCCCAATCAGTCCGAATAGTACTGGCTGGCAGACGGTCCACAGGTATAAAAATACAGTCGATGATTTAACTCTTTCAACGTCCCAGCCCGGGGTCTTCCATCGATGGCCCGCCACGAACGCGGCTGTCAAGCAACCAAGTGCGCCGGCTCCCGAAAATCCGACCGCTTTCGATCCAATAATGCTGACCAAGCCACCAAGGAAGAGAAACAAAAAGCGAAACAGTCCAACATCCTCATGGCCCCGATGGGGCAGATACCAAAATATAACCCCAATCACGCAACCATACAGCAATCCCACCAGGATCTCTAGCGGGCCCTGGATTATTTGAAACCACAGGGCAGTGTCTGTTCGAGCGAAAATAGAGCTGAGAAGAACGCTATATCCACTGATGGCAAGTACATCATCCAAACTGCTGGCCGCCATCAACAGTGTCGGTATACCCTTGTTGGTTCCCAAGCGGGTCTCCTGGAGTCTCAGCATGAACGGCACTACCACCGCAGGACTGACTGCCGCCTGGACGAATCCCAGAAGGAACGCCCACAGCCAAGGAAAGCTTAGAATGAAATACGCGGCCAAGCCGACGATTCCGGCCTCGGCTGCGCACGGCAAGAATGCGAGCAGCAACACCGACTTGCTCAATTTCCGGAGAGCTCGAGAATCAAGACCTAGTCCGGCTCTTGTCAGGATGACAGTCAAGGCCACATTCCGTAGGATAGATGACCACGTGGGAGAGATGTCCTTGGCATAGTTCACCACAGGAATGTTCCGCAGTAAACATCCCATAATCAACATTCCCAGCAACGGTGGAAGTTTAATTAGGCTGACAAGAAACCCGCCCAACATAGCCGCAATGACCAACACGAACAGCGCAAAGACGTTCCCTCCCGGTAACGCATCTTCCCGCACAAGTGAAAATCCAGCAAGCCAGACCAGCAGGCAAATCAGCGCGCGCGACAAAAGATTTCCTAGAGCTGTATGTGGCGGGCACAGACACTTATGCCAGAGTCTCTGTCGGAAGGTCGGTTTCTCCGGAAGTGGGTTGTGCTTGAGAAGCACGCGGCTGCTGATCTTCCGCAAATGATCCCCTGGAGCTGGCATCCTTCAGTTTCCGGGCACAATAACGGAGTCTCCTGAGATCCCGATTAGGGCGAGGCACGTTCTCACCTTGCTGACCCTGTCCGAAAGCCACTTCCTCCAACGTGCCACTTGAGTCAGACAAGGAAGGAGATTTGGTCCAGGCACATTTTCTGCAAATCGGGCTGCAAGTATGAATGTGATTCTCAAACTGGCGCTTGCTTCACTGGAACAACAAAAATACACTCAGCGAACCGCCGGCGAACTCAGTTTCGGTCTTGTGCATTAAGGACCTCACAGACAATACACATTTCCACCTATCAGTAAGTGTTCGCTCCGACGCGTAAAGAGTAAAAGACGCGACGGGGACAAAAGAAACCACGCACCGTTTCC
>comp98025_c0_seq6 len=4861 path=[118962202:0-112 118962711:113-116 118962737:117-221 118963309:222-222 118963313:223-245 118963429:246-1593 118992951:1594-1990 118969663:1991-2001 118969685:2002-2171 118970145:2172-2177 118970174:2178-2675 118972797:2676-2677 118972807:2678-2736 118973097:2737-2763 118973210:2764-2818 118973489:2819-2842 118973577:2843-2874 118973714:2875-3135 118975013:3136-3136 118975015:3137-3630 118977454:3631-3660 118977601:3661-4101 118979740:4102-4111 118979794:4112-4522 118991539:4523-4556 118981564:4557-4860]
GGTACTTCTTAGTGATAGATTACTAACAGGAATGCCGAAATAATTGTTAAACACACACCAAACAAAAAGCCCATAAGAGGTCATACTCATATTCGTGTATTTCACTTCAGACGGGGAAAAAAACGCTGCCGTGCAAGCTCCCTGAAAATATTTCACACGTGCAGACTAGGCTCGGCTCGGATCGACGACCCCGCAAGACCCGGGGGGAGAACCCCCAAGACCTGGGGGAGAACCCGCAAGACCCGGGGGAAAAAGATTTGAAAACGCAAAAATTTAAATAAATAATTTATATGGAAAATAAAGCAGCAAAGGCCGAAGCCCTCCGCCGAAGCAAAAAAATGTTGCAACCGAGAGTCATCAGAGCCTGGAAAGGGTTTCTTGAGCGGCGGTGAGGGAGAGCGGCGACTCGAACCGCTTGCCTTGGACAATATCCGCCAGTCCCTCGCCGGCGTACGAGACCAGCGGGGAAATCTCACACACGACATGCTCCGCGTGGCCGTTTGTTAAGGCGCGATCCGTTTGGTCCACAAAGCTCCCGCCGGCCGCCTCGATGTACCGGCTGTGAAGGTCGAAGATGGCGCGACGTGCCGTCGTCGGCGTGTCGTCCGCGGCGTCGTCGGCGTTTTTGAGCGGCGCGAACTCGTCCTTCCGAATGACCTCCCAGACGGCGAACTTTCGGGCGAACTGGAAGACGTCAAATACGAATTTCTCCATTTTGATGCCGTTGGGTTTGGTGGGGATGACGGGATGGCCCGCTGCGTCCAGGTGAGGAATCTTCTTTTTCGCAATGTGGTATTTGAGTTGGGGCTCCAGGTCGTTGCAGACGTGGTGCAGGAAGTCCAGGGTGAAGAAGTGGTTGGCAATGTTGCCGGCGTTGAACATGAGAGAGCCGTCGGGGAGGTGTTTTTGCGCAGTTTCAGGTAGGATTTCACTGTATTCGACTACCTGCCATACTCCATTGACCAGGCAGACCACTCCGACCGCCTCATTGGGCGCCGTCTTCTGCACCACCTTATTCCCACACTCCAGTCCCTTCGCGACGCAATACCCCAAGAAATGCGGATCCGCCACCTTGACCAAAATGTTATCCACCCCAAAGACGTGGACGTATTTAATGCCCCTTCGGTCCATATCAGCCAGCACGCCCTCCTTCAGTAAGGCACGGTACAGTCCGCCGTTGCCGCCGGGCGCGGCGGCGAACTTGTTCGGCTTCTCCAGGATGATTTTCCCCTCAAAATCGAAGCAGGGCAGCATCTCTTGCTCGAAGAGCACAACGGAACTCGCGTCGAGGCCAAAATAGCCGTGACGGGCAAAAAAATCGTCCGTCGTGTGCCGGGTGTGTTCGCTGGTCATAATGTACCAGGGCACGGTTCCGCGTTTTCCACACGCGTGGGCGGCGAGTTCTTGCAGCCGCAATATCCGTTCCGCCTGGATTTGATAGAGCGACTTGCCGGAGGGAAGACCGACGTTATACATGCCCTTGGGGTAGTTGACACCGAGCCGTGTCCCTTGACCACCTGCCAGAAGAACAACAGCTACTTCTCCGTTCGCAATCACCTCCAAACCCCTCCGCCAAAACTCGGCCAGTTCATCCGGTGAATTGCGATTCACCCCGCCATAGACGTCCTCCGGAACCGGCTGCATCAGTCGGTCAATCGCCTCCGCGGCTTGCTGGCTCGACGCCTGCGTCTGCTGGAACATGTGCGCCACATGTTTAAAGTCCACTCCCTTCAAAATTCCGGCGTAGTGGGATTGTTGATCGTCGCTCAGCGTCTCCCAGAACTGCAAGAGATGCTCCTGATGAAAATCCTTCAGCCGCACCGACAGTTCCTCCATCCCGACGGCGGCGTCCAAGTGTGGTGGGAAACGCGGTGCGGATTCCAATTCCAAAATGCCGTTCATATCACGGGAATAACACCGGTCCAAAATGACAGTGGAGCAGATAGTTTCGGGACTCAAAATGGGGAGGTGCCGGGCAAAAGAAAAATTTGTCGGGCAAAAGTGTCCAAATCGTTTTCTGTTCAAAACGAACAAGAACCCTGTTCCCTTTCCGGTACTTTGATGATGGATTACAATTCCGAACTAGCAGTTATCCCCAATGGAAATTGCCGCGAAGAGCAGCGGTGAAGGGCGCAACAGTTTCGGAGCAGGGAAAGCAACAATGCCGGGAAAGAAGTTCTCGATAATTCAACCAATGCAGTTCCGAATCGCCTCCCCCGAAGTCCGTCAACCTCCGTCCCGGTGTGCGATCAAAATCAAAGTCAAAATTACCACTGCGTTCGAAAGAAAATATCCGAGGAATGGAACGTTGGGGAGGAATACAGTTCAGGAGGGAATAAAAACTACTGTAGTCAGGGATGTCCCTGGCAGTTTCTTCAACAAAAATTTCACCGTTAGGGCAAACTAATCGTCCGGAGGCTTGGAGCACCGACGCGAAAATGCAGCACGTCTCTGAAGACAGTGACCGCGGAAGGCAGCGGTGAGCGAGAAAAAAGTTTCGGAGCAGAAAAGTTGCGCTGCTGAACGTCTTCGAGGGCAGGTGCCTTGGCTGCCGGACGACAGAGAAAGAGAAAGACCAGACTGTGGGTCACGTATCCGGTTGACGGTAATTATTGCCACGTCGACCGGGTGGCATAGGTCTTCATTTCACTTAGAGACGAGCCGACCTCGGTTATTTTTTGCTGTCCGCTTGGAGTGGTAGGCAATGGCCTTCATGAATATACTTTACATTTTAAAATAAGCACAACTGTTTCTGTTGCGATAGAGGAAGATAAAATCGTCGGGCCTGCCGGAAGCAACCGCGCAACTTTCGCACAAAAAGAACTGAACGTGTCAAAAGGAATAATAGATTCCTTCGCAACTTAGCGTGGGCTGTCTAAACCCGCACATTGATGTCTGAACCGGTGTCGTCTATCATCCGCCTCACTCCATCGTTCTCATAAGGCTCTTTCCGGCCCAACACAATGCTCTCCTCACCATCCTCACCATCCTCGTCATAAATCGCACCATTTTTCTTCTCCTCATCATCCACACGCACGTCTCCGTCTTCTTTCTGCAGGAGCCTTGGTGCGGTGAGGGTGATGGCGATGGCGCCCAGCGGTGCGGTGATGACGATTAGCAGGACCGCGATAGTGACAACCTGTTCGCCGAGAAGAATCATTTCTGCGCTGGAATTCTTCTCTCTGGCAAGAGTTAAGGCGATAGAACCCAACGCGGCCTGAACAGTCGCTTTCGGGATCCATGCGATGGCAGTAAAGAGTTTCTCCTTGAGGTTCATCCCGGAACCGGTGACAGCCACCATGGTGAAGATCATTCGGACTACCAACCCGATGACCAGAACGGCGGTTCCCAGACCTACGGTTTCGGGTTGGATTCTGGCAAAGACAACTTCCGCCCCAATCAGTCCGAATAGTACTGGCTGGCAGACGGTCCACAGGTATAAAAATACAGTCGATGATTTAACTCTTTCAACGTCCCAGCCCGGGGTCTTCCATCGATGGCCCGCCACGAACGCGGCTGTCAAGCAACCAAGTGCGCCGGCTCCCGAAAATCCGACCGCTTTCGATCCAATAATGCTGACCAAGCCACCAAGGAAGAGAAACAAAAAGCGAAACAGTCCAACATCCTCATGGCCCCGATGGGGCAGATACCAAAATATAACCCCAATCACGCAACCATACAGCAATCCCACCAGGATCTCTAGCGGGCCCTGGATTATTTGAAACCACAGGGCAGTGTCTGTTCGAGCGAAAATAGAGCTGAGAAGAACGCTATATCCACTGATGGCAAGTACATCATCCAAACTGCTGGCCGCCATCAACAGTGTCGGTATACCCTTGTTGGTTCCCAAGCGGGTCTCCTGGAGTCTCAGCATGAACGGCACTACCACCGCAGGACTGACTGCCGCCTGGACGAATCCCAGAAGGAACGCCCACAGCCAAGGAAAGCTTAGAATGAAATACGCGGCCAAGCCGACGATTCCGGCCTCGGCTGCGCACGGCAAGAATGCGAGCAGCAACACCGACTTGCTCAATTTCCGGAGAGCTCGAGAATCAAGACCTAGTCCGGCTCTTGTCAGGATGACAGTCAAGGCCACATTCCGTAGGATAGATGACCACGTGGGAGAGATGTCCTTGGCATAGTTCACCACAGGAATGTTCCGCAGTAAACATCCCATAATCAACATTCCCAGCAACGGTGGAAGTTTAATTAGGCTGACAAGAAACCCGCCCAACATAGCCGCAATGACCAACACGAACAGCGCAAAGACGTTCCCTCCCGGTAACGCATCTTCCCGCACAAGTGAAAATCCAGCAAGCCAGACCAGCAGGCAAATCAGCGCGCGCGACAAAAGATTTCCTAGAGCTGTATGTGGCGGGCACAGACACTTATGCCAGAGTCTCTGTCGGAAGGTCGGTTTCTCCGGAAGTGGGTTGTGCTTGAGAAGCACGCGGCTGCTGATCTTCCGCAAATGATCCCCTGGAGCTGGCATCCTTCAGTTTCCGGGCACAATAACGGAGTCTCCTGAGATCCCGATTAGGGCGAGGCACGTTCTCACCTTGCTGACCCTGTCCGAAAGCCACTTCCTCCAACGTGCCACTTGAGTCAGACAAGGAAGGAGATTTGGTCCAGGCACATTTTCTGCAAATCGGGCTGCAAGTATGAATGTGATTCTCAAACTGGCGCTTGCTTCACTGGAACAACAAAAATACACTCAGCGAACCGCCGGCGAACTCAGTTTCGGTCTTGTGCATTAAGGACCTCACAGACAATACACATTTCCACCTATCAGTAAGTGTTCGCTCCGACGCGTAAAGAGTAAAAGACGCGACGGGGACAAAAGAAACCACGCACCGTTTCC
>comp98025_c0_seq6 len=4861 path=[118962202:0-112 118962711:113-116 118962737:117-221 118963309:222-222 118963313:223-245 118963429:246-1593 118992951:1594-1990 118969663:1991-2001 118969685:2002-2171 118970145:2172-2177 118970174:2178-2675 118972797:2676-2677 118972807:2678-2736 118973097:2737-2763 118973210:2764-2818 118973489:2819-2842 118973577:2843-2874 118973714:2875-3135 118975013:3136-3136 118975015:3137-3630 118977454:3631-3660 118977601:3661-4101 118979740:4102-4111 118979794:4112-4522 118991539:4523-4556 118981564:4557-4860]
[truncated: 289,981 more chars]
