# Supplementary material for: Trehalose and tardigrade CAHS proteins work synergistically to promote desiccation tolerance
Source: Commun Biol. 2022 Oct 1;5:1046. doi: 10.1038/s42003-022-04015-2 (PMC9526748; doi:10.1038/s42003-022-04015-2)
Supplement: Supplementary file 4 — Data S2 [file 42003_2022_4015_MOESM4_ESM.zip › File S2 - Scripts/Fig. 2 Scripts/Transfer_CAHS_Trehalose/Old_to_Tre_Drosph.txt]

comp3806_c0_seq1
comp3879_c0_seq1
comp6778_c0_seq1
comp31578_c0_seq1
comp34990_c0_seq1
comp57463_c0_seq2
comp77481_c0_seq4
comp86246_c0_seq1
comp86246_c0_seq2
comp86246_c0_seq3
comp86246_c0_seq4
comp86763_c0_seq1
comp86763_c0_seq2
comp86763_c0_seq3
comp86763_c0_seq4
comp95413_c0_seq2
comp95413_c0_seq17
comp95413_c0_seq18
comp95413_c0_seq19
comp95413_c0_seq21
comp98025_c0_seq4
comp98025_c0_seq6
comp98025_c0_seq7
comp98025_c0_seq8
comp98123_c0_seq1
comp98123_c0_seq3
comp98123_c0_seq5
comp98123_c0_seq8
comp98123_c0_seq9
comp98123_c0_seq10
comp98123_c0_seq14
comp98123_c0_seq16
comp100575_c0_seq1
comp100677_c0_seq1
comp126189_c0_seq1
comp135635_c0_seq1
comp144891_c0_seq1
comp151428_c0_seq1
comp156262_c0_seq1
comp165096_c0_seq1
comp166956_c0_seq1
comp173079_c0_seq1
comp184872_c0_seq1
comp3806_c0_seq1
comp3879_c0_seq1
comp6778_c0_seq1
comp31578_c0_seq1
comp34990_c0_seq1
comp57463_c0_seq2
comp72072_c0_seq2
comp72072_c0_seq3
comp77481_c0_seq2
comp77481_c0_seq3
comp77481_c0_seq4
comp86246_c0_seq1
comp86246_c0_seq2
comp86246_c0_seq3
comp86246_c0_seq4
comp86763_c0_seq1
comp86763_c0_seq2
comp86763_c0_seq3
comp86763_c0_seq4
comp95413_c0_seq2
comp95413_c0_seq17
comp95413_c0_seq18
comp95413_c0_seq19
comp95413_c0_seq21
comp98025_c0_seq4
comp98025_c0_seq6
comp98025_c0_seq7
comp98025_c0_seq8
comp98123_c0_seq1
comp98123_c0_seq3
comp98123_c0_seq5
comp98123_c0_seq8
comp98123_c0_seq9
comp98123_c0_seq10
comp98123_c0_seq14
comp98123_c0_seq16
comp100575_c0_seq1
comp100677_c0_seq1
comp126189_c0_seq1
comp135635_c0_seq1
comp144891_c0_seq1
comp151428_c0_seq1
comp156262_c0_seq1
comp157948_c0_seq1
comp165096_c0_seq1
comp166956_c0_seq1
comp173079_c0_seq1
comp184872_c0_seq1
comp3452_c0_seq1
comp19464_c0_seq1
comp37687_c0_seq1
comp49214_c0_seq1
comp49214_c0_seq2
comp61622_c0_seq1
comp61622_c0_seq2
comp72717_c0_seq1
comp72717_c0_seq2
comp73179_c0_seq1
comp84042_c0_seq1
comp84042_c1_seq1
comp86514_c0_seq1
comp86514_c0_seq1
comp89841_c0_seq1
comp95237_c0_seq2
comp95237_c1_seq2
comp115333_c0_seq1
comp129888_c0_seq1
comp132315_c0_seq1
comp136077_c0_seq1
comp143333_c0_seq1
comp152832_c0_seq1
comp169681_c0_seq1
comp171776_c0_seq1
comp176170_c0_seq1
comp187021_c0_seq1
comp85602_c0_seq1
comp86300_c0_seq1
comp90334_c0_seq1
comp90334_c1_seq1
comp92248_c0_seq1
comp95679_c0_seq1
comp95679_c0_seq3
comp96001_c0_seq1
comp96001_c0_seq2
comp114132_c0_seq1
comp124795_c0_seq1
comp168330_c0_seq1
comp187647_c0_seq1
comp10733_c0_seq1
comp22763_c0_seq1
comp25534_c0_seq1
comp27399_c0_seq1
comp85035_c0_seq1
comp85035_c1_seq1
comp88653_c0_seq1
comp88653_c0_seq2
comp88742_c0_seq1
comp88742_c0_seq1
comp89015_c0_seq1
comp89547_c0_seq2
comp89547_c0_seq3
comp90089_c0_seq3
comp90923_c0_seq1
comp91603_c0_seq1
comp110219_c0_seq1
comp116731_c0_seq1
comp120984_c0_seq1
comp125273_c0_seq1
comp129600_c0_seq1
comp132750_c0_seq1
comp137585_c0_seq1
comp147889_c0_seq1
comp149308_c0_seq1
comp151830_c0_seq1
comp171852_c0_seq1
comp175384_c0_seq1
comp176408_c0_seq1
comp23553_c0_seq2
comp85602_c0_seq1
comp86300_c0_seq1
comp88604_c0_seq1
comp88604_c1_seq1
comp90334_c0_seq1
comp90334_c1_seq1
comp92248_c0_seq1
comp95679_c0_seq1
comp95679_c0_seq3
comp96001_c0_seq1
comp96001_c0_seq2
comp114132_c0_seq1
comp124795_c0_seq1
comp168330_c0_seq1
comp187647_c0_seq1
comp3452_c0_seq1
comp19464_c0_seq1
comp37687_c0_seq1
comp49214_c0_seq1
comp49214_c0_seq2
comp61622_c0_seq1
comp61622_c0_seq2
comp72717_c0_seq1
comp72717_c0_seq2
comp73179_c0_seq1
comp84042_c0_seq1
comp84042_c1_seq1
comp86514_c0_seq1
comp86514_c0_seq1
comp89841_c0_seq1
comp95237_c0_seq2
comp95237_c1_seq2
comp115333_c0_seq1
comp129888_c0_seq1
comp132315_c0_seq1
comp136077_c0_seq1
comp139955_c0_seq1
comp143333_c0_seq1
comp152832_c0_seq1
comp169681_c0_seq1
comp171776_c0_seq1
comp176170_c0_seq1
comp187021_c0_seq1
comp2798_c0_seq1
comp16178_c0_seq1
comp41932_c0_seq1
comp47208_c0_seq1
comp63937_c0_seq2
comp63937_c0_seq3
comp66539_c0_seq1
comp66539_c0_seq3
comp67137_c0_seq1
comp70745_c0_seq1
comp71107_c0_seq2
comp85612_c0_seq1
comp85612_c0_seq2
comp91382_c0_seq1
comp93691_c0_seq2
comp110215_c0_seq1
comp119539_c0_seq1
comp121382_c0_seq1
comp127097_c0_seq1
comp132394_c0_seq1
comp134435_c0_seq1
comp135082_c0_seq1
comp136692_c0_seq1
comp138065_c0_seq1
comp139320_c0_seq1
comp140955_c0_seq1
comp144186_c0_seq1
comp145573_c0_seq1
comp146241_c0_seq1
comp146633_c0_seq1
comp160715_c0_seq1
comp161562_c0_seq1
comp165227_c0_seq1
comp168041_c0_seq1
comp168986_c0_seq1
comp169665_c0_seq1
comp172236_c0_seq1
comp180927_c0_seq1
comp182693_c0_seq1
comp184729_c0_seq1
comp3806_c0_seq1
comp3879_c0_seq1
comp6778_c0_seq1
comp31578_c0_seq1
comp34990_c0_seq1
comp57463_c0_seq2
comp72072_c0_seq2
comp72072_c0_seq3
comp77481_c0_seq2
comp77481_c0_seq3
comp77481_c0_seq4
comp86246_c0_seq1
comp86246_c0_seq2
comp86246_c0_seq3
comp86246_c0_seq4
comp86763_c0_seq1
comp86763_c0_seq2
comp86763_c0_seq3
comp86763_c0_seq4
comp95413_c0_seq2
comp95413_c0_seq17
comp95413_c0_seq18
comp95413_c0_seq19
comp95413_c0_seq21
comp98025_c0_seq4
comp98025_c0_seq6
comp98025_c0_seq7
comp98025_c0_seq8
comp98123_c0_seq1
comp98123_c0_seq3
comp98123_c0_seq5
comp98123_c0_seq8
comp98123_c0_seq9
comp98123_c0_seq10
comp98123_c0_seq14
comp98123_c0_seq16
comp100575_c0_seq1
comp100677_c0_seq1
comp126189_c0_seq1
comp135635_c0_seq1
comp144891_c0_seq1
comp151428_c0_seq1
comp156262_c0_seq1
comp157948_c0_seq1
comp165096_c0_seq1
comp166956_c0_seq1
comp173079_c0_seq1
comp184872_c0_seq1
comp23553_c0_seq2
comp85602_c0_seq1
comp86300_c0_seq1
comp88604_c0_seq1
comp88604_c1_seq1
comp90334_c0_seq1
comp90334_c1_seq1
comp92248_c0_seq1
comp95679_c0_seq1
comp95679_c0_seq3
comp96001_c0_seq1
comp96001_c0_seq2
comp105431_c0_seq1
comp114132_c0_seq1
comp124795_c0_seq1
comp127090_c0_seq1
comp148052_c0_seq1
comp168330_c0_seq1
comp187647_c0_seq1
comp23553_c0_seq2
comp85602_c0_seq1
comp86300_c0_seq1
comp88604_c0_seq1
comp88604_c1_seq1
comp90334_c0_seq1
comp90334_c1_seq1
comp92248_c0_seq1
comp95679_c0_seq1
comp95679_c0_seq3
comp96001_c0_seq1
comp96001_c0_seq2
comp105431_c0_seq1
comp114132_c0_seq1
comp124795_c0_seq1
comp127090_c0_seq1
comp148052_c0_seq1
comp168330_c0_seq1
comp187647_c0_seq1
comp23553_c0_seq2
comp88604_c0_seq1
comp88604_c1_seq1
comp105431_c0_seq1
comp127090_c0_seq1
comp148052_c0_seq1
comp23553_c0_seq2
comp85602_c0_seq1
comp86300_c0_seq1
comp88604_c0_seq1
comp88604_c1_seq1
comp90334_c0_seq1
comp90334_c1_seq1
comp95679_c0_seq1
comp95679_c0_seq3
comp96001_c0_seq1
comp96001_c0_seq2
comp105431_c0_seq1
comp127090_c0_seq1
comp148052_c0_seq1
comp92248_c0_seq1
comp105431_c0_seq1
comp114132_c0_seq1
comp124795_c0_seq1
comp127090_c0_seq1
comp148052_c0_seq1
comp168330_c0_seq1
comp187647_c0_seq1
comp3452_c0_seq1
comp19464_c0_seq1
comp37687_c0_seq1
comp49214_c0_seq1
comp49214_c0_seq2
comp61622_c0_seq1
comp61622_c0_seq2
comp72717_c0_seq1
comp72717_c0_seq2
comp73179_c0_seq1
comp84042_c0_seq1
comp84042_c1_seq1
comp86514_c0_seq1
comp86514_c0_seq1
comp89841_c0_seq1
comp95237_c0_seq2
comp95237_c1_seq2
comp115333_c0_seq1
comp129888_c0_seq1
comp132315_c0_seq1
comp136077_c0_seq1
comp143333_c0_seq1
comp152832_c0_seq1
comp169681_c0_seq1
comp171776_c0_seq1
comp176170_c0_seq1
comp187021_c0_seq1
comp3806_c0_seq1
comp3879_c0_seq1
comp6778_c0_seq1
comp31578_c0_seq1
comp34990_c0_seq1
comp57463_c0_seq2
comp77481_c0_seq4
comp86246_c0_seq1
comp86246_c0_seq2
comp86246_c0_seq3
comp86246_c0_seq4
comp86763_c0_seq1
comp86763_c0_seq2
comp86763_c0_seq3
comp86763_c0_seq4
comp95413_c0_seq2
comp95413_c0_seq17
comp95413_c0_seq18
comp95413_c0_seq19
comp95413_c0_seq21
comp98025_c0_seq4
comp98025_c0_seq6
comp98025_c0_seq7
comp98025_c0_seq8
comp98123_c0_seq1
comp98123_c0_seq3
comp98123_c0_seq5
comp98123_c0_seq8
comp98123_c0_seq9
comp98123_c0_seq10
comp98123_c0_seq14
comp98123_c0_seq16
comp100575_c0_seq1
comp100677_c0_seq1
comp126189_c0_seq1
comp135635_c0_seq1
comp144891_c0_seq1
comp151428_c0_seq1
comp156262_c0_seq1
comp165096_c0_seq1
comp166956_c0_seq1
comp173079_c0_seq1
comp184872_c0_seq1
