# Supplementary material for: Trehalose and tardigrade CAHS proteins work synergistically to promote desiccation tolerance
Source: Commun Biol. 2022 Oct 1;5:1046. doi: 10.1038/s42003-022-04015-2 (PMC9526748; doi:10.1038/s42003-022-04015-2)
Supplement: Supplementary file 4 — Data S2 [file 42003_2022_4015_MOESM4_ESM.zip › File S2 - Scripts/Fig. 2 Scripts/Transfer_CAHS_Trehalose/blastx_Dros_Old_Recp.outfmt6]

comp3452_c0_seq1	NP_733151.2	43.519	108	54	4	322	2	98	199	7.31e-19	80.9
comp3452_c0_seq1	NP_524674.1	46.296	108	49	3	322	5	62	162	1.43e-18	80.1
comp3452_c0_seq1	NP_727350.1	43.925	107	55	2	322	2	58	159	1.97e-18	79.7
comp3452_c0_seq1	NP_001259384.1	43.925	107	55	2	322	2	58	159	1.97e-18	79.7
comp3452_c0_seq1	NP_524848.1	43.925	107	55	2	322	2	151	252	2.47e-18	79.3
comp3452_c0_seq1	NP_733151.2	43.519	108	54	4	322	2	98	199	7.31e-19	80.9
comp3452_c0_seq1	NP_524674.1	46.296	108	49	3	322	5	62	162	1.43e-18	80.1
comp3452_c0_seq1	NP_727350.1	43.925	107	55	2	322	2	58	159	1.97e-18	79.7
comp3452_c0_seq1	NP_001259384.1	43.925	107	55	2	322	2	58	159	1.97e-18	79.7
comp3452_c0_seq1	NP_524848.1	43.925	107	55	2	322	2	151	252	2.47e-18	79.3
comp3452_c0_seq1	NP_733151.2	43.519	108	54	4	322	2	98	199	7.31e-19	80.9
comp3452_c0_seq1	NP_524674.1	46.296	108	49	3	322	5	62	162	1.43e-18	80.1
comp3452_c0_seq1	NP_727350.1	43.925	107	55	2	322	2	58	159	1.97e-18	79.7
comp3452_c0_seq1	NP_001259384.1	43.925	107	55	2	322	2	58	159	1.97e-18	79.7
comp3452_c0_seq1	NP_524848.1	43.925	107	55	2	322	2	151	252	2.47e-18	79.3
comp3806_c0_seq1	NP_001163400.1	42.000	100	52	2	287	3	247	345	2.64e-18	78.6
comp3806_c0_seq1	NP_648300.3	42.000	100	52	2	287	3	249	347	3.00e-18	78.2
comp3806_c0_seq1	NP_001163399.1	42.000	100	52	2	287	3	240	338	3.49e-18	78.2
comp3806_c0_seq1	NP_729469.2	42.000	100	52	2	287	3	242	340	3.77e-18	78.2
comp3806_c0_seq1	NP_001163400.1	42.000	100	52	2	287	3	247	345	2.64e-18	78.6
comp3806_c0_seq1	NP_648300.3	42.000	100	52	2	287	3	249	347	3.00e-18	78.2
comp3806_c0_seq1	NP_001163399.1	42.000	100	52	2	287	3	240	338	3.49e-18	78.2
comp3806_c0_seq1	NP_729469.2	42.000	100	52	2	287	3	242	340	3.77e-18	78.2
comp3806_c0_seq1	NP_001163400.1	42.000	100	52	2	287	3	247	345	2.64e-18	78.6
comp3806_c0_seq1	NP_648300.3	42.000	100	52	2	287	3	249	347	3.00e-18	78.2
comp3806_c0_seq1	NP_001163399.1	42.000	100	52	2	287	3	240	338	3.49e-18	78.2
comp3806_c0_seq1	NP_729469.2	42.000	100	52	2	287	3	242	340	3.77e-18	78.2
comp3806_c0_seq1	NP_001163400.1	42.000	100	52	2	287	3	247	345	2.64e-18	78.6
comp3806_c0_seq1	NP_648300.3	42.000	100	52	2	287	3	249	347	3.00e-18	78.2
comp3806_c0_seq1	NP_001163399.1	42.000	100	52	2	287	3	240	338	3.49e-18	78.2
comp3806_c0_seq1	NP_729469.2	42.000	100	52	2	287	3	242	340	3.77e-18	78.2
comp3879_c0_seq1	NP_001163400.1	37.500	128	73	4	619	245	365	488	1.01e-14	72.8
comp3879_c0_seq1	NP_001163399.1	37.500	128	73	4	619	245	358	481	1.05e-14	72.8
comp3879_c0_seq1	NP_648300.3	37.500	128	73	4	619	245	367	490	1.07e-14	72.8
comp3879_c0_seq1	NP_729469.2	37.500	128	73	4	619	245	360	483	1.10e-14	72.8
comp3879_c0_seq1	NP_001163400.1	37.500	128	73	4	619	245	365	488	1.01e-14	72.8
comp3879_c0_seq1	NP_001163399.1	37.500	128	73	4	619	245	358	481	1.05e-14	72.8
comp3879_c0_seq1	NP_648300.3	37.500	128	73	4	619	245	367	490	1.07e-14	72.8
comp3879_c0_seq1	NP_729469.2	37.500	128	73	4	619	245	360	483	1.10e-14	72.8
comp3879_c0_seq1	NP_001163400.1	37.500	128	73	4	619	245	365	488	1.01e-14	72.8
comp3879_c0_seq1	NP_001163399.1	37.500	128	73	4	619	245	358	481	1.05e-14	72.8
comp3879_c0_seq1	NP_648300.3	37.500	128	73	4	619	245	367	490	1.07e-14	72.8
comp3879_c0_seq1	NP_729469.2	37.500	128	73	4	619	245	360	483	1.10e-14	72.8
comp3879_c0_seq1	NP_001163400.1	37.500	128	73	4	619	245	365	488	1.01e-14	72.8
comp3879_c0_seq1	NP_001163399.1	37.500	128	73	4	619	245	358	481	1.05e-14	72.8
comp3879_c0_seq1	NP_648300.3	37.500	128	73	4	619	245	367	490	1.07e-14	72.8
comp3879_c0_seq1	NP_729469.2	37.500	128	73	4	619	245	360	483	1.10e-14	72.8
comp6778_c0_seq1	NP_001163399.1	44.828	87	43	1	5	250	213	299	3.98e-19	80.9
comp6778_c0_seq1	NP_729469.2	44.828	87	43	1	5	250	215	301	3.99e-19	80.9
comp6778_c0_seq1	NP_001163400.1	44.828	87	43	1	5	250	220	306	4.00e-19	80.9
comp6778_c0_seq1	NP_648300.3	44.828	87	43	1	5	250	222	308	4.01e-19	80.9
comp6778_c0_seq1	NP_001163399.1	44.828	87	43	1	5	250	213	299	3.98e-19	80.9
comp6778_c0_seq1	NP_729469.2	44.828	87	43	1	5	250	215	301	3.99e-19	80.9
comp6778_c0_seq1	NP_001163400.1	44.828	87	43	1	5	250	220	306	4.00e-19	80.9
comp6778_c0_seq1	NP_648300.3	44.828	87	43	1	5	250	222	308	4.01e-19	80.9
comp6778_c0_seq1	NP_001163399.1	44.828	87	43	1	5	250	213	299	3.98e-19	80.9
comp6778_c0_seq1	NP_729469.2	44.828	87	43	1	5	250	215	301	3.99e-19	80.9
comp6778_c0_seq1	NP_001163400.1	44.828	87	43	1	5	250	220	306	4.00e-19	80.9
comp6778_c0_seq1	NP_648300.3	44.828	87	43	1	5	250	222	308	4.01e-19	80.9
comp6778_c0_seq1	NP_001163399.1	44.828	87	43	1	5	250	213	299	3.98e-19	80.9
comp6778_c0_seq1	NP_729469.2	44.828	87	43	1	5	250	215	301	3.99e-19	80.9
comp6778_c0_seq1	NP_001163400.1	44.828	87	43	1	5	250	220	306	4.00e-19	80.9
comp6778_c0_seq1	NP_648300.3	44.828	87	43	1	5	250	222	308	4.01e-19	80.9
comp10733_c0_seq1	NP_524675.1	58.750	80	31	2	239	3	284	362	3.60e-25	98.2
comp16178_c0_seq1	NP_001259731.1	35.484	93	60	0	39	317	157	249	7.56e-17	76.3
comp16178_c0_seq1	NP_608353.2	35.484	93	60	0	39	317	152	244	7.77e-17	76.3
comp19464_c0_seq1	NP_733151.2	40.541	111	65	1	1	330	203	313	1.83e-20	85.1
comp19464_c0_seq1	NP_524848.1	36.036	111	69	2	1	330	256	365	6.31e-16	72.4
comp19464_c0_seq1	NP_727350.1	36.036	111	69	2	1	330	163	272	6.51e-16	72.4
comp19464_c0_seq1	NP_001259384.1	36.036	111	69	2	1	330	163	272	6.51e-16	72.4
comp19464_c0_seq1	NP_524674.1	34.862	109	70	1	7	330	169	277	2.50e-13	65.1
comp19464_c0_seq1	NP_733151.2	40.541	111	65	1	1	330	203	313	1.83e-20	85.1
comp19464_c0_seq1	NP_524848.1	36.036	111	69	2	1	330	256	365	6.31e-16	72.4
comp19464_c0_seq1	NP_727350.1	36.036	111	69	2	1	330	163	272	6.51e-16	72.4
comp19464_c0_seq1	NP_001259384.1	36.036	111	69	2	1	330	163	272	6.51e-16	72.4
comp19464_c0_seq1	NP_524674.1	34.862	109	70	1	7	330	169	277	2.50e-13	65.1
comp19464_c0_seq1	NP_733151.2	40.541	111	65	1	1	330	203	313	1.83e-20	85.1
comp19464_c0_seq1	NP_524848.1	36.036	111	69	2	1	330	256	365	6.31e-16	72.4
comp19464_c0_seq1	NP_727350.1	36.036	111	69	2	1	330	163	272	6.51e-16	72.4
comp19464_c0_seq1	NP_001259384.1	36.036	111	69	2	1	330	163	272	6.51e-16	72.4
comp19464_c0_seq1	NP_524674.1	34.862	109	70	1	7	330	169	277	2.50e-13	65.1
comp27399_c0_seq1	NP_524675.1	47.170	106	51	2	318	1	75	175	2.20e-26	102
comp31578_c0_seq1	NP_723183.1	36.543	457	270	7	10	1335	7	458	2.32e-88	278
comp31578_c0_seq1	NP_001285673.1	36.543	457	270	7	10	1335	7	458	2.32e-88	278
comp31578_c0_seq1	NP_609032.1	36.543	457	270	7	10	1335	44	495	4.05e-88	278
comp31578_c0_seq1	NP_729469.2	27.673	159	100	5	292	750	111	260	5.64e-06	49.3
comp31578_c0_seq1	NP_001163399.1	27.673	159	100	5	292	750	109	258	6.14e-06	49.3
comp31578_c0_seq1	NP_723183.1	36.543	457	270	7	10	1335	7	458	2.32e-88	278
comp31578_c0_seq1	NP_001285673.1	36.543	457	270	7	10	1335	7	458	2.32e-88	278
comp31578_c0_seq1	NP_609032.1	36.543	457	270	7	10	1335	44	495	4.05e-88	278
comp31578_c0_seq1	NP_729469.2	27.673	159	100	5	292	750	111	260	5.64e-06	49.3
comp31578_c0_seq1	NP_001163399.1	27.673	159	100	5	292	750	109	258	6.14e-06	49.3
comp31578_c0_seq1	NP_723183.1	36.543	457	270	7	10	1335	7	458	2.32e-88	278
comp31578_c0_seq1	NP_001285673.1	36.543	457	270	7	10	1335	7	458	2.32e-88	278
comp31578_c0_seq1	NP_609032.1	36.543	457	270	7	10	1335	44	495	4.05e-88	278
comp31578_c0_seq1	NP_729469.2	27.673	159	100	5	292	750	111	260	5.64e-06	49.3
comp31578_c0_seq1	NP_001163399.1	27.673	159	100	5	292	750	109	258	6.14e-06	49.3
comp31578_c0_seq1	NP_723183.1	36.543	457	270	7	10	1335	7	458	2.32e-88	278
comp31578_c0_seq1	NP_001285673.1	36.543	457	270	7	10	1335	7	458	2.32e-88	278
comp31578_c0_seq1	NP_609032.1	36.543	457	270	7	10	1335	44	495	4.05e-88	278
comp31578_c0_seq1	NP_729469.2	27.673	159	100	5	292	750	111	260	5.64e-06	49.3
comp31578_c0_seq1	NP_001163399.1	27.673	159	100	5	292	750	109	258	6.14e-06	49.3
comp34990_c0_seq1	NP_723183.1	36.543	457	270	7	1414	89	7	458	5.44e-88	278
comp34990_c0_seq1	NP_001285673.1	36.543	457	270	7	1414	89	7	458	5.44e-88	278
comp34990_c0_seq1	NP_609032.1	36.543	457	270	7	1414	89	44	495	1.14e-87	278
comp34990_c0_seq1	NP_648300.3	25.869	259	161	10	1429	674	33	267	5.65e-06	49.3
comp34990_c0_seq1	NP_729469.2	27.673	159	100	5	1132	674	111	260	6.51e-06	49.3
comp34990_c0_seq1	NP_723183.1	36.543	457	270	7	1414	89	7	458	5.44e-88	278
comp34990_c0_seq1	NP_001285673.1	36.543	457	270	7	1414	89	7	458	5.44e-88	278
comp34990_c0_seq1	NP_609032.1	36.543	457	270	7	1414	89	44	495	1.14e-87	278
comp34990_c0_seq1	NP_648300.3	25.869	259	161	10	1429	674	33	267	5.65e-06	49.3
comp34990_c0_seq1	NP_729469.2	27.673	159	100	5	1132	674	111	260	6.51e-06	49.3
comp34990_c0_seq1	NP_723183.1	36.543	457	270	7	1414	89	7	458	5.44e-88	278
comp34990_c0_seq1	NP_001285673.1	36.543	457	270	7	1414	89	7	458	5.44e-88	278
comp34990_c0_seq1	NP_609032.1	36.543	457	270	7	1414	89	44	495	1.14e-87	278
comp34990_c0_seq1	NP_648300.3	25.869	259	161	10	1429	674	33	267	5.65e-06	49.3
comp34990_c0_seq1	NP_729469.2	27.673	159	100	5	1132	674	111	260	6.51e-06	49.3
comp34990_c0_seq1	NP_723183.1	36.543	457	270	7	1414	89	7	458	5.44e-88	278
comp34990_c0_seq1	NP_001285673.1	36.543	457	270	7	1414	89	7	458	5.44e-88	278
comp34990_c0_seq1	NP_609032.1	36.543	457	270	7	1414	89	44	495	1.14e-87	278
comp34990_c0_seq1	NP_648300.3	25.869	259	161	10	1429	674	33	267	5.65e-06	49.3
comp34990_c0_seq1	NP_729469.2	27.673	159	100	5	1132	674	111	260	6.51e-06	49.3
comp37687_c0_seq1	NP_733151.2	43.796	137	75	2	412	5	192	327	1.89e-26	103
comp37687_c0_seq1	NP_727350.1	43.066	137	75	3	412	5	152	286	1.48e-25	100
comp37687_c0_seq1	NP_001259384.1	43.066	137	75	3	412	5	152	286	1.48e-25	100
comp37687_c0_seq1	NP_524848.1	43.066	137	75	3	412	5	245	379	2.19e-25	100
comp37687_c0_seq1	NP_524674.1	40.000	135	79	2	412	11	156	289	2.28e-19	83.2
comp37687_c0_seq1	NP_733151.2	43.796	137	75	2	412	5	192	327	1.89e-26	103
comp37687_c0_seq1	NP_727350.1	43.066	137	75	3	412	5	152	286	1.48e-25	100
comp37687_c0_seq1	NP_001259384.1	43.066	137	75	3	412	5	152	286	1.48e-25	100
comp37687_c0_seq1	NP_524848.1	43.066	137	75	3	412	5	245	379	2.19e-25	100
comp37687_c0_seq1	NP_524674.1	40.000	135	79	2	412	11	156	289	2.28e-19	83.2
comp37687_c0_seq1	NP_733151.2	43.796	137	75	2	412	5	192	327	1.89e-26	103
comp37687_c0_seq1	NP_727350.1	43.066	137	75	3	412	5	152	286	1.48e-25	100
comp37687_c0_seq1	NP_001259384.1	43.066	137	75	3	412	5	152	286	1.48e-25	100
comp37687_c0_seq1	NP_524848.1	43.066	137	75	3	412	5	245	379	2.19e-25	100
comp37687_c0_seq1	NP_524674.1	40.000	135	79	2	412	11	156	289	2.28e-19	83.2
comp49214_c0_seq1	NP_727350.1	35.811	148	87	4	78	512	8	150	4.89e-17	77.8
comp49214_c0_seq1	NP_001259384.1	35.811	148	87	4	78	512	8	150	4.89e-17	77.8
comp49214_c0_seq1	NP_524848.1	35.811	148	87	4	78	512	101	243	6.68e-17	77.8
comp49214_c0_seq1	NP_524674.1	40.336	119	62	3	162	512	43	154	3.90e-16	75.5
comp49214_c0_seq1	NP_733151.2	38.060	134	73	6	123	512	63	190	1.05e-15	74.3
comp49214_c0_seq1	NP_727350.1	35.811	148	87	4	78	512	8	150	4.89e-17	77.8
comp49214_c0_seq1	NP_001259384.1	35.811	148	87	4	78	512	8	150	4.89e-17	77.8
comp49214_c0_seq1	NP_524848.1	35.811	148	87	4	78	512	101	243	6.68e-17	77.8
comp49214_c0_seq1	NP_524674.1	40.336	119	62	3	162	512	43	154	3.90e-16	75.5
comp49214_c0_seq1	NP_733151.2	38.060	134	73	6	123	512	63	190	1.05e-15	74.3
comp49214_c0_seq1	NP_727350.1	35.811	148	87	4	78	512	8	150	4.89e-17	77.8
comp49214_c0_seq1	NP_001259384.1	35.811	148	87	4	78	512	8	150	4.89e-17	77.8
comp49214_c0_seq1	NP_524848.1	35.811	148	87	4	78	512	101	243	6.68e-17	77.8
comp49214_c0_seq1	NP_524674.1	40.336	119	62	3	162	512	43	154	3.90e-16	75.5
comp49214_c0_seq1	NP_733151.2	38.060	134	73	6	123	512	63	190	1.05e-15	74.3
comp49214_c0_seq2	NP_727350.1	36.029	136	79	4	78	476	8	138	1.39e-14	70.5
comp49214_c0_seq2	NP_001259384.1	36.029	136	79	4	78	476	8	138	1.39e-14	70.5
comp49214_c0_seq2	NP_524848.1	36.029	136	79	4	78	476	101	231	1.87e-14	70.1
comp49214_c0_seq2	NP_733151.2	38.525	122	65	6	123	476	63	178	1.56e-13	67.4
comp49214_c0_seq2	NP_524674.1	40.187	107	55	3	162	476	43	142	1.20e-12	65.1
comp49214_c0_seq2	NP_727350.1	36.029	136	79	4	78	476	8	138	1.39e-14	70.5
comp49214_c0_seq2	NP_001259384.1	36.029	136	79	4	78	476	8	138	1.39e-14	70.5
comp49214_c0_seq2	NP_524848.1	36.029	136	79	4	78	476	101	231	1.87e-14	70.1
comp49214_c0_seq2	NP_733151.2	38.525	122	65	6	123	476	63	178	1.56e-13	67.4
comp49214_c0_seq2	NP_524674.1	40.187	107	55	3	162	476	43	142	1.20e-12	65.1
comp49214_c0_seq2	NP_727350.1	36.029	136	79	4	78	476	8	138	1.39e-14	70.5
comp49214_c0_seq2	NP_001259384.1	36.029	136	79	4	78	476	8	138	1.39e-14	70.5
comp49214_c0_seq2	NP_524848.1	36.029	136	79	4	78	476	101	231	1.87e-14	70.1
comp49214_c0_seq2	NP_733151.2	38.525	122	65	6	123	476	63	178	1.56e-13	67.4
comp49214_c0_seq2	NP_524674.1	40.187	107	55	3	162	476	43	142	1.20e-12	65.1
comp67137_c0_seq1	NP_723273.1	26.068	234	156	6	764	81	47	269	5.31e-08	53.1
comp67137_c0_seq1	NP_609113.1	26.068	234	156	6	764	81	47	269	5.31e-08	53.1
comp67137_c0_seq1	NP_001285709.1	26.068	234	156	6	764	81	47	269	5.31e-08	53.1
comp67137_c0_seq1	NP_001137806.1	26.068	234	156	6	764	81	47	269	5.31e-08	53.1
comp67137_c0_seq1	NP_001188709.1	26.068	234	156	6	764	81	70	292	7.60e-08	52.8
comp71107_c0_seq2	NP_648100.2	27.863	262	142	11	352	1095	38	266	1.80e-17	82.0
comp72072_c0_seq2	NP_608518.1	29.412	255	150	10	1065	316	37	266	9.56e-23	97.8
comp72072_c0_seq2	NP_608848.1	29.434	265	152	12	1095	313	70	303	1.06e-22	98.6
comp72072_c0_seq2	NP_726740.1	32.432	259	145	12	1083	316	24	255	6.52e-22	95.9
comp72072_c0_seq2	NP_650825.2	30.888	259	154	11	1065	313	475	716	1.07e-21	98.6
comp72072_c0_seq2	NP_611736.1	29.057	265	162	11	1065	313	102	354	1.01e-20	93.6
comp72072_c0_seq2	NP_608518.1	29.412	255	150	10	1065	316	37	266	9.56e-23	97.8
comp72072_c0_seq2	NP_608848.1	29.434	265	152	12	1095	313	70	303	1.06e-22	98.6
comp72072_c0_seq2	NP_726740.1	32.432	259	145	12	1083	316	24	255	6.52e-22	95.9
comp72072_c0_seq2	NP_650825.2	30.888	259	154	11	1065	313	475	716	1.07e-21	98.6
comp72072_c0_seq2	NP_611736.1	29.057	265	162	11	1065	313	102	354	1.01e-20	93.6
comp72072_c0_seq3	NP_608848.1	26.712	292	152	12	1176	313	70	303	4.11e-19	88.6
comp72072_c0_seq3	NP_650825.2	28.671	286	152	12	1146	313	475	716	1.27e-18	89.4
comp72072_c0_seq3	NP_608518.1	29.437	231	133	10	1146	469	37	242	3.97e-18	85.1
comp72072_c0_seq3	NP_723797.3	30.833	240	134	11	1152	460	398	614	1.12e-17	86.7
comp72072_c0_seq3	NP_611736.1	26.712	292	161	12	1146	313	102	354	2.16e-17	84.0
comp72072_c0_seq3	NP_608848.1	26.712	292	152	12	1176	313	70	303	4.11e-19	88.6
comp72072_c0_seq3	NP_650825.2	28.671	286	152	12	1146	313	475	716	1.27e-18	89.4
comp72072_c0_seq3	NP_608518.1	29.437	231	133	10	1146	469	37	242	3.97e-18	85.1
comp72072_c0_seq3	NP_723797.3	30.833	240	134	11	1152	460	398	614	1.12e-17	86.7
comp72072_c0_seq3	NP_611736.1	26.712	292	161	12	1146	313	102	354	2.16e-17	84.0
comp73179_c0_seq1	NP_733151.2	32.432	444	290	5	120	1439	42	479	1.49e-68	228
comp73179_c0_seq1	NP_727350.1	33.853	449	276	10	120	1439	2	438	2.00e-66	221
comp73179_c0_seq1	NP_001259384.1	33.853	449	276	10	120	1439	2	438	2.00e-66	221
comp73179_c0_seq1	NP_524848.1	33.853	449	276	10	120	1439	95	531	1.61e-65	221
comp73179_c0_seq1	NP_524674.1	33.778	450	283	7	120	1439	6	450	1.67e-64	216
comp73179_c0_seq1	NP_733151.2	32.432	444	290	5	120	1439	42	479	1.49e-68	228
comp73179_c0_seq1	NP_727350.1	33.853	449	276	10	120	1439	2	438	2.00e-66	221
comp73179_c0_seq1	NP_001259384.1	33.853	449	276	10	120	1439	2	438	2.00e-66	221
comp73179_c0_seq1	NP_524848.1	33.853	449	276	10	120	1439	95	531	1.61e-65	221
comp73179_c0_seq1	NP_524674.1	33.778	450	283	7	120	1439	6	450	1.67e-64	216
comp73179_c0_seq1	NP_733151.2	32.432	444	290	5	120	1439	42	479	1.49e-68	228
comp73179_c0_seq1	NP_727350.1	33.853	449	276	10	120	1439	2	438	2.00e-66	221
comp73179_c0_seq1	NP_001259384.1	33.853	449	276	10	120	1439	2	438	2.00e-66	221
comp73179_c0_seq1	NP_524848.1	33.853	449	276	10	120	1439	95	531	1.61e-65	221
comp73179_c0_seq1	NP_524674.1	33.778	450	283	7	120	1439	6	450	1.67e-64	216
comp77481_c0_seq2	NP_608848.1	26.712	292	152	12	240	1103	70	303	4.30e-19	88.6
comp77481_c0_seq2	NP_650825.2	28.671	286	152	12	270	1103	475	716	1.17e-18	89.7
comp77481_c0_seq2	NP_608518.1	29.437	231	133	10	270	947	37	242	3.81e-18	85.1
comp77481_c0_seq2	NP_723797.3	30.833	240	134	11	264	956	398	614	1.15e-17	86.3
comp77481_c0_seq2	NP_611736.1	26.712	292	161	12	270	1103	102	354	2.00e-17	84.3
comp77481_c0_seq2	NP_608848.1	26.712	292	152	12	240	1103	70	303	4.30e-19	88.6
comp77481_c0_seq2	NP_650825.2	28.671	286	152	12	270	1103	475	716	1.17e-18	89.7
comp77481_c0_seq2	NP_608518.1	29.437	231	133	10	270	947	37	242	3.81e-18	85.1
comp77481_c0_seq2	NP_723797.3	30.833	240	134	11	264	956	398	614	1.15e-17	86.3
comp77481_c0_seq2	NP_611736.1	26.712	292	161	12	270	1103	102	354	2.00e-17	84.3
comp77481_c0_seq3	NP_608518.1	29.412	255	150	10	270	1019	37	266	1.00e-22	97.8
comp77481_c0_seq3	NP_608848.1	29.434	265	152	12	240	1022	70	303	1.09e-22	98.6
comp77481_c0_seq3	NP_726740.1	32.432	259	145	12	252	1019	24	255	6.14e-22	95.9
comp77481_c0_seq3	NP_650825.2	30.888	259	154	11	270	1022	475	716	1.14e-21	98.6
comp77481_c0_seq3	NP_611736.1	29.057	265	162	11	270	1022	102	354	1.09e-20	93.6
comp77481_c0_seq3	NP_608518.1	29.412	255	150	10	270	1019	37	266	1.00e-22	97.8
comp77481_c0_seq3	NP_608848.1	29.434	265	152	12	240	1022	70	303	1.09e-22	98.6
comp77481_c0_seq3	NP_726740.1	32.432	259	145	12	252	1019	24	255	6.14e-22	95.9
comp77481_c0_seq3	NP_650825.2	30.888	259	154	11	270	1022	475	716	1.14e-21	98.6
comp77481_c0_seq3	NP_611736.1	29.057	265	162	11	270	1022	102	354	1.09e-20	93.6
comp77481_c0_seq4	NP_723797.3	31.383	188	102	9	264	812	398	563	1.72e-12	68.2
comp77481_c0_seq4	NP_726740.1	32.161	199	110	10	252	845	24	198	7.85e-12	65.1
comp77481_c0_seq4	NP_650825.2	29.798	198	118	8	270	845	475	657	9.03e-12	66.2
comp77481_c0_seq4	NP_525112.1	25.532	235	135	11	186	875	8	207	2.23e-11	63.5
comp77481_c0_seq4	NP_610109.1	30.818	159	87	6	243	719	22	157	6.20e-11	62.0
comp77481_c0_seq4	NP_723797.3	31.383	188	102	9	264	812	398	563	1.72e-12	68.2
comp77481_c0_seq4	NP_726740.1	32.161	199	110	10	252	845	24	198	7.85e-12	65.1
comp77481_c0_seq4	NP_650825.2	29.798	198	118	8	270	845	475	657	9.03e-12	66.2
comp77481_c0_seq4	NP_525112.1	25.532	235	135	11	186	875	8	207	2.23e-11	63.5
comp77481_c0_seq4	NP_610109.1	30.818	159	87	6	243	719	22	157	6.20e-11	62.0
comp77481_c0_seq4	NP_723797.3	31.383	188	102	9	264	812	398	563	1.72e-12	68.2
comp77481_c0_seq4	NP_726740.1	32.161	199	110	10	252	845	24	198	7.85e-12	65.1
comp77481_c0_seq4	NP_650825.2	29.798	198	118	8	270	845	475	657	9.03e-12	66.2
comp77481_c0_seq4	NP_525112.1	25.532	235	135	11	186	875	8	207	2.23e-11	63.5
comp77481_c0_seq4	NP_610109.1	30.818	159	87	6	243	719	22	157	6.20e-11	62.0
comp77481_c0_seq4	NP_723797.3	31.383	188	102	9	264	812	398	563	1.72e-12	68.2
comp77481_c0_seq4	NP_726740.1	32.161	199	110	10	252	845	24	198	7.85e-12	65.1
comp77481_c0_seq4	NP_650825.2	29.798	198	118	8	270	845	475	657	9.03e-12	66.2
comp77481_c0_seq4	NP_525112.1	25.532	235	135	11	186	875	8	207	2.23e-11	63.5
comp77481_c0_seq4	NP_610109.1	30.818	159	87	6	243	719	22	157	6.20e-11	62.0
comp84042_c0_seq1	NP_727350.1	53.953	430	196	2	1947	661	2	430	8.73e-152	454
comp84042_c0_seq1	NP_001259384.1	53.953	430	196	2	1947	661	2	430	8.73e-152	454
comp84042_c0_seq1	NP_524848.1	53.953	430	196	2	1947	661	95	523	4.90e-151	456
comp84042_c0_seq1	NP_524674.1	47.955	440	221	4	1956	661	3	442	2.01e-137	417
comp84042_c0_seq1	NP_733151.2	45.642	436	234	3	1962	661	37	471	3.29e-125	387
comp84042_c0_seq1	NP_727350.1	53.953	430	196	2	1947	661	2	430	8.73e-152	454
comp84042_c0_seq1	NP_001259384.1	53.953	430	196	2	1947	661	2	430	8.73e-152	454
comp84042_c0_seq1	NP_524848.1	53.953	430	196	2	1947	661	95	523	4.90e-151	456
comp84042_c0_seq1	NP_524674.1	47.955	440	221	4	1956	661	3	442	2.01e-137	417
comp84042_c0_seq1	NP_733151.2	45.642	436	234	3	1962	661	37	471	3.29e-125	387
comp84042_c0_seq1	NP_727350.1	53.953	430	196	2	1947	661	2	430	8.73e-152	454
comp84042_c0_seq1	NP_001259384.1	53.953	430	196	2	1947	661	2	430	8.73e-152	454
comp84042_c0_seq1	NP_524848.1	53.953	430	196	2	1947	661	95	523	4.90e-151	456
comp84042_c0_seq1	NP_524674.1	47.955	440	221	4	1956	661	3	442	2.01e-137	417
comp84042_c0_seq1	NP_733151.2	45.642	436	234	3	1962	661	37	471	3.29e-125	387
comp84042_c1_seq1	NP_727350.1	53.953	430	196	2	701	1987	2	430	8.27e-152	454
comp84042_c1_seq1	NP_001259384.1	53.953	430	196	2	701	1987	2	430	8.27e-152	454
comp84042_c1_seq1	NP_524848.1	53.953	430	196	2	701	1987	95	523	4.64e-151	456
comp84042_c1_seq1	NP_524674.1	47.955	440	221	4	692	1987	3	442	1.91e-137	417
comp84042_c1_seq1	NP_733151.2	45.642	436	234	3	686	1987	37	471	3.13e-125	387
comp84042_c1_seq1	NP_727350.1	53.953	430	196	2	701	1987	2	430	8.27e-152	454
comp84042_c1_seq1	NP_001259384.1	53.953	430	196	2	701	1987	2	430	8.27e-152	454
comp84042_c1_seq1	NP_524848.1	53.953	430	196	2	701	1987	95	523	4.64e-151	456
comp84042_c1_seq1	NP_524674.1	47.955	440	221	4	692	1987	3	442	1.91e-137	417
comp84042_c1_seq1	NP_733151.2	45.642	436	234	3	686	1987	37	471	3.13e-125	387
comp84042_c1_seq1	NP_727350.1	53.953	430	196	2	701	1987	2	430	8.27e-152	454
comp84042_c1_seq1	NP_001259384.1	53.953	430	196	2	701	1987	2	430	8.27e-152	454
comp84042_c1_seq1	NP_524848.1	53.953	430	196	2	701	1987	95	523	4.64e-151	456
comp84042_c1_seq1	NP_524674.1	47.955	440	221	4	692	1987	3	442	1.91e-137	417
comp84042_c1_seq1	NP_733151.2	45.642	436	234	3	686	1987	37	471	3.13e-125	387
comp85035_c0_seq1	NP_610453.1	49.917	605	290	7	232	2010	20	623	0.0	598
comp85035_c0_seq1	NP_610992.2	44.054	597	319	7	241	1995	28	621	7.06e-172	511
comp85035_c1_seq1	NP_610453.1	49.917	605	290	7	2190	412	20	623	0.0	598
comp85035_c1_seq1	NP_610992.2	44.054	597	319	7	2181	427	28	621	2.30e-172	511
comp85602_c0_seq1	NP_726024.1	38.278	546	306	11	280	1884	13	538	1.77e-106	337
comp85602_c0_seq1	NP_726023.1	38.278	546	306	11	280	1884	13	538	1.77e-106	337
comp85602_c0_seq1	NP_524821.1	38.278	546	306	11	280	1884	13	538	1.77e-106	337
comp85602_c0_seq1	NP_001261115.1	38.278	546	306	11	280	1884	13	538	1.77e-106	337
comp85602_c0_seq1	NP_726026.1	38.519	540	301	11	298	1884	55	574	1.17e-105	335
comp85602_c0_seq1	NP_726024.1	38.278	546	306	11	280	1884	13	538	1.77e-106	337
comp85602_c0_seq1	NP_726023.1	38.278	546	306	11	280	1884	13	538	1.77e-106	337
comp85602_c0_seq1	NP_524821.1	38.278	546	306	11	280	1884	13	538	1.77e-106	337
comp85602_c0_seq1	NP_001261115.1	38.278	546	306	11	280	1884	13	538	1.77e-106	337
comp85602_c0_seq1	NP_726026.1	38.519	540	301	11	298	1884	55	574	1.17e-105	335
comp85602_c0_seq1	NP_726024.1	38.278	546	306	11	280	1884	13	538	1.77e-106	337
comp85602_c0_seq1	NP_726023.1	38.278	546	306	11	280	1884	13	538	1.77e-106	337
comp85602_c0_seq1	NP_524821.1	38.278	546	306	11	280	1884	13	538	1.77e-106	337
comp85602_c0_seq1	NP_001261115.1	38.278	546	306	11	280	1884	13	538	1.77e-106	337
comp85602_c0_seq1	NP_726026.1	38.519	540	301	11	298	1884	55	574	1.17e-105	335
comp85602_c0_seq1	NP_726024.1	38.278	546	306	11	280	1884	13	538	1.77e-106	337
comp85602_c0_seq1	NP_726023.1	38.278	546	306	11	280	1884	13	538	1.77e-106	337
comp85602_c0_seq1	NP_524821.1	38.278	546	306	11	280	1884	13	538	1.77e-106	337
comp85602_c0_seq1	NP_001261115.1	38.278	546	306	11	280	1884	13	538	1.77e-106	337
comp85602_c0_seq1	NP_726026.1	38.519	540	301	11	298	1884	55	574	1.17e-105	335
comp85602_c0_seq1	NP_726024.1	38.278	546	306	11	280	1884	13	538	1.77e-106	337
comp85602_c0_seq1	NP_726023.1	38.278	546	306	11	280	1884	13	538	1.77e-106	337
comp85602_c0_seq1	NP_524821.1	38.278	546	306	11	280	1884	13	538	1.77e-106	337
comp85602_c0_seq1	NP_001261115.1	38.278	546	306	11	280	1884	13	538	1.77e-106	337
comp85602_c0_seq1	NP_726026.1	38.519	540	301	11	298	1884	55	574	1.17e-105	335
comp85612_c0_seq1	NP_650619.1	40.876	274	147	9	2061	1240	60	318	4.74e-31	125
comp85612_c0_seq1	NP_648100.2	27.863	262	142	11	754	11	38	266	7.93e-17	82.0
comp85612_c0_seq1	NP_733155.2	26.316	247	146	8	2190	1453	117	328	7.05e-07	53.9
comp85612_c0_seq1	NP_001014669.1	26.316	247	146	8	2190	1453	117	328	7.29e-07	53.5
comp85612_c0_seq1	NP_001262988.1	26.316	247	146	8	2190	1453	117	328	8.26e-07	53.5
comp85612_c0_seq2	NP_648100.2	27.863	262	142	11	754	11	38	266	1.80e-17	82.0
comp86246_c0_seq1	NP_648300.3	62.450	498	183	3	302	1789	25	520	0.0	643
comp86246_c0_seq1	NP_001163399.1	62.575	497	182	3	302	1789	18	511	0.0	643
comp86246_c0_seq1	NP_729469.2	62.450	498	183	3	302	1789	18	513	0.0	643
comp86246_c0_seq1	NP_001163400.1	62.575	497	182	3	302	1789	25	518	0.0	643
comp86246_c0_seq1	NP_648300.3	62.450	498	183	3	302	1789	25	520	0.0	643
comp86246_c0_seq1	NP_001163399.1	62.575	497	182	3	302	1789	18	511	0.0	643
comp86246_c0_seq1	NP_729469.2	62.450	498	183	3	302	1789	18	513	0.0	643
comp86246_c0_seq1	NP_001163400.1	62.575	497	182	3	302	1789	25	518	0.0	643
comp86246_c0_seq1	NP_648300.3	62.450	498	183	3	302	1789	25	520	0.0	643
comp86246_c0_seq1	NP_001163399.1	62.575	497	182	3	302	1789	18	511	0.0	643
comp86246_c0_seq1	NP_729469.2	62.450	498	183	3	302	1789	18	513	0.0	643
comp86246_c0_seq1	NP_001163400.1	62.575	497	182	3	302	1789	25	518	0.0	643
comp86246_c0_seq1	NP_648300.3	62.450	498	183	3	302	1789	25	520	0.0	643
comp86246_c0_seq1	NP_001163399.1	62.575	497	182	3	302	1789	18	511	0.0	643
comp86246_c0_seq1	NP_729469.2	62.450	498	183	3	302	1789	18	513	0.0	643
comp86246_c0_seq1	NP_001163400.1	62.575	497	182	3	302	1789	25	518	0.0	643
comp86246_c0_seq2	NP_729469.2	62.753	494	180	3	420	1895	22	513	0.0	644
comp86246_c0_seq2	NP_001163400.1	62.880	493	179	3	420	1895	29	518	0.0	644
comp86246_c0_seq2	NP_001163399.1	62.880	493	179	3	420	1895	22	511	0.0	644
comp86246_c0_seq2	NP_648300.3	62.753	494	180	3	420	1895	29	520	0.0	643
comp86246_c0_seq2	NP_729469.2	62.753	494	180	3	420	1895	22	513	0.0	644
comp86246_c0_seq2	NP_001163400.1	62.880	493	179	3	420	1895	29	518	0.0	644
comp86246_c0_seq2	NP_001163399.1	62.880	493	179	3	420	1895	22	511	0.0	644
comp86246_c0_seq2	NP_648300.3	62.753	494	180	3	420	1895	29	520	0.0	643
comp86246_c0_seq2	NP_729469.2	62.753	494	180	3	420	1895	22	513	0.0	644
comp86246_c0_seq2	NP_001163400.1	62.880	493	179	3	420	1895	29	518	0.0	644
comp86246_c0_seq2	NP_001163399.1	62.880	493	179	3	420	1895	22	511	0.0	644
comp86246_c0_seq2	NP_648300.3	62.753	494	180	3	420	1895	29	520	0.0	643
comp86246_c0_seq2	NP_729469.2	62.753	494	180	3	420	1895	22	513	0.0	644
comp86246_c0_seq2	NP_001163400.1	62.880	493	179	3	420	1895	29	518	0.0	644
comp86246_c0_seq2	NP_001163399.1	62.880	493	179	3	420	1895	22	511	0.0	644
comp86246_c0_seq2	NP_648300.3	62.753	494	180	3	420	1895	29	520	0.0	643
comp86246_c0_seq3	NP_729469.2	62.450	498	183	3	302	1789	18	513	0.0	644
comp86246_c0_seq3	NP_648300.3	62.753	494	180	3	314	1789	29	520	0.0	644
comp86246_c0_seq3	NP_001163400.1	62.880	493	179	3	314	1789	29	518	0.0	643
comp86246_c0_seq3	NP_001163399.1	62.880	493	179	3	314	1789	22	511	0.0	643
comp86246_c0_seq3	NP_729469.2	62.450	498	183	3	302	1789	18	513	0.0	644
comp86246_c0_seq3	NP_648300.3	62.753	494	180	3	314	1789	29	520	0.0	644
comp86246_c0_seq3	NP_001163400.1	62.880	493	179	3	314	1789	29	518	0.0	643
comp86246_c0_seq3	NP_001163399.1	62.880	493	179	3	314	1789	22	511	0.0	643
comp86246_c0_seq3	NP_729469.2	62.450	498	183	3	302	1789	18	513	0.0	644
comp86246_c0_seq3	NP_648300.3	62.753	494	180	3	314	1789	29	520	0.0	644
comp86246_c0_seq3	NP_001163400.1	62.880	493	179	3	314	1789	29	518	0.0	643
comp86246_c0_seq3	NP_001163399.1	62.880	493	179	3	314	1789	22	511	0.0	643
comp86246_c0_seq3	NP_729469.2	62.450	498	183	3	302	1789	18	513	0.0	644
comp86246_c0_seq3	NP_648300.3	62.753	494	180	3	314	1789	29	520	0.0	644
comp86246_c0_seq3	NP_001163400.1	62.880	493	179	3	314	1789	29	518	0.0	643
comp86246_c0_seq3	NP_001163399.1	62.880	493	179	3	314	1789	22	511	0.0	643
comp86246_c0_seq4	NP_001163399.1	62.575	497	182	3	408	1895	18	511	0.0	644
comp86246_c0_seq4	NP_729469.2	62.450	498	183	3	408	1895	18	513	0.0	644
comp86246_c0_seq4	NP_648300.3	62.753	494	180	3	420	1895	29	520	0.0	643
comp86246_c0_seq4	NP_001163400.1	62.880	493	179	3	420	1895	29	518	0.0	643
comp86246_c0_seq4	NP_001163399.1	62.575	497	182	3	408	1895	18	511	0.0	644
comp86246_c0_seq4	NP_729469.2	62.450	498	183	3	408	1895	18	513	0.0	644
comp86246_c0_seq4	NP_648300.3	62.753	494	180	3	420	1895	29	520	0.0	643
comp86246_c0_seq4	NP_001163400.1	62.880	493	179	3	420	1895	29	518	0.0	643
comp86246_c0_seq4	NP_001163399.1	62.575	497	182	3	408	1895	18	511	0.0	644
comp86246_c0_seq4	NP_729469.2	62.450	498	183	3	408	1895	18	513	0.0	644
comp86246_c0_seq4	NP_648300.3	62.753	494	180	3	420	1895	29	520	0.0	643
comp86246_c0_seq4	NP_001163400.1	62.880	493	179	3	420	1895	29	518	0.0	643
comp86246_c0_seq4	NP_001163399.1	62.575	497	182	3	408	1895	18	511	0.0	644
comp86246_c0_seq4	NP_729469.2	62.450	498	183	3	408	1895	18	513	0.0	644
comp86246_c0_seq4	NP_648300.3	62.753	494	180	3	420	1895	29	520	0.0	643
comp86246_c0_seq4	NP_001163400.1	62.880	493	179	3	420	1895	29	518	0.0	643
comp86300_c0_seq1	NP_726024.1	38.462	546	305	11	2022	418	13	538	5.92e-107	338
comp86300_c0_seq1	NP_726023.1	38.462	546	305	11	2022	418	13	538	5.92e-107	338
comp86300_c0_seq1	NP_524821.1	38.462	546	305	11	2022	418	13	538	5.92e-107	338
comp86300_c0_seq1	NP_001261115.1	38.462	546	305	11	2022	418	13	538	5.92e-107	338
comp86300_c0_seq1	NP_726026.1	38.704	540	300	11	2004	418	55	574	4.95e-106	337
comp86300_c0_seq1	NP_726024.1	38.462	546	305	11	2022	418	13	538	5.92e-107	338
comp86300_c0_seq1	NP_726023.1	38.462	546	305	11	2022	418	13	538	5.92e-107	338
comp86300_c0_seq1	NP_524821.1	38.462	546	305	11	2022	418	13	538	5.92e-107	338
comp86300_c0_seq1	NP_001261115.1	38.462	546	305	11	2022	418	13	538	5.92e-107	338
comp86300_c0_seq1	NP_726026.1	38.704	540	300	11	2004	418	55	574	4.95e-106	337
comp86300_c0_seq1	NP_726024.1	38.462	546	305	11	2022	418	13	538	5.92e-107	338
comp86300_c0_seq1	NP_726023.1	38.462	546	305	11	2022	418	13	538	5.92e-107	338
comp86300_c0_seq1	NP_524821.1	38.462	546	305	11	2022	418	13	538	5.92e-107	338
comp86300_c0_seq1	NP_001261115.1	38.462	546	305	11	2022	418	13	538	5.92e-107	338
comp86300_c0_seq1	NP_726026.1	38.704	540	300	11	2004	418	55	574	4.95e-106	337
comp86300_c0_seq1	NP_726024.1	38.462	546	305	11	2022	418	13	538	5.92e-107	338
comp86300_c0_seq1	NP_726023.1	38.462	546	305	11	2022	418	13	538	5.92e-107	338
comp86300_c0_seq1	NP_524821.1	38.462	546	305	11	2022	418	13	538	5.92e-107	338
comp86300_c0_seq1	NP_001261115.1	38.462	546	305	11	2022	418	13	538	5.92e-107	338
comp86300_c0_seq1	NP_726026.1	38.704	540	300	11	2004	418	55	574	4.95e-106	337
comp86300_c0_seq1	NP_726024.1	38.462	546	305	11	2022	418	13	538	5.92e-107	338
comp86300_c0_seq1	NP_726023.1	38.462	546	305	11	2022	418	13	538	5.92e-107	338
comp86300_c0_seq1	NP_524821.1	38.462	546	305	11	2022	418	13	538	5.92e-107	338
comp86300_c0_seq1	NP_001261115.1	38.462	546	305	11	2022	418	13	538	5.92e-107	338
comp86300_c0_seq1	NP_726026.1	38.704	540	300	11	2004	418	55	574	4.95e-106	337
comp86514_c0_seq1	NP_733151.2	36.741	313	189	4	1389	466	42	350	8.18e-59	202
comp86514_c0_seq1	NP_727350.1	35.390	308	182	5	1389	490	2	300	1.49e-55	189
comp86514_c0_seq1	NP_727350.1	34.074	135	85	4	472	71	307	438	1.49e-55	47.0
comp86514_c0_seq1	NP_001259384.1	35.390	308	182	5	1389	490	2	300	1.49e-55	189
comp86514_c0_seq1	NP_001259384.1	34.074	135	85	4	472	71	307	438	1.49e-55	47.0
comp86514_c0_seq1	NP_524848.1	35.390	308	182	5	1389	490	95	393	1.68e-55	189
comp86514_c0_seq1	NP_524848.1	34.074	135	85	4	472	71	400	531	1.68e-55	47.0
comp86514_c0_seq1	NP_524674.1	37.500	288	172	5	1389	538	6	289	3.99e-54	168
comp86514_c0_seq1	NP_524674.1	30.159	126	87	1	448	71	326	450	3.99e-54	63.5
comp86514_c0_seq1	NP_733151.2	36.741	313	189	4	1389	466	42	350	8.18e-59	202
comp86514_c0_seq1	NP_727350.1	35.390	308	182	5	1389	490	2	300	1.49e-55	189
comp86514_c0_seq1	NP_727350.1	34.074	135	85	4	472	71	307	438	1.49e-55	47.0
comp86514_c0_seq1	NP_001259384.1	35.390	308	182	5	1389	490	2	300	1.49e-55	189
comp86514_c0_seq1	NP_001259384.1	34.074	135	85	4	472	71	307	438	1.49e-55	47.0
comp86514_c0_seq1	NP_524848.1	35.390	308	182	5	1389	490	95	393	1.68e-55	189
comp86514_c0_seq1	NP_524848.1	34.074	135	85	4	472	71	400	531	1.68e-55	47.0
comp86514_c0_seq1	NP_524674.1	37.500	288	172	5	1389	538	6	289	3.99e-54	168
comp86514_c0_seq1	NP_524674.1	30.159	126	87	1	448	71	326	450	3.99e-54	63.5
comp86514_c0_seq1	NP_733151.2	36.741	313	189	4	1389	466	42	350	8.18e-59	202
comp86514_c0_seq1	NP_727350.1	35.390	308	182	5	1389	490	2	300	1.49e-55	189
comp86514_c0_seq1	NP_727350.1	34.074	135	85	4	472	71	307	438	1.49e-55	47.0
comp86514_c0_seq1	NP_001259384.1	35.390	308	182	5	1389	490	2	300	1.49e-55	189
comp86514_c0_seq1	NP_001259384.1	34.074	135	85	4	472	71	307	438	1.49e-55	47.0
comp86514_c0_seq1	NP_524848.1	35.390	308	182	5	1389	490	95	393	1.68e-55	189
comp86514_c0_seq1	NP_524848.1	34.074	135	85	4	472	71	400	531	1.68e-55	47.0
comp86514_c0_seq1	NP_524674.1	37.500	288	172	5	1389	538	6	289	3.99e-54	168
comp86514_c0_seq1	NP_524674.1	30.159	126	87	1	448	71	326	450	3.99e-54	63.5
comp86514_c0_seq1	NP_733151.2	36.741	313	189	4	1389	466	42	350	8.18e-59	202
comp86514_c0_seq1	NP_727350.1	35.390	308	182	5	1389	490	2	300	1.49e-55	189
comp86514_c0_seq1	NP_727350.1	34.074	135	85	4	472	71	307	438	1.49e-55	47.0
comp86514_c0_seq1	NP_001259384.1	35.390	308	182	5	1389	490	2	300	1.49e-55	189
comp86514_c0_seq1	NP_001259384.1	34.074	135	85	4	472	71	307	438	1.49e-55	47.0
comp86514_c0_seq1	NP_524848.1	35.390	308	182	5	1389	490	95	393	1.68e-55	189
comp86514_c0_seq1	NP_524848.1	34.074	135	85	4	472	71	400	531	1.68e-55	47.0
comp86514_c0_seq1	NP_524674.1	37.500	288	172	5	1389	538	6	289	3.99e-54	168
comp86514_c0_seq1	NP_524674.1	30.159	126	87	1	448	71	326	450	3.99e-54	63.5
comp86514_c0_seq1	NP_733151.2	36.741	313	189	4	1389	466	42	350	8.18e-59	202
comp86514_c0_seq1	NP_727350.1	35.390	308	182	5	1389	490	2	300	1.49e-55	189
comp86514_c0_seq1	NP_727350.1	34.074	135	85	4	472	71	307	438	1.49e-55	47.0
comp86514_c0_seq1	NP_001259384.1	35.390	308	182	5	1389	490	2	300	1.49e-55	189
comp86514_c0_seq1	NP_001259384.1	34.074	135	85	4	472	71	307	438	1.49e-55	47.0
comp86514_c0_seq1	NP_524848.1	35.390	308	182	5	1389	490	95	393	1.68e-55	189
comp86514_c0_seq1	NP_524848.1	34.074	135	85	4	472	71	400	531	1.68e-55	47.0
comp86514_c0_seq1	NP_524674.1	37.500	288	172	5	1389	538	6	289	3.99e-54	168
comp86514_c0_seq1	NP_524674.1	30.159	126	87	1	448	71	326	450	3.99e-54	63.5
comp86514_c0_seq1	NP_733151.2	36.741	313	189	4	1389	466	42	350	8.18e-59	202
comp86514_c0_seq1	NP_727350.1	35.390	308	182	5	1389	490	2	300	1.49e-55	189
comp86514_c0_seq1	NP_727350.1	34.074	135	85	4	472	71	307	438	1.49e-55	47.0
comp86514_c0_seq1	NP_001259384.1	35.390	308	182	5	1389	490	2	300	1.49e-55	189
comp86514_c0_seq1	NP_001259384.1	34.074	135	85	4	472	71	307	438	1.49e-55	47.0
comp86514_c0_seq1	NP_524848.1	35.390	308	182	5	1389	490	95	393	1.68e-55	189
comp86514_c0_seq1	NP_524848.1	34.074	135	85	4	472	71	400	531	1.68e-55	47.0
comp86514_c0_seq1	NP_524674.1	37.500	288	172	5	1389	538	6	289	3.99e-54	168
comp86514_c0_seq1	NP_524674.1	30.159	126	87	1	448	71	326	450	3.99e-54	63.5
comp86763_c0_seq1	NP_729469.2	62.753	494	180	3	1840	365	22	513	0.0	644
comp86763_c0_seq1	NP_001163400.1	62.880	493	179	3	1840	365	29	518	0.0	644
comp86763_c0_seq1	NP_001163399.1	62.880	493	179	3	1840	365	22	511	0.0	644
comp86763_c0_seq1	NP_648300.3	62.753	494	180	3	1840	365	29	520	0.0	643
comp86763_c0_seq1	NP_729469.2	62.753	494	180	3	1840	365	22	513	0.0	644
comp86763_c0_seq1	NP_001163400.1	62.880	493	179	3	1840	365	29	518	0.0	644
comp86763_c0_seq1	NP_001163399.1	62.880	493	179	3	1840	365	22	511	0.0	644
comp86763_c0_seq1	NP_648300.3	62.753	494	180	3	1840	365	29	520	0.0	643
comp86763_c0_seq1	NP_729469.2	62.753	494	180	3	1840	365	22	513	0.0	644
comp86763_c0_seq1	NP_001163400.1	62.880	493	179	3	1840	365	29	518	0.0	644
comp86763_c0_seq1	NP_001163399.1	62.880	493	179	3	1840	365	22	511	0.0	644
comp86763_c0_seq1	NP_648300.3	62.753	494	180	3	1840	365	29	520	0.0	643
comp86763_c0_seq1	NP_729469.2	62.753	494	180	3	1840	365	22	513	0.0	644
comp86763_c0_seq1	NP_001163400.1	62.880	493	179	3	1840	365	29	518	0.0	644
comp86763_c0_seq1	NP_001163399.1	62.880	493	179	3	1840	365	22	511	0.0	644
comp86763_c0_seq1	NP_648300.3	62.753	494	180	3	1840	365	29	520	0.0	643
comp86763_c0_seq2	NP_648300.3	62.450	498	183	3	1833	346	25	520	0.0	643
comp86763_c0_seq2	NP_001163399.1	62.575	497	182	3	1833	346	18	511	0.0	643
comp86763_c0_seq2	NP_729469.2	62.450	498	183	3	1833	346	18	513	0.0	643
comp86763_c0_seq2	NP_001163400.1	62.575	497	182	3	1833	346	25	518	0.0	643
comp86763_c0_seq2	NP_648300.3	62.450	498	183	3	1833	346	25	520	0.0	643
comp86763_c0_seq2	NP_001163399.1	62.575	497	182	3	1833	346	18	511	0.0	643
comp86763_c0_seq2	NP_729469.2	62.450	498	183	3	1833	346	18	513	0.0	643
comp86763_c0_seq2	NP_001163400.1	62.575	497	182	3	1833	346	25	518	0.0	643
comp86763_c0_seq2	NP_648300.3	62.450	498	183	3	1833	346	25	520	0.0	643
comp86763_c0_seq2	NP_001163399.1	62.575	497	182	3	1833	346	18	511	0.0	643
comp86763_c0_seq2	NP_729469.2	62.450	498	183	3	1833	346	18	513	0.0	643
comp86763_c0_seq2	NP_001163400.1	62.575	497	182	3	1833	346	25	518	0.0	643
comp86763_c0_seq2	NP_648300.3	62.450	498	183	3	1833	346	25	520	0.0	643
comp86763_c0_seq2	NP_001163399.1	62.575	497	182	3	1833	346	18	511	0.0	643
comp86763_c0_seq2	NP_729469.2	62.450	498	183	3	1833	346	18	513	0.0	643
comp86763_c0_seq2	NP_001163400.1	62.575	497	182	3	1833	346	25	518	0.0	643
comp86763_c0_seq3	NP_001163399.1	62.575	497	182	3	1833	346	18	511	0.0	644
comp86763_c0_seq3	NP_729469.2	62.450	498	183	3	1833	346	18	513	0.0	644
comp86763_c0_seq3	NP_648300.3	62.753	494	180	3	1821	346	29	520	0.0	643
comp86763_c0_seq3	NP_001163400.1	62.880	493	179	3	1821	346	29	518	0.0	643
comp86763_c0_seq3	NP_001163399.1	62.575	497	182	3	1833	346	18	511	0.0	644
comp86763_c0_seq3	NP_729469.2	62.450	498	183	3	1833	346	18	513	0.0	644
comp86763_c0_seq3	NP_648300.3	62.753	494	180	3	1821	346	29	520	0.0	643
comp86763_c0_seq3	NP_001163400.1	62.880	493	179	3	1821	346	29	518	0.0	643
comp86763_c0_seq3	NP_001163399.1	62.575	497	182	3	1833	346	18	511	0.0	644
comp86763_c0_seq3	NP_729469.2	62.450	498	183	3	1833	346	18	513	0.0	644
comp86763_c0_seq3	NP_648300.3	62.753	494	180	3	1821	346	29	520	0.0	643
comp86763_c0_seq3	NP_001163400.1	62.880	493	179	3	1821	346	29	518	0.0	643
comp86763_c0_seq3	NP_001163399.1	62.575	497	182	3	1833	346	18	511	0.0	644
comp86763_c0_seq3	NP_729469.2	62.450	498	183	3	1833	346	18	513	0.0	644
comp86763_c0_seq3	NP_648300.3	62.753	494	180	3	1821	346	29	520	0.0	643
comp86763_c0_seq3	NP_001163400.1	62.880	493	179	3	1821	346	29	518	0.0	643
comp86763_c0_seq4	NP_729469.2	62.450	498	183	3	1852	365	18	513	0.0	644
comp86763_c0_seq4	NP_648300.3	62.753	494	180	3	1840	365	29	520	0.0	644
comp86763_c0_seq4	NP_001163400.1	62.880	493	179	3	1840	365	29	518	0.0	643
comp86763_c0_seq4	NP_001163399.1	62.880	493	179	3	1840	365	22	511	0.0	643
comp86763_c0_seq4	NP_729469.2	62.450	498	183	3	1852	365	18	513	0.0	644
comp86763_c0_seq4	NP_648300.3	62.753	494	180	3	1840	365	29	520	0.0	644
comp86763_c0_seq4	NP_001163400.1	62.880	493	179	3	1840	365	29	518	0.0	643
comp86763_c0_seq4	NP_001163399.1	62.880	493	179	3	1840	365	22	511	0.0	643
comp86763_c0_seq4	NP_729469.2	62.450	498	183	3	1852	365	18	513	0.0	644
comp86763_c0_seq4	NP_648300.3	62.753	494	180	3	1840	365	29	520	0.0	644
comp86763_c0_seq4	NP_001163400.1	62.880	493	179	3	1840	365	29	518	0.0	643
comp86763_c0_seq4	NP_001163399.1	62.880	493	179	3	1840	365	22	511	0.0	643
comp86763_c0_seq4	NP_729469.2	62.450	498	183	3	1852	365	18	513	0.0	644
comp86763_c0_seq4	NP_648300.3	62.753	494	180	3	1840	365	29	520	0.0	644
comp86763_c0_seq4	NP_001163400.1	62.880	493	179	3	1840	365	29	518	0.0	643
comp86763_c0_seq4	NP_001163399.1	62.880	493	179	3	1840	365	22	511	0.0	643
comp88604_c0_seq1	NP_726026.1	36.887	591	325	16	2044	353	5	574	4.45e-106	335
comp88604_c0_seq1	NP_726025.1	36.887	591	325	16	2044	353	5	574	4.45e-106	335
comp88604_c0_seq1	NP_726024.1	37.931	551	311	13	1972	353	8	538	4.47e-105	332
comp88604_c0_seq1	NP_726023.1	37.931	551	311	13	1972	353	8	538	4.47e-105	332
comp88604_c0_seq1	NP_524821.1	37.931	551	311	13	1972	353	8	538	4.47e-105	332
comp88604_c0_seq1	NP_726026.1	36.887	591	325	16	2044	353	5	574	4.45e-106	335
comp88604_c0_seq1	NP_726025.1	36.887	591	325	16	2044	353	5	574	4.45e-106	335
comp88604_c0_seq1	NP_726024.1	37.931	551	311	13	1972	353	8	538	4.47e-105	332
comp88604_c0_seq1	NP_726023.1	37.931	551	311	13	1972	353	8	538	4.47e-105	332
comp88604_c0_seq1	NP_524821.1	37.931	551	311	13	1972	353	8	538	4.47e-105	332
comp88604_c0_seq1	NP_726026.1	36.887	591	325	16	2044	353	5	574	4.45e-106	335
comp88604_c0_seq1	NP_726025.1	36.887	591	325	16	2044	353	5	574	4.45e-106	335
comp88604_c0_seq1	NP_726024.1	37.931	551	311	13	1972	353	8	538	4.47e-105	332
comp88604_c0_seq1	NP_726023.1	37.931	551	311	13	1972	353	8	538	4.47e-105	332
comp88604_c0_seq1	NP_524821.1	37.931	551	311	13	1972	353	8	538	4.47e-105	332
comp88604_c0_seq1	NP_726026.1	36.887	591	325	16	2044	353	5	574	4.45e-106	335
comp88604_c0_seq1	NP_726025.1	36.887	591	325	16	2044	353	5	574	4.45e-106	335
comp88604_c0_seq1	NP_726024.1	37.931	551	311	13	1972	353	8	538	4.47e-105	332
comp88604_c0_seq1	NP_726023.1	37.931	551	311	13	1972	353	8	538	4.47e-105	332
comp88604_c0_seq1	NP_524821.1	37.931	551	311	13	1972	353	8	538	4.47e-105	332
comp88604_c0_seq1	NP_726026.1	36.887	591	325	16	2044	353	5	574	4.45e-106	335
comp88604_c0_seq1	NP_726025.1	36.887	591	325	16	2044	353	5	574	4.45e-106	335
comp88604_c0_seq1	NP_726024.1	37.931	551	311	13	1972	353	8	538	4.47e-105	332
comp88604_c0_seq1	NP_726023.1	37.931	551	311	13	1972	353	8	538	4.47e-105	332
comp88604_c0_seq1	NP_524821.1	37.931	551	311	13	1972	353	8	538	4.47e-105	332
comp88604_c1_seq1	NP_726026.1	36.887	591	325	16	187	1878	5	574	1.07e-105	335
comp88604_c1_seq1	NP_726025.1	36.887	591	325	16	187	1878	5	574	1.07e-105	335
comp88604_c1_seq1	NP_726024.1	37.931	551	311	13	259	1878	8	538	1.06e-104	332
comp88604_c1_seq1	NP_726023.1	37.931	551	311	13	259	1878	8	538	1.06e-104	332
comp88604_c1_seq1	NP_524821.1	37.931	551	311	13	259	1878	8	538	1.06e-104	332
comp88604_c1_seq1	NP_726026.1	36.887	591	325	16	187	1878	5	574	1.07e-105	335
comp88604_c1_seq1	NP_726025.1	36.887	591	325	16	187	1878	5	574	1.07e-105	335
comp88604_c1_seq1	NP_726024.1	37.931	551	311	13	259	1878	8	538	1.06e-104	332
comp88604_c1_seq1	NP_726023.1	37.931	551	311	13	259	1878	8	538	1.06e-104	332
comp88604_c1_seq1	NP_524821.1	37.931	551	311	13	259	1878	8	538	1.06e-104	332
comp88604_c1_seq1	NP_726026.1	36.887	591	325	16	187	1878	5	574	1.07e-105	335
comp88604_c1_seq1	NP_726025.1	36.887	591	325	16	187	1878	5	574	1.07e-105	335
comp88604_c1_seq1	NP_726024.1	37.931	551	311	13	259	1878	8	538	1.06e-104	332
comp88604_c1_seq1	NP_726023.1	37.931	551	311	13	259	1878	8	538	1.06e-104	332
comp88604_c1_seq1	NP_524821.1	37.931	551	311	13	259	1878	8	538	1.06e-104	332
comp88604_c1_seq1	NP_726026.1	36.887	591	325	16	187	1878	5	574	1.07e-105	335
comp88604_c1_seq1	NP_726025.1	36.887	591	325	16	187	1878	5	574	1.07e-105	335
comp88604_c1_seq1	NP_726024.1	37.931	551	311	13	259	1878	8	538	1.06e-104	332
comp88604_c1_seq1	NP_726023.1	37.931	551	311	13	259	1878	8	538	1.06e-104	332
comp88604_c1_seq1	NP_524821.1	37.931	551	311	13	259	1878	8	538	1.06e-104	332
comp88604_c1_seq1	NP_726026.1	36.887	591	325	16	187	1878	5	574	1.07e-105	335
comp88604_c1_seq1	NP_726025.1	36.887	591	325	16	187	1878	5	574	1.07e-105	335
comp88604_c1_seq1	NP_726024.1	37.931	551	311	13	259	1878	8	538	1.06e-104	332
comp88604_c1_seq1	NP_726023.1	37.931	551	311	13	259	1878	8	538	1.06e-104	332
comp88604_c1_seq1	NP_524821.1	37.931	551	311	13	259	1878	8	538	1.06e-104	332
comp88653_c0_seq1	NP_524675.1	43.348	466	208	12	1393	50	133	560	2.41e-112	343
comp88653_c0_seq2	NP_524675.1	46.488	598	255	15	1783	50	8	560	1.51e-167	489
comp88742_c0_seq1	NP_524675.1	49.345	458	187	12	35	1375	8	431	2.08e-133	400
comp88742_c0_seq1	NP_524675.1	46.789	109	46	2	1449	1766	461	560	2.08e-133	95.9
comp88742_c0_seq1	NP_524675.1	49.345	458	187	12	35	1375	8	431	2.08e-133	400
comp88742_c0_seq1	NP_524675.1	46.789	109	46	2	1449	1766	461	560	2.08e-133	95.9
comp89015_c0_seq1	NP_610453.1	48.701	616	291	12	2118	331	11	621	0.0	554
comp89015_c0_seq1	NP_610992.2	40.984	610	337	11	2115	340	17	621	1.05e-150	452
comp89547_c0_seq2	NP_610453.1	51.532	359	164	4	22	1074	11	367	1.46e-119	360
comp89547_c0_seq2	NP_610992.2	44.134	358	190	4	25	1074	17	372	9.47e-103	317
comp89547_c0_seq3	NP_610453.1	48.618	615	293	11	22	1809	11	621	0.0	556
comp89547_c0_seq3	NP_610992.2	40.820	610	338	11	25	1800	17	621	5.69e-151	452
comp89841_c0_seq1	NP_723080.1	35.484	93	54	1	508	230	86	172	8.03e-08	52.4
comp89841_c0_seq1	NP_723079.1	35.484	93	54	1	508	230	86	172	8.03e-08	52.4
comp89841_c0_seq1	NP_608923.1	35.484	93	54	1	508	230	86	172	8.03e-08	52.4
comp89841_c0_seq1	NP_001285626.1	35.484	93	54	1	508	230	86	172	8.03e-08	52.4
comp89841_c0_seq1	NP_001245890.1	35.484	93	54	1	508	230	86	172	8.03e-08	52.4
comp89841_c0_seq1	NP_723080.1	35.484	93	54	1	508	230	86	172	8.03e-08	52.4
comp89841_c0_seq1	NP_723079.1	35.484	93	54	1	508	230	86	172	8.03e-08	52.4
comp89841_c0_seq1	NP_608923.1	35.484	93	54	1	508	230	86	172	8.03e-08	52.4
comp89841_c0_seq1	NP_001285626.1	35.484	93	54	1	508	230	86	172	8.03e-08	52.4
comp89841_c0_seq1	NP_001245890.1	35.484	93	54	1	508	230	86	172	8.03e-08	52.4
comp89841_c0_seq1	NP_723080.1	35.484	93	54	1	508	230	86	172	8.03e-08	52.4
comp89841_c0_seq1	NP_723079.1	35.484	93	54	1	508	230	86	172	8.03e-08	52.4
comp89841_c0_seq1	NP_608923.1	35.484	93	54	1	508	230	86	172	8.03e-08	52.4
comp89841_c0_seq1	NP_001285626.1	35.484	93	54	1	508	230	86	172	8.03e-08	52.4
comp89841_c0_seq1	NP_001245890.1	35.484	93	54	1	508	230	86	172	8.03e-08	52.4
comp90334_c0_seq1	NP_726024.1	36.000	550	321	12	1830	226	13	546	4.79e-100	318
comp90334_c0_seq1	NP_726023.1	36.000	550	321	12	1830	226	13	546	4.79e-100	318
comp90334_c0_seq1	NP_524821.1	36.000	550	321	12	1830	226	13	546	4.79e-100	318
comp90334_c0_seq1	NP_001261115.1	36.000	550	321	12	1830	226	13	546	4.79e-100	318
comp90334_c0_seq1	NP_726026.1	36.430	549	316	13	1827	226	52	582	1.20e-99	318
comp90334_c0_seq1	NP_726024.1	36.000	550	321	12	1830	226	13	546	4.79e-100	318
comp90334_c0_seq1	NP_726023.1	36.000	550	321	12	1830	226	13	546	4.79e-100	318
comp90334_c0_seq1	NP_524821.1	36.000	550	321	12	1830	226	13	546	4.79e-100	318
comp90334_c0_seq1	NP_001261115.1	36.000	550	321	12	1830	226	13	546	4.79e-100	318
comp90334_c0_seq1	NP_726026.1	36.430	549	316	13	1827	226	52	582	1.20e-99	318
comp90334_c0_seq1	NP_726024.1	36.000	550	321	12	1830	226	13	546	4.79e-100	318
comp90334_c0_seq1	NP_726023.1	36.000	550	321	12	1830	226	13	546	4.79e-100	318
comp90334_c0_seq1	NP_524821.1	36.000	550	321	12	1830	226	13	546	4.79e-100	318
comp90334_c0_seq1	NP_001261115.1	36.000	550	321	12	1830	226	13	546	4.79e-100	318
comp90334_c0_seq1	NP_726026.1	36.430	549	316	13	1827	226	52	582	1.20e-99	318
comp90334_c0_seq1	NP_726024.1	36.000	550	321	12	1830	226	13	546	4.79e-100	318
comp90334_c0_seq1	NP_726023.1	36.000	550	321	12	1830	226	13	546	4.79e-100	318
comp90334_c0_seq1	NP_524821.1	36.000	550	321	12	1830	226	13	546	4.79e-100	318
comp90334_c0_seq1	NP_001261115.1	36.000	550	321	12	1830	226	13	546	4.79e-100	318
comp90334_c0_seq1	NP_726026.1	36.430	549	316	13	1827	226	52	582	1.20e-99	318
comp90334_c0_seq1	NP_726024.1	36.000	550	321	12	1830	226	13	546	4.79e-100	318
comp90334_c0_seq1	NP_726023.1	36.000	550	321	12	1830	226	13	546	4.79e-100	318
comp90334_c0_seq1	NP_524821.1	36.000	550	321	12	1830	226	13	546	4.79e-100	318
comp90334_c0_seq1	NP_001261115.1	36.000	550	321	12	1830	226	13	546	4.79e-100	318
comp90334_c0_seq1	NP_726026.1	36.430	549	316	13	1827	226	52	582	1.20e-99	318
comp90334_c1_seq1	NP_726024.1	36.397	544	315	12	247	1833	19	546	5.06e-100	318
comp90334_c1_seq1	NP_726023.1	36.397	544	315	12	247	1833	19	546	5.06e-100	318
comp90334_c1_seq1	NP_524821.1	36.397	544	315	12	247	1833	19	546	5.06e-100	318
comp90334_c1_seq1	NP_001261115.1	36.397	544	315	12	247	1833	19	546	5.06e-100	318
comp90334_c1_seq1	NP_726026.1	36.430	549	316	13	232	1833	52	582	1.44e-99	318
comp90334_c1_seq1	NP_726024.1	36.397	544	315	12	247	1833	19	546	5.06e-100	318
comp90334_c1_seq1	NP_726023.1	36.397	544	315	12	247	1833	19	546	5.06e-100	318
comp90334_c1_seq1	NP_524821.1	36.397	544	315	12	247	1833	19	546	5.06e-100	318
comp90334_c1_seq1	NP_001261115.1	36.397	544	315	12	247	1833	19	546	5.06e-100	318
comp90334_c1_seq1	NP_726026.1	36.430	549	316	13	232	1833	52	582	1.44e-99	318
comp90334_c1_seq1	NP_726024.1	36.397	544	315	12	247	1833	19	546	5.06e-100	318
comp90334_c1_seq1	NP_726023.1	36.397	544	315	12	247	1833	19	546	5.06e-100	318
comp90334_c1_seq1	NP_524821.1	36.397	544	315	12	247	1833	19	546	5.06e-100	318
comp90334_c1_seq1	NP_001261115.1	36.397	544	315	12	247	1833	19	546	5.06e-100	318
comp90334_c1_seq1	NP_726026.1	36.430	549	316	13	232	1833	52	582	1.44e-99	318
comp90334_c1_seq1	NP_726024.1	36.397	544	315	12	247	1833	19	546	5.06e-100	318
comp90334_c1_seq1	NP_726023.1	36.397	544	315	12	247	1833	19	546	5.06e-100	318
comp90334_c1_seq1	NP_524821.1	36.397	544	315	12	247	1833	19	546	5.06e-100	318
comp90334_c1_seq1	NP_001261115.1	36.397	544	315	12	247	1833	19	546	5.06e-100	318
comp90334_c1_seq1	NP_726026.1	36.430	549	316	13	232	1833	52	582	1.44e-99	318
comp90334_c1_seq1	NP_726024.1	36.397	544	315	12	247	1833	19	546	5.06e-100	318
comp90334_c1_seq1	NP_726023.1	36.397	544	315	12	247	1833	19	546	5.06e-100	318
comp90334_c1_seq1	NP_524821.1	36.397	544	315	12	247	1833	19	546	5.06e-100	318
comp90334_c1_seq1	NP_001261115.1	36.397	544	315	12	247	1833	19	546	5.06e-100	318
comp90334_c1_seq1	NP_726026.1	36.430	549	316	13	232	1833	52	582	1.44e-99	318
comp90923_c0_seq1	NP_524675.1	60.177	565	219	4	2938	1244	2	560	0.0	689
comp90923_c0_seq1	NP_572754.1	45.500	200	109	0	409	1008	6	205	1.37e-53	186
comp90923_c0_seq1	NP_001259465.1	45.500	200	109	0	409	1008	6	205	1.37e-53	186
comp90923_c0_seq1	NP_572165.1	31.609	174	115	3	481	993	33	205	5.13e-20	90.1
comp90923_c0_seq1	NP_001284862.1	31.609	174	115	3	481	993	33	205	5.13e-20	90.1
comp91603_c0_seq1	NP_524675.1	60.177	565	219	4	215	1909	2	560	0.0	689
comp91603_c0_seq1	NP_572754.1	45.500	200	109	0	2747	2148	6	205	9.49e-54	187
comp91603_c0_seq1	NP_001259465.1	45.500	200	109	0	2747	2148	6	205	9.49e-54	187
comp91603_c0_seq1	NP_572165.1	31.609	174	115	3	2675	2163	33	205	4.18e-20	90.5
comp91603_c0_seq1	NP_001284862.1	31.609	174	115	3	2675	2163	33	205	4.18e-20	90.5
comp95237_c0_seq2	NP_525047.1	58.333	84	31	3	2	250	563	643	1.02e-25	100
comp95237_c0_seq2	NP_001096867.3	58.333	84	31	3	2	250	563	643	1.02e-25	100
comp95237_c0_seq2	NP_001188558.1	40.278	72	33	2	2	217	274	335	2.00e-09	53.9
comp95237_c0_seq2	NP_572458.3	40.278	72	33	2	2	217	274	335	2.02e-09	53.9
comp95237_c0_seq2	NP_001188560.1	40.278	72	33	2	2	217	274	335	2.02e-09	53.9
comp95237_c0_seq2	NP_525047.1	58.333	84	31	3	2	250	563	643	1.02e-25	100
comp95237_c0_seq2	NP_001096867.3	58.333	84	31	3	2	250	563	643	1.02e-25	100
comp95237_c0_seq2	NP_001188558.1	40.278	72	33	2	2	217	274	335	2.00e-09	53.9
comp95237_c0_seq2	NP_572458.3	40.278	72	33	2	2	217	274	335	2.02e-09	53.9
comp95237_c0_seq2	NP_001188560.1	40.278	72	33	2	2	217	274	335	2.02e-09	53.9
comp95237_c0_seq2	NP_525047.1	58.333	84	31	3	2	250	563	643	1.02e-25	100
comp95237_c0_seq2	NP_001096867.3	58.333	84	31	3	2	250	563	643	1.02e-25	100
comp95237_c0_seq2	NP_001188558.1	40.278	72	33	2	2	217	274	335	2.00e-09	53.9
comp95237_c0_seq2	NP_572458.3	40.278	72	33	2	2	217	274	335	2.02e-09	53.9
comp95237_c0_seq2	NP_001188560.1	40.278	72	33	2	2	217	274	335	2.02e-09	53.9
comp95237_c1_seq2	NP_525047.1	58.333	84	31	3	313	65	563	643	1.05e-25	100
comp95237_c1_seq2	NP_001096867.3	58.333	84	31	3	313	65	563	643	1.05e-25	100
comp95237_c1_seq2	NP_001189132.1	36.585	82	43	2	313	68	260	332	1.79e-09	53.9
comp95237_c1_seq2	NP_788541.1	36.585	82	43	2	313	68	287	359	2.16e-09	53.5
comp95237_c1_seq2	NP_788540.1	36.585	82	43	2	313	68	287	359	2.16e-09	53.5
comp95237_c1_seq2	NP_525047.1	58.333	84	31	3	313	65	563	643	1.05e-25	100
comp95237_c1_seq2	NP_001096867.3	58.333	84	31	3	313	65	563	643	1.05e-25	100
comp95237_c1_seq2	NP_001189132.1	36.585	82	43	2	313	68	260	332	1.79e-09	53.9
comp95237_c1_seq2	NP_788541.1	36.585	82	43	2	313	68	287	359	2.16e-09	53.5
comp95237_c1_seq2	NP_788540.1	36.585	82	43	2	313	68	287	359	2.16e-09	53.5
comp95237_c1_seq2	NP_525047.1	58.333	84	31	3	313	65	563	643	1.05e-25	100
comp95237_c1_seq2	NP_001096867.3	58.333	84	31	3	313	65	563	643	1.05e-25	100
comp95237_c1_seq2	NP_001189132.1	36.585	82	43	2	313	68	260	332	1.79e-09	53.9
comp95237_c1_seq2	NP_788541.1	36.585	82	43	2	313	68	287	359	2.16e-09	53.5
comp95237_c1_seq2	NP_788540.1	36.585	82	43	2	313	68	287	359	2.16e-09	53.5
comp95413_c0_seq2	NP_723931.2	43.195	169	92	2	66	569	192	357	1.84e-31	120
comp95413_c0_seq2	NP_723930.1	43.195	169	92	2	66	569	192	357	1.84e-31	120
comp95413_c0_seq2	NP_723929.1	43.195	169	92	2	66	569	192	357	1.84e-31	120
comp95413_c0_seq2	NP_723928.1	43.195	169	92	2	66	569	192	357	1.84e-31	120
comp95413_c0_seq2	NP_476602.1	43.195	169	92	2	66	569	192	357	1.84e-31	120
comp95413_c0_seq2	NP_723931.2	43.195	169	92	2	66	569	192	357	1.84e-31	120
comp95413_c0_seq2	NP_723930.1	43.195	169	92	2	66	569	192	357	1.84e-31	120
comp95413_c0_seq2	NP_723929.1	43.195	169	92	2	66	569	192	357	1.84e-31	120
comp95413_c0_seq2	NP_723928.1	43.195	169	92	2	66	569	192	357	1.84e-31	120
comp95413_c0_seq2	NP_476602.1	43.195	169	92	2	66	569	192	357	1.84e-31	120
comp95413_c0_seq2	NP_723931.2	43.195	169	92	2	66	569	192	357	1.84e-31	120
comp95413_c0_seq2	NP_723930.1	43.195	169	92	2	66	569	192	357	1.84e-31	120
comp95413_c0_seq2	NP_723929.1	43.195	169	92	2	66	569	192	357	1.84e-31	120
comp95413_c0_seq2	NP_723928.1	43.195	169	92	2	66	569	192	357	1.84e-31	120
comp95413_c0_seq2	NP_476602.1	43.195	169	92	2	66	569	192	357	1.84e-31	120
comp95413_c0_seq2	NP_723931.2	43.195	169	92	2	66	569	192	357	1.84e-31	120
comp95413_c0_seq2	NP_723930.1	43.195	169	92	2	66	569	192	357	1.84e-31	120
comp95413_c0_seq2	NP_723929.1	43.195	169	92	2	66	569	192	357	1.84e-31	120
comp95413_c0_seq2	NP_723928.1	43.195	169	92	2	66	569	192	357	1.84e-31	120
comp95413_c0_seq2	NP_476602.1	43.195	169	92	2	66	569	192	357	1.84e-31	120
comp95413_c0_seq17	NP_723931.2	53.333	60	28	0	311	490	265	324	8.71e-20	67.8
comp95413_c0_seq17	NP_723931.2	36.000	75	44	2	66	287	192	263	8.71e-20	46.6
comp95413_c0_seq17	NP_723930.1	53.333	60	28	0	311	490	265	324	8.71e-20	67.8
comp95413_c0_seq17	NP_723930.1	36.000	75	44	2	66	287	192	263	8.71e-20	46.6
comp95413_c0_seq17	NP_723929.1	53.333	60	28	0	311	490	265	324	8.71e-20	67.8
comp95413_c0_seq17	NP_723929.1	36.000	75	44	2	66	287	192	263	8.71e-20	46.6
comp95413_c0_seq17	NP_723928.1	53.333	60	28	0	311	490	265	324	8.71e-20	67.8
comp95413_c0_seq17	NP_723928.1	36.000	75	44	2	66	287	192	263	8.71e-20	46.6
comp95413_c0_seq17	NP_476602.1	53.333	60	28	0	311	490	265	324	8.71e-20	67.8
comp95413_c0_seq17	NP_476602.1	36.000	75	44	2	66	287	192	263	8.71e-20	46.6
comp95413_c0_seq17	NP_723931.2	53.333	60	28	0	311	490	265	324	8.71e-20	67.8
comp95413_c0_seq17	NP_723931.2	36.000	75	44	2	66	287	192	263	8.71e-20	46.6
comp95413_c0_seq17	NP_723930.1	53.333	60	28	0	311	490	265	324	8.71e-20	67.8
comp95413_c0_seq17	NP_723930.1	36.000	75	44	2	66	287	192	263	8.71e-20	46.6
comp95413_c0_seq17	NP_723929.1	53.333	60	28	0	311	490	265	324	8.71e-20	67.8
comp95413_c0_seq17	NP_723929.1	36.000	75	44	2	66	287	192	263	8.71e-20	46.6
comp95413_c0_seq17	NP_723928.1	53.333	60	28	0	311	490	265	324	8.71e-20	67.8
comp95413_c0_seq17	NP_723928.1	36.000	75	44	2	66	287	192	263	8.71e-20	46.6
comp95413_c0_seq17	NP_476602.1	53.333	60	28	0	311	490	265	324	8.71e-20	67.8
comp95413_c0_seq17	NP_476602.1	36.000	75	44	2	66	287	192	263	8.71e-20	46.6
comp95413_c0_seq17	NP_723931.2	53.333	60	28	0	311	490	265	324	8.71e-20	67.8
comp95413_c0_seq17	NP_723931.2	36.000	75	44	2	66	287	192	263	8.71e-20	46.6
comp95413_c0_seq17	NP_723930.1	53.333	60	28	0	311	490	265	324	8.71e-20	67.8
comp95413_c0_seq17	NP_723930.1	36.000	75	44	2	66	287	192	263	8.71e-20	46.6
comp95413_c0_seq17	NP_723929.1	53.333	60	28	0	311	490	265	324	8.71e-20	67.8
comp95413_c0_seq17	NP_723929.1	36.000	75	44	2	66	287	192	263	8.71e-20	46.6
comp95413_c0_seq17	NP_723928.1	53.333	60	28	0	311	490	265	324	8.71e-20	67.8
comp95413_c0_seq17	NP_723928.1	36.000	75	44	2	66	287	192	263	8.71e-20	46.6
comp95413_c0_seq17	NP_476602.1	53.333	60	28	0	311	490	265	324	8.71e-20	67.8
comp95413_c0_seq17	NP_476602.1	36.000	75	44	2	66	287	192	263	8.71e-20	46.6
comp95413_c0_seq17	NP_723931.2	53.333	60	28	0	311	490	265	324	8.71e-20	67.8
comp95413_c0_seq17	NP_723931.2	36.000	75	44	2	66	287	192	263	8.71e-20	46.6
comp95413_c0_seq17	NP_723930.1	53.333	60	28	0	311	490	265	324	8.71e-20	67.8
comp95413_c0_seq17	NP_723930.1	36.000	75	44	2	66	287	192	263	8.71e-20	46.6
comp95413_c0_seq17	NP_723929.1	53.333	60	28	0	311	490	265	324	8.71e-20	67.8
comp95413_c0_seq17	NP_723929.1	36.000	75	44	2	66	287	192	263	8.71e-20	46.6
comp95413_c0_seq17	NP_723928.1	53.333	60	28	0	311	490	265	324	8.71e-20	67.8
comp95413_c0_seq17	NP_723928.1	36.000	75	44	2	66	287	192	263	8.71e-20	46.6
comp95413_c0_seq17	NP_476602.1	53.333	60	28	0	311	490	265	324	8.71e-20	67.8
comp95413_c0_seq17	NP_476602.1	36.000	75	44	2	66	287	192	263	8.71e-20	46.6
comp95413_c0_seq18	NP_611085.2	50.000	84	42	0	425	676	143	226	8.08e-25	86.3
comp95413_c0_seq18	NP_611085.2	36.145	83	48	3	66	314	60	137	8.08e-25	45.8
comp95413_c0_seq18	NP_536784.1	47.917	96	50	0	446	733	148	243	2.58e-20	90.5
comp95413_c0_seq18	NP_524269.3	45.545	101	52	2	401	697	146	245	3.31e-20	90.1
comp95413_c0_seq18	NP_611678.1	51.163	86	40	1	446	697	160	245	9.07e-20	89.0
comp95413_c0_seq18	NP_524259.2	40.299	134	74	4	320	712	119	249	2.03e-19	87.8
comp95413_c0_seq18	NP_611085.2	50.000	84	42	0	425	676	143	226	8.08e-25	86.3
comp95413_c0_seq18	NP_611085.2	36.145	83	48	3	66	314	60	137	8.08e-25	45.8
comp95413_c0_seq18	NP_536784.1	47.917	96	50	0	446	733	148	243	2.58e-20	90.5
comp95413_c0_seq18	NP_524269.3	45.545	101	52	2	401	697	146	245	3.31e-20	90.1
comp95413_c0_seq18	NP_611678.1	51.163	86	40	1	446	697	160	245	9.07e-20	89.0
comp95413_c0_seq18	NP_524259.2	40.299	134	74	4	320	712	119	249	2.03e-19	87.8
comp95413_c0_seq18	NP_611085.2	50.000	84	42	0	425	676	143	226	8.08e-25	86.3
comp95413_c0_seq18	NP_611085.2	36.145	83	48	3	66	314	60	137	8.08e-25	45.8
comp95413_c0_seq18	NP_536784.1	47.917	96	50	0	446	733	148	243	2.58e-20	90.5
comp95413_c0_seq18	NP_524269.3	45.545	101	52	2	401	697	146	245	3.31e-20	90.1
comp95413_c0_seq18	NP_611678.1	51.163	86	40	1	446	697	160	245	9.07e-20	89.0
comp95413_c0_seq18	NP_524259.2	40.299	134	74	4	320	712	119	249	2.03e-19	87.8
comp95413_c0_seq18	NP_611085.2	50.000	84	42	0	425	676	143	226	8.08e-25	86.3
comp95413_c0_seq18	NP_611085.2	36.145	83	48	3	66	314	60	137	8.08e-25	45.8
comp95413_c0_seq18	NP_536784.1	47.917	96	50	0	446	733	148	243	2.58e-20	90.5
comp95413_c0_seq18	NP_524269.3	45.545	101	52	2	401	697	146	245	3.31e-20	90.1
comp95413_c0_seq18	NP_611678.1	51.163	86	40	1	446	697	160	245	9.07e-20	89.0
comp95413_c0_seq18	NP_524259.2	40.299	134	74	4	320	712	119	249	2.03e-19	87.8
comp95413_c0_seq19	NP_611085.2	55.882	68	30	0	425	628	143	210	3.57e-24	84.0
comp95413_c0_seq19	NP_611085.2	36.145	83	48	3	66	314	60	137	3.57e-24	45.8
comp95413_c0_seq19	NP_524269.3	46.154	91	46	2	401	667	146	235	9.88e-22	81.6
comp95413_c0_seq19	NP_524269.3	43.590	39	20	1	174	290	104	140	9.88e-22	40.0
comp95413_c0_seq19	NP_536784.1	62.500	64	24	0	446	637	148	211	3.40e-19	85.9
comp95413_c0_seq19	NP_723931.2	46.667	90	43	1	356	610	248	337	1.90e-17	81.3
comp95413_c0_seq19	NP_723931.2	36.000	75	44	2	66	287	192	263	1.78e-05	45.8
comp95413_c0_seq19	NP_723930.1	46.667	90	43	1	356	610	248	337	1.90e-17	81.3
comp95413_c0_seq19	NP_723930.1	36.000	75	44	2	66	287	192	263	1.78e-05	45.8
comp95413_c0_seq19	NP_611085.2	55.882	68	30	0	425	628	143	210	3.57e-24	84.0
comp95413_c0_seq19	NP_611085.2	36.145	83	48	3	66	314	60	137	3.57e-24	45.8
comp95413_c0_seq19	NP_524269.3	46.154	91	46	2	401	667	146	235	9.88e-22	81.6
comp95413_c0_seq19	NP_524269.3	43.590	39	20	1	174	290	104	140	9.88e-22	40.0
comp95413_c0_seq19	NP_536784.1	62.500	64	24	0	446	637	148	211	3.40e-19	85.9
comp95413_c0_seq19	NP_723931.2	46.667	90	43	1	356	610	248	337	1.90e-17	81.3
comp95413_c0_seq19	NP_723931.2	36.000	75	44	2	66	287	192	263	1.78e-05	45.8
comp95413_c0_seq19	NP_723930.1	46.667	90	43	1	356	610	248	337	1.90e-17	81.3
comp95413_c0_seq19	NP_723930.1	36.000	75	44	2	66	287	192	263	1.78e-05	45.8
comp95413_c0_seq19	NP_611085.2	55.882	68	30	0	425	628	143	210	3.57e-24	84.0
comp95413_c0_seq19	NP_611085.2	36.145	83	48	3	66	314	60	137	3.57e-24	45.8
comp95413_c0_seq19	NP_524269.3	46.154	91	46	2	401	667	146	235	9.88e-22	81.6
comp95413_c0_seq19	NP_524269.3	43.590	39	20	1	174	290	104	140	9.88e-22	40.0
comp95413_c0_seq19	NP_536784.1	62.500	64	24	0	446	637	148	211	3.40e-19	85.9
comp95413_c0_seq19	NP_723931.2	46.667	90	43	1	356	610	248	337	1.90e-17	81.3
comp95413_c0_seq19	NP_723931.2	36.000	75	44	2	66	287	192	263	1.78e-05	45.8
comp95413_c0_seq19	NP_723930.1	46.667	90	43	1	356	610	248	337	1.90e-17	81.3
comp95413_c0_seq19	NP_723930.1	36.000	75	44	2	66	287	192	263	1.78e-05	45.8
comp95413_c0_seq19	NP_611085.2	55.882	68	30	0	425	628	143	210	3.57e-24	84.0
comp95413_c0_seq19	NP_611085.2	36.145	83	48	3	66	314	60	137	3.57e-24	45.8
comp95413_c0_seq19	NP_524269.3	46.154	91	46	2	401	667	146	235	9.88e-22	81.6
comp95413_c0_seq19	NP_524269.3	43.590	39	20	1	174	290	104	140	9.88e-22	40.0
comp95413_c0_seq19	NP_536784.1	62.500	64	24	0	446	637	148	211	3.40e-19	85.9
comp95413_c0_seq19	NP_723931.2	46.667	90	43	1	356	610	248	337	1.90e-17	81.3
comp95413_c0_seq19	NP_723931.2	36.000	75	44	2	66	287	192	263	1.78e-05	45.8
comp95413_c0_seq19	NP_723930.1	46.667	90	43	1	356	610	248	337	1.90e-17	81.3
comp95413_c0_seq19	NP_723930.1	36.000	75	44	2	66	287	192	263	1.78e-05	45.8
comp95413_c0_seq21	NP_723931.2	39.474	190	111	2	66	632	192	378	5.50e-32	123
comp95413_c0_seq21	NP_723930.1	39.474	190	111	2	66	632	192	378	5.50e-32	123
comp95413_c0_seq21	NP_723929.1	39.474	190	111	2	66	632	192	378	5.50e-32	123
comp95413_c0_seq21	NP_723928.1	39.474	190	111	2	66	632	192	378	5.50e-32	123
comp95413_c0_seq21	NP_476602.1	39.474	190	111	2	66	632	192	378	5.50e-32	123
comp95413_c0_seq21	NP_723931.2	39.474	190	111	2	66	632	192	378	5.50e-32	123
comp95413_c0_seq21	NP_723930.1	39.474	190	111	2	66	632	192	378	5.50e-32	123
comp95413_c0_seq21	NP_723929.1	39.474	190	111	2	66	632	192	378	5.50e-32	123
comp95413_c0_seq21	NP_723928.1	39.474	190	111	2	66	632	192	378	5.50e-32	123
comp95413_c0_seq21	NP_476602.1	39.474	190	111	2	66	632	192	378	5.50e-32	123
comp95413_c0_seq21	NP_723931.2	39.474	190	111	2	66	632	192	378	5.50e-32	123
comp95413_c0_seq21	NP_723930.1	39.474	190	111	2	66	632	192	378	5.50e-32	123
comp95413_c0_seq21	NP_723929.1	39.474	190	111	2	66	632	192	378	5.50e-32	123
comp95413_c0_seq21	NP_723928.1	39.474	190	111	2	66	632	192	378	5.50e-32	123
comp95413_c0_seq21	NP_476602.1	39.474	190	111	2	66	632	192	378	5.50e-32	123
comp95413_c0_seq21	NP_723931.2	39.474	190	111	2	66	632	192	378	5.50e-32	123
comp95413_c0_seq21	NP_723930.1	39.474	190	111	2	66	632	192	378	5.50e-32	123
comp95413_c0_seq21	NP_723929.1	39.474	190	111	2	66	632	192	378	5.50e-32	123
comp95413_c0_seq21	NP_723928.1	39.474	190	111	2	66	632	192	378	5.50e-32	123
comp95413_c0_seq21	NP_476602.1	39.474	190	111	2	66	632	192	378	5.50e-32	123
comp95679_c0_seq1	NP_726024.1	34.031	573	320	14	2255	585	8	538	7.60e-96	311
comp95679_c0_seq1	NP_726023.1	34.031	573	320	14	2255	585	8	538	7.60e-96	311
comp95679_c0_seq1	NP_524821.1	34.031	573	320	14	2255	585	8	538	7.60e-96	311
comp95679_c0_seq1	NP_001261115.1	34.031	573	320	14	2255	585	8	538	7.60e-96	311
comp95679_c0_seq1	NP_726026.1	34.266	572	320	14	2252	585	43	574	1.51e-95	311
comp95679_c0_seq1	NP_726024.1	34.031	573	320	14	2255	585	8	538	7.60e-96	311
comp95679_c0_seq1	NP_726023.1	34.031	573	320	14	2255	585	8	538	7.60e-96	311
comp95679_c0_seq1	NP_524821.1	34.031	573	320	14	2255	585	8	538	7.60e-96	311
comp95679_c0_seq1	NP_001261115.1	34.031	573	320	14	2255	585	8	538	7.60e-96	311
comp95679_c0_seq1	NP_726026.1	34.266	572	320	14	2252	585	43	574	1.51e-95	311
comp95679_c0_seq1	NP_726024.1	34.031	573	320	14	2255	585	8	538	7.60e-96	311
comp95679_c0_seq1	NP_726023.1	34.031	573	320	14	2255	585	8	538	7.60e-96	311
comp95679_c0_seq1	NP_524821.1	34.031	573	320	14	2255	585	8	538	7.60e-96	311
comp95679_c0_seq1	NP_001261115.1	34.031	573	320	14	2255	585	8	538	7.60e-96	311
comp95679_c0_seq1	NP_726026.1	34.266	572	320	14	2252	585	43	574	1.51e-95	311
comp95679_c0_seq1	NP_726024.1	34.031	573	320	14	2255	585	8	538	7.60e-96	311
comp95679_c0_seq1	NP_726023.1	34.031	573	320	14	2255	585	8	538	7.60e-96	311
comp95679_c0_seq1	NP_524821.1	34.031	573	320	14	2255	585	8	538	7.60e-96	311
comp95679_c0_seq1	NP_001261115.1	34.031	573	320	14	2255	585	8	538	7.60e-96	311
comp95679_c0_seq1	NP_726026.1	34.266	572	320	14	2252	585	43	574	1.51e-95	311
comp95679_c0_seq1	NP_726024.1	34.031	573	320	14	2255	585	8	538	7.60e-96	311
comp95679_c0_seq1	NP_726023.1	34.031	573	320	14	2255	585	8	538	7.60e-96	311
comp95679_c0_seq1	NP_524821.1	34.031	573	320	14	2255	585	8	538	7.60e-96	311
comp95679_c0_seq1	NP_001261115.1	34.031	573	320	14	2255	585	8	538	7.60e-96	311
comp95679_c0_seq1	NP_726026.1	34.266	572	320	14	2252	585	43	574	1.51e-95	311
comp95679_c0_seq3	NP_726024.1	34.031	573	320	14	2255	585	8	538	2.61e-94	311
comp95679_c0_seq3	NP_726023.1	34.031	573	320	14	2255	585	8	538	2.61e-94	311
comp95679_c0_seq3	NP_524821.1	34.031	573	320	14	2255	585	8	538	2.61e-94	311
comp95679_c0_seq3	NP_001261115.1	34.031	573	320	14	2255	585	8	538	2.61e-94	311
comp95679_c0_seq3	NP_726026.1	34.266	572	320	14	2252	585	43	574	1.13e-93	310
comp95679_c0_seq3	NP_726024.1	34.031	573	320	14	2255	585	8	538	2.61e-94	311
comp95679_c0_seq3	NP_726023.1	34.031	573	320	14	2255	585	8	538	2.61e-94	311
comp95679_c0_seq3	NP_524821.1	34.031	573	320	14	2255	585	8	538	2.61e-94	311
comp95679_c0_seq3	NP_001261115.1	34.031	573	320	14	2255	585	8	538	2.61e-94	311
comp95679_c0_seq3	NP_726026.1	34.266	572	320	14	2252	585	43	574	1.13e-93	310
comp95679_c0_seq3	NP_726024.1	34.031	573	320	14	2255	585	8	538	2.61e-94	311
comp95679_c0_seq3	NP_726023.1	34.031	573	320	14	2255	585	8	538	2.61e-94	311
comp95679_c0_seq3	NP_524821.1	34.031	573	320	14	2255	585	8	538	2.61e-94	311
comp95679_c0_seq3	NP_001261115.1	34.031	573	320	14	2255	585	8	538	2.61e-94	311
comp95679_c0_seq3	NP_726026.1	34.266	572	320	14	2252	585	43	574	1.13e-93	310
comp95679_c0_seq3	NP_726024.1	34.031	573	320	14	2255	585	8	538	2.61e-94	311
comp95679_c0_seq3	NP_726023.1	34.031	573	320	14	2255	585	8	538	2.61e-94	311
comp95679_c0_seq3	NP_524821.1	34.031	573	320	14	2255	585	8	538	2.61e-94	311
comp95679_c0_seq3	NP_001261115.1	34.031	573	320	14	2255	585	8	538	2.61e-94	311
comp95679_c0_seq3	NP_726026.1	34.266	572	320	14	2252	585	43	574	1.13e-93	310
comp95679_c0_seq3	NP_726024.1	34.031	573	320	14	2255	585	8	538	2.61e-94	311
comp95679_c0_seq3	NP_726023.1	34.031	573	320	14	2255	585	8	538	2.61e-94	311
comp95679_c0_seq3	NP_524821.1	34.031	573	320	14	2255	585	8	538	2.61e-94	311
comp95679_c0_seq3	NP_001261115.1	34.031	573	320	14	2255	585	8	538	2.61e-94	311
comp95679_c0_seq3	NP_726026.1	34.266	572	320	14	2252	585	43	574	1.13e-93	310
comp96001_c0_seq1	NP_726024.1	34.031	573	320	14	257	1927	8	538	7.51e-96	311
comp96001_c0_seq1	NP_726023.1	34.031	573	320	14	257	1927	8	538	7.51e-96	311
comp96001_c0_seq1	NP_524821.1	34.031	573	320	14	257	1927	8	538	7.51e-96	311
comp96001_c0_seq1	NP_001261115.1	34.031	573	320	14	257	1927	8	538	7.51e-96	311
comp96001_c0_seq1	NP_726026.1	34.266	572	320	14	260	1927	43	574	1.57e-95	311
comp96001_c0_seq1	NP_726024.1	34.031	573	320	14	257	1927	8	538	7.51e-96	311
comp96001_c0_seq1	NP_726023.1	34.031	573	320	14	257	1927	8	538	7.51e-96	311
comp96001_c0_seq1	NP_524821.1	34.031	573	320	14	257	1927	8	538	7.51e-96	311
comp96001_c0_seq1	NP_001261115.1	34.031	573	320	14	257	1927	8	538	7.51e-96	311
comp96001_c0_seq1	NP_726026.1	34.266	572	320	14	260	1927	43	574	1.57e-95	311
comp96001_c0_seq1	NP_726024.1	34.031	573	320	14	257	1927	8	538	7.51e-96	311
comp96001_c0_seq1	NP_726023.1	34.031	573	320	14	257	1927	8	538	7.51e-96	311
comp96001_c0_seq1	NP_524821.1	34.031	573	320	14	257	1927	8	538	7.51e-96	311
comp96001_c0_seq1	NP_001261115.1	34.031	573	320	14	257	1927	8	538	7.51e-96	311
comp96001_c0_seq1	NP_726026.1	34.266	572	320	14	260	1927	43	574	1.57e-95	311
comp96001_c0_seq1	NP_726024.1	34.031	573	320	14	257	1927	8	538	7.51e-96	311
comp96001_c0_seq1	NP_726023.1	34.031	573	320	14	257	1927	8	538	7.51e-96	311
comp96001_c0_seq1	NP_524821.1	34.031	573	320	14	257	1927	8	538	7.51e-96	311
comp96001_c0_seq1	NP_001261115.1	34.031	573	320	14	257	1927	8	538	7.51e-96	311
comp96001_c0_seq1	NP_726026.1	34.266	572	320	14	260	1927	43	574	1.57e-95	311
comp96001_c0_seq1	NP_726024.1	34.031	573	320	14	257	1927	8	538	7.51e-96	311
comp96001_c0_seq1	NP_726023.1	34.031	573	320	14	257	1927	8	538	7.51e-96	311
comp96001_c0_seq1	NP_524821.1	34.031	573	320	14	257	1927	8	538	7.51e-96	311
comp96001_c0_seq1	NP_001261115.1	34.031	573	320	14	257	1927	8	538	7.51e-96	311
comp96001_c0_seq1	NP_726026.1	34.266	572	320	14	260	1927	43	574	1.57e-95	311
comp96001_c0_seq2	NP_726024.1	34.031	573	320	14	882	2552	8	538	2.45e-94	311
comp96001_c0_seq2	NP_726023.1	34.031	573	320	14	882	2552	8	538	2.45e-94	311
comp96001_c0_seq2	NP_524821.1	34.031	573	320	14	882	2552	8	538	2.45e-94	311
comp96001_c0_seq2	NP_001261115.1	34.031	573	320	14	882	2552	8	538	2.45e-94	311
comp96001_c0_seq2	NP_726026.1	34.266	572	320	14	885	2552	43	574	1.07e-93	310
comp96001_c0_seq2	NP_726024.1	34.031	573	320	14	882	2552	8	538	2.45e-94	311
comp96001_c0_seq2	NP_726023.1	34.031	573	320	14	882	2552	8	538	2.45e-94	311
comp96001_c0_seq2	NP_524821.1	34.031	573	320	14	882	2552	8	538	2.45e-94	311
comp96001_c0_seq2	NP_001261115.1	34.031	573	320	14	882	2552	8	538	2.45e-94	311
comp96001_c0_seq2	NP_726026.1	34.266	572	320	14	885	2552	43	574	1.07e-93	310
comp96001_c0_seq2	NP_726024.1	34.031	573	320	14	882	2552	8	538	2.45e-94	311
comp96001_c0_seq2	NP_726023.1	34.031	573	320	14	882	2552	8	538	2.45e-94	311
comp96001_c0_seq2	NP_524821.1	34.031	573	320	14	882	2552	8	538	2.45e-94	311
comp96001_c0_seq2	NP_001261115.1	34.031	573	320	14	882	2552	8	538	2.45e-94	311
comp96001_c0_seq2	NP_726026.1	34.266	572	320	14	885	2552	43	574	1.07e-93	310
comp96001_c0_seq2	NP_726024.1	34.031	573	320	14	882	2552	8	538	2.45e-94	311
comp96001_c0_seq2	NP_726023.1	34.031	573	320	14	882	2552	8	538	2.45e-94	311
comp96001_c0_seq2	NP_524821.1	34.031	573	320	14	882	2552	8	538	2.45e-94	311
comp96001_c0_seq2	NP_001261115.1	34.031	573	320	14	882	2552	8	538	2.45e-94	311
comp96001_c0_seq2	NP_726026.1	34.266	572	320	14	885	2552	43	574	1.07e-93	310
comp96001_c0_seq2	NP_726024.1	34.031	573	320	14	882	2552	8	538	2.45e-94	311
comp96001_c0_seq2	NP_726023.1	34.031	573	320	14	882	2552	8	538	2.45e-94	311
comp96001_c0_seq2	NP_524821.1	34.031	573	320	14	882	2552	8	538	2.45e-94	311
comp96001_c0_seq2	NP_001261115.1	34.031	573	320	14	882	2552	8	538	2.45e-94	311
comp96001_c0_seq2	NP_726026.1	34.266	572	320	14	885	2552	43	574	1.07e-93	310
comp98025_c0_seq4	NP_723183.1	50.617	486	227	2	1827	370	7	479	5.77e-151	471
comp98025_c0_seq4	NP_001285673.1	50.617	486	227	2	1827	370	7	479	5.77e-151	471
comp98025_c0_seq4	NP_609032.1	50.617	486	227	2	1827	370	44	516	1.31e-150	471
comp98025_c0_seq4	NP_609080.1	40.714	420	246	2	4485	3226	196	612	5.53e-78	275
comp98025_c0_seq4	NP_723224.2	40.714	420	246	2	4485	3226	203	619	9.97e-78	274
comp98025_c0_seq4	NP_723183.1	50.617	486	227	2	1827	370	7	479	5.77e-151	471
comp98025_c0_seq4	NP_001285673.1	50.617	486	227	2	1827	370	7	479	5.77e-151	471
comp98025_c0_seq4	NP_609032.1	50.617	486	227	2	1827	370	44	516	1.31e-150	471
comp98025_c0_seq4	NP_609080.1	40.714	420	246	2	4485	3226	196	612	5.53e-78	275
comp98025_c0_seq4	NP_723224.2	40.714	420	246	2	4485	3226	203	619	9.97e-78	274
comp98025_c0_seq4	NP_723183.1	50.617	486	227	2	1827	370	7	479	5.77e-151	471
comp98025_c0_seq4	NP_001285673.1	50.617	486	227	2	1827	370	7	479	5.77e-151	471
comp98025_c0_seq4	NP_609032.1	50.617	486	227	2	1827	370	44	516	1.31e-150	471
comp98025_c0_seq4	NP_609080.1	40.714	420	246	2	4485	3226	196	612	5.53e-78	275
comp98025_c0_seq4	NP_723224.2	40.714	420	246	2	4485	3226	203	619	9.97e-78	274
comp98025_c0_seq4	NP_723183.1	50.617	486	227	2	1827	370	7	479	5.77e-151	471
comp98025_c0_seq4	NP_001285673.1	50.617	486	227	2	1827	370	7	479	5.77e-151	471
comp98025_c0_seq4	NP_609032.1	50.617	486	227	2	1827	370	44	516	1.31e-150	471
comp98025_c0_seq4	NP_609080.1	40.714	420	246	2	4485	3226	196	612	5.53e-78	275
comp98025_c0_seq4	NP_723224.2	40.714	420	246	2	4485	3226	203	619	9.97e-78	274
comp98025_c0_seq6	NP_723183.1	50.617	486	227	2	1827	370	7	479	5.01e-151	471
comp98025_c0_seq6	NP_001285673.1	50.617	486	227	2	1827	370	7	479	5.01e-151	471
comp98025_c0_seq6	NP_609032.1	50.617	486	227	2	1827	370	44	516	1.14e-150	471
comp98025_c0_seq6	NP_609080.1	41.357	457	264	3	4420	3050	196	648	1.23e-80	282
comp98025_c0_seq6	NP_723224.2	41.357	457	264	3	4420	3050	203	655	1.40e-80	282
comp98025_c0_seq6	NP_723183.1	50.617	486	227	2	1827	370	7	479	5.01e-151	471
comp98025_c0_seq6	NP_001285673.1	50.617	486	227	2	1827	370	7	479	5.01e-151	471
comp98025_c0_seq6	NP_609032.1	50.617	486	227	2	1827	370	44	516	1.14e-150	471
comp98025_c0_seq6	NP_609080.1	41.357	457	264	3	4420	3050	196	648	1.23e-80	282
comp98025_c0_seq6	NP_723224.2	41.357	457	264	3	4420	3050	203	655	1.40e-80	282
comp98025_c0_seq6	NP_723183.1	50.617	486	227	2	1827	370	7	479	5.01e-151	471
comp98025_c0_seq6	NP_001285673.1	50.617	486	227	2	1827	370	7	479	5.01e-151	471
comp98025_c0_seq6	NP_609032.1	50.617	486	227	2	1827	370	44	516	1.14e-150	471
comp98025_c0_seq6	NP_609080.1	41.357	457	264	3	4420	3050	196	648	1.23e-80	282
comp98025_c0_seq6	NP_723224.2	41.357	457	264	3	4420	3050	203	655	1.40e-80	282
comp98025_c0_seq6	NP_723183.1	50.617	486	227	2	1827	370	7	479	5.01e-151	471
comp98025_c0_seq6	NP_001285673.1	50.617	486	227	2	1827	370	7	479	5.01e-151	471
comp98025_c0_seq6	NP_609032.1	50.617	486	227	2	1827	370	44	516	1.14e-150	471
comp98025_c0_seq6	NP_609080.1	41.357	457	264	3	4420	3050	196	648	1.23e-80	282
comp98025_c0_seq6	NP_723224.2	41.357	457	264	3	4420	3050	203	655	1.40e-80	282
comp98025_c0_seq7	NP_723183.1	50.617	486	227	2	1827	370	7	479	4.28e-151	471
comp98025_c0_seq7	NP_001285673.1	50.617	486	227	2	1827	370	7	479	4.28e-151	471
comp98025_c0_seq7	NP_609032.1	50.617	486	227	2	1827	370	44	516	9.70e-151	471
comp98025_c0_seq7	NP_609080.1	41.357	457	264	3	4420	3050	196	648	1.21e-80	282
comp98025_c0_seq7	NP_723224.2	41.357	457	264	3	4420	3050	203	655	1.38e-80	282
comp98025_c0_seq7	NP_723183.1	50.617	486	227	2	1827	370	7	479	4.28e-151	471
comp98025_c0_seq7	NP_001285673.1	50.617	486	227	2	1827	370	7	479	4.28e-151	471
comp98025_c0_seq7	NP_609032.1	50.617	486	227	2	1827	370	44	516	9.70e-151	471
comp98025_c0_seq7	NP_609080.1	41.357	457	264	3	4420	3050	196	648	1.21e-80	282
comp98025_c0_seq7	NP_723224.2	41.357	457	264	3	4420	3050	203	655	1.38e-80	282
comp98025_c0_seq7	NP_723183.1	50.617	486	227	2	1827	370	7	479	4.28e-151	471
comp98025_c0_seq7	NP_001285673.1	50.617	486	227	2	1827	370	7	479	4.28e-151	471
comp98025_c0_seq7	NP_609032.1	50.617	486	227	2	1827	370	44	516	9.70e-151	471
comp98025_c0_seq7	NP_609080.1	41.357	457	264	3	4420	3050	196	648	1.21e-80	282
comp98025_c0_seq7	NP_723224.2	41.357	457	264	3	4420	3050	203	655	1.38e-80	282
comp98025_c0_seq7	NP_723183.1	50.617	486	227	2	1827	370	7	479	4.28e-151	471
comp98025_c0_seq7	NP_001285673.1	50.617	486	227	2	1827	370	7	479	4.28e-151	471
comp98025_c0_seq7	NP_609032.1	50.617	486	227	2	1827	370	44	516	9.70e-151	471
comp98025_c0_seq7	NP_609080.1	41.357	457	264	3	4420	3050	196	648	1.21e-80	282
comp98025_c0_seq7	NP_723224.2	41.357	457	264	3	4420	3050	203	655	1.38e-80	282
comp98025_c0_seq8	NP_723183.1	50.617	486	227	2	1827	370	7	479	6.83e-151	471
comp98025_c0_seq8	NP_001285673.1	50.617	486	227	2	1827	370	7	479	6.83e-151	471
comp98025_c0_seq8	NP_609032.1	50.617	486	227	2	1827	370	44	516	1.55e-150	471
comp98025_c0_seq8	NP_609080.1	40.714	420	246	2	4485	3226	196	612	5.61e-78	275
comp98025_c0_seq8	NP_723224.2	40.714	420	246	2	4485	3226	203	619	1.01e-77	274
comp98025_c0_seq8	NP_723183.1	50.617	486	227	2	1827	370	7	479	6.83e-151	471
comp98025_c0_seq8	NP_001285673.1	50.617	486	227	2	1827	370	7	479	6.83e-151	471
comp98025_c0_seq8	NP_609032.1	50.617	486	227	2	1827	370	44	516	1.55e-150	471
comp98025_c0_seq8	NP_609080.1	40.714	420	246	2	4485	3226	196	612	5.61e-78	275
comp98025_c0_seq8	NP_723224.2	40.714	420	246	2	4485	3226	203	619	1.01e-77	274
comp98025_c0_seq8	NP_723183.1	50.617	486	227	2	1827	370	7	479	6.83e-151	471
comp98025_c0_seq8	NP_001285673.1	50.617	486	227	2	1827	370	7	479	6.83e-151	471
comp98025_c0_seq8	NP_609032.1	50.617	486	227	2	1827	370	44	516	1.55e-150	471
comp98025_c0_seq8	NP_609080.1	40.714	420	246	2	4485	3226	196	612	5.61e-78	275
comp98025_c0_seq8	NP_723224.2	40.714	420	246	2	4485	3226	203	619	1.01e-77	274
comp98025_c0_seq8	NP_723183.1	50.617	486	227	2	1827	370	7	479	6.83e-151	471
comp98025_c0_seq8	NP_001285673.1	50.617	486	227	2	1827	370	7	479	6.83e-151	471
comp98025_c0_seq8	NP_609032.1	50.617	486	227	2	1827	370	44	516	1.55e-150	471
comp98025_c0_seq8	NP_609080.1	40.714	420	246	2	4485	3226	196	612	5.61e-78	275
comp98025_c0_seq8	NP_723224.2	40.714	420	246	2	4485	3226	203	619	1.01e-77	274
comp98123_c0_seq1	NP_723183.1	50.617	486	227	2	3001	4458	7	479	3.81e-151	471
comp98123_c0_seq1	NP_001285673.1	50.617	486	227	2	3001	4458	7	479	3.81e-151	471
comp98123_c0_seq1	NP_609032.1	50.617	486	227	2	3001	4458	44	516	8.63e-151	471
comp98123_c0_seq1	NP_609080.1	41.357	457	264	3	408	1778	196	648	1.19e-80	282
comp98123_c0_seq1	NP_723224.2	41.357	457	264	3	408	1778	203	655	1.36e-80	282
comp98123_c0_seq1	NP_723183.1	50.617	486	227	2	3001	4458	7	479	3.81e-151	471
comp98123_c0_seq1	NP_001285673.1	50.617	486	227	2	3001	4458	7	479	3.81e-151	471
comp98123_c0_seq1	NP_609032.1	50.617	486	227	2	3001	4458	44	516	8.63e-151	471
comp98123_c0_seq1	NP_609080.1	41.357	457	264	3	408	1778	196	648	1.19e-80	282
comp98123_c0_seq1	NP_723224.2	41.357	457	264	3	408	1778	203	655	1.36e-80	282
comp98123_c0_seq1	NP_723183.1	50.617	486	227	2	3001	4458	7	479	3.81e-151	471
comp98123_c0_seq1	NP_001285673.1	50.617	486	227	2	3001	4458	7	479	3.81e-151	471
comp98123_c0_seq1	NP_609032.1	50.617	486	227	2	3001	4458	44	516	8.63e-151	471
comp98123_c0_seq1	NP_609080.1	41.357	457	264	3	408	1778	196	648	1.19e-80	282
comp98123_c0_seq1	NP_723224.2	41.357	457	264	3	408	1778	203	655	1.36e-80	282
comp98123_c0_seq1	NP_723183.1	50.617	486	227	2	3001	4458	7	479	3.81e-151	471
comp98123_c0_seq1	NP_001285673.1	50.617	486	227	2	3001	4458	7	479	3.81e-151	471
comp98123_c0_seq1	NP_609032.1	50.617	486	227	2	3001	4458	44	516	8.63e-151	471
comp98123_c0_seq1	NP_609080.1	41.357	457	264	3	408	1778	196	648	1.19e-80	282
comp98123_c0_seq1	NP_723224.2	41.357	457	264	3	408	1778	203	655	1.36e-80	282
comp98123_c0_seq3	NP_723183.1	50.617	486	227	2	3032	4489	7	479	4.40e-151	471
comp98123_c0_seq3	NP_001285673.1	50.617	486	227	2	3032	4489	7	479	4.40e-151	471
comp98123_c0_seq3	NP_609032.1	50.617	486	227	2	3032	4489	44	516	9.98e-151	471
comp98123_c0_seq3	NP_609080.1	40.714	420	246	2	374	1633	196	612	5.40e-78	275
comp98123_c0_seq3	NP_723224.2	40.714	420	246	2	374	1633	203	619	9.73e-78	274
comp98123_c0_seq3	NP_723183.1	50.617	486	227	2	3032	4489	7	479	4.40e-151	471
comp98123_c0_seq3	NP_001285673.1	50.617	486	227	2	3032	4489	7	479	4.40e-151	471
comp98123_c0_seq3	NP_609032.1	50.617	486	227	2	3032	4489	44	516	9.98e-151	471
comp98123_c0_seq3	NP_609080.1	40.714	420	246	2	374	1633	196	612	5.40e-78	275
comp98123_c0_seq3	NP_723224.2	40.714	420	246	2	374	1633	203	619	9.73e-78	274
comp98123_c0_seq3	NP_723183.1	50.617	486	227	2	3032	4489	7	479	4.40e-151	471
comp98123_c0_seq3	NP_001285673.1	50.617	486	227	2	3032	4489	7	479	4.40e-151	471
comp98123_c0_seq3	NP_609032.1	50.617	486	227	2	3032	4489	44	516	9.98e-151	471
comp98123_c0_seq3	NP_609080.1	40.714	420	246	2	374	1633	196	612	5.40e-78	275
comp98123_c0_seq3	NP_723224.2	40.714	420	246	2	374	1633	203	619	9.73e-78	274
comp98123_c0_seq3	NP_723183.1	50.617	486	227	2	3032	4489	7	479	4.40e-151	471
comp98123_c0_seq3	NP_001285673.1	50.617	486	227	2	3032	4489	7	479	4.40e-151	471
comp98123_c0_seq3	NP_609032.1	50.617	486	227	2	3032	4489	44	516	9.98e-151	471
comp98123_c0_seq3	NP_609080.1	40.714	420	246	2	374	1633	196	612	5.40e-78	275
comp98123_c0_seq3	NP_723224.2	40.714	420	246	2	374	1633	203	619	9.73e-78	274
comp98123_c0_seq5	NP_723183.1	50.617	486	227	2	2967	4424	7	479	3.54e-151	471
comp98123_c0_seq5	NP_001285673.1	50.617	486	227	2	2967	4424	7	479	3.54e-151	471
comp98123_c0_seq5	NP_609032.1	50.617	486	227	2	2967	4424	44	516	8.02e-151	471
comp98123_c0_seq5	NP_609080.1	41.357	457	264	3	374	1744	196	648	1.19e-80	282
comp98123_c0_seq5	NP_723224.2	41.357	457	264	3	374	1744	203	655	1.35e-80	282
comp98123_c0_seq5	NP_723183.1	50.617	486	227	2	2967	4424	7	479	3.54e-151	471
comp98123_c0_seq5	NP_001285673.1	50.617	486	227	2	2967	4424	7	479	3.54e-151	471
comp98123_c0_seq5	NP_609032.1	50.617	486	227	2	2967	4424	44	516	8.02e-151	471
comp98123_c0_seq5	NP_609080.1	41.357	457	264	3	374	1744	196	648	1.19e-80	282
comp98123_c0_seq5	NP_723224.2	41.357	457	264	3	374	1744	203	655	1.35e-80	282
comp98123_c0_seq5	NP_723183.1	50.617	486	227	2	2967	4424	7	479	3.54e-151	471
comp98123_c0_seq5	NP_001285673.1	50.617	486	227	2	2967	4424	7	479	3.54e-151	471
comp98123_c0_seq5	NP_609032.1	50.617	486	227	2	2967	4424	44	516	8.02e-151	471
comp98123_c0_seq5	NP_609080.1	41.357	457	264	3	374	1744	196	648	1.19e-80	282
comp98123_c0_seq5	NP_723224.2	41.357	457	264	3	374	1744	203	655	1.35e-80	282
comp98123_c0_seq5	NP_723183.1	50.617	486	227	2	2967	4424	7	479	3.54e-151	471
comp98123_c0_seq5	NP_001285673.1	50.617	486	227	2	2967	4424	7	479	3.54e-151	471
comp98123_c0_seq5	NP_609032.1	50.617	486	227	2	2967	4424	44	516	8.02e-151	471
comp98123_c0_seq5	NP_609080.1	41.357	457	264	3	374	1744	196	648	1.19e-80	282
comp98123_c0_seq5	NP_723224.2	41.357	457	264	3	374	1744	203	655	1.35e-80	282
comp98123_c0_seq8	NP_723183.1	50.617	486	227	2	2967	4424	7	479	3.19e-151	471
comp98123_c0_seq8	NP_001285673.1	50.617	486	227	2	2967	4424	7	479	3.19e-151	471
comp98123_c0_seq8	NP_609032.1	50.617	486	227	2	2967	4424	44	516	7.23e-151	471
comp98123_c0_seq8	NP_609080.1	41.357	457	264	3	374	1744	196	648	1.17e-80	282
comp98123_c0_seq8	NP_723224.2	41.357	457	264	3	374	1744	203	655	1.34e-80	282
comp98123_c0_seq8	NP_723183.1	50.617	486	227	2	2967	4424	7	479	3.19e-151	471
comp98123_c0_seq8	NP_001285673.1	50.617	486	227	2	2967	4424	7	479	3.19e-151	471
comp98123_c0_seq8	NP_609032.1	50.617	486	227	2	2967	4424	44	516	7.23e-151	471
comp98123_c0_seq8	NP_609080.1	41.357	457	264	3	374	1744	196	648	1.17e-80	282
comp98123_c0_seq8	NP_723224.2	41.357	457	264	3	374	1744	203	655	1.34e-80	282
comp98123_c0_seq8	NP_723183.1	50.617	486	227	2	2967	4424	7	479	3.19e-151	471
comp98123_c0_seq8	NP_001285673.1	50.617	486	227	2	2967	4424	7	479	3.19e-151	471
comp98123_c0_seq8	NP_609032.1	50.617	486	227	2	2967	4424	44	516	7.23e-151	471
comp98123_c0_seq8	NP_609080.1	41.357	457	264	3	374	1744	196	648	1.17e-80	282
comp98123_c0_seq8	NP_723224.2	41.357	457	264	3	374	1744	203	655	1.34e-80	282
comp98123_c0_seq8	NP_723183.1	50.617	486	227	2	2967	4424	7	479	3.19e-151	471
comp98123_c0_seq8	NP_001285673.1	50.617	486	227	2	2967	4424	7	479	3.19e-151	471
comp98123_c0_seq8	NP_609032.1	50.617	486	227	2	2967	4424	44	516	7.23e-151	471
comp98123_c0_seq8	NP_609080.1	41.357	457	264	3	374	1744	196	648	1.17e-80	282
comp98123_c0_seq8	NP_723224.2	41.357	457	264	3	374	1744	203	655	1.34e-80	282
comp98123_c0_seq9	NP_723183.1	50.617	486	227	2	3066	4523	7	479	5.69e-151	471
comp98123_c0_seq9	NP_001285673.1	50.617	486	227	2	3066	4523	7	479	5.69e-151	471
comp98123_c0_seq9	NP_609032.1	50.617	486	227	2	3066	4523	44	516	1.29e-150	471
comp98123_c0_seq9	NP_609080.1	40.714	420	246	2	408	1667	196	612	5.52e-78	275
comp98123_c0_seq9	NP_723224.2	40.714	420	246	2	408	1667	203	619	9.96e-78	274
comp98123_c0_seq9	NP_723183.1	50.617	486	227	2	3066	4523	7	479	5.69e-151	471
comp98123_c0_seq9	NP_001285673.1	50.617	486	227	2	3066	4523	7	479	5.69e-151	471
comp98123_c0_seq9	NP_609032.1	50.617	486	227	2	3066	4523	44	516	1.29e-150	471
comp98123_c0_seq9	NP_609080.1	40.714	420	246	2	408	1667	196	612	5.52e-78	275
comp98123_c0_seq9	NP_723224.2	40.714	420	246	2	408	1667	203	619	9.96e-78	274
comp98123_c0_seq9	NP_723183.1	50.617	486	227	2	3066	4523	7	479	5.69e-151	471
comp98123_c0_seq9	NP_001285673.1	50.617	486	227	2	3066	4523	7	479	5.69e-151	471
comp98123_c0_seq9	NP_609032.1	50.617	486	227	2	3066	4523	44	516	1.29e-150	471
comp98123_c0_seq9	NP_609080.1	40.714	420	246	2	408	1667	196	612	5.52e-78	275
comp98123_c0_seq9	NP_723224.2	40.714	420	246	2	408	1667	203	619	9.96e-78	274
comp98123_c0_seq9	NP_723183.1	50.617	486	227	2	3066	4523	7	479	5.69e-151	471
comp98123_c0_seq9	NP_001285673.1	50.617	486	227	2	3066	4523	7	479	5.69e-151	471
comp98123_c0_seq9	NP_609032.1	50.617	486	227	2	3066	4523	44	516	1.29e-150	471
comp98123_c0_seq9	NP_609080.1	40.714	420	246	2	408	1667	196	612	5.52e-78	275
comp98123_c0_seq9	NP_723224.2	40.714	420	246	2	408	1667	203	619	9.96e-78	274
comp98123_c0_seq10	NP_723183.1	50.617	486	227	2	3001	4458	7	479	4.22e-151	471
comp98123_c0_seq10	NP_001285673.1	50.617	486	227	2	3001	4458	7	479	4.22e-151	471
comp98123_c0_seq10	NP_609032.1	50.617	486	227	2	3001	4458	44	516	9.56e-151	471
comp98123_c0_seq10	NP_609080.1	41.357	457	264	3	408	1778	196	648	1.21e-80	282
comp98123_c0_seq10	NP_723224.2	41.357	457	264	3	408	1778	203	655	1.38e-80	282
comp98123_c0_seq10	NP_723183.1	50.617	486	227	2	3001	4458	7	479	4.22e-151	471
comp98123_c0_seq10	NP_001285673.1	50.617	486	227	2	3001	4458	7	479	4.22e-151	471
comp98123_c0_seq10	NP_609032.1	50.617	486	227	2	3001	4458	44	516	9.56e-151	471
comp98123_c0_seq10	NP_609080.1	41.357	457	264	3	408	1778	196	648	1.21e-80	282
comp98123_c0_seq10	NP_723224.2	41.357	457	264	3	408	1778	203	655	1.38e-80	282
comp98123_c0_seq10	NP_723183.1	50.617	486	227	2	3001	4458	7	479	4.22e-151	471
comp98123_c0_seq10	NP_001285673.1	50.617	486	227	2	3001	4458	7	479	4.22e-151	471
comp98123_c0_seq10	NP_609032.1	50.617	486	227	2	3001	4458	44	516	9.56e-151	471
comp98123_c0_seq10	NP_609080.1	41.357	457	264	3	408	1778	196	648	1.21e-80	282
comp98123_c0_seq10	NP_723224.2	41.357	457	264	3	408	1778	203	655	1.38e-80	282
comp98123_c0_seq10	NP_723183.1	50.617	486	227	2	3001	4458	7	479	4.22e-151	471
comp98123_c0_seq10	NP_001285673.1	50.617	486	227	2	3001	4458	7	479	4.22e-151	471
comp98123_c0_seq10	NP_609032.1	50.617	486	227	2	3001	4458	44	516	9.56e-151	471
comp98123_c0_seq10	NP_609080.1	41.357	457	264	3	408	1778	196	648	1.21e-80	282
comp98123_c0_seq10	NP_723224.2	41.357	457	264	3	408	1778	203	655	1.38e-80	282
comp98123_c0_seq14	NP_723183.1	50.617	486	227	2	3066	4523	7	479	5.16e-151	471
comp98123_c0_seq14	NP_001285673.1	50.617	486	227	2	3066	4523	7	479	5.16e-151	471
comp98123_c0_seq14	NP_609032.1	50.617	486	227	2	3066	4523	44	516	1.17e-150	471
comp98123_c0_seq14	NP_609080.1	40.714	420	246	2	408	1667	196	612	5.48e-78	275
comp98123_c0_seq14	NP_723224.2	40.714	420	246	2	408	1667	203	619	9.87e-78	274
comp98123_c0_seq14	NP_723183.1	50.617	486	227	2	3066	4523	7	479	5.16e-151	471
comp98123_c0_seq14	NP_001285673.1	50.617	486	227	2	3066	4523	7	479	5.16e-151	471
comp98123_c0_seq14	NP_609032.1	50.617	486	227	2	3066	4523	44	516	1.17e-150	471
comp98123_c0_seq14	NP_609080.1	40.714	420	246	2	408	1667	196	612	5.48e-78	275
comp98123_c0_seq14	NP_723224.2	40.714	420	246	2	408	1667	203	619	9.87e-78	274
comp98123_c0_seq14	NP_723183.1	50.617	486	227	2	3066	4523	7	479	5.16e-151	471
comp98123_c0_seq14	NP_001285673.1	50.617	486	227	2	3066	4523	7	479	5.16e-151	471
comp98123_c0_seq14	NP_609032.1	50.617	486	227	2	3066	4523	44	516	1.17e-150	471
comp98123_c0_seq14	NP_609080.1	40.714	420	246	2	408	1667	196	612	5.48e-78	275
comp98123_c0_seq14	NP_723224.2	40.714	420	246	2	408	1667	203	619	9.87e-78	274
comp98123_c0_seq14	NP_723183.1	50.617	486	227	2	3066	4523	7	479	5.16e-151	471
comp98123_c0_seq14	NP_001285673.1	50.617	486	227	2	3066	4523	7	479	5.16e-151	471
comp98123_c0_seq14	NP_609032.1	50.617	486	227	2	3066	4523	44	516	1.17e-150	471
comp98123_c0_seq14	NP_609080.1	40.714	420	246	2	408	1667	196	612	5.48e-78	275
comp98123_c0_seq14	NP_723224.2	40.714	420	246	2	408	1667	203	619	9.87e-78	274
comp98123_c0_seq16	NP_723183.1	50.617	486	227	2	3032	4489	7	479	4.87e-151	471
comp98123_c0_seq16	NP_001285673.1	50.617	486	227	2	3032	4489	7	479	4.87e-151	471
comp98123_c0_seq16	NP_609032.1	50.617	486	227	2	3032	4489	44	516	1.10e-150	471
comp98123_c0_seq16	NP_609080.1	40.714	420	246	2	374	1633	196	612	5.45e-78	275
comp98123_c0_seq16	NP_723224.2	40.714	420	246	2	374	1633	203	619	9.82e-78	274
comp98123_c0_seq16	NP_723183.1	50.617	486	227	2	3032	4489	7	479	4.87e-151	471
comp98123_c0_seq16	NP_001285673.1	50.617	486	227	2	3032	4489	7	479	4.87e-151	471
comp98123_c0_seq16	NP_609032.1	50.617	486	227	2	3032	4489	44	516	1.10e-150	471
comp98123_c0_seq16	NP_609080.1	40.714	420	246	2	374	1633	196	612	5.45e-78	275
comp98123_c0_seq16	NP_723224.2	40.714	420	246	2	374	1633	203	619	9.82e-78	274
comp98123_c0_seq16	NP_723183.1	50.617	486	227	2	3032	4489	7	479	4.87e-151	471
comp98123_c0_seq16	NP_001285673.1	50.617	486	227	2	3032	4489	7	479	4.87e-151	471
comp98123_c0_seq16	NP_609032.1	50.617	486	227	2	3032	4489	44	516	1.10e-150	471
comp98123_c0_seq16	NP_609080.1	40.714	420	246	2	374	1633	196	612	5.45e-78	275
comp98123_c0_seq16	NP_723224.2	40.714	420	246	2	374	1633	203	619	9.82e-78	274
comp98123_c0_seq16	NP_723183.1	50.617	486	227	2	3032	4489	7	479	4.87e-151	471
comp98123_c0_seq16	NP_001285673.1	50.617	486	227	2	3032	4489	7	479	4.87e-151	471
comp98123_c0_seq16	NP_609032.1	50.617	486	227	2	3032	4489	44	516	1.10e-150	471
comp98123_c0_seq16	NP_609080.1	40.714	420	246	2	374	1633	196	612	5.45e-78	275
comp98123_c0_seq16	NP_723224.2	40.714	420	246	2	374	1633	203	619	9.82e-78	274
comp100575_c0_seq1	NP_001163399.1	38.213	403	227	10	252	1433	106	495	2.74e-77	251
comp100575_c0_seq1	NP_729469.2	38.213	403	227	10	252	1433	108	497	2.95e-77	251
comp100575_c0_seq1	NP_001163400.1	38.213	403	227	10	252	1433	113	502	3.87e-77	251
comp100575_c0_seq1	NP_648300.3	38.213	403	227	10	252	1433	115	504	4.29e-77	251
comp100575_c0_seq1	NP_001163399.1	38.213	403	227	10	252	1433	106	495	2.74e-77	251
comp100575_c0_seq1	NP_729469.2	38.213	403	227	10	252	1433	108	497	2.95e-77	251
comp100575_c0_seq1	NP_001163400.1	38.213	403	227	10	252	1433	113	502	3.87e-77	251
comp100575_c0_seq1	NP_648300.3	38.213	403	227	10	252	1433	115	504	4.29e-77	251
comp100575_c0_seq1	NP_001163399.1	38.213	403	227	10	252	1433	106	495	2.74e-77	251
comp100575_c0_seq1	NP_729469.2	38.213	403	227	10	252	1433	108	497	2.95e-77	251
comp100575_c0_seq1	NP_001163400.1	38.213	403	227	10	252	1433	113	502	3.87e-77	251
comp100575_c0_seq1	NP_648300.3	38.213	403	227	10	252	1433	115	504	4.29e-77	251
comp100575_c0_seq1	NP_001163399.1	38.213	403	227	10	252	1433	106	495	2.74e-77	251
comp100575_c0_seq1	NP_729469.2	38.213	403	227	10	252	1433	108	497	2.95e-77	251
comp100575_c0_seq1	NP_001163400.1	38.213	403	227	10	252	1433	113	502	3.87e-77	251
comp100575_c0_seq1	NP_648300.3	38.213	403	227	10	252	1433	115	504	4.29e-77	251
comp100677_c0_seq1	NP_001163399.1	38.213	403	227	10	1238	57	106	495	1.29e-77	252
comp100677_c0_seq1	NP_729469.2	38.213	403	227	10	1238	57	108	497	1.42e-77	252
comp100677_c0_seq1	NP_001163400.1	38.213	403	227	10	1238	57	113	502	1.86e-77	252
comp100677_c0_seq1	NP_648300.3	38.213	403	227	10	1238	57	115	504	2.42e-77	251
comp100677_c0_seq1	NP_001163399.1	38.213	403	227	10	1238	57	106	495	1.29e-77	252
comp100677_c0_seq1	NP_729469.2	38.213	403	227	10	1238	57	108	497	1.42e-77	252
comp100677_c0_seq1	NP_001163400.1	38.213	403	227	10	1238	57	113	502	1.86e-77	252
comp100677_c0_seq1	NP_648300.3	38.213	403	227	10	1238	57	115	504	2.42e-77	251
comp100677_c0_seq1	NP_001163399.1	38.213	403	227	10	1238	57	106	495	1.29e-77	252
comp100677_c0_seq1	NP_729469.2	38.213	403	227	10	1238	57	108	497	1.42e-77	252
comp100677_c0_seq1	NP_001163400.1	38.213	403	227	10	1238	57	113	502	1.86e-77	252
comp100677_c0_seq1	NP_648300.3	38.213	403	227	10	1238	57	115	504	2.42e-77	251
comp100677_c0_seq1	NP_001163399.1	38.213	403	227	10	1238	57	106	495	1.29e-77	252
comp100677_c0_seq1	NP_729469.2	38.213	403	227	10	1238	57	108	497	1.42e-77	252
comp100677_c0_seq1	NP_001163400.1	38.213	403	227	10	1238	57	113	502	1.86e-77	252
comp100677_c0_seq1	NP_648300.3	38.213	403	227	10	1238	57	115	504	2.42e-77	251
comp114132_c0_seq1	NP_611208.1	40.517	232	128	4	68	745	30	257	4.61e-50	166
comp114132_c0_seq1	NP_001286525.1	40.517	232	128	4	68	745	30	257	4.61e-50	166
comp114132_c0_seq1	NP_001261049.1	40.517	232	128	4	68	745	30	257	2.10e-49	166
comp114132_c0_seq1	NP_733068.2	35.652	230	138	4	98	769	42	267	1.60e-40	141
comp114132_c0_seq1	NP_995970.1	24.747	198	114	6	185	718	121	303	1.46e-07	52.0
comp114132_c0_seq1	NP_611208.1	40.517	232	128	4	68	745	30	257	4.61e-50	166
comp114132_c0_seq1	NP_001286525.1	40.517	232	128	4	68	745	30	257	4.61e-50	166
comp114132_c0_seq1	NP_001261049.1	40.517	232	128	4	68	745	30	257	2.10e-49	166
comp114132_c0_seq1	NP_733068.2	35.652	230	138	4	98	769	42	267	1.60e-40	141
comp114132_c0_seq1	NP_995970.1	24.747	198	114	6	185	718	121	303	1.46e-07	52.0
comp114132_c0_seq1	NP_611208.1	40.517	232	128	4	68	745	30	257	4.61e-50	166
comp114132_c0_seq1	NP_001286525.1	40.517	232	128	4	68	745	30	257	4.61e-50	166
comp114132_c0_seq1	NP_001261049.1	40.517	232	128	4	68	745	30	257	2.10e-49	166
comp114132_c0_seq1	NP_733068.2	35.652	230	138	4	98	769	42	267	1.60e-40	141
comp114132_c0_seq1	NP_995970.1	24.747	198	114	6	185	718	121	303	1.46e-07	52.0
comp114132_c0_seq1	NP_611208.1	40.517	232	128	4	68	745	30	257	4.61e-50	166
comp114132_c0_seq1	NP_001286525.1	40.517	232	128	4	68	745	30	257	4.61e-50	166
comp114132_c0_seq1	NP_001261049.1	40.517	232	128	4	68	745	30	257	2.10e-49	166
comp114132_c0_seq1	NP_733068.2	35.652	230	138	4	98	769	42	267	1.60e-40	141
comp114132_c0_seq1	NP_995970.1	24.747	198	114	6	185	718	121	303	1.46e-07	52.0
comp114132_c0_seq1	NP_611208.1	40.517	232	128	4	68	745	30	257	4.61e-50	166
comp114132_c0_seq1	NP_001286525.1	40.517	232	128	4	68	745	30	257	4.61e-50	166
comp114132_c0_seq1	NP_001261049.1	40.517	232	128	4	68	745	30	257	2.10e-49	166
comp114132_c0_seq1	NP_733068.2	35.652	230	138	4	98	769	42	267	1.60e-40	141
comp114132_c0_seq1	NP_995970.1	24.747	198	114	6	185	718	121	303	1.46e-07	52.0
comp115333_c0_seq1	NP_523899.1	77.037	135	31	0	1	405	374	508	1.34e-69	222
comp115333_c0_seq1	NP_001261362.1	77.037	135	31	0	1	405	374	508	1.34e-69	222
comp115333_c0_seq1	NP_651601.1	51.111	135	63	2	1	405	436	567	2.83e-33	123
comp115333_c0_seq1	NP_477439.2	32.394	142	87	4	1	405	379	518	7.63e-16	73.2
comp115333_c0_seq1	NP_001260726.1	32.394	142	87	4	1	405	379	518	7.63e-16	73.2
comp115333_c0_seq1	NP_523899.1	77.037	135	31	0	1	405	374	508	1.34e-69	222
comp115333_c0_seq1	NP_001261362.1	77.037	135	31	0	1	405	374	508	1.34e-69	222
comp115333_c0_seq1	NP_651601.1	51.111	135	63	2	1	405	436	567	2.83e-33	123
comp115333_c0_seq1	NP_477439.2	32.394	142	87	4	1	405	379	518	7.63e-16	73.2
comp115333_c0_seq1	NP_001260726.1	32.394	142	87	4	1	405	379	518	7.63e-16	73.2
comp115333_c0_seq1	NP_523899.1	77.037	135	31	0	1	405	374	508	1.34e-69	222
comp115333_c0_seq1	NP_001261362.1	77.037	135	31	0	1	405	374	508	1.34e-69	222
comp115333_c0_seq1	NP_651601.1	51.111	135	63	2	1	405	436	567	2.83e-33	123
comp115333_c0_seq1	NP_477439.2	32.394	142	87	4	1	405	379	518	7.63e-16	73.2
comp115333_c0_seq1	NP_001260726.1	32.394	142	87	4	1	405	379	518	7.63e-16	73.2
comp119539_c0_seq1	NP_608827.1	50.769	130	63	1	389	3	318	447	2.40e-37	134
comp119539_c0_seq1	NP_650760.1	28.571	84	54	1	242	9	205	288	8.57e-04	38.5
comp120984_c0_seq1	NP_524675.1	60.215	93	35	1	306	28	470	560	5.06e-32	117
comp125273_c0_seq1	NP_524675.1	51.154	260	106	5	6	761	314	560	1.71e-87	271
comp126189_c0_seq1	NP_001163400.1	42.683	82	44	1	12	248	92	173	1.51e-15	70.1
comp126189_c0_seq1	NP_001163399.1	42.683	82	44	1	12	248	85	166	1.57e-15	70.1
comp126189_c0_seq1	NP_648300.3	41.667	84	44	1	12	248	92	175	2.77e-15	69.3
comp126189_c0_seq1	NP_729469.2	41.667	84	44	1	12	248	85	168	2.82e-15	69.3
comp126189_c0_seq1	NP_001163400.1	42.683	82	44	1	12	248	92	173	1.51e-15	70.1
comp126189_c0_seq1	NP_001163399.1	42.683	82	44	1	12	248	85	166	1.57e-15	70.1
comp126189_c0_seq1	NP_648300.3	41.667	84	44	1	12	248	92	175	2.77e-15	69.3
comp126189_c0_seq1	NP_729469.2	41.667	84	44	1	12	248	85	168	2.82e-15	69.3
comp126189_c0_seq1	NP_001163400.1	42.683	82	44	1	12	248	92	173	1.51e-15	70.1
comp126189_c0_seq1	NP_001163399.1	42.683	82	44	1	12	248	85	166	1.57e-15	70.1
comp126189_c0_seq1	NP_648300.3	41.667	84	44	1	12	248	92	175	2.77e-15	69.3
comp126189_c0_seq1	NP_729469.2	41.667	84	44	1	12	248	85	168	2.82e-15	69.3
comp126189_c0_seq1	NP_001163400.1	42.683	82	44	1	12	248	92	173	1.51e-15	70.1
comp126189_c0_seq1	NP_001163399.1	42.683	82	44	1	12	248	85	166	1.57e-15	70.1
comp126189_c0_seq1	NP_648300.3	41.667	84	44	1	12	248	92	175	2.77e-15	69.3
comp126189_c0_seq1	NP_729469.2	41.667	84	44	1	12	248	85	168	2.82e-15	69.3
comp129600_c0_seq1	NP_524675.1	42.958	142	73	2	7	408	102	243	2.98e-29	111
comp129888_c0_seq1	NP_524674.1	46.552	58	27	2	173	3	43	97	5.51e-09	50.8
comp129888_c0_seq1	NP_524848.1	45.098	51	24	2	152	3	139	186	2.83e-06	43.1
comp129888_c0_seq1	NP_727350.1	45.098	51	24	2	152	3	46	93	2.83e-06	43.1
comp129888_c0_seq1	NP_001259384.1	45.098	51	24	2	152	3	46	93	2.83e-06	43.1
comp129888_c0_seq1	NP_733151.2	34.545	55	34	1	215	57	63	117	5.19e-05	39.7
comp129888_c0_seq1	NP_524674.1	46.552	58	27	2	173	3	43	97	5.51e-09	50.8
comp129888_c0_seq1	NP_524848.1	45.098	51	24	2	152	3	139	186	2.83e-06	43.1
comp129888_c0_seq1	NP_727350.1	45.098	51	24	2	152	3	46	93	2.83e-06	43.1
comp129888_c0_seq1	NP_001259384.1	45.098	51	24	2	152	3	46	93	2.83e-06	43.1
comp129888_c0_seq1	NP_733151.2	34.545	55	34	1	215	57	63	117	5.19e-05	39.7
comp129888_c0_seq1	NP_524674.1	46.552	58	27	2	173	3	43	97	5.51e-09	50.8
comp129888_c0_seq1	NP_524848.1	45.098	51	24	2	152	3	139	186	2.83e-06	43.1
comp129888_c0_seq1	NP_727350.1	45.098	51	24	2	152	3	46	93	2.83e-06	43.1
comp129888_c0_seq1	NP_001259384.1	45.098	51	24	2	152	3	46	93	2.83e-06	43.1
comp129888_c0_seq1	NP_733151.2	34.545	55	34	1	215	57	63	117	5.19e-05	39.7
comp132315_c0_seq1	NP_727350.1	33.981	103	63	3	12	311	243	343	9.86e-07	45.8
comp132315_c0_seq1	NP_001259384.1	33.981	103	63	3	12	311	243	343	9.86e-07	45.8
comp132315_c0_seq1	NP_524848.1	33.981	103	63	3	12	311	336	436	1.32e-06	45.4
comp132315_c0_seq1	NP_733151.2	32.394	71	48	0	87	299	311	381	4.41e-06	44.3
comp132315_c0_seq1	NP_727350.1	33.981	103	63	3	12	311	243	343	9.86e-07	45.8
comp132315_c0_seq1	NP_001259384.1	33.981	103	63	3	12	311	243	343	9.86e-07	45.8
comp132315_c0_seq1	NP_524848.1	33.981	103	63	3	12	311	336	436	1.32e-06	45.4
comp132315_c0_seq1	NP_733151.2	32.394	71	48	0	87	299	311	381	4.41e-06	44.3
comp132315_c0_seq1	NP_727350.1	33.981	103	63	3	12	311	243	343	9.86e-07	45.8
comp132315_c0_seq1	NP_001259384.1	33.981	103	63	3	12	311	243	343	9.86e-07	45.8
comp132315_c0_seq1	NP_524848.1	33.981	103	63	3	12	311	336	436	1.32e-06	45.4
comp132315_c0_seq1	NP_733151.2	32.394	71	48	0	87	299	311	381	4.41e-06	44.3
comp132750_c0_seq1	NP_524675.1	46.377	138	56	3	396	4	348	474	8.88e-39	137
comp135635_c0_seq1	NP_001163399.1	60.000	85	29	2	7	246	217	301	1.33e-28	106
comp135635_c0_seq1	NP_729469.2	60.000	85	29	2	7	246	219	303	1.37e-28	106
comp135635_c0_seq1	NP_648300.3	60.000	85	29	2	7	246	226	310	1.47e-28	106
comp135635_c0_seq1	NP_001163400.1	60.000	85	29	2	7	246	224	308	1.50e-28	106
comp135635_c0_seq1	NP_001163399.1	60.000	85	29	2	7	246	217	301	1.33e-28	106
comp135635_c0_seq1	NP_729469.2	60.000	85	29	2	7	246	219	303	1.37e-28	106
comp135635_c0_seq1	NP_648300.3	60.000	85	29	2	7	246	226	310	1.47e-28	106
comp135635_c0_seq1	NP_001163400.1	60.000	85	29	2	7	246	224	308	1.50e-28	106
comp135635_c0_seq1	NP_001163399.1	60.000	85	29	2	7	246	217	301	1.33e-28	106
comp135635_c0_seq1	NP_729469.2	60.000	85	29	2	7	246	219	303	1.37e-28	106
comp135635_c0_seq1	NP_648300.3	60.000	85	29	2	7	246	226	310	1.47e-28	106
comp135635_c0_seq1	NP_001163400.1	60.000	85	29	2	7	246	224	308	1.50e-28	106
comp135635_c0_seq1	NP_001163399.1	60.000	85	29	2	7	246	217	301	1.33e-28	106
comp135635_c0_seq1	NP_729469.2	60.000	85	29	2	7	246	219	303	1.37e-28	106
comp135635_c0_seq1	NP_648300.3	60.000	85	29	2	7	246	226	310	1.47e-28	106
comp135635_c0_seq1	NP_001163400.1	60.000	85	29	2	7	246	224	308	1.50e-28	106
comp136077_c0_seq1	NP_733151.2	43.038	158	88	2	3	473	189	345	2.22e-33	124
comp136077_c0_seq1	NP_727350.1	40.000	180	104	4	3	536	149	326	1.57e-32	121
comp136077_c0_seq1	NP_001259384.1	40.000	180	104	4	3	536	149	326	1.57e-32	121
comp136077_c0_seq1	NP_524848.1	40.000	180	104	4	3	536	242	419	3.46e-32	121
comp136077_c0_seq1	NP_524674.1	36.898	187	109	4	3	539	153	338	1.66e-23	96.7
comp136077_c0_seq1	NP_733151.2	43.038	158	88	2	3	473	189	345	2.22e-33	124
comp136077_c0_seq1	NP_727350.1	40.000	180	104	4	3	536	149	326	1.57e-32	121
comp136077_c0_seq1	NP_001259384.1	40.000	180	104	4	3	536	149	326	1.57e-32	121
comp136077_c0_seq1	NP_524848.1	40.000	180	104	4	3	536	242	419	3.46e-32	121
comp136077_c0_seq1	NP_524674.1	36.898	187	109	4	3	539	153	338	1.66e-23	96.7
comp136077_c0_seq1	NP_733151.2	43.038	158	88	2	3	473	189	345	2.22e-33	124
comp136077_c0_seq1	NP_727350.1	40.000	180	104	4	3	536	149	326	1.57e-32	121
comp136077_c0_seq1	NP_001259384.1	40.000	180	104	4	3	536	149	326	1.57e-32	121
comp136077_c0_seq1	NP_524848.1	40.000	180	104	4	3	536	242	419	3.46e-32	121
comp136077_c0_seq1	NP_524674.1	36.898	187	109	4	3	539	153	338	1.66e-23	96.7
comp136692_c0_seq1	NP_608694.2	56.716	67	23	2	203	3	1	61	1.93e-06	43.9
comp136692_c0_seq1	NP_001259946.1	56.716	67	23	2	203	3	1	61	1.93e-06	43.9
comp136692_c0_seq1	NP_001162768.1	55.224	67	25	2	203	3	1	62	1.38e-04	38.9
comp136692_c0_seq1	NP_001162767.1	80.000	20	4	0	62	3	43	62	1.97e-04	38.5
comp136692_c0_seq1	NP_001259588.1	55.224	67	25	2	203	3	1	62	2.09e-04	38.1
comp137585_c0_seq1	NP_524675.1	44.444	189	78	5	2	541	311	481	8.45e-48	163
comp138065_c0_seq1	NP_511061.1	70.312	128	38	0	384	1	59	186	1.64e-65	201
comp138065_c0_seq1	NP_001259274.1	70.312	128	38	0	384	1	59	186	1.64e-65	201
comp138065_c0_seq1	NP_001259273.1	70.312	128	38	0	384	1	59	186	1.64e-65	201
comp138065_c0_seq1	NP_001259272.1	70.312	128	38	0	384	1	59	186	1.64e-65	201
comp138065_c0_seq1	NP_728342.1	65.625	128	44	0	384	1	62	189	5.93e-63	194
comp139320_c0_seq1	NP_608827.1	41.791	67	32	1	1	180	213	279	8.71e-09	50.4
comp140955_c0_seq1	NP_608827.1	52.703	74	34	1	3	221	377	450	4.80e-18	77.0
comp143333_c0_seq1	NP_727350.1	36.923	65	38	2	186	1	8	72	2.29e-04	38.9
comp143333_c0_seq1	NP_001259384.1	36.923	65	38	2	186	1	8	72	2.29e-04	38.9
comp143333_c0_seq1	NP_524848.1	36.923	65	38	2	186	1	101	165	2.32e-04	38.9
comp143333_c0_seq1	NP_727350.1	36.923	65	38	2	186	1	8	72	2.29e-04	38.9
comp143333_c0_seq1	NP_001259384.1	36.923	65	38	2	186	1	8	72	2.29e-04	38.9
comp143333_c0_seq1	NP_524848.1	36.923	65	38	2	186	1	101	165	2.32e-04	38.9
comp143333_c0_seq1	NP_727350.1	36.923	65	38	2	186	1	8	72	2.29e-04	38.9
comp143333_c0_seq1	NP_001259384.1	36.923	65	38	2	186	1	8	72	2.29e-04	38.9
comp143333_c0_seq1	NP_524848.1	36.923	65	38	2	186	1	101	165	2.32e-04	38.9
comp144186_c0_seq1	NP_608827.1	40.000	75	41	1	2	214	178	252	1.18e-11	58.5
comp144891_c0_seq1	NP_648300.3	37.705	122	69	3	3	368	319	433	2.67e-19	82.8
comp144891_c0_seq1	NP_001163400.1	37.705	122	69	3	3	368	317	431	2.69e-19	82.8
comp144891_c0_seq1	NP_001163399.1	37.705	122	69	3	3	368	310	424	2.72e-19	82.8
comp144891_c0_seq1	NP_729469.2	37.705	122	69	3	3	368	312	426	2.73e-19	82.8
comp144891_c0_seq1	NP_648300.3	37.705	122	69	3	3	368	319	433	2.67e-19	82.8
comp144891_c0_seq1	NP_001163400.1	37.705	122	69	3	3	368	317	431	2.69e-19	82.8
comp144891_c0_seq1	NP_001163399.1	37.705	122	69	3	3	368	310	424	2.72e-19	82.8
comp144891_c0_seq1	NP_729469.2	37.705	122	69	3	3	368	312	426	2.73e-19	82.8
comp144891_c0_seq1	NP_648300.3	37.705	122	69	3	3	368	319	433	2.67e-19	82.8
comp144891_c0_seq1	NP_001163400.1	37.705	122	69	3	3	368	317	431	2.69e-19	82.8
comp144891_c0_seq1	NP_001163399.1	37.705	122	69	3	3	368	310	424	2.72e-19	82.8
comp144891_c0_seq1	NP_729469.2	37.705	122	69	3	3	368	312	426	2.73e-19	82.8
comp144891_c0_seq1	NP_648300.3	37.705	122	69	3	3	368	319	433	2.67e-19	82.8
comp144891_c0_seq1	NP_001163400.1	37.705	122	69	3	3	368	317	431	2.69e-19	82.8
comp144891_c0_seq1	NP_001163399.1	37.705	122	69	3	3	368	310	424	2.72e-19	82.8
comp144891_c0_seq1	NP_729469.2	37.705	122	69	3	3	368	312	426	2.73e-19	82.8
comp145573_c0_seq1	NP_609114.1	26.582	158	99	5	112	552	30	181	1.22e-07	51.6
comp145573_c0_seq1	NP_001260191.1	26.582	158	99	5	112	552	30	181	1.22e-07	51.6
comp145573_c0_seq1	NP_723273.1	24.390	164	115	5	121	609	32	187	6.12e-07	49.7
comp145573_c0_seq1	NP_609113.1	24.390	164	115	5	121	609	32	187	6.12e-07	49.7
comp145573_c0_seq1	NP_001285709.1	24.390	164	115	5	121	609	32	187	6.12e-07	49.7
comp147889_c0_seq1	NP_524675.1	40.314	191	87	4	546	1	380	552	5.84e-42	148
comp151428_c0_seq1	NP_001246836.1	40.769	130	70	2	443	75	21	150	7.62e-30	107
comp151428_c0_seq1	NP_524172.1	40.769	130	70	2	443	75	56	185	4.96e-29	105
comp151428_c0_seq1	NP_001246837.1	40.769	130	70	2	443	75	56	185	4.96e-29	105
comp151428_c0_seq1	NP_477090.1	43.103	116	64	1	449	108	52	167	1.01e-28	105
comp151428_c0_seq1	NP_001260732.1	43.103	116	64	1	449	108	52	167	1.01e-28	105
comp151428_c0_seq1	NP_001246836.1	40.769	130	70	2	443	75	21	150	7.62e-30	107
comp151428_c0_seq1	NP_524172.1	40.769	130	70	2	443	75	56	185	4.96e-29	105
comp151428_c0_seq1	NP_001246837.1	40.769	130	70	2	443	75	56	185	4.96e-29	105
comp151428_c0_seq1	NP_477090.1	43.103	116	64	1	449	108	52	167	1.01e-28	105
comp151428_c0_seq1	NP_001260732.1	43.103	116	64	1	449	108	52	167	1.01e-28	105
comp151428_c0_seq1	NP_001246836.1	40.769	130	70	2	443	75	21	150	7.62e-30	107
comp151428_c0_seq1	NP_524172.1	40.769	130	70	2	443	75	56	185	4.96e-29	105
comp151428_c0_seq1	NP_001246837.1	40.769	130	70	2	443	75	56	185	4.96e-29	105
comp151428_c0_seq1	NP_477090.1	43.103	116	64	1	449	108	52	167	1.01e-28	105
comp151428_c0_seq1	NP_001260732.1	43.103	116	64	1	449	108	52	167	1.01e-28	105
comp151428_c0_seq1	NP_001246836.1	40.769	130	70	2	443	75	21	150	7.62e-30	107
comp151428_c0_seq1	NP_524172.1	40.769	130	70	2	443	75	56	185	4.96e-29	105
comp151428_c0_seq1	NP_001246837.1	40.769	130	70	2	443	75	56	185	4.96e-29	105
comp151428_c0_seq1	NP_477090.1	43.103	116	64	1	449	108	52	167	1.01e-28	105
comp151428_c0_seq1	NP_001260732.1	43.103	116	64	1	449	108	52	167	1.01e-28	105
comp151830_c0_seq1	NP_524675.1	52.273	88	38	1	254	3	181	268	3.82e-24	94.7
comp161562_c0_seq1	NP_608827.1	46.316	95	50	1	5	286	374	468	3.91e-20	84.0
comp165096_c0_seq1	NP_729469.2	44.286	70	35	1	212	3	356	421	1.45e-12	61.2
comp165096_c0_seq1	NP_001163399.1	44.286	70	35	1	212	3	354	419	1.46e-12	60.8
comp165096_c0_seq1	NP_001163400.1	44.286	70	35	1	212	3	361	426	1.61e-12	60.8
comp165096_c0_seq1	NP_648300.3	44.286	70	35	1	212	3	363	428	1.61e-12	60.8
comp165096_c0_seq1	NP_729469.2	44.286	70	35	1	212	3	356	421	1.45e-12	61.2
comp165096_c0_seq1	NP_001163399.1	44.286	70	35	1	212	3	354	419	1.46e-12	60.8
comp165096_c0_seq1	NP_001163400.1	44.286	70	35	1	212	3	361	426	1.61e-12	60.8
comp165096_c0_seq1	NP_648300.3	44.286	70	35	1	212	3	363	428	1.61e-12	60.8
comp165096_c0_seq1	NP_729469.2	44.286	70	35	1	212	3	356	421	1.45e-12	61.2
comp165096_c0_seq1	NP_001163399.1	44.286	70	35	1	212	3	354	419	1.46e-12	60.8
comp165096_c0_seq1	NP_001163400.1	44.286	70	35	1	212	3	361	426	1.61e-12	60.8
comp165096_c0_seq1	NP_648300.3	44.286	70	35	1	212	3	363	428	1.61e-12	60.8
comp165096_c0_seq1	NP_729469.2	44.286	70	35	1	212	3	356	421	1.45e-12	61.2
comp165096_c0_seq1	NP_001163399.1	44.286	70	35	1	212	3	354	419	1.46e-12	60.8
comp165096_c0_seq1	NP_001163400.1	44.286	70	35	1	212	3	361	426	1.61e-12	60.8
comp165096_c0_seq1	NP_648300.3	44.286	70	35	1	212	3	363	428	1.61e-12	60.8
comp166956_c0_seq1	NP_732047.2	40.506	79	46	1	242	9	14	92	2.03e-10	55.5
comp166956_c0_seq1	NP_650478.1	38.961	77	42	2	242	12	14	85	1.08e-08	50.4
comp166956_c0_seq1	NP_524337.1	43.056	72	40	1	221	9	22	93	1.41e-08	50.1
comp166956_c0_seq1	NP_650477.1	37.662	77	43	2	242	12	14	85	9.32e-08	47.8
comp166956_c0_seq1	NP_001303439.1	37.662	77	43	2	242	12	14	85	9.32e-08	47.8
comp166956_c0_seq1	NP_732047.2	40.506	79	46	1	242	9	14	92	2.03e-10	55.5
comp166956_c0_seq1	NP_650478.1	38.961	77	42	2	242	12	14	85	1.08e-08	50.4
comp166956_c0_seq1	NP_524337.1	43.056	72	40	1	221	9	22	93	1.41e-08	50.1
comp166956_c0_seq1	NP_650477.1	37.662	77	43	2	242	12	14	85	9.32e-08	47.8
comp166956_c0_seq1	NP_001303439.1	37.662	77	43	2	242	12	14	85	9.32e-08	47.8
comp166956_c0_seq1	NP_732047.2	40.506	79	46	1	242	9	14	92	2.03e-10	55.5
comp166956_c0_seq1	NP_650478.1	38.961	77	42	2	242	12	14	85	1.08e-08	50.4
comp166956_c0_seq1	NP_524337.1	43.056	72	40	1	221	9	22	93	1.41e-08	50.1
comp166956_c0_seq1	NP_650477.1	37.662	77	43	2	242	12	14	85	9.32e-08	47.8
comp166956_c0_seq1	NP_001303439.1	37.662	77	43	2	242	12	14	85	9.32e-08	47.8
comp166956_c0_seq1	NP_732047.2	40.506	79	46	1	242	9	14	92	2.03e-10	55.5
comp166956_c0_seq1	NP_650478.1	38.961	77	42	2	242	12	14	85	1.08e-08	50.4
comp166956_c0_seq1	NP_524337.1	43.056	72	40	1	221	9	22	93	1.41e-08	50.1
comp166956_c0_seq1	NP_650477.1	37.662	77	43	2	242	12	14	85	9.32e-08	47.8
comp166956_c0_seq1	NP_001303439.1	37.662	77	43	2	242	12	14	85	9.32e-08	47.8
comp169665_c0_seq1	NP_001188709.1	42.623	61	34	1	136	318	51	110	7.64e-07	46.6
comp169665_c0_seq1	NP_723273.1	43.333	60	33	1	136	315	28	86	7.89e-07	46.2
comp169665_c0_seq1	NP_609113.1	43.333	60	33	1	136	315	28	86	7.89e-07	46.2
comp169665_c0_seq1	NP_001285709.1	43.333	60	33	1	136	315	28	86	7.89e-07	46.2
comp169665_c0_seq1	NP_001137806.1	43.333	60	33	1	136	315	28	86	7.89e-07	46.2
comp169681_c0_seq1	NP_733151.2	43.182	88	49	1	3	266	102	188	3.37e-15	69.3
comp169681_c0_seq1	NP_727350.1	43.023	86	48	1	3	260	62	146	3.02e-13	63.9
comp169681_c0_seq1	NP_001259384.1	43.023	86	48	1	3	260	62	146	3.02e-13	63.9
comp169681_c0_seq1	NP_524848.1	43.023	86	48	1	3	260	155	239	3.08e-13	63.9
comp169681_c0_seq1	NP_524674.1	41.573	89	47	2	3	263	66	151	7.74e-10	53.9
comp169681_c0_seq1	NP_733151.2	43.182	88	49	1	3	266	102	188	3.37e-15	69.3
comp169681_c0_seq1	NP_727350.1	43.023	86	48	1	3	260	62	146	3.02e-13	63.9
comp169681_c0_seq1	NP_001259384.1	43.023	86	48	1	3	260	62	146	3.02e-13	63.9
comp169681_c0_seq1	NP_524848.1	43.023	86	48	1	3	260	155	239	3.08e-13	63.9
comp169681_c0_seq1	NP_524674.1	41.573	89	47	2	3	263	66	151	7.74e-10	53.9
comp169681_c0_seq1	NP_733151.2	43.182	88	49	1	3	266	102	188	3.37e-15	69.3
comp169681_c0_seq1	NP_727350.1	43.023	86	48	1	3	260	62	146	3.02e-13	63.9
comp169681_c0_seq1	NP_001259384.1	43.023	86	48	1	3	260	62	146	3.02e-13	63.9
comp169681_c0_seq1	NP_524848.1	43.023	86	48	1	3	260	155	239	3.08e-13	63.9
comp169681_c0_seq1	NP_524674.1	41.573	89	47	2	3	263	66	151	7.74e-10	53.9
comp171776_c0_seq1	NP_733151.2	35.514	107	68	1	322	2	77	182	2.40e-14	67.8
comp171776_c0_seq1	NP_727350.1	36.275	102	64	1	319	14	38	138	7.63e-13	63.5
comp171776_c0_seq1	NP_001259384.1	36.275	102	64	1	319	14	38	138	7.63e-13	63.5
comp171776_c0_seq1	NP_524848.1	36.275	102	64	1	319	14	131	231	7.83e-13	63.5
comp171776_c0_seq1	NP_524674.1	36.538	104	61	2	319	14	42	142	2.14e-10	56.6
comp171776_c0_seq1	NP_733151.2	35.514	107	68	1	322	2	77	182	2.40e-14	67.8
comp171776_c0_seq1	NP_727350.1	36.275	102	64	1	319	14	38	138	7.63e-13	63.5
comp171776_c0_seq1	NP_001259384.1	36.275	102	64	1	319	14	38	138	7.63e-13	63.5
comp171776_c0_seq1	NP_524848.1	36.275	102	64	1	319	14	131	231	7.83e-13	63.5
comp171776_c0_seq1	NP_524674.1	36.538	104	61	2	319	14	42	142	2.14e-10	56.6
comp171776_c0_seq1	NP_733151.2	35.514	107	68	1	322	2	77	182	2.40e-14	67.8
comp171776_c0_seq1	NP_727350.1	36.275	102	64	1	319	14	38	138	7.63e-13	63.5
comp171776_c0_seq1	NP_001259384.1	36.275	102	64	1	319	14	38	138	7.63e-13	63.5
comp171776_c0_seq1	NP_524848.1	36.275	102	64	1	319	14	131	231	7.83e-13	63.5
comp171776_c0_seq1	NP_524674.1	36.538	104	61	2	319	14	42	142	2.14e-10	56.6
comp171852_c0_seq1	NP_524675.1	59.420	69	25	1	208	2	16	81	8.82e-20	81.6
comp173079_c0_seq1	NP_729469.2	45.455	99	48	3	14	298	61	157	1.81e-24	96.3
comp173079_c0_seq1	NP_648300.3	45.455	99	48	3	14	298	68	164	2.02e-24	95.9
comp173079_c0_seq1	NP_001163399.1	43.299	97	51	2	14	298	61	155	1.25e-23	93.6
comp173079_c0_seq1	NP_001163400.1	43.299	97	51	2	14	298	68	162	1.29e-23	93.6
comp173079_c0_seq1	NP_729469.2	45.455	99	48	3	14	298	61	157	1.81e-24	96.3
comp173079_c0_seq1	NP_648300.3	45.455	99	48	3	14	298	68	164	2.02e-24	95.9
comp173079_c0_seq1	NP_001163399.1	43.299	97	51	2	14	298	61	155	1.25e-23	93.6
comp173079_c0_seq1	NP_001163400.1	43.299	97	51	2	14	298	68	162	1.29e-23	93.6
comp173079_c0_seq1	NP_729469.2	45.455	99	48	3	14	298	61	157	1.81e-24	96.3
comp173079_c0_seq1	NP_648300.3	45.455	99	48	3	14	298	68	164	2.02e-24	95.9
comp173079_c0_seq1	NP_001163399.1	43.299	97	51	2	14	298	61	155	1.25e-23	93.6
comp173079_c0_seq1	NP_001163400.1	43.299	97	51	2	14	298	68	162	1.29e-23	93.6
comp173079_c0_seq1	NP_729469.2	45.455	99	48	3	14	298	61	157	1.81e-24	96.3
comp173079_c0_seq1	NP_648300.3	45.455	99	48	3	14	298	68	164	2.02e-24	95.9
comp173079_c0_seq1	NP_001163399.1	43.299	97	51	2	14	298	61	155	1.25e-23	93.6
comp173079_c0_seq1	NP_001163400.1	43.299	97	51	2	14	298	68	162	1.29e-23	93.6
comp175384_c0_seq1	NP_524675.1	68.571	70	20	1	210	1	474	541	1.34e-24	95.1
comp176170_c0_seq1	NP_727350.1	42.254	71	31	1	217	5	266	326	2.25e-12	60.5
comp176170_c0_seq1	NP_001259384.1	42.254	71	31	1	217	5	266	326	2.25e-12	60.5
comp176170_c0_seq1	NP_524848.1	42.254	71	31	1	217	5	359	419	2.28e-12	60.5
comp176170_c0_seq1	NP_733151.2	34.783	69	35	1	208	2	310	368	2.02e-09	52.0
comp176170_c0_seq1	NP_727350.1	42.254	71	31	1	217	5	266	326	2.25e-12	60.5
comp176170_c0_seq1	NP_001259384.1	42.254	71	31	1	217	5	266	326	2.25e-12	60.5
comp176170_c0_seq1	NP_524848.1	42.254	71	31	1	217	5	359	419	2.28e-12	60.5
comp176170_c0_seq1	NP_733151.2	34.783	69	35	1	208	2	310	368	2.02e-09	52.0
comp176170_c0_seq1	NP_727350.1	42.254	71	31	1	217	5	266	326	2.25e-12	60.5
comp176170_c0_seq1	NP_001259384.1	42.254	71	31	1	217	5	266	326	2.25e-12	60.5
comp176170_c0_seq1	NP_524848.1	42.254	71	31	1	217	5	359	419	2.28e-12	60.5
comp176170_c0_seq1	NP_733151.2	34.783	69	35	1	208	2	310	368	2.02e-09	52.0
comp180927_c0_seq1	NP_608827.1	39.623	53	30	1	240	88	17	69	5.70e-06	43.1
comp182693_c0_seq1	NP_608827.1	37.864	103	49	3	271	8	116	218	2.02e-17	75.9
comp184872_c0_seq1	NP_001163399.1	57.576	66	28	0	203	6	356	421	1.27e-20	83.6
comp184872_c0_seq1	NP_729469.2	57.576	66	28	0	203	6	358	423	1.28e-20	83.6
comp184872_c0_seq1	NP_001163400.1	57.576	66	28	0	203	6	363	428	1.28e-20	83.6
comp184872_c0_seq1	NP_648300.3	57.576	66	28	0	203	6	365	430	1.28e-20	83.6
comp184872_c0_seq1	NP_001163399.1	57.576	66	28	0	203	6	356	421	1.27e-20	83.6
comp184872_c0_seq1	NP_729469.2	57.576	66	28	0	203	6	358	423	1.28e-20	83.6
comp184872_c0_seq1	NP_001163400.1	57.576	66	28	0	203	6	363	428	1.28e-20	83.6
comp184872_c0_seq1	NP_648300.3	57.576	66	28	0	203	6	365	430	1.28e-20	83.6
comp184872_c0_seq1	NP_001163399.1	57.576	66	28	0	203	6	356	421	1.27e-20	83.6
comp184872_c0_seq1	NP_729469.2	57.576	66	28	0	203	6	358	423	1.28e-20	83.6
comp184872_c0_seq1	NP_001163400.1	57.576	66	28	0	203	6	363	428	1.28e-20	83.6
comp184872_c0_seq1	NP_648300.3	57.576	66	28	0	203	6	365	430	1.28e-20	83.6
comp184872_c0_seq1	NP_001163399.1	57.576	66	28	0	203	6	356	421	1.27e-20	83.6
comp184872_c0_seq1	NP_729469.2	57.576	66	28	0	203	6	358	423	1.28e-20	83.6
comp184872_c0_seq1	NP_001163400.1	57.576	66	28	0	203	6	363	428	1.28e-20	83.6
comp184872_c0_seq1	NP_648300.3	57.576	66	28	0	203	6	365	430	1.28e-20	83.6
comp187021_c0_seq1	NP_524848.1	54.795	73	31	1	221	3	161	231	3.25e-21	85.9
comp187021_c0_seq1	NP_727350.1	54.795	73	31	1	221	3	68	138	6.81e-21	84.7
comp187021_c0_seq1	NP_001259384.1	54.795	73	31	1	221	3	68	138	6.81e-21	84.7
comp187021_c0_seq1	NP_524674.1	47.945	73	36	1	221	3	72	142	1.38e-18	78.2
comp187021_c0_seq1	NP_733151.2	50.685	73	34	1	221	3	108	178	6.15e-16	70.9
comp187021_c0_seq1	NP_524848.1	54.795	73	31	1	221	3	161	231	3.25e-21	85.9
comp187021_c0_seq1	NP_727350.1	54.795	73	31	1	221	3	68	138	6.81e-21	84.7
comp187021_c0_seq1	NP_001259384.1	54.795	73	31	1	221	3	68	138	6.81e-21	84.7
comp187021_c0_seq1	NP_524674.1	47.945	73	36	1	221	3	72	142	1.38e-18	78.2
comp187021_c0_seq1	NP_733151.2	50.685	73	34	1	221	3	108	178	6.15e-16	70.9
comp187021_c0_seq1	NP_524848.1	54.795	73	31	1	221	3	161	231	3.25e-21	85.9
comp187021_c0_seq1	NP_727350.1	54.795	73	31	1	221	3	68	138	6.81e-21	84.7
comp187021_c0_seq1	NP_001259384.1	54.795	73	31	1	221	3	68	138	6.81e-21	84.7
comp187021_c0_seq1	NP_524674.1	47.945	73	36	1	221	3	72	142	1.38e-18	78.2
comp187021_c0_seq1	NP_733151.2	50.685	73	34	1	221	3	108	178	6.15e-16	70.9
