# Supplementary material for: Trehalose and tardigrade CAHS proteins work synergistically to promote desiccation tolerance
Source: Commun Biol. 2022 Oct 1;5:1046. doi: 10.1038/s42003-022-04015-2 (PMC9526748; doi:10.1038/s42003-022-04015-2)
Supplement: Supplementary file 5 — Data S1 [file 42003_2022_4015_MOESM5_ESM.zip]

Archive with 986 entries (953 files):
- File S1 - Data/
- __MACOSX/._File S1 - Data
- File S1 - Data/Fig. 3 Data/
- __MACOSX/File S1 - Data/._Fig. 3 Data
- File S1 - Data/Fig. S4 Data/
- __MACOSX/File S1 - Data/._Fig. S4 Data
- File S1 - Data/.DS_Store
- __MACOSX/File S1 - Data/._.DS_Store
- File S1 - Data/Fig. 2 Data/
- __MACOSX/File S1 - Data/._Fig. 2 Data
- File S1 - Data/Fig. 5 Data/
- __MACOSX/File S1 - Data/._Fig. 5 Data
- File S1 - Data/Fig. S2 Data/
- __MACOSX/File S1 - Data/._Fig. S2 Data
- File S1 - Data/Fig. S3 Data/
- __MACOSX/File S1 - Data/._Fig. S3 Data
- File S1 - Data/Fig. 4 Data/
- __MACOSX/File S1 - Data/._Fig. 4 Data
- File S1 - Data/Fig. S1 Data/
- __MACOSX/File S1 - Data/._Fig. S1 Data
- File S1 - Data/Fig. 1 Data/
- __MACOSX/File S1 - Data/._Fig. 1 Data
- File S1 - Data/Table 1 Data/
- __MACOSX/File S1 - Data/._Table 1 Data
- File S1 - Data/Fig. 3 Data/BSA_LDH assay/
- __MACOSX/File S1 - Data/Fig. 3 Data/._BSA_LDH assay
- File S1 - Data/Fig. 3 Data/SKC_Trehalose LDH Assay (full set)/
- __MACOSX/File S1 - Data/Fig. 3 Data/._SKC_Trehalose LDH Assay (full set)
- File S1 - Data/Fig. 3 Data/SKC_Sucrose_LDH Assay full set/
- __MACOSX/File S1 - Data/Fig. 3 Data/._SKC_Sucrose_LDH Assay full set
- File S1 - Data/Fig. 3 Data/CAHS_D/
- __MACOSX/File S1 - Data/Fig. 3 Data/._CAHS_D
- File S1 - Data/Fig. 3 Data/Figure_3_Baseline_LDH_Summary.xlsx
- __MACOSX/File S1 - Data/Fig. 3 Data/._Figure_3_Baseline_LDH_Summary.xlsx
- File S1 - Data/Fig. S4 Data/Fig S3_RNA Integrity.xlsx
- __MACOSX/File S1 - Data/Fig. S4 Data/._Fig S3_RNA Integrity.xlsx
- File S1 - Data/Fig. S4 Data/.DS_Store
- __MACOSX/File S1 - Data/Fig. S4 Data/._.DS_Store
- File S1 - Data/Fig. S4 Data/ANOVA/
- __MACOSX/File S1 - Data/Fig. S4 Data/._ANOVA
- File S1 - Data/Fig. 2 Data/Tardigrade_Hydrated_Desiccated_Frozen_Assembly.fasta
- __MACOSX/File S1 - Data/Fig. 2 Data/._Tardigrade_Hydrated_Desiccated_Frozen_Assembly.fasta
- File S1 - Data/Fig. 2 Data/Figure 2_Trehalose_Biosyn.xlsx
- __MACOSX/File S1 - Data/Fig. 2 Data/._Figure 2_Trehalose_Biosyn.xlsx
- File S1 - Data/Fig. 5 Data/.DS_Store
- __MACOSX/File S1 - Data/Fig. 5 Data/._.DS_Store
- File S1 - Data/Fig. 5 Data/Raw_Data/
- __MACOSX/File S1 - Data/Fig. 5 Data/._Raw_Data
- File S1 - Data/Fig. 5 Data/Yeast trehalose_new.tif
- __MACOSX/File S1 - Data/Fig. 5 Data/._Yeast trehalose_new.tif
- File S1 - Data/Fig. 5 Data/Figure_5_Yeast_DT.xlsx
- __MACOSX/File S1 - Data/Fig. 5 Data/._Figure_5_Yeast_DT.xlsx
- File S1 - Data/Fig. 5 Data/ANOVA/
- __MACOSX/File S1 - Data/Fig. 5 Data/._ANOVA
- File S1 - Data/Fig. S2 Data/Gel_Quant.xlsx
- __MACOSX/File S1 - Data/Fig. S2 Data/._Gel_Quant.xlsx
- File S1 - Data/Fig. S3 Data/Supplemental_S4.xlsx
- __MACOSX/File S1 - Data/Fig. S3 Data/._Supplemental_S4.xlsx
- File S1 - Data/Fig. 4 Data/.DS_Store
- __MACOSX/File S1 - Data/Fig. 4 Data/._.DS_Store
- File S1 - Data/Fig. 4 Data/Full_Summary_CAHS_D_Tre_Suc.xlsx
- __MACOSX/File S1 - Data/Fig. 4 Data/._Full_Summary_CAHS_D_Tre_Suc.xlsx
- File S1 - Data/Fig. 4 Data/CAHS_D_Sucrose_Trehalose/
- __MACOSX/File S1 - Data/Fig. 4 Data/._CAHS_D_Sucrose_Trehalose
- File S1 - Data/Fig. 4 Data/BSA_Suc_Tre/
- __MACOSX/File S1 - Data/Fig. 4 Data/._BSA_Suc_Tre
- File S1 - Data/Fig. 4 Data/ANOVA, p value and t-test/
- __MACOSX/File S1 - Data/Fig. 4 Data/._ANOVA, p value and t-test
- File S1 - Data/Fig. 4 Data/Full_Summary_BSA_Tre_Sucrose.xlsx
- __MACOSX/File S1 - Data/Fig. 4 Data/._Full_Summary_BSA_Tre_Sucrose.xlsx
- File S1 - Data/Fig. S1 Data/Trehalose_Detection.xlsx
- __MACOSX/File S1 - Data/Fig. S1 Data/._Trehalose_Detection.xlsx
- File S1 - Data/Fig. 1 Data/.DS_Store
- __MACOSX/File S1 - Data/Fig. 1 Data/._.DS_Store
- File S1 - Data/Fig. 1 Data/Metabolomic_Volcano.xlsx
- __MACOSX/File S1 - Data/Fig. 1 Data/._Metabolomic_Volcano.xlsx
- File S1 - Data/Fig. 1 Data/Supplemental_Metabolomics_dataset_Tardigrades.XLSX
- __MACOSX/File S1 - Data/Fig. 1 Data/._Supplemental_Metabolomics_dataset_Tardigrades.XLSX
- File S1 - Data/Fig. 1 Data/Supplemental_Metabolon_Metabolomics_Report.DOCX
- __MACOSX/File S1 - Data/Fig. 1 Data/._Supplemental_Metabolon_Metabolomics_Report.DOCX
- File S1 - Data/Table 1 Data/Table 1 calculation.xlsx
- __MACOSX/File S1 - Data/Table 1 Data/._Table 1 calculation.xlsx
- File S1 - Data/Table 1 Data/Table 1.ai
- __MACOSX/File S1 - Data/Table 1 Data/._Table 1.ai
- File S1 - Data/Table 1 Data/Volume and concentration calculations.xlsx
- __MACOSX/File S1 - Data/Table 1 Data/._Volume and concentration calculations.xlsx
- File S1 - Data/Table 1 Data/Table 1.png
- __MACOSX/File S1 - Data/Table 1 Data/._Table 1.png
- File S1 - Data/Fig. 3 Data/BSA_LDH assay/BSA_E_1c.csv
- __MACOSX/File S1 - Data/Fig. 3 Data/BSA_LDH assay/._BSA_E_1c.csv
- File S1 - Data/Fig. 3 Data/BSA_LDH assay/BSA_C_0.01b.csv
- __MACOSX/File S1 - Data/Fig. 3 Data/BSA_LDH assay/._BSA_C_0.01b.csv
- File S1 - Data/Fig. 3 Data/BSA_LDH assay/BSA_C_0.01c.csv
- __MACOSX/File S1 - Data/Fig. 3 Data/BSA_LDH assay/._BSA_C_0.01c.csv
- File S1 - Data/Fig. 3 Data/BSA_LDH assay/BSA_E_1b.csv
- __MACOSX/File S1 - Data/Fig. 3 Data/BSA_LDH assay/._BSA_E_1b.csv
- File S1 - Data/Fig. 3 Data/BSA_LDH assay/BSA_C_0.1a.csv
- __MACOSX/File S1 - Data/Fig. 3 Data/BSA_LDH assay/._BSA_C_0.1a.csv
- File S1 - Data/Fig. 3 Data/BSA_LDH assay/BSA_C_0.1c.csv
- __MACOSX/File S1 - Data/Fig. 3 Data/BSA_LDH assay/._BSA_C_0.1c.csv
- File S1 - Data/Fig. 3 Data/BSA_LDH assay/BSA_C_0.01a.csv
- __MACOSX/File S1 - Data/Fig. 3 Data/BSA_LDH assay/._BSA_C_0.01a.csv
- File S1 - Data/Fig. 3 Data/BSA_LDH assay/BSA_E_1a.csv
- __MACOSX/File S1 - Data/Fig. 3 Data/BSA_LDH assay/._BSA_E_1a.csv
- File S1 - Data/Fig. 3 Data/BSA_LDH assay/BSA_C_0.1b.csv
- __MACOSX/File S1 - Data/Fig. 3 Data/BSA_LDH assay/._BSA_C_0.1b.csv
- File S1 - Data/Fig. 3 Data/BSA_LDH assay/BSA_E_15c.csv
- __MACOSX/File S1 - Data/Fig. 3 Data/BSA_LDH assay/._BSA_E_15c.csv
- File S1 - Data/Fig. 3 Data/BSA_LDH assay/BSA_E_0.01c.csv
- __MACOSX/File S1 - Data/Fig. 3 Data/BSA_LDH assay/._BSA_E_0.01c.csv
- File S1 - Data/Fig. 3 Data/BSA_LDH assay/BSA_C_10b.csv
- __MACOSX/File S1 - Data/Fig. 3 Data/BSA_LDH assay/._BSA_C_10b.csv
- File S1 - Data/Fig. 3 Data/BSA_LDH assay/BSA_E_10c .csv
- __MACOSX/File S1 - Data/Fig. 3 Data/BSA_LDH assay/._BSA_E_10c .csv
- File S1 - Data/Fig. 3 Data/BSA_LDH assay/BSA_C_10c.csv
- __MACOSX/File S1 - Data/Fig. 3 Data/BSA_LDH assay/._BSA_C_10c.csv
- File S1 - Data/Fig. 3 Data/BSA_LDH assay/BSA_E_0.01b.csv
- __MACOSX/File S1 - Data/Fig. 3 Data/BSA_LDH assay/._BSA_E_0.01b.csv
- File S1 - Data/Fig. 3 Data/BSA_LDH assay/BSA_E_15b.csv
- __MACOSX/File S1 - Data/Fig. 3 Data/BSA_LDH assay/._BSA_E_15b.csv
- File S1 - Data/Fig. 3 Data/BSA_LDH assay/BSA_C_10a.csv
- __MACOSX/File S1 - Data/Fig. 3 Data/BSA_LDH assay/._BSA_C_10a.csv
- File S1 - Data/Fig. 3 Data/BSA_LDH assay/BSA_E_0.01a.csv
- __MACOSX/File S1 - Data/Fig. 3 Data/BSA_LDH assay/._BSA_E_0.01a.csv
- File S1 - Data/Fig. 3 Data/BSA_LDH assay/BSA_E_15a.csv
- __MACOSX/File S1 - Data/Fig. 3 Data/BSA_LDH assay/._BSA_E_15a.csv
- File S1 - Data/Fig. 3 Data/BSA_LDH assay/BSA_C_1a.csv
- __MACOSX/File S1 - Data/Fig. 3 Data/BSA_LDH assay/._BSA_C_1a.csv
- File S1 - Data/Fig. 3 Data/BSA_LDH assay/BSA_E_ldh_c.csv
- __MACOSX/File S1 - Data/Fig. 3 Data/BSA_LDH assay/._BSA_E_ldh_c.csv
- File S1 - Data/Fig. 3 Data/BSA_LDH assay/BSA_E_ldh_b.csv
- __MACOSX/File S1 - Data/Fig. 3 Data/BSA_LDH assay/._BSA_E_ldh_b.csv
- File S1 - Data/Fig. 3 Data/BSA_LDH assay/BSA_C_1b.csv
- __MACOSX/File S1 - Data/Fig. 3 Data/BSA_LDH assay/._BSA_C_1b.csv
- File S1 - Data/Fig. 3 Data/BSA_LDH assay/BSA_E_ldh_a.csv
- __MACOSX/File S1 - Data/Fig. 3 Data/BSA_LDH assay/._BSA_E_ldh_a.csv
- File S1 - Data/Fig. 3 Data/BSA_LDH assay/BSA_C_1c.csv
- __MACOSX/File S1 - Data/Fig. 3 Data/BSA_LDH assay/._BSA_C_1c.csv
- File S1 - Data/Fig. 3 Data/BSA_LDH assay/BSA_C_ldh_b.csv
- __MACOSX/File S1 - Data/Fig. 3 Data/BSA_LDH assay/._BSA_C_ldh_b.csv
- File S1 - Data/Fig. 3 Data/BSA_LDH assay/BSA_C_20c.csv
- __MACOSX/File S1 - Data/Fig. 3 Data/BSA_LDH assay/._BSA_C_20c.csv
- File S1 - Data/Fig. 3 Data/BSA_LDH assay/BSA_C_20b.csv
- __MACOSX/File S1 - Data/Fig. 3 Data/BSA_LDH assay/._BSA_C_20b.csv
- File S1 - Data/Fig. 3 Data/BSA_LDH assay/BSA_C_ldh_c.csv
- __MACOSX/File S1 - Data/Fig. 3 Data/BSA_LDH assay/._BSA_C_ldh_c.csv
- File S1 - Data/Fig. 3 Data/BSA_LDH assay/BSA_E_0.1a.csv
- __MACOSX/File S1 - Data/Fig. 3 Data/BSA_LDH assay/._BSA_E_0.1a.csv
- File S1 - Data/Fig. 3 Data/BSA_LDH assay/BSA_E_0.1c.csv
- __MACOSX/File S1 - Data/Fig. 3 Data/BSA_LDH assay/._BSA_E_0.1c.csv
- File S1 - Data/Fig. 3 Data/BSA_LDH assay/BSA_C_ldh_a.csv
- __MACOSX/File S1 - Data/Fig. 3 Data/BSA_LDH assay/._BSA_C_ldh_a.csv
- File S1 - Data/Fig. 3 Data/BSA_LDH assay/BSA_C_20a.csv
- __MACOSX/File S1 - Data/Fig. 3 Data/BSA_LDH assay/._BSA_C_20a.csv
- File S1 - Data/Fig. 3 Data/BSA_LDH assay/BSA_E_0.1b.csv
- __MACOSX/File S1 - Data/Fig. 3 Data/BSA_LDH assay/._BSA_E_0.1b.csv
- File S1 - Data/Fig. 3 Data/BSA_LDH assay/BSA_C_0.5b.csv
- __MACOSX/File S1 - Data/Fig. 3 Data/BSA_LDH assay/._BSA_C_0.5b.csv
- File S1 - Data/Fig. 3 Data/BSA_LDH assay/BSA_C_15b.csv
- __MACOSX/File S1 - Data/Fig. 3 Data/BSA_LDH assay/._BSA_C_15b.csv
- File S1 - Data/Fig. 3 Data/BSA_LDH assay/BSA_E_5a.csv
- __MACOSX/File S1 - Data/Fig. 3 Data/BSA_LDH assay/._BSA_E_5a.csv
- File S1 - Data/Fig. 3 Data/BSA_LDH assay/BSA_C_0.05a.csv
- __MACOSX/File S1 - Data/Fig. 3 Data/BSA_LDH assay/._BSA_C_0.05a.csv
- File S1 - Data/Fig. 3 Data/BSA_LDH assay/BSA_C_15c.csv
- __MACOSX/File S1 - Data/Fig. 3 Data/BSA_LDH assay/._BSA_C_15c.csv
- File S1 - Data/Fig. 3 Data/BSA_LDH assay/BSA_C_0.5c.csv
- __MACOSX/File S1 - Data/Fig. 3 Data/BSA_LDH assay/._BSA_C_0.5c.csv
- File S1 - Data/Fig. 3 Data/BSA_LDH assay/BSA_E_10b.csv
- __MACOSX/File S1 - Data/Fig. 3 Data/BSA_LDH assay/._BSA_E_10b.csv
- File S1 - Data/Fig. 3 Data/BSA_LDH assay/BSA_C_0.5a.csv
- __MACOSX/File S1 - Data/Fig. 3 Data/BSA_LDH assay/._BSA_C_0.5a.csv
- File S1 - Data/Fig. 3 Data/BSA_LDH assay/BSA_C_15a.csv
- __MACOSX/File S1 - Data/Fig. 3 Data/BSA_LDH assay/._BSA_C_15a.csv
- File S1 - Data/Fig. 3 Data/BSA_LDH assay/BSA_E_5b.csv
- __MACOSX/File S1 - Data/Fig. 3 Data/BSA_LDH assay/._BSA_E_5b.csv
- File S1 - Data/Fig. 3 Data/BSA_LDH assay/BSA_C_0.05c.csv
- __MACOSX/File S1 - Data/Fig. 3 Data/BSA_LDH assay/._BSA_C_0.05c.csv
- File S1 - Data/Fig. 3 Data/BSA_LDH assay/BSA_C_0.05b.csv
- __MACOSX/File S1 - Data/Fig. 3 Data/BSA_LDH assay/._BSA_C_0.05b.csv
- File S1 - Data/Fig. 3 Data/BSA_LDH assay/BSA_E_5c.csv
- __MACOSX/File S1 - Data/Fig. 3 Data/BSA_LDH assay/._BSA_E_5c.csv
- File S1 - Data/Fig. 3 Data/BSA_LDH assay/BSA_E_10a.csv
- __MACOSX/File S1 - Data/Fig. 3 Data/BSA_LDH assay/._BSA_E_10a.csv
- File S1 - Data/Fig. 3 Data/BSA_LDH assay/BSA_C_2b.csv
- __MACOSX/File S1 - Data/Fig. 3 Data/BSA_LDH assay/._BSA_C_2b.csv
- File S1 - Data/Fig. 3 Data/BSA_LDH assay/BSA_E_0.05a.csv
- __MACOSX/File S1 - Data/Fig. 3 Data/BSA_LDH assay/._BSA_E_0.05a.csv
- File S1 - Data/Fig. 3 Data/BSA_LDH assay/BSA_C_2c.csv
- __MACOSX/File S1 - Data/Fig. 3 Data/BSA_LDH assay/._BSA_C_2c.csv
- File S1 - Data/Fig. 3 Data/BSA_LDH assay/BSA_C_2a.csv
- __MACOSX/File S1 - Data/Fig. 3 Data/BSA_LDH assay/._BSA_C_2a.csv
- File S1 - Data/Fig. 3 Data/BSA_LDH assay/BSA_E_0.05b.csv
- __MACOSX/File S1 - Data/Fig. 3 Data/BSA_LDH assay/._BSA_E_0.05b.csv
- File S1 - Data/Fig. 3 Data/BSA_LDH assay/BSA_E_0.05c.csv
- __MACOSX/File S1 - Data/Fig. 3 Data/BSA_LDH assay/._BSA_E_0.05c.csv
- File S1 - Data/Fig. 3 Data/BSA_LDH assay/BSA_C_5c.csv
- __MACOSX/File S1 - Data/Fig. 3 Data/BSA_LDH assay/._BSA_C_5c.csv
- File S1 - Data/Fig. 3 Data/BSA_LDH assay/BSA_E_20b.csv
- __MACOSX/File S1 - Data/Fig. 3 Data/BSA_LDH assay/._BSA_E_20b.csv
- File S1 - Data/Fig. 3 Data/BSA_LDH assay/BSA_E_20c.csv
- __MACOSX/File S1 - Data/Fig. 3 Data/BSA_LDH assay/._BSA_E_20c.csv
- File S1 - Data/Fig. 3 Data/BSA_LDH assay/BSA_C_5b.csv
- __MACOSX/File S1 - Data/Fig. 3 Data/BSA_LDH assay/._BSA_C_5b.csv
- File S1 - Data/Fig. 3 Data/BSA_LDH assay/BSA_E_20a.csv
- __MACOSX/File S1 - Data/Fig. 3 Data/BSA_LDH assay/._BSA_E_20a.csv
- File S1 - Data/Fig. 3 Data/BSA_LDH assay/BSA_C_5a.csv
- __MACOSX/File S1 - Data/Fig. 3 Data/BSA_LDH assay/._BSA_C_5a.csv
- File S1 - Data/Fig. 3 Data/BSA_LDH assay/BSA_E_0.5b.csv
- __MACOSX/File S1 - Data/Fig. 3 Data/BSA_LDH assay/._BSA_E_0.5b.csv
- File S1 - Data/Fig. 3 Data/BSA_LDH assay/BSA_E_2a.csv
- __MACOSX/File S1 - Data/Fig. 3 Data/BSA_LDH assay/._BSA_E_2a.csv
- File S1 - Data/Fig. 3 Data/BSA_LDH assay/BSA_E_0.5c.csv
- __MACOSX/File S1 - Data/Fig. 3 Data/BSA_LDH assay/._BSA_E_0.5c.csv
- File S1 - Data/Fig. 3 Data/BSA_LDH assay/BSA_E_0.5a.csv
- __MACOSX/File S1 - Data/Fig. 3 Data/BSA_LDH assay/._BSA_E_0.5a.csv
- File S1 - Data/Fig. 3 Data/BSA_LDH assay/BSA_E_2c.csv
- __MACOSX/File S1 - Data/Fig. 3 Data/BSA_LDH assay/._BSA_E_2c.csv
- File S1 - Data/Fig. 3 Data/BSA_LDH assay/BSA_E_2b.csv
- __MACOSX/File S1 - Data/Fig. 3 Data/BSA_LDH assay/._BSA_E_2b.csv
- File S1 - Data/Fig. 3 Data/SKC_Trehalose LDH Assay (full set)/Tre_C_0.05a.csv
- __MACOSX/File S1 - Data/Fig. 3 Data/SKC_Trehalose LDH Assay (full set)/._Tre_C_0.05a.csv
- File S1 - Data/Fig. 3 Data/SKC_Trehalose LDH Assay (full set)/Tre_C_0.5c.csv
- __MACOSX/File S1 - Data/Fig. 3 Data/SKC_Trehalose LDH Assay (full set)/._Tre_C_0.5c.csv
- File S1 - Data/Fig. 3 Data/SKC_Trehalose LDH Assay (full set)/Tre_C_0.5b.csv
- __MACOSX/File S1 - Data/Fig. 3 Data/SKC_Trehalose LDH Assay (full set)/._Tre_C_0.5b.csv
- File S1 - Data/Fig. 3 Data/SKC_Trehalose LDH Assay (full set)/Tre_C_2a.csv
- __MACOSX/File S1 - Data/Fig. 3 Data/SKC_Trehalose LDH Assay (full set)/._Tre_C_2a.csv
- File S1 - Data/Fig. 3 Data/SKC_Trehalose LDH Assay (full set)/Tre_C_0.05b.csv
- __MACOSX/File S1 - Data/Fig. 3 Data/SKC_Trehalose LDH Assay (full set)/._Tre_C_0.05b.csv
- File S1 - Data/Fig. 3 Data/SKC_Trehalose LDH Assay (full set)/Tre_C_2c.csv
- __MACOSX/File S1 - Data/Fig. 3 Data/SKC_Trehalose LDH Assay (full set)/._Tre_C_2c.csv
- File S1 - Data/Fig. 3 Data/SKC_Trehalose LDH Assay (full set)/Tre_C_0.5a.csv
- __MACOSX/File S1 - Data/Fig. 3 Data/SKC_Trehalose LDH Assay (full set)/._Tre_C_0.5a.csv
- File S1 - Data/Fig. 3 Data/SKC_Trehalose LDH Assay (full set)/Tre_C_2b.csv
- __MACOSX/File S1 - Data/Fig. 3 Data/SKC_Trehalose LDH Assay (full set)/._Tre_C_2b.csv
- File S1 - Data/Fig. 3 Data/SKC_Trehalose LDH Assay (full set)/Tre_C_0.05c.csv
- __MACOSX/File S1 - Data/Fig. 3 Data/SKC_Trehalose LDH Assay (full set)/._Tre_C_0.05c.csv
- File S1 - Data/Fig. 3 Data/SKC_Trehalose LDH Assay (full set)/Tre_E_15a.csv
- __MACOSX/File S1 - Data/Fig. 3 Data/SKC_Trehalose LDH Assay (full set)/._Tre_E_15a.csv
- File S1 - Data/Fig. 3 Data/SKC_Trehalose LDH Assay (full set)/Tre_E_5c.csv
- __MACOSX/File S1 - Data/Fig. 3 Data/SKC_Trehalose LDH Assay (full set)/._Tre_E_5c.csv
- File S1 - Data/Fig. 3 Data/SKC_Trehalose LDH Assay (full set)/Tre_E_5b.csv
- __MACOSX/File S1 - Data/Fig. 3 Data/SKC_Trehalose LDH Assay (full set)/._Tre_E_5b.csv
- File S1 - Data/Fig. 3 Data/SKC_Trehalose LDH Assay (full set)/Tre_E_0.05a.csv
- __MACOSX/File S1 - Data/Fig. 3 Data/SKC_Trehalose LDH Assay (full set)/._Tre_E_0.05a.csv
- File S1 - Data/Fig. 3 Data/SKC_Trehalose LDH Assay (full set)/Tre_C_10a.csv
- __MACOSX/File S1 - Data/Fig. 3 Data/SKC_Trehalose LDH Assay (full set)/._Tre_C_10a.csv
- File S1 - Data/Fig. 3 Data/SKC_Trehalose LDH Assay (full set)/Tre_E_15b.csv
- __MACOSX/File S1 - Data/Fig. 3 Data/SKC_Trehalose LDH Assay (full set)/._Tre_E_15b.csv
- File S1 - Data/Fig. 3 Data/SKC_Trehalose LDH Assay (full set)/Tre_C_10c.csv
- __MACOSX/File S1 - Data/Fig. 3 Data/SKC_Trehalose LDH Assay (full set)/._Tre_C_10c.csv
- File S1 - Data/Fig. 3 Data/SKC_Trehalose LDH Assay (full set)/Tre_E_0.05c.csv
- __MACOSX/File S1 - Data/Fig. 3 Data/SKC_Trehalose LDH Assay (full set)/._Tre_E_0.05c.csv
- File S1 - Data/Fig. 3 Data/SKC_Trehalose LDH Assay (full set)/Tre_E_5a.csv
- __MACOSX/File S1 - Data/Fig. 3 Data/SKC_Trehalose LDH Assay (full set)/._Tre_E_5a.csv
- File S1 - Data/Fig. 3 Data/SKC_Trehalose LDH Assay (full set)/Tre_E_0.05b.csv
- __MACOSX/File S1 - Data/Fig. 3 Data/SKC_Trehalose LDH Assay (full set)/._Tre_E_0.05b.csv
- File S1 - Data/Fig. 3 Data/SKC_Trehalose LDH Assay (full set)/Tre_C_10b.csv
- __MACOSX/File S1 - Data/Fig. 3 Data/SKC_Trehalose LDH Assay (full set)/._Tre_C_10b.csv
- File S1 - Data/Fig. 3 Data/SKC_Trehalose LDH Assay (full set)/Tre_E_15c.csv
- __MACOSX/File S1 - Data/Fig. 3 Data/SKC_Trehalose LDH Assay (full set)/._Tre_E_15c.csv
- File S1 - Data/Fig. 3 Data/SKC_Trehalose LDH Assay (full set)/Tre_E_2b.csv
- __MACOSX/File S1 - Data/Fig. 3 Data/SKC_Trehalose LDH Assay (full set)/._Tre_E_2b.csv
- File S1 - Data/Fig. 3 Data/SKC_Trehalose LDH Assay (full set)/Tre_E_2c.csv
- __MACOSX/File S1 - Data/Fig. 3 Data/SKC_Trehalose LDH Assay (full set)/._Tre_E_2c.csv
- File S1 - Data/Fig. 3 Data/SKC_Trehalose LDH Assay (full set)/Tre_E_2a.csv
- __MACOSX/File S1 - Data/Fig. 3 Data/SKC_Trehalose LDH Assay (full set)/._Tre_E_2a.csv
- File S1 - Data/Fig. 3 Data/SKC_Trehalose LDH Assay (full set)/Tre_E_0.5c.csv
- __MACOSX/File S1 - Data/Fig. 3 Data/SKC_Trehalose LDH Assay (full set)/._Tre_E_0.5c.csv
- File S1 - Data/Fig. 3 Data/SKC_Trehalose LDH Assay (full set)/Tre_C_20a.csv
- __MACOSX/File S1 - Data/Fig. 3 Data/SKC_Trehalose LDH Assay (full set)/._Tre_C_20a.csv
- File S1 - Data/Fig. 3 Data/SKC_Trehalose LDH Assay (full set)/Tre_C_5a.csv
- __MACOSX/File S1 - Data/Fig. 3 Data/SKC_Trehalose LDH Assay (full set)/._Tre_C_5a.csv
- File S1 - Data/Fig. 3 Data/SKC_Trehalose LDH Assay (full set)/Tre_E_0.5b.csv
- __MACOSX/File S1 - Data/Fig. 3 Data/SKC_Trehalose LDH Assay (full set)/._Tre_E_0.5b.csv
- File S1 - Data/Fig. 3 Data/SKC_Trehalose LDH Assay (full set)/Tre_C_20b.csv
- __MACOSX/File S1 - Data/Fig. 3 Data/SKC_Trehalose LDH Assay (full set)/._Tre_C_20b.csv
- File S1 - Data/Fig. 3 Data/SKC_Trehalose LDH Assay (full set)/Tre_C_5b.csv
- __MACOSX/File S1 - Data/Fig. 3 Data/SKC_Trehalose LDH Assay (full set)/._Tre_C_5b.csv
- File S1 - Data/Fig. 3 Data/SKC_Trehalose LDH Assay (full set)/Tre_C_5c.csv
- __MACOSX/File S1 - Data/Fig. 3 Data/SKC_Trehalose LDH Assay (full set)/._Tre_C_5c.csv
- File S1 - Data/Fig. 3 Data/SKC_Trehalose LDH Assay (full set)/Tre_C_20c.csv
- __MACOSX/File S1 - Data/Fig. 3 Data/SKC_Trehalose LDH Assay (full set)/._Tre_C_20c.csv
- File S1 - Data/Fig. 3 Data/SKC_Trehalose LDH Assay (full set)/Tre_E_0.5a.csv
- __MACOSX/File S1 - Data/Fig. 3 Data/SKC_Trehalose LDH Assay (full set)/._Tre_E_0.5a.csv
- File S1 - Data/Fig. 3 Data/SKC_Trehalose LDH Assay (full set)/Tre_E_10a.csv
- __MACOSX/File S1 - Data/Fig. 3 Data/SKC_Trehalose LDH Assay (full set)/._Tre_E_10a.csv
- File S1 - Data/Fig. 3 Data/SKC_Trehalose LDH Assay (full set)/Tre_C_0.01c.csv
- __MACOSX/File S1 - Data/Fig. 3 Data/SKC_Trehalose LDH Assay (full set)/._Tre_C_0.01c.csv
- File S1 - Data/Fig. 3 Data/SKC_Trehalose LDH Assay (full set)/Tre_C_0.1a.csv
- __MACOSX/File S1 - Data/Fig. 3 Data/SKC_Trehalose LDH Assay (full set)/._Tre_C_0.1a.csv
- File S1 - Data/Fig. 3 Data/SKC_Trehalose LDH Assay (full set)/Tre_C_0.01b.csv
- __MACOSX/File S1 - Data/Fig. 3 Data/SKC_Trehalose LDH Assay (full set)/._Tre_C_0.01b.csv
- File S1 - Data/Fig. 3 Data/SKC_Trehalose LDH Assay (full set)/Tre_C_15a.csv
- __MACOSX/File S1 - Data/Fig. 3 Data/SKC_Trehalose LDH Assay (full set)/._Tre_C_15a.csv
- File S1 - Data/Fig. 3 Data/SKC_Trehalose LDH Assay (full set)/Tre_E_10b.csv
- __MACOSX/File S1 - Data/Fig. 3 Data/SKC_Trehalose LDH Assay (full set)/._Tre_E_10b.csv
- File S1 - Data/Fig. 3 Data/SKC_Trehalose LDH Assay (full set)/Tre_C_15c.csv
- __MACOSX/File S1 - Data/Fig. 3 Data/SKC_Trehalose LDH Assay (full set)/._Tre_C_15c.csv
[truncated: 686 more entries]
