# Supplementary material for: Trehalose and tardigrade CAHS proteins work synergistically to promote desiccation tolerance
Source: Commun Biol. 2022 Oct 1;5:1046. doi: 10.1038/s42003-022-04015-2 (PMC9526748; doi:10.1038/s42003-022-04015-2)
Supplement: Supplementary file 5 — Data S1 [file 42003_2022_4015_MOESM5_ESM.zip › File S1 - Data/Fig. 3 Data/Figure_3_Baseline_LDH_Summary.xlsx]

## Sheet: Trehalose
Concentration	Exp1	Ctrl1	Exp2	Ctrl2	Exp3	Ctrl3	Act1	Act2	Act3	Protection	STD
20	-0.0063	-0.0076	-0.0068	-0.0077	-0.0065	-0.0076	0.828947	0.883117	0.855263	85.5776	2.70884
15	-0.0057	-0.0084	-0.0041	-0.0073	-0.0045	-0.0077	0.678571	0.561644	0.584416	60.821	6.19892
10	-0.0021	-0.0077	-0.002	-0.0079	-0.0019	-0.0081	0.272727	0.253165	0.234568	25.3487	1.90817
5	-0.001	-0.0079	-0.0009	-0.008	-0.0009	-0.008	0.126582	0.1125	0.1125	11.7194	0.813041
2	-0.0005	-0.0081	-0.0005	-0.0078	-0.0005	-0.0082	0.0617284	0.0641026	0.0609756	6.22689	0.163203
1	-0.0003	-0.0082	-0.0004	-0.0084	-0.0003	-0.0078	0.0365854	0.047619	0.0384615	4.08887	0.59037
0.5	-0.0001	-0.0079	-0.0004	-0.0081	-9e-05	-0.0084	0.0126582	0.0493827	0.0107143	2.42517	2.17858
0.1	-0.0001	-0.0079	-6e-05	-0.0077	-9e-05	-0.0079	0.0126582	0.00779221	0.0113924	1.06143	0.252461
0.05	-0.0001	-0.008	-7e-05	-0.0078	-9e-05	-0.0081	0.0125	0.00897436	0.0111111	1.08618	0.177599
0.01	-6e-05	-0.0079	-5e-05	-0.0079	-9e-05	-0.0085	0.00759494	0.00632911	0.0105882	0.817076	0.218717
0	-0.0001	-0.0084	-7e-05	-0.0081	-0.0001	-0.0082	0.0119048	0.00864198	0.0121951	1.0914	0.197294

## Sheet: Sucrose
Concentration	Exp1	Ctrl1	Exp2	Ctrl2	Exp3	Ctrl3	Act1	Act2	Act3	Protection	STD
20	-0.0026	-0.0076	-0.002	-0.0076	-0.0024	-0.0076	0.342105	0.263158	0.315789	30.7018	4.0198
15	-0.0012	-0.0077	-0.0011	-0.0072	-0.001	-0.007	0.155844	0.152778	0.142857	15.0493	0.678828
10	-0.001	-0.0074	-0.0009	-0.0074	-0.001	-0.007	0.135135	0.121622	0.142857	13.3205	1.07486
5	-0.001	-0.0071	-0.0006	-0.0077	-0.0006	-0.0078	0.140845	0.0779221	0.0769231	9.85634	3.66204
2	-0.0006	-0.0075	-0.0006	-0.0074	-0.0007	-0.0075	0.08	0.0810811	0.0933333	8.48048	0.740568
1	-0.0003	-0.0071	-0.0004	-0.0074	-0.0004	-0.008	0.0422535	0.0540541	0.05	4.87692	0.599577
0.5	-0.0002	-0.0075	-0.0002	-0.0073	-0.0004	-0.0072	0.0266667	0.0273973	0.0555556	3.65398	1.64722
0.1	-6e-05	-0.0073	-0.0004	-0.0073	-0.0002	-0.0071	0.00821918	0.0547945	0.028169	3.03942	2.33673
0.05	-0.0002	-0.0075	-0.0001	-0.0073	-0.0001	-0.0071	0.0266667	0.0136986	0.0140845	1.81499	0.737823
0.01	-5e-05	-0.0074	-0.0001	-0.0074	-0.0002	-0.0075	0.00675676	0.0135135	0.0266667	1.56456	1.01248
0	-0.0001	-0.007	-0.0001	-0.0074	-0.0001	-0.0074	0.0142857	0.0135135	0.0135135	1.37709	0.044583

## Sheet: CAHS_D
Sample	E1	E2	E3	C1	C2	C3	E1/C1	E2/C2	E3/C3	Average	stdev
20	-0.00636169	-0.00530504	-0.0052131	-0.00613891	-0.00611754	-0.00681734	103.629	86.7185	76.4683	88.9386	13.7158
15	-0.00505081	-0.00505081	-0.00488085	-0.00514052	-0.0048494	-0.00552944	98.2547	104.153	88.2703	96.8928	8.02865
10	-0.00495988	-0.0047254	-0.00431492	-0.00604173	-0.00565786	-0.00544032	82.0936	83.5192	79.3137	81.6422	2.13882
5	-0.00452016	-0.00471552	-0.00510685	-0.00536008	-0.00675544	-0.00684556	84.3301	69.8033	74.6009	76.2448	7.40159
2	-0.00374758	-0.0036002	-0.00378347	-0.00640927	-0.00636411	-0.00595121	58.4712	56.5704	63.5748	59.5388	3.62218
1	-0.00322903	-0.00322238	-0.00311915	-0.00595927	-0.00661069	-0.00552238	54.185	48.745	56.4821	53.1374	3.97349
0.5	-0.0022879	-0.00246794	-0.00253065	-0.00489617	-0.00628972	-0.00553569	46.7284	39.2377	45.7151	43.8938	4.06394
0.1	-0.00146452	-0.00121996	-0.00120685	-0.0122935	-0.0088625	-0.00678145	11.9129	13.7654	17.7964	14.4916	3.00823
0.05	-0.000500605	-0.000293952	-2.70161e-05	-0.00573044	-0.00608952	-0.00592722	8.73588	4.82718	0.455798	4.67295	4.1422
0.01	-0.000414718	-5.34274e-05	0.000223589	-0.00566109	-0.00607238	-0.00592641	7.32576	0.879843	-3.77275	1.47762	5.57335

## Sheet: BSA
Concentration	Exp1	Ctrl1	Exp2	Ctrl2	Exp3	Ctrl3	Act1	Act2	Act3	Avg Act	Protection	STD
20	-0.0086	-0.0086	-0.0086	-0.0086	-0.0087	-0.0086	1	1	1.01163	1.00388	100.388	0.671338
15	-0.0088	-0.0088	-0.0083	-0.0089	-0.0083	-0.0089	1	0.932584	0.932584	0.955056	95.5056	3.89225
10	-0.0067	-0.0089	-0.0067	-0.0087	-0.0066	-0.009	0.752809	0.770115	0.733333	0.752086	75.2086	1.84015
5	-0.0033	-0.009	-0.0035	-0.0091	-0.0027	-0.0089	0.366667	0.384615	0.303371	0.351551	35.1551	4.26794
2	-0.0018	-0.0087	-0.0018	-0.0087	-0.0018	-0.0084	0.206897	0.206897	0.214286	0.20936	20.936	0.426613
1	-0.0012	-0.0085	-0.0014	-0.0086	-0.001	-0.0086	0.141176	0.162791	0.116279	0.140082	14.0082	2.32751
0.5	-0.0007	-0.0087	-0.0005	-0.0087	-0.0004	-0.0084	0.0804598	0.0574713	0.047619	0.06185	6.185	1.68525
0.1	-0.0003	-0.0083	-0.0005	-0.0085	-0.0004	-0.0088	0.0361446	0.0588235	0.0454545	0.0508236	5.08236	1.13999
0.05	-0.0004	-0.0082	-0.0004	-0.0082	-0.0003	-0.0083	0.0487805	0.0487805	0.0361446	0.0445685	4.45685	0.729535
0.01	-0.0001	-0.0083	-0.0003	-0.0085	-0.0002	-0.0088	0.0120482	0.0352941	0.0227273	0.0233565	2.33565	1.16357
0	-0.0002	-0.0085	-0.0002	-0.0084	-0.0001	-0.0087	0.0235294	0.0238095	0.0114943	0.0196111	1.96111	0.703076

## Sheet: Summary
Concentration	Assay	Protectant	Trial 1	Trial 2	Trial 3	Average	Stdev	Averages	Stdevs
20	Protein Unfolding	Trehalose	82.8947	88.3117	85.5263	85.5776	2.70884	0.855776	0.0270884
15	Protein Unfolding	Trehalose	67.8571	56.1644	58.4416	60.821	6.19892	0.60821	0.0619892
10	Protein Unfolding	Trehalose	27.2727	25.3165	23.4568	25.3487	1.90817	0.253487	0.0190817
5	Protein Unfolding	Trehalose	12.6582	11.25	11.25	11.7194	0.813041	0.117194	0.00813041
2	Protein Unfolding	Trehalose	6.17284	6.41026	6.09756	6.22689	0.163203	0.0622689	0.00163203
1	Protein Unfolding	Trehalose	3.65854	4.7619	3.84615	4.08887	0.59037	0.0408887	0.0059037
0.5	Protein Unfolding	Trehalose	1.26582	4.93827	1.07143	2.42517	2.17858	0.0242517	0.0217858
0.1	Protein Unfolding	Trehalose	1.26582	0.779221	1.13924	1.06143	0.252461	0.0106143	0.00252461
0.05	Protein Unfolding	Trehalose	1.25	0.897436	1.11111	1.08618	0.177599	0.0108618	0.00177599
0.01	Protein Unfolding	Trehalose	0.759494	0.632911	1.05882	0.817076	0.218717	0.00817076	0.00218717
20	Protein Unfolding	Sucrose	34.2105	26.3158	31.5789	30.7018	4.0198	0.307018	0.040198
15	Protein Unfolding	Sucrose	15.5844	15.2778	14.2857	15.0493	0.678828	0.150493	0.00678828
10	Protein Unfolding	Sucrose	13.5135	12.1622	14.2857	13.3205	1.07486	0.133205	0.0107486
5	Protein Unfolding	Sucrose	14.0845	7.79221	7.69231	9.85634	3.66204	0.0985634	0.0366204
2	Protein Unfolding	Sucrose	8	8.10811	9.33333	8.48048	0.740568	0.0848048	0.00740568
1	Protein Unfolding	Sucrose	4.22535	5.40541	5	4.87692	0.599577	0.0487692	0.00599577
0.5	Protein Unfolding	Sucrose	2.66667	2.73973	5.55556	3.65398	1.64722	0.0365398	0.0164722
0.1	Protein Unfolding	Sucrose	0.821918	5.47945	2.8169	3.03942	2.33673	0.0303942	0.0233673
0.05	Protein Unfolding	Sucrose	2.66667	1.36986	1.40845	1.81499	0.737823	0.0181499	0.00737823
0.01	Protein Unfolding	Sucrose	0.675676	1.35135	2.66667	1.56456	1.01248	0.0156456	0.0101248
20	Protein Unfolding	CAHS D	103.629	86.7185	76.4683	88.9386	13.7158	0.889386	0.137158
15	Protein Unfolding	CAHS D	98.2547	104.153	88.2703	96.8928	8.02865	0.968928	0.0802865
10	Protein Unfolding	CAHS D	82.0936	83.5192	79.3137	81.6422	2.13882	0.816422	0.0213882
5	Protein Unfolding	CAHS D	84.3301	69.8033	74.6009	76.2448	7.40159	0.762448	0.0740159
2	Protein Unfolding	CAHS D	58.4712	56.5704	63.5748	59.5388	3.62218	0.595388	0.0362218
1	Protein Unfolding	CAHS D	54.185	48.745	56.4821	53.1374	3.97349	0.531374	0.0397349
0.5	Protein Unfolding	CAHS D	46.7284	39.2377	45.7151	43.8938	4.06394	0.438938	0.0406394
0.1	Protein Unfolding	CAHS D	11.9129	13.7654	17.7964	14.4916	3.00823	0.144916	0.0300823
0.05	Protein Unfolding	CAHS D	8.73588	4.82718	0.455798	4.67295	4.1422	0.0467295	0.041422
0.01	Protein Unfolding	CAHS D	7.32576	0.879843	-3.77275	1.47762	5.57335	0.0147762	0.0557335
20	Protein Unfolding	BSA	100	100	100	100	0	1	0
15	Protein Unfolding	BSA	100	93.2584	93.2584	95.5056	3.89225	0.955056	0.0389225
10	Protein Unfolding	BSA	75.2809	77.0115	73.3333	75.2086	1.84015	0.752086	0.0184015
5	Protein Unfolding	BSA	36.6667	38.4615	30.3371	35.1551	4.26794	0.351551	0.0426794
2	Protein Unfolding	BSA	20.6897	20.6897	21.4286	20.936	0.426613	0.20936	0.00426613
1	Protein Unfolding	BSA	14.1176	16.2791	11.6279	14.0082	2.32751	0.140082	0.0232751
0.5	Protein Unfolding	BSA	8.04598	5.74713	4.7619	6.185	1.68525	0.06185	0.0168525
0.1	Protein Unfolding	BSA	3.61446	5.88235	4.54545	4.68076	1.13999	0.0468076	0.0113999
0.05	Protein Unfolding	BSA	4.87805	4.87805	3.61446	4.45685	0.729535	0.0445685	0.00729535
0.01	Protein Unfolding	BSA	1.20482	3.52941	2.27273	2.33565	1.16357	0.0233565	0.0116357
