# Supplementary material for: Trehalose and tardigrade CAHS proteins work synergistically to promote desiccation tolerance
Source: Commun Biol. 2022 Oct 1;5:1046. doi: 10.1038/s42003-022-04015-2 (PMC9526748; doi:10.1038/s42003-022-04015-2)
Supplement: Supplementary file 5 — Data S1 [file 42003_2022_4015_MOESM5_ESM.zip › File S1 - Data/Fig. S4 Data/Fig S3_RNA Integrity.xlsx]

## Sheet: Summary_RNA Integrity
Samples	Mixture	Type	E1/C1	E2/C2	E3/C3	Percent	Stdev
Control	Control	Control	13.0765	16.6192	17.2164	15.6374	2.23776
CAHS D	Protein	Protein	11.6194	12.6469	9.74137	11.3359	1.47339
m0.8	Sugar	Sugar	16.5598	17.1229	16.7513	16.8113	0.286312
m8	Sugar	Sugar	20.9892	18.461	16.8442	18.7648	2.08914
m80	Sugar	Sugar	75.1502	67.9661	70.0502	71.0555	3.69606
m0.8	Experimental	Experimental	13.5729	9.27114	14.017	12.287	2.62125
m8	Experimental	Experimental	16.1679	12.9256	12.4118	13.8351	2.03652
m80	Experimental	Experimental	59.5425	58.7472	54.4629	57.5842	2.73226
m0.8	Predicted	Predicted	28.1792	29.7698	26.4927	28.1472	1.63879
m8	Predicted	Predicted	32.6086	31.108	26.5856	30.1007	3.13531
m80	Predicted	Predicted	86.7696	80.613	79.7916	82.3914	3.81381

## Sheet: CAHS_D_Trehalose_dot
Samples	Mixture	Type	Trial	Number
Control	Control	Control	One	13.0765
CAHS D	Protein	Protein	One	11.6194
m0.8	Sugar	Sugar	One	16.5598
m8	Sugar	Sugar	One	20.9892
m80	Sugar	Sugar	One	75.1502
m0.8	Experimental	Experimental	One	13.5729
m8	Experimental	Experimental	One	16.1679
m80	Experimental	Experimental	One	59.5425
m0.8	Predicted	Predicted	One	28.1792
m8	Predicted	Predicted	One	32.6086
m80	Predicted	Predicted	One	86.7696
Control	Control	Control	Two	16.6192
CAHS D	Protein	Protein	Two	12.6469
m0.8	Sugar	Sugar	Two	17.1229
m8	Sugar	Sugar	Two	18.461
m80	Sugar	Sugar	Two	67.9661
m0.8	Experimental	Experimental	Two	9.27114
m8	Experimental	Experimental	Two	12.9256
m80	Experimental	Experimental	Two	58.7472
m0.8	Predicted	Predicted	Two	29.7698
m8	Predicted	Predicted	Two	31.108
m80	Predicted	Predicted	Two	80.613
Control	Control	Control	Three	17.2164
CAHS D	Protein	Protein	Three	9.74137
m0.8	Sugar	Sugar	Three	16.7513
m8	Sugar	Sugar	Three	16.8442
m80	Sugar	Sugar	Three	70.0502
m0.8	Experimental	Experimental	Three	14.017
m8	Experimental	Experimental	Three	12.4118
m80	Experimental	Experimental	Three	54.4629
m0.8	Predicted	Predicted	Three	26.4927
m8	Predicted	Predicted	Three	26.5856
m80	Predicted	Predicted	Three	79.7916
