# Supplementary material for: Trehalose and tardigrade CAHS proteins work synergistically to promote desiccation tolerance
Source: Commun Biol. 2022 Oct 1;5:1046. doi: 10.1038/s42003-022-04015-2 (PMC9526748; doi:10.1038/s42003-022-04015-2)
Supplement: Supplementary file 5 — Data S1 [file 42003_2022_4015_MOESM5_ESM.zip › File S1 - Data/Fig. 2 Data/Figure 2_Trehalose_Biosyn.xlsx]

## Sheet: blastx_Dros_Old_Recp
qseid	gene name	sseqid	pident	length	mismatch	gapopen	qstart	qend	sstart	send	evalue	bitscore
comp85612_c0_seq1	Scribble, Isoform I	NP_001014669.1	26.316	247	146	8	2190	1453	117	328	7.29e-07	53.5
comp95237_c0_seq2	Raf oncogene, isoform E	NP_001096867.3	58.333	84	31	3	2	250	563	643	1.02e-25	100
comp95237_c0_seq2	Raf oncogene, isoform E	NP_001096867.3	58.333	84	31	3	2	250	563	643	1.02e-25	100
comp95237_c0_seq2	Raf oncogene, isoform E	NP_001096867.3	58.333	84	31	3	2	250	563	643	1.02e-25	100
comp95237_c1_seq2	Raf oncogene, isoform E	NP_001096867.3	58.333	84	31	3	313	65	563	643	1.05e-25	100
comp95237_c1_seq2	Raf oncogene, isoform E	NP_001096867.3	58.333	84	31	3	313	65	563	643	1.05e-25	100
comp95237_c1_seq2	Raf oncogene, isoform E	NP_001096867.3	58.333	84	31	3	313	65	563	643	1.05e-25	100
comp67137_c0_seq1	TPP	NP_001137806.1	26.068	234	156	6	764	81	47	269	5.31e-08	53.1
comp169665_c0_seq1	TPP	NP_001137806.1	43.333	60	33	1	136	315	28	86	7.89e-07	46.2
comp136692_c0_seq1	Shibire, isoform L	NP_001162767.1	80	20	4	0	62	3	43	62	0.000197	38.5
comp136692_c0_seq1	Shibire, isoform M	NP_001162768.1	55.224	67	25	2	203	3	1	62	0.000138	38.9
comp3806_c0_seq1	UDP-Glucose pyrophosphorylase, isoform D	NP_001163399.1	42	100	52	2	287	3	240	338	3.49e-18	78.2
comp3806_c0_seq1	UDP-Glucose pyrophosphorylase, isoform D	NP_001163399.1	42	100	52	2	287	3	240	338	3.49e-18	78.2
comp3806_c0_seq1	UDP-Glucose pyrophosphorylase, isoform D	NP_001163399.1	42	100	52	2	287	3	240	338	3.49e-18	78.2
comp3806_c0_seq1	UDP-Glucose pyrophosphorylase, isoform D	NP_001163399.1	42	100	52	2	287	3	240	338	3.49e-18	78.2
comp3879_c0_seq1	UDP-Glucose pyrophosphorylase, isoform D	NP_001163399.1	37.5	128	73	4	619	245	358	481	1.05e-14	72.8
comp3879_c0_seq1	UDP-Glucose pyrophosphorylase, isoform D	NP_001163399.1	37.5	128	73	4	619	245	358	481	1.05e-14	72.8
comp3879_c0_seq1	UDP-Glucose pyrophosphorylase, isoform D	NP_001163399.1	37.5	128	73	4	619	245	358	481	1.05e-14	72.8
comp3879_c0_seq1	UDP-Glucose pyrophosphorylase, isoform D	NP_001163399.1	37.5	128	73	4	619	245	358	481	1.05e-14	72.8
comp6778_c0_seq1	UDP-Glucose pyrophosphorylase, isoform D	NP_001163399.1	44.828	87	43	1	5	250	213	299	3.98e-19	80.9
comp6778_c0_seq1	UDP-Glucose pyrophosphorylase, isoform D	NP_001163399.1	44.828	87	43	1	5	250	213	299	3.98e-19	80.9
comp6778_c0_seq1	UDP-Glucose pyrophosphorylase, isoform D	NP_001163399.1	44.828	87	43	1	5	250	213	299	3.98e-19	80.9
comp6778_c0_seq1	UDP-Glucose pyrophosphorylase, isoform D	NP_001163399.1	44.828	87	43	1	5	250	213	299	3.98e-19	80.9
comp31578_c0_seq1	UDP-Glucose pyrophosphorylase, isoform D	NP_001163399.1	27.673	159	100	5	292	750	109	258	6.14e-06	49.3
comp31578_c0_seq1	UDP-Glucose pyrophosphorylase, isoform D	NP_001163399.1	27.673	159	100	5	292	750	109	258	6.14e-06	49.3
comp31578_c0_seq1	UDP-Glucose pyrophosphorylase, isoform D	NP_001163399.1	27.673	159	100	5	292	750	109	258	6.14e-06	49.3
comp31578_c0_seq1	UDP-Glucose pyrophosphorylase, isoform D	NP_001163399.1	27.673	159	100	5	292	750	109	258	6.14e-06	49.3
comp86246_c0_seq1	UDP-Glucose pyrophosphorylase, isoform D	NP_001163399.1	62.575	497	182	3	302	1789	18	511	0	643
comp86246_c0_seq1	UDP-Glucose pyrophosphorylase, isoform D	NP_001163399.1	62.575	497	182	3	302	1789	18	511	0	643
comp86246_c0_seq1	UDP-Glucose pyrophosphorylase, isoform D	NP_001163399.1	62.575	497	182	3	302	1789	18	511	0	643
comp86246_c0_seq1	UDP-Glucose pyrophosphorylase, isoform D	NP_001163399.1	62.575	497	182	3	302	1789	18	511	0	643
comp86246_c0_seq2	UDP-Glucose pyrophosphorylase, isoform D	NP_001163399.1	62.88	493	179	3	420	1895	22	511	0	644
comp86246_c0_seq2	UDP-Glucose pyrophosphorylase, isoform D	NP_001163399.1	62.88	493	179	3	420	1895	22	511	0	644
comp86246_c0_seq2	UDP-Glucose pyrophosphorylase, isoform D	NP_001163399.1	62.88	493	179	3	420	1895	22	511	0	644
comp86246_c0_seq2	UDP-Glucose pyrophosphorylase, isoform D	NP_001163399.1	62.88	493	179	3	420	1895	22	511	0	644
comp86246_c0_seq3	UDP-Glucose pyrophosphorylase, isoform D	NP_001163399.1	62.88	493	179	3	314	1789	22	511	0	643
comp86246_c0_seq3	UDP-Glucose pyrophosphorylase, isoform D	NP_001163399.1	62.88	493	179	3	314	1789	22	511	0	643
comp86246_c0_seq3	UDP-Glucose pyrophosphorylase, isoform D	NP_001163399.1	62.88	493	179	3	314	1789	22	511	0	643
comp86246_c0_seq3	UDP-Glucose pyrophosphorylase, isoform D	NP_001163399.1	62.88	493	179	3	314	1789	22	511	0	643
comp86246_c0_seq4	UDP-Glucose pyrophosphorylase, isoform D	NP_001163399.1	62.575	497	182	3	408	1895	18	511	0	644
comp86246_c0_seq4	UDP-Glucose pyrophosphorylase, isoform D	NP_001163399.1	62.575	497	182	3	408	1895	18	511	0	644
comp86246_c0_seq4	UDP-Glucose pyrophosphorylase, isoform D	NP_001163399.1	62.575	497	182	3	408	1895	18	511	0	644
comp86246_c0_seq4	UDP-Glucose pyrophosphorylase, isoform D	NP_001163399.1	62.575	497	182	3	408	1895	18	511	0	644
comp86763_c0_seq1	UDP-Glucose pyrophosphorylase, isoform D	NP_001163399.1	62.88	493	179	3	1840	365	22	511	0	644
comp86763_c0_seq1	UDP-Glucose pyrophosphorylase, isoform D	NP_001163399.1	62.88	493	179	3	1840	365	22	511	0	644
comp86763_c0_seq1	UDP-Glucose pyrophosphorylase, isoform D	NP_001163399.1	62.88	493	179	3	1840	365	22	511	0	644
comp86763_c0_seq1	UDP-Glucose pyrophosphorylase, isoform D	NP_001163399.1	62.88	493	179	3	1840	365	22	511	0	644
comp86763_c0_seq2	UDP-Glucose pyrophosphorylase, isoform D	NP_001163399.1	62.575	497	182	3	1833	346	18	511	0	643
comp86763_c0_seq2	UDP-Glucose pyrophosphorylase, isoform D	NP_001163399.1	62.575	497	182	3	1833	346	18	511	0	643
comp86763_c0_seq2	UDP-Glucose pyrophosphorylase, isoform D	NP_001163399.1	62.575	497	182	3	1833	346	18	511	0	643
comp86763_c0_seq2	UDP-Glucose pyrophosphorylase, isoform D	NP_001163399.1	62.575	497	182	3	1833	346	18	511	0	643
comp86763_c0_seq3	UDP-Glucose pyrophosphorylase, isoform D	NP_001163399.1	62.575	497	182	3	1833	346	18	511	0	644
comp86763_c0_seq3	UDP-Glucose pyrophosphorylase, isoform D	NP_001163399.1	62.575	497	182	3	1833	346	18	511	0	644
comp86763_c0_seq3	UDP-Glucose pyrophosphorylase, isoform D	NP_001163399.1	62.575	497	182	3	1833	346	18	511	0	644
comp86763_c0_seq3	UDP-Glucose pyrophosphorylase, isoform D	NP_001163399.1	62.575	497	182	3	1833	346	18	511	0	644
comp86763_c0_seq4	UDP-Glucose pyrophosphorylase, isoform D	NP_001163399.1	62.88	493	179	3	1840	365	22	511	0	643
comp86763_c0_seq4	UDP-Glucose pyrophosphorylase, isoform D	NP_001163399.1	62.88	493	179	3	1840	365	22	511	0	643
comp86763_c0_seq4	UDP-Glucose pyrophosphorylase, isoform D	NP_001163399.1	62.88	493	179	3	1840	365	22	511	0	643
comp86763_c0_seq4	UDP-Glucose pyrophosphorylase, isoform D	NP_001163399.1	62.88	493	179	3	1840	365	22	511	0	643
comp100575_c0_seq1	UDP-Glucose pyrophosphorylase, isoform D	NP_001163399.1	38.213	403	227	10	252	1433	106	495	2.74e-77	251
comp100575_c0_seq1	UDP-Glucose pyrophosphorylase, isoform D	NP_001163399.1	38.213	403	227	10	252	1433	106	495	2.74e-77	251
comp100575_c0_seq1	UDP-Glucose pyrophosphorylase, isoform D	NP_001163399.1	38.213	403	227	10	252	1433	106	495	2.74e-77	251
comp100575_c0_seq1	UDP-Glucose pyrophosphorylase, isoform D	NP_001163399.1	38.213	403	227	10	252	1433	106	495	2.74e-77	251
comp100677_c0_seq1	UDP-Glucose pyrophosphorylase, isoform D	NP_001163399.1	38.213	403	227	10	1238	57	106	495	1.29e-77	252
comp100677_c0_seq1	UDP-Glucose pyrophosphorylase, isoform D	NP_001163399.1	38.213	403	227	10	1238	57	106	495	1.29e-77	252
comp100677_c0_seq1	UDP-Glucose pyrophosphorylase, isoform D	NP_001163399.1	38.213	403	227	10	1238	57	106	495	1.29e-77	252
comp100677_c0_seq1	UDP-Glucose pyrophosphorylase, isoform D	NP_001163399.1	38.213	403	227	10	1238	57	106	495	1.29e-77	252
comp126189_c0_seq1	UDP-Glucose pyrophosphorylase, isoform D	NP_001163399.1	42.683	82	44	1	12	248	85	166	1.57e-15	70.1
comp126189_c0_seq1	UDP-Glucose pyrophosphorylase, isoform D	NP_001163399.1	42.683	82	44	1	12	248	85	166	1.57e-15	70.1
comp126189_c0_seq1	UDP-Glucose pyrophosphorylase, isoform D	NP_001163399.1	42.683	82	44	1	12	248	85	166	1.57e-15	70.1
comp126189_c0_seq1	UDP-Glucose pyrophosphorylase, isoform D	NP_001163399.1	42.683	82	44	1	12	248	85	166	1.57e-15	70.1
comp135635_c0_seq1	UDP-Glucose pyrophosphorylase, isoform D	NP_001163399.1	60	85	29	2	7	246	217	301	1.33e-28	106
comp135635_c0_seq1	UDP-Glucose pyrophosphorylase, isoform D	NP_001163399.1	60	85	29	2	7	246	217	301	1.33e-28	106
comp135635_c0_seq1	UDP-Glucose pyrophosphorylase, isoform D	NP_001163399.1	60	85	29	2	7	246	217	301	1.33e-28	106
comp135635_c0_seq1	UDP-Glucose pyrophosphorylase, isoform D	NP_001163399.1	60	85	29	2	7	246	217	301	1.33e-28	106
comp144891_c0_seq1	UDP-Glucose pyrophosphorylase, isoform D	NP_001163399.1	37.705	122	69	3	3	368	310	424	2.72e-19	82.8
comp144891_c0_seq1	UDP-Glucose pyrophosphorylase, isoform D	NP_001163399.1	37.705	122	69	3	3	368	310	424	2.72e-19	82.8
comp144891_c0_seq1	UDP-Glucose pyrophosphorylase, isoform D	NP_001163399.1	37.705	122	69	3	3	368	310	424	2.72e-19	82.8
comp144891_c0_seq1	UDP-Glucose pyrophosphorylase, isoform D	NP_001163399.1	37.705	122	69	3	3	368	310	424	2.72e-19	82.8
comp165096_c0_seq1	UDP-Glucose pyrophosphorylase, isoform D	NP_001163399.1	44.286	70	35	1	212	3	354	419	1.46e-12	60.8
comp165096_c0_seq1	UDP-Glucose pyrophosphorylase, isoform D	NP_001163399.1	44.286	70	35	1	212	3	354	419	1.46e-12	60.8
comp165096_c0_seq1	UDP-Glucose pyrophosphorylase, isoform D	NP_001163399.1	44.286	70	35	1	212	3	354	419	1.46e-12	60.8
comp165096_c0_seq1	UDP-Glucose pyrophosphorylase, isoform D	NP_001163399.1	44.286	70	35	1	212	3	354	419	1.46e-12	60.8
comp173079_c0_seq1	UDP-Glucose pyrophosphorylase, isoform D	NP_001163399.1	43.299	97	51	2	14	298	61	155	1.25e-23	93.6
comp173079_c0_seq1	UDP-Glucose pyrophosphorylase, isoform D	NP_001163399.1	43.299	97	51	2	14	298	61	155	1.25e-23	93.6
comp173079_c0_seq1	UDP-Glucose pyrophosphorylase, isoform D	NP_001163399.1	43.299	97	51	2	14	298	61	155	1.25e-23	93.6
comp173079_c0_seq1	UDP-Glucose pyrophosphorylase, isoform D	NP_001163399.1	43.299	97	51	2	14	298	61	155	1.25e-23	93.6
comp184872_c0_seq1	UDP-Glucose pyrophosphorylase, isoform D	NP_001163399.1	57.576	66	28	0	203	6	356	421	1.27e-20	83.6
comp184872_c0_seq1	UDP-Glucose pyrophosphorylase, isoform D	NP_001163399.1	57.576	66	28	0	203	6	356	421	1.27e-20	83.6
comp184872_c0_seq1	UDP-Glucose pyrophosphorylase, isoform D	NP_001163399.1	57.576	66	28	0	203	6	356	421	1.27e-20	83.6
comp184872_c0_seq1	UDP-Glucose pyrophosphorylase, isoform D	NP_001163399.1	57.576	66	28	0	203	6	356	421	1.27e-20	83.6
comp3806_c0_seq1	UDP-Glucose pyrophosphorylase, isoform E	NP_001163400.1	42	100	52	2	287	3	247	345	2.64e-18	78.6
comp3806_c0_seq1	UDP-Glucose pyrophosphorylase, isoform E	NP_001163400.1	42	100	52	2	287	3	247	345	2.64e-18	78.6
comp3806_c0_seq1	UDP-Glucose pyrophosphorylase, isoform E	NP_001163400.1	42	100	52	2	287	3	247	345	2.64e-18	78.6
comp3806_c0_seq1	UDP-Glucose pyrophosphorylase, isoform E	NP_001163400.1	42	100	52	2	287	3	247	345	2.64e-18	78.6
comp3879_c0_seq1	UDP-Glucose pyrophosphorylase, isoform E	NP_001163400.1	37.5	128	73	4	619	245	365	488	1.01e-14	72.8
comp3879_c0_seq1	UDP-Glucose pyrophosphorylase, isoform E	NP_001163400.1	37.5	128	73	4	619	245	365	488	1.01e-14	72.8
comp3879_c0_seq1	UDP-Glucose pyrophosphorylase, isoform E	NP_001163400.1	37.5	128	73	4	619	245	365	488	1.01e-14	72.8
comp3879_c0_seq1	UDP-Glucose pyrophosphorylase, isoform E	NP_001163400.1	37.5	128	73	4	619	245	365	488	1.01e-14	72.8
comp6778_c0_seq1	UDP-Glucose pyrophosphorylase, isoform E	NP_001163400.1	44.828	87	43	1	5	250	220	306	4e-19	80.9
comp6778_c0_seq1	UDP-Glucose pyrophosphorylase, isoform E	NP_001163400.1	44.828	87	43	1	5	250	220	306	4e-19	80.9
comp6778_c0_seq1	UDP-Glucose pyrophosphorylase, isoform E	NP_001163400.1	44.828	87	43	1	5	250	220	306	4e-19	80.9
comp6778_c0_seq1	UDP-Glucose pyrophosphorylase, isoform E	NP_001163400.1	44.828	87	43	1	5	250	220	306	4e-19	80.9
comp86246_c0_seq1	UDP-Glucose pyrophosphorylase, isoform E	NP_001163400.1	62.575	497	182	3	302	1789	25	518	0	643
comp86246_c0_seq1	UDP-Glucose pyrophosphorylase, isoform E	NP_001163400.1	62.575	497	182	3	302	1789	25	518	0	643
comp86246_c0_seq1	UDP-Glucose pyrophosphorylase, isoform E	NP_001163400.1	62.575	497	182	3	302	1789	25	518	0	643
comp86246_c0_seq1	UDP-Glucose pyrophosphorylase, isoform E	NP_001163400.1	62.575	497	182	3	302	1789	25	518	0	643
comp86246_c0_seq2	UDP-Glucose pyrophosphorylase, isoform E	NP_001163400.1	62.88	493	179	3	420	1895	29	518	0	644
comp86246_c0_seq2	UDP-Glucose pyrophosphorylase, isoform E	NP_001163400.1	62.88	493	179	3	420	1895	29	518	0	644
comp86246_c0_seq2	UDP-Glucose pyrophosphorylase, isoform E	NP_001163400.1	62.88	493	179	3	420	1895	29	518	0	644
comp86246_c0_seq2	UDP-Glucose pyrophosphorylase, isoform E	NP_001163400.1	62.88	493	179	3	420	1895	29	518	0	644
comp86246_c0_seq3	UDP-Glucose pyrophosphorylase, isoform E	NP_001163400.1	62.88	493	179	3	314	1789	29	518	0	643
comp86246_c0_seq3	UDP-Glucose pyrophosphorylase, isoform E	NP_001163400.1	62.88	493	179	3	314	1789	29	518	0	643
comp86246_c0_seq3	UDP-Glucose pyrophosphorylase, isoform E	NP_001163400.1	62.88	493	179	3	314	1789	29	518	0	643
comp86246_c0_seq3	UDP-Glucose pyrophosphorylase, isoform E	NP_001163400.1	62.88	493	179	3	314	1789	29	518	0	643
comp86246_c0_seq4	UDP-Glucose pyrophosphorylase, isoform E	NP_001163400.1	62.88	493	179	3	420	1895	29	518	0	643
comp86246_c0_seq4	UDP-Glucose pyrophosphorylase, isoform E	NP_001163400.1	62.88	493	179	3	420	1895	29	518	0	643
comp86246_c0_seq4	UDP-Glucose pyrophosphorylase, isoform E	NP_001163400.1	62.88	493	179	3	420	1895	29	518	0	643
comp86246_c0_seq4	UDP-Glucose pyrophosphorylase, isoform E	NP_001163400.1	62.88	493	179	3	420	1895	29	518	0	643
comp86763_c0_seq1	UDP-Glucose pyrophosphorylase, isoform E	NP_001163400.1	62.88	493	179	3	1840	365	29	518	0	644
comp86763_c0_seq1	UDP-Glucose pyrophosphorylase, isoform E	NP_001163400.1	62.88	493	179	3	1840	365	29	518	0	644
comp86763_c0_seq1	UDP-Glucose pyrophosphorylase, isoform E	NP_001163400.1	62.88	493	179	3	1840	365	29	518	0	644
comp86763_c0_seq1	UDP-Glucose pyrophosphorylase, isoform E	NP_001163400.1	62.88	493	179	3	1840	365	29	518	0	644
comp86763_c0_seq2	UDP-Glucose pyrophosphorylase, isoform E	NP_001163400.1	62.575	497	182	3	1833	346	25	518	0	643
comp86763_c0_seq2	UDP-Glucose pyrophosphorylase, isoform E	NP_001163400.1	62.575	497	182	3	1833	346	25	518	0	643
comp86763_c0_seq2	UDP-Glucose pyrophosphorylase, isoform E	NP_001163400.1	62.575	497	182	3	1833	346	25	518	0	643
comp86763_c0_seq2	UDP-Glucose pyrophosphorylase, isoform E	NP_001163400.1	62.575	497	182	3	1833	346	25	518	0	643
comp86763_c0_seq3	UDP-Glucose pyrophosphorylase, isoform E	NP_001163400.1	62.88	493	179	3	1821	346	29	518	0	643
comp86763_c0_seq3	UDP-Glucose pyrophosphorylase, isoform E	NP_001163400.1	62.88	493	179	3	1821	346	29	518	0	643
comp86763_c0_seq3	UDP-Glucose pyrophosphorylase, isoform E	NP_001163400.1	62.88	493	179	3	1821	346	29	518	0	643
comp86763_c0_seq3	UDP-Glucose pyrophosphorylase, isoform E	NP_001163400.1	62.88	493	179	3	1821	346	29	518	0	643
comp86763_c0_seq4	UDP-Glucose pyrophosphorylase, isoform E	NP_001163400.1	62.88	493	179	3	1840	365	29	518	0	643
comp86763_c0_seq4	UDP-Glucose pyrophosphorylase, isoform E	NP_001163400.1	62.88	493	179	3	1840	365	29	518	0	643
comp86763_c0_seq4	UDP-Glucose pyrophosphorylase, isoform E	NP_001163400.1	62.88	493	179	3	1840	365	29	518	0	643
comp86763_c0_seq4	UDP-Glucose pyrophosphorylase, isoform E	NP_001163400.1	62.88	493	179	3	1840	365	29	518	0	643
comp100575_c0_seq1	UDP-Glucose pyrophosphorylase, isoform E	NP_001163400.1	38.213	403	227	10	252	1433	113	502	3.87e-77	251
comp100575_c0_seq1	UDP-Glucose pyrophosphorylase, isoform E	NP_001163400.1	38.213	403	227	10	252	1433	113	502	3.87e-77	251
comp100575_c0_seq1	UDP-Glucose pyrophosphorylase, isoform E	NP_001163400.1	38.213	403	227	10	252	1433	113	502	3.87e-77	251
comp100575_c0_seq1	UDP-Glucose pyrophosphorylase, isoform E	NP_001163400.1	38.213	403	227	10	252	1433	113	502	3.87e-77	251
comp100677_c0_seq1	UDP-Glucose pyrophosphorylase, isoform E	NP_001163400.1	38.213	403	227	10	1238	57	113	502	1.86e-77	252
comp100677_c0_seq1	UDP-Glucose pyrophosphorylase, isoform E	NP_001163400.1	38.213	403	227	10	1238	57	113	502	1.86e-77	252
comp100677_c0_seq1	UDP-Glucose pyrophosphorylase, isoform E	NP_001163400.1	38.213	403	227	10	1238	57	113	502	1.86e-77	252
comp100677_c0_seq1	UDP-Glucose pyrophosphorylase, isoform E	NP_001163400.1	38.213	403	227	10	1238	57	113	502	1.86e-77	252
comp126189_c0_seq1	UDP-Glucose pyrophosphorylase, isoform E	NP_001163400.1	42.683	82	44	1	12	248	92	173	1.51e-15	70.1
comp126189_c0_seq1	UDP-Glucose pyrophosphorylase, isoform E	NP_001163400.1	42.683	82	44	1	12	248	92	173	1.51e-15	70.1
comp126189_c0_seq1	UDP-Glucose pyrophosphorylase, isoform E	NP_001163400.1	42.683	82	44	1	12	248	92	173	1.51e-15	70.1
comp126189_c0_seq1	UDP-Glucose pyrophosphorylase, isoform E	NP_001163400.1	42.683	82	44	1	12	248	92	173	1.51e-15	70.1
comp135635_c0_seq1	UDP-Glucose pyrophosphorylase, isoform E	NP_001163400.1	60	85	29	2	7	246	224	308	1.5e-28	106
comp135635_c0_seq1	UDP-Glucose pyrophosphorylase, isoform E	NP_001163400.1	60	85	29	2	7	246	224	308	1.5e-28	106
comp135635_c0_seq1	UDP-Glucose pyrophosphorylase, isoform E	NP_001163400.1	60	85	29	2	7	246	224	308	1.5e-28	106
comp135635_c0_seq1	UDP-Glucose pyrophosphorylase, isoform E	NP_001163400.1	60	85	29	2	7	246	224	308	1.5e-28	106
comp144891_c0_seq1	UDP-Glucose pyrophosphorylase, isoform E	NP_001163400.1	37.705	122	69	3	3	368	317	431	2.69e-19	82.8
comp144891_c0_seq1	UDP-Glucose pyrophosphorylase, isoform E	NP_001163400.1	37.705	122	69	3	3	368	317	431	2.69e-19	82.8
comp144891_c0_seq1	UDP-Glucose pyrophosphorylase, isoform E	NP_001163400.1	37.705	122	69	3	3	368	317	431	2.69e-19	82.8
comp144891_c0_seq1	UDP-Glucose pyrophosphorylase, isoform E	NP_001163400.1	37.705	122	69	3	3	368	317	431	2.69e-19	82.8
comp165096_c0_seq1	UDP-Glucose pyrophosphorylase, isoform E	NP_001163400.1	44.286	70	35	1	212	3	361	426	1.61e-12	60.8
comp165096_c0_seq1	UDP-Glucose pyrophosphorylase, isoform E	NP_001163400.1	44.286	70	35	1	212	3	361	426	1.61e-12	60.8
comp165096_c0_seq1	UDP-Glucose pyrophosphorylase, isoform E	NP_001163400.1	44.286	70	35	1	212	3	361	426	1.61e-12	60.8
comp165096_c0_seq1	UDP-Glucose pyrophosphorylase, isoform E	NP_001163400.1	44.286	70	35	1	212	3	361	426	1.61e-12	60.8
comp173079_c0_seq1	UDP-Glucose pyrophosphorylase, isoform E	NP_001163400.1	43.299	97	51	2	14	298	68	162	1.29e-23	93.6
comp173079_c0_seq1	UDP-Glucose pyrophosphorylase, isoform E	NP_001163400.1	43.299	97	51	2	14	298	68	162	1.29e-23	93.6
comp173079_c0_seq1	UDP-Glucose pyrophosphorylase, isoform E	NP_001163400.1	43.299	97	51	2	14	298	68	162	1.29e-23	93.6
comp173079_c0_seq1	UDP-Glucose pyrophosphorylase, isoform E	NP_001163400.1	43.299	97	51	2	14	298	68	162	1.29e-23	93.6
comp184872_c0_seq1	UDP-Glucose pyrophosphorylase, isoform E	NP_001163400.1	57.576	66	28	0	203	6	363	428	1.28e-20	83.6
comp184872_c0_seq1	UDP-Glucose pyrophosphorylase, isoform E	NP_001163400.1	57.576	66	28	0	203	6	363	428	1.28e-20	83.6
comp184872_c0_seq1	UDP-Glucose pyrophosphorylase, isoform E	NP_001163400.1	57.576	66	28	0	203	6	363	428	1.28e-20	83.6
comp184872_c0_seq1	UDP-Glucose pyrophosphorylase, isoform E	NP_001163400.1	57.576	66	28	0	203	6	363	428	1.28e-20	83.6
comp95237_c0_seq2	Slipper, isoform B	NP_001188558.1	40.278	72	33	2	2	217	274	335	2e-09	53.9
comp95237_c0_seq2	Slipper, isoform B	NP_001188558.1	40.278	72	33	2	2	217	274	335	2e-09	53.9
comp95237_c0_seq2	Slipper, isoform B	NP_001188558.1	40.278	72	33	2	2	217	274	335	2e-09	53.9
comp95237_c0_seq2	Slipper, isoform B	NP_001188560.1	40.278	72	33	2	2	217	274	335	2.02e-09	53.9
comp95237_c0_seq2	Slipper, isoform B	NP_001188560.1	40.278	72	33	2	2	217	274	335	2.02e-09	53.9
comp95237_c0_seq2	Slipper, isoform B	NP_001188560.1	40.278	72	33	2	2	217	274	335	2.02e-09	53.9
comp67137_c0_seq1	TPP?	NP_001188709.1	26.068	234	156	6	764	81	70	292	7.6e-08	52.8
comp169665_c0_seq1	TPP?	NP_001188709.1	42.623	61	34	1	136	318	51	110	7.64e-07	46.6
comp95237_c1_seq2	Wallenda, isoform D	NP_001189132.1	36.585	82	43	2	313	68	260	332	1.79e-09	53.9
comp95237_c1_seq2	Wallenda, isoform D	NP_001189132.1	36.585	82	43	2	313	68	260	332	1.79e-09	53.9
comp95237_c1_seq2	Wallenda, isoform D	NP_001189132.1	36.585	82	43	2	313	68	260	332	1.79e-09	53.9
comp89841_c0_seq1	fuseless, isoform E	NP_001245890.1	35.484	93	54	1	508	230	86	172	8.03e-08	52.4
comp89841_c0_seq1	fuseless, isoform E	NP_001245890.1	35.484	93	54	1	508	230	86	172	8.03e-08	52.4
comp89841_c0_seq1	fuseless, isoform E	NP_001245890.1	35.484	93	54	1	508	230	86	172	8.03e-08	52.4
comp151428_c0_seq1	Rab 8, isoform B	NP_001246836.1	40.769	130	70	2	443	75	21	150	7.62e-30	107
comp151428_c0_seq1	Rab 8, isoform B	NP_001246836.1	40.769	130	70	2	443	75	21	150	7.62e-30	107
comp151428_c0_seq1	Rab 8, isoform B	NP_001246836.1	40.769	130	70	2	443	75	21	150	7.62e-30	107
comp151428_c0_seq1	Rab 8, isoform B	NP_001246836.1	40.769	130	70	2	443	75	21	150	7.62e-30	107
comp151428_c0_seq1	Rab 8, isoform C	NP_001246837.1	40.769	130	70	2	443	75	56	185	4.96e-29	105
comp151428_c0_seq1	Rab 8, isoform C	NP_001246837.1	40.769	130	70	2	443	75	56	185	4.96e-29	105
comp151428_c0_seq1	Rab 8, isoform C	NP_001246837.1	40.769	130	70	2	443	75	56	185	4.96e-29	105
comp151428_c0_seq1	Rab 8, isoform C	NP_001246837.1	40.769	130	70	2	443	75	56	185	4.96e-29	105
comp138065_c0_seq1	Protein Phosphatase V, isoform B	NP_001259272.1	70.312	128	38	0	384	1	59	186	1.64e-65	201
comp138065_c0_seq1	Protein Phosphatase V, isoform C	NP_001259273.1	70.312	128	38	0	384	1	59	186	1.64e-65	201
comp138065_c0_seq1	Protein Phosphatase V, isoform D	NP_001259274.1	70.312	128	38	0	384	1	59	186	1.64e-65	201
comp3452_c0_seq1	Hexokinase A, isoform C	NP_001259384.1	43.925	107	55	2	322	2	58	159	1.97e-18	79.7
comp3452_c0_seq1	Hexokinase A, isoform C	NP_001259384.1	43.925	107	55	2	322	2	58	159	1.97e-18	79.7
comp3452_c0_seq1	Hexokinase A, isoform C	NP_001259384.1	43.925	107	55	2	322	2	58	159	1.97e-18	79.7
comp19464_c0_seq1	Hexokinase A, isoform C	NP_001259384.1	36.036	111	69	2	1	330	163	272	6.51e-16	72.4
comp19464_c0_seq1	Hexokinase A, isoform C	NP_001259384.1	36.036	111	69	2	1	330	163	272	6.51e-16	72.4
comp19464_c0_seq1	Hexokinase A, isoform C	NP_001259384.1	36.036	111	69	2	1	330	163	272	6.51e-16	72.4
comp37687_c0_seq1	Hexokinase A, isoform C	NP_001259384.1	43.066	137	75	3	412	5	152	286	1.48e-25	100
comp37687_c0_seq1	Hexokinase A, isoform C	NP_001259384.1	43.066	137	75	3	412	5	152	286	1.48e-25	100
comp37687_c0_seq1	Hexokinase A, isoform C	NP_001259384.1	43.066	137	75	3	412	5	152	286	1.48e-25	100
comp49214_c0_seq1	Hexokinase A, isoform C	NP_001259384.1	35.811	148	87	4	78	512	8	150	4.89e-17	77.8
comp49214_c0_seq1	Hexokinase A, isoform C	NP_001259384.1	35.811	148	87	4	78	512	8	150	4.89e-17	77.8
comp49214_c0_seq1	Hexokinase A, isoform C	NP_001259384.1	35.811	148	87	4	78	512	8	150	4.89e-17	77.8
comp49214_c0_seq2	Hexokinase A, isoform C	NP_001259384.1	36.029	136	79	4	78	476	8	138	1.39e-14	70.5
comp49214_c0_seq2	Hexokinase A, isoform C	NP_001259384.1	36.029	136	79	4	78	476	8	138	1.39e-14	70.5
comp49214_c0_seq2	Hexokinase A, isoform C	NP_001259384.1	36.029	136	79	4	78	476	8	138	1.39e-14	70.5
comp73179_c0_seq1	Hexokinase A, isoform C	NP_001259384.1	33.853	449	276	10	120	1439	2	438	2e-66	221
comp73179_c0_seq1	Hexokinase A, isoform C	NP_001259384.1	33.853	449	276	10	120	1439	2	438	2e-66	221
comp73179_c0_seq1	Hexokinase A, isoform C	NP_001259384.1	33.853	449	276	10	120	1439	2	438	2e-66	221
comp84042_c0_seq1	Hexokinase A, isoform C	NP_001259384.1	53.953	430	196	2	1947	661	2	430	8.73e-152	454
comp84042_c0_seq1	Hexokinase A, isoform C	NP_001259384.1	53.953	430	196	2	1947	661	2	430	8.73e-152	454
comp84042_c0_seq1	Hexokinase A, isoform C	NP_001259384.1	53.953	430	196	2	1947	661	2	430	8.73e-152	454
comp84042_c1_seq1	Hexokinase A, isoform C	NP_001259384.1	53.953	430	196	2	701	1987	2	430	8.27e-152	454
comp84042_c1_seq1	Hexokinase A, isoform C	NP_001259384.1	53.953	430	196	2	701	1987	2	430	8.27e-152	454
comp84042_c1_seq1	Hexokinase A, isoform C	NP_001259384.1	53.953	430	196	2	701	1987	2	430	8.27e-152	454
comp86514_c0_seq1	Hexokinase A, isoform C	NP_001259384.1	35.39	308	182	5	1389	490	2	300	1.49e-55	189
comp86514_c0_seq1	Hexokinase A, isoform C	NP_001259384.1	34.074	135	85	4	472	71	307	438	1.49e-55	47
comp86514_c0_seq1	Hexokinase A, isoform C	NP_001259384.1	35.39	308	182	5	1389	490	2	300	1.49e-55	189
comp86514_c0_seq1	Hexokinase A, isoform C	NP_001259384.1	34.074	135	85	4	472	71	307	438	1.49e-55	47
comp86514_c0_seq1	Hexokinase A, isoform C	NP_001259384.1	35.39	308	182	5	1389	490	2	300	1.49e-55	189
comp86514_c0_seq1	Hexokinase A, isoform C	NP_001259384.1	34.074	135	85	4	472	71	307	438	1.49e-55	47
comp86514_c0_seq1	Hexokinase A, isoform C	NP_001259384.1	35.39	308	182	5	1389	490	2	300	1.49e-55	189
comp86514_c0_seq1	Hexokinase A, isoform C	NP_001259384.1	34.074	135	85	4	472	71	307	438	1.49e-55	47
comp86514_c0_seq1	Hexokinase A, isoform C	NP_001259384.1	35.39	308	182	5	1389	490	2	300	1.49e-55	189
comp86514_c0_seq1	Hexokinase A, isoform C	NP_001259384.1	34.074	135	85	4	472	71	307	438	1.49e-55	47
comp86514_c0_seq1	Hexokinase A, isoform C	NP_001259384.1	35.39	308	182	5	1389	490	2	300	1.49e-55	189
comp86514_c0_seq1	Hexokinase A, isoform C	NP_001259384.1	34.074	135	85	4	472	71	307	438	1.49e-55	47
comp129888_c0_seq1	Hexokinase A, isoform C	NP_001259384.1	45.098	51	24	2	152	3	46	93	2.83e-06	43.1
comp129888_c0_seq1	Hexokinase A, isoform C	NP_001259384.1	45.098	51	24	2	152	3	46	93	2.83e-06	43.1
comp129888_c0_seq1	Hexokinase A, isoform C	NP_001259384.1	45.098	51	24	2	152	3	46	93	2.83e-06	43.1
comp132315_c0_seq1	Hexokinase A, isoform C	NP_001259384.1	33.981	103	63	3	12	311	243	343	9.86e-07	45.8
comp132315_c0_seq1	Hexokinase A, isoform C	NP_001259384.1	33.981	103	63	3	12	311	243	343	9.86e-07	45.8
comp132315_c0_seq1	Hexokinase A, isoform C	NP_001259384.1	33.981	103	63	3	12	311	243	343	9.86e-07	45.8
comp136077_c0_seq1	Hexokinase A, isoform C	NP_001259384.1	40	180	104	4	3	536	149	326	1.57e-32	121
comp136077_c0_seq1	Hexokinase A, isoform C	NP_001259384.1	40	180	104	4	3	536	149	326	1.57e-32	121
comp136077_c0_seq1	Hexokinase A, isoform C	NP_001259384.1	40	180	104	4	3	536	149	326	1.57e-32	121
comp143333_c0_seq1	Hexokinase A, isoform C	NP_001259384.1	36.923	65	38	2	186	1	8	72	0.000229	38.9
comp143333_c0_seq1	Hexokinase A, isoform C	NP_001259384.1	36.923	65	38	2	186	1	8	72	0.000229	38.9
comp143333_c0_seq1	Hexokinase A, isoform C	NP_001259384.1	36.923	65	38	2	186	1	8	72	0.000229	38.9
comp169681_c0_seq1	Hexokinase A, isoform C	NP_001259384.1	43.023	86	48	1	3	260	62	146	3.02e-13	63.9
comp169681_c0_seq1	Hexokinase A, isoform C	NP_001259384.1	43.023	86	48	1	3	260	62	146	3.02e-13	63.9
comp169681_c0_seq1	Hexokinase A, isoform C	NP_001259384.1	43.023	86	48	1	3	260	62	146	3.02e-13	63.9
comp171776_c0_seq1	Hexokinase A, isoform C	NP_001259384.1	36.275	102	64	1	319	14	38	138	7.63e-13	63.5
comp171776_c0_seq1	Hexokinase A, isoform C	NP_001259384.1	36.275	102	64	1	319	14	38	138	7.63e-13	63.5
comp171776_c0_seq1	Hexokinase A, isoform C	NP_001259384.1	36.275	102	64	1	319	14	38	138	7.63e-13	63.5
comp176170_c0_seq1	Hexokinase A, isoform C	NP_001259384.1	42.254	71	31	1	217	5	266	326	2.25e-12	60.5
comp176170_c0_seq1	Hexokinase A, isoform C	NP_001259384.1	42.254	71	31	1	217	5	266	326	2.25e-12	60.5
comp176170_c0_seq1	Hexokinase A, isoform C	NP_001259384.1	42.254	71	31	1	217	5	266	326	2.25e-12	60.5
comp187021_c0_seq1	Hexokinase A, isoform C	NP_001259384.1	54.795	73	31	1	221	3	68	138	6.81e-21	84.7
comp187021_c0_seq1	Hexokinase A, isoform C	NP_001259384.1	54.795	73	31	1	221	3	68	138	6.81e-21	84.7
comp187021_c0_seq1	Hexokinase A, isoform C	NP_001259384.1	54.795	73	31	1	221	3	68	138	6.81e-21	84.7
comp90923_c0_seq1	p24-related-1, isoform B	NP_001259465.1	45.5	200	109	0	409	1008	6	205	1.37e-53	186
comp91603_c0_seq1	p24-related-1, isoform B	NP_001259465.1	45.5	200	109	0	2747	2148	6	205	9.49e-54	187
comp136692_c0_seq1	Shibire, isoform N	NP_001259588.1	55.224	67	25	2	203	3	1	62	0.000209	38.1
comp16178_c0_seq1	augmenter of liver regeneration, isoform B	NP_001259731.1	35.484	93	60	0	39	317	157	249	7.56e-17	76.3
comp136692_c0_seq1	dynamin related protein 1	NP_001259946.1	56.716	67	23	2	203	3	1	61	1.93e-06	43.9
comp145573_c0_seq1	TPP	NP_001260191.1	26.582	158	99	5	112	552	30	181	1.22e-07	51.6
comp115333_c0_seq1	Trap1, isoform B	NP_001260726.1	32.394	142	87	4	1	405	379	518	7.63e-16	73.2
comp115333_c0_seq1	Trap1, isoform B	NP_001260726.1	32.394	142	87	4	1	405	379	518	7.63e-16	73.2
comp115333_c0_seq1	Trap1, isoform B	NP_001260726.1	32.394	142	87	4	1	405	379	518	7.63e-16	73.2
comp151428_c0_seq1	Rab2, isoform B	NP_001260732.1	43.103	116	64	1	449	108	52	167	1.01e-28	105
comp151428_c0_seq1	Rab2, isoform B	NP_001260732.1	43.103	116	64	1	449	108	52	167	1.01e-28	105
comp151428_c0_seq1	Rab2, isoform B	NP_001260732.1	43.103	116	64	1	449	108	52	167	1.01e-28	105
comp151428_c0_seq1	Rab2, isoform B	NP_001260732.1	43.103	116	64	1	449	108	52	167	1.01e-28	105
comp114132_c0_seq1	methylthioadenosine phosphorylase, isoform B	NP_001261049.1	40.517	232	128	4	68	745	30	257	2.1e-49	166
comp114132_c0_seq1	methylthioadenosine phosphorylase, isoform B	NP_001261049.1	40.517	232	128	4	68	745	30	257	2.1e-49	166
comp114132_c0_seq1	methylthioadenosine phosphorylase, isoform B	NP_001261049.1	40.517	232	128	4	68	745	30	257	2.1e-49	166
comp114132_c0_seq1	methylthioadenosine phosphorylase, isoform B	NP_001261049.1	40.517	232	128	4	68	745	30	257	2.1e-49	166
comp114132_c0_seq1	methylthioadenosine phosphorylase, isoform B	NP_001261049.1	40.517	232	128	4	68	745	30	257	2.1e-49	166
comp85602_c0_seq1	Trehalase, isoform G	NP_001261115.1	38.278	546	306	11	280	1884	13	538	1.77e-106	337
comp85602_c0_seq1	Trehalase, isoform G	NP_001261115.1	38.278	546	306	11	280	1884	13	538	1.77e-106	337
comp85602_c0_seq1	Trehalase, isoform G	NP_001261115.1	38.278	546	306	11	280	1884	13	538	1.77e-106	337
comp85602_c0_seq1	Trehalase, isoform G	NP_001261115.1	38.278	546	306	11	280	1884	13	538	1.77e-106	337
comp85602_c0_seq1	Trehalase, isoform G	NP_001261115.1	38.278	546	306	11	280	1884	13	538	1.77e-106	337
comp86300_c0_seq1	Trehalase, isoform G	NP_001261115.1	38.462	546	305	11	2022	418	13	538	5.92e-107	338
comp86300_c0_seq1	Trehalase, isoform G	NP_001261115.1	38.462	546	305	11	2022	418	13	538	5.92e-107	338
comp86300_c0_seq1	Trehalase, isoform G	NP_001261115.1	38.462	546	305	11	2022	418	13	538	5.92e-107	338
comp86300_c0_seq1	Trehalase, isoform G	NP_001261115.1	38.462	546	305	11	2022	418	13	538	5.92e-107	338
comp86300_c0_seq1	Trehalase, isoform G	NP_001261115.1	38.462	546	305	11	2022	418	13	538	5.92e-107	338
comp90334_c0_seq1	Trehalase, isoform G	NP_001261115.1	36	550	321	12	1830	226	13	546	4.79e-100	318
comp90334_c0_seq1	Trehalase, isoform G	NP_001261115.1	36	550	321	12	1830	226	13	546	4.79e-100	318
comp90334_c0_seq1	Trehalase, isoform G	NP_001261115.1	36	550	321	12	1830	226	13	546	4.79e-100	318
comp90334_c0_seq1	Trehalase, isoform G	NP_001261115.1	36	550	321	12	1830	226	13	546	4.79e-100	318
comp90334_c0_seq1	Trehalase, isoform G	NP_001261115.1	36	550	321	12	1830	226	13	546	4.79e-100	318
comp90334_c1_seq1	Trehalase, isoform G	NP_001261115.1	36.397	544	315	12	247	1833	19	546	5.06e-100	318
comp90334_c1_seq1	Trehalase, isoform G	NP_001261115.1	36.397	544	315	12	247	1833	19	546	5.06e-100	318
comp90334_c1_seq1	Trehalase, isoform G	NP_001261115.1	36.397	544	315	12	247	1833	19	546	5.06e-100	318
comp90334_c1_seq1	Trehalase, isoform G	NP_001261115.1	36.397	544	315	12	247	1833	19	546	5.06e-100	318
comp90334_c1_seq1	Trehalase, isoform G	NP_001261115.1	36.397	544	315	12	247	1833	19	546	5.06e-100	318
comp95679_c0_seq1	Trehalase, isoform G	NP_001261115.1	34.031	573	320	14	2255	585	8	538	7.6e-96	311
comp95679_c0_seq1	Trehalase, isoform G	NP_001261115.1	34.031	573	320	14	2255	585	8	538	7.6e-96	311
comp95679_c0_seq1	Trehalase, isoform G	NP_001261115.1	34.031	573	320	14	2255	585	8	538	7.6e-96	311
comp95679_c0_seq1	Trehalase, isoform G	NP_001261115.1	34.031	573	320	14	2255	585	8	538	7.6e-96	311
comp95679_c0_seq1	Trehalase, isoform G	NP_001261115.1	34.031	573	320	14	2255	585	8	538	7.6e-96	311
comp95679_c0_seq3	Trehalase, isoform G	NP_001261115.1	34.031	573	320	14	2255	585	8	538	2.61e-94	311
comp95679_c0_seq3	Trehalase, isoform G	NP_001261115.1	34.031	573	320	14	2255	585	8	538	2.61e-94	311
comp95679_c0_seq3	Trehalase, isoform G	NP_001261115.1	34.031	573	320	14	2255	585	8	538	2.61e-94	311
comp95679_c0_seq3	Trehalase, isoform G	NP_001261115.1	34.031	573	320	14	2255	585	8	538	2.61e-94	311
comp95679_c0_seq3	Trehalase, isoform G	NP_001261115.1	34.031	573	320	14	2255	585	8	538	2.61e-94	311
comp96001_c0_seq1	Trehalase, isoform G	NP_001261115.1	34.031	573	320	14	257	1927	8	538	7.51e-96	311
comp96001_c0_seq1	Trehalase, isoform G	NP_001261115.1	34.031	573	320	14	257	1927	8	538	7.51e-96	311
comp96001_c0_seq1	Trehalase, isoform G	NP_001261115.1	34.031	573	320	14	257	1927	8	538	7.51e-96	311
comp96001_c0_seq1	Trehalase, isoform G	NP_001261115.1	34.031	573	320	14	257	1927	8	538	7.51e-96	311
comp96001_c0_seq1	Trehalase, isoform G	NP_001261115.1	34.031	573	320	14	257	1927	8	538	7.51e-96	311
comp96001_c0_seq2	Trehalase, isoform G	NP_001261115.1	34.031	573	320	14	882	2552	8	538	2.45e-94	311
comp96001_c0_seq2	Trehalase, isoform G	NP_001261115.1	34.031	573	320	14	882	2552	8	538	2.45e-94	311
comp96001_c0_seq2	Trehalase, isoform G	NP_001261115.1	34.031	573	320	14	882	2552	8	538	2.45e-94	311
comp96001_c0_seq2	Trehalase, isoform G	NP_001261115.1	34.031	573	320	14	882	2552	8	538	2.45e-94	311
comp96001_c0_seq2	Trehalase, isoform G	NP_001261115.1	34.031	573	320	14	882	2552	8	538	2.45e-94	311
comp115333_c0_seq1	Heat Shock 83, isoform B	NP_001261362.1	77.037	135	31	0	1	405	374	508	1.34e-69	222
comp115333_c0_seq1	Heat Shock 83, isoform B	NP_001261362.1	77.037	135	31	0	1	405	374	508	1.34e-69	222
comp115333_c0_seq1	Heat Shock 83, isoform B	NP_001261362.1	77.037	135	31	0	1	405	374	508	1.34e-69	222
comp85612_c0_seq1	scribble, isoform T	NP_001262988.1	26.316	247	146	8	2190	1453	117	328	8.26e-07	53.5
comp90923_c0_seq1	CHOp24, isoform B	NP_001284862.1	31.609	174	115	3	481	993	33	205	5.13e-20	90.1
comp91603_c0_seq1	CHOp24, isoform B	NP_001284862.1	31.609	174	115	3	2675	2163	33	205	4.18e-20	90.5
comp89841_c0_seq1	fuseless, isoform F	NP_001285626.1	35.484	93	54	1	508	230	86	172	8.03e-08	52.4
comp89841_c0_seq1	fuseless, isoform F	NP_001285626.1	35.484	93	54	1	508	230	86	172	8.03e-08	52.4
comp89841_c0_seq1	fuseless, isoform F	NP_001285626.1	35.484	93	54	1	508	230	86	172	8.03e-08	52.4
comp31578_c0_seq1	mummy, isoform D	NP_001285673.1	36.543	457	270	7	10	1335	7	458	2.32e-88	278
comp31578_c0_seq1	mummy, isoform D	NP_001285673.1	36.543	457	270	7	10	1335	7	458	2.32e-88	278
comp31578_c0_seq1	mummy, isoform D	NP_001285673.1	36.543	457	270	7	10	1335	7	458	2.32e-88	278
comp31578_c0_seq1	mummy, isoform D	NP_001285673.1	36.543	457	270	7	10	1335	7	458	2.32e-88	278
comp34990_c0_seq1	mummy, isoform D	NP_001285673.1	36.543	457	270	7	1414	89	7	458	5.44e-88	278
comp34990_c0_seq1	mummy, isoform D	NP_001285673.1	36.543	457	270	7	1414	89	7	458	5.44e-88	278
comp34990_c0_seq1	mummy, isoform D	NP_001285673.1	36.543	457	270	7	1414	89	7	458	5.44e-88	278
comp34990_c0_seq1	mummy, isoform D	NP_001285673.1	36.543	457	270	7	1414	89	7	458	5.44e-88	278
comp98025_c0_seq4	mummy, isoform D	NP_001285673.1	50.617	486	227	2	1827	370	7	479	5.77e-151	471
comp98025_c0_seq4	mummy, isoform D	NP_001285673.1	50.617	486	227	2	1827	370	7	479	5.77e-151	471
comp98025_c0_seq4	mummy, isoform D	NP_001285673.1	50.617	486	227	2	1827	370	7	479	5.77e-151	471
comp98025_c0_seq4	mummy, isoform D	NP_001285673.1	50.617	486	227	2	1827	370	7	479	5.77e-151	471
comp98025_c0_seq6	mummy, isoform D	NP_001285673.1	50.617	486	227	2	1827	370	7	479	5.01e-151	471
comp98025_c0_seq6	mummy, isoform D	NP_001285673.1	50.617	486	227	2	1827	370	7	479	5.01e-151	471
comp98025_c0_seq6	mummy, isoform D	NP_001285673.1	50.617	486	227	2	1827	370	7	479	5.01e-151	471
comp98025_c0_seq6	mummy, isoform D	NP_001285673.1	50.617	486	227	2	1827	370	7	479	5.01e-151	471
comp98025_c0_seq7	mummy, isoform D	NP_001285673.1	50.617	486	227	2	1827	370	7	479	4.28e-151	471
comp98025_c0_seq7	mummy, isoform D	NP_001285673.1	50.617	486	227	2	1827	370	7	479	4.28e-151	471
comp98025_c0_seq7	mummy, isoform D	NP_001285673.1	50.617	486	227	2	1827	370	7	479	4.28e-151	471
comp98025_c0_seq7	mummy, isoform D	NP_001285673.1	50.617	486	227	2	1827	370	7	479	4.28e-151	471
comp98025_c0_seq8	mummy, isoform D	NP_001285673.1	50.617	486	227	2	1827	370	7	479	6.83e-151	471
comp98025_c0_seq8	mummy, isoform D	NP_001285673.1	50.617	486	227	2	1827	370	7	479	6.83e-151	471
comp98025_c0_seq8	mummy, isoform D	NP_001285673.1	50.617	486	227	2	1827	370	7	479	6.83e-151	471
comp98025_c0_seq8	mummy, isoform D	NP_001285673.1	50.617	486	227	2	1827	370	7	479	6.83e-151	471
comp98123_c0_seq1	mummy, isoform D	NP_001285673.1	50.617	486	227	2	3001	4458	7	479	3.81e-151	471
comp98123_c0_seq1	mummy, isoform D	NP_001285673.1	50.617	486	227	2	3001	4458	7	479	3.81e-151	471
comp98123_c0_seq1	mummy, isoform D	NP_001285673.1	50.617	486	227	2	3001	4458	7	479	3.81e-151	471
comp98123_c0_seq1	mummy, isoform D	NP_001285673.1	50.617	486	227	2	3001	4458	7	479	3.81e-151	471
comp98123_c0_seq3	mummy, isoform D	NP_001285673.1	50.617	486	227	2	3032	4489	7	479	4.4e-151	471
comp98123_c0_seq3	mummy, isoform D	NP_001285673.1	50.617	486	227	2	3032	4489	7	479	4.4e-151	471
comp98123_c0_seq3	mummy, isoform D	NP_001285673.1	50.617	486	227	2	3032	4489	7	479	4.4e-151	471
comp98123_c0_seq3	mummy, isoform D	NP_001285673.1	50.617	486	227	2	3032	4489	7	479	4.4e-151	471
comp98123_c0_seq5	mummy, isoform D	NP_001285673.1	50.617	486	227	2	2967	4424	7	479	3.54e-151	471
comp98123_c0_seq5	mummy, isoform D	NP_001285673.1	50.617	486	227	2	2967	4424	7	479	3.54e-151	471
comp98123_c0_seq5	mummy, isoform D	NP_001285673.1	50.617	486	227	2	2967	4424	7	479	3.54e-151	471
comp98123_c0_seq5	mummy, isoform D	NP_001285673.1	50.617	486	227	2	2967	4424	7	479	3.54e-151	471
comp98123_c0_seq8	mummy, isoform D	NP_001285673.1	50.617	486	227	2	2967	4424	7	479	3.19e-151	471
comp98123_c0_seq8	mummy, isoform D	NP_001285673.1	50.617	486	227	2	2967	4424	7	479	3.19e-151	471
comp98123_c0_seq8	mummy, isoform D	NP_001285673.1	50.617	486	227	2	2967	4424	7	479	3.19e-151	471
comp98123_c0_seq8	mummy, isoform D	NP_001285673.1	50.617	486	227	2	2967	4424	7	479	3.19e-151	471
comp98123_c0_seq9	mummy, isoform D	NP_001285673.1	50.617	486	227	2	3066	4523	7	479	5.69e-151	471
comp98123_c0_seq9	mummy, isoform D	NP_001285673.1	50.617	486	227	2	3066	4523	7	479	5.69e-151	471
comp98123_c0_seq9	mummy, isoform D	NP_001285673.1	50.617	486	227	2	3066	4523	7	479	5.69e-151	471
comp98123_c0_seq9	mummy, isoform D	NP_001285673.1	50.617	486	227	2	3066	4523	7	479	5.69e-151	471
comp98123_c0_seq10	mummy, isoform D	NP_001285673.1	50.617	486	227	2	3001	4458	7	479	4.22e-151	471
comp98123_c0_seq10	mummy, isoform D	NP_001285673.1	50.617	486	227	2	3001	4458	7	479	4.22e-151	471
comp98123_c0_seq10	mummy, isoform D	NP_001285673.1	50.617	486	227	2	3001	4458	7	479	4.22e-151	471
comp98123_c0_seq10	mummy, isoform D	NP_001285673.1	50.617	486	227	2	3001	4458	7	479	4.22e-151	471
comp98123_c0_seq14	mummy, isoform D	NP_001285673.1	50.617	486	227	2	3066	4523	7	479	5.16e-151	471
comp98123_c0_seq14	mummy, isoform D	NP_001285673.1	50.617	486	227	2	3066	4523	7	479	5.16e-151	471
comp98123_c0_seq14	mummy, isoform D	NP_001285673.1	50.617	486	227	2	3066	4523	7	479	5.16e-151	471
comp98123_c0_seq14	mummy, isoform D	NP_001285673.1	50.617	486	227	2	3066	4523	7	479	5.16e-151	471
comp98123_c0_seq16	mummy, isoform D	NP_001285673.1	50.617	486	227	2	3032	4489	7	479	4.87e-151	471
comp98123_c0_seq16	mummy, isoform D	NP_001285673.1	50.617	486	227	2	3032	4489	7	479	4.87e-151	471
comp98123_c0_seq16	mummy, isoform D	NP_001285673.1	50.617	486	227	2	3032	4489	7	479	4.87e-151	471
comp98123_c0_seq16	mummy, isoform D	NP_001285673.1	50.617	486	227	2	3032	4489	7	479	4.87e-151	471
comp67137_c0_seq1	TPP?	NP_001285709.1	26.068	234	156	6	764	81	47	269	5.31e-08	53.1
comp145573_c0_seq1	TPP?	NP_001285709.1	24.39	164	115	5	121	609	32	187	6.12e-07	49.7
comp169665_c0_seq1	TPP?	NP_001285709.1	43.333	60	33	1	136	315	28	86	7.89e-07	46.2
comp114132_c0_seq1	methylthioadenosine phosphorylase, isoform C	NP_001286525.1	40.517	232	128	4	68	745	30	257	4.61e-50	166
comp114132_c0_seq1	methylthioadenosine phosphorylase, isoform C	NP_001286525.1	40.517	232	128	4	68	745	30	257	4.61e-50	166
comp114132_c0_seq1	methylthioadenosine phosphorylase, isoform C	NP_001286525.1	40.517	232	128	4	68	745	30	257	4.61e-50	166
comp114132_c0_seq1	methylthioadenosine phosphorylase, isoform C	NP_001286525.1	40.517	232	128	4	68	745	30	257	4.61e-50	166
comp114132_c0_seq1	methylthioadenosine phosphorylase, isoform C	NP_001286525.1	40.517	232	128	4	68	745	30	257	4.61e-50	166
comp166956_c0_seq1	aldehyde oxidase 3, isoform B	NP_001303439.1	37.662	77	43	2	242	12	14	85	9.32e-08	47.8
comp166956_c0_seq1	aldehyde oxidase 3, isoform B	NP_001303439.1	37.662	77	43	2	242	12	14	85	9.32e-08	47.8
comp166956_c0_seq1	aldehyde oxidase 3, isoform B	NP_001303439.1	37.662	77	43	2	242	12	14	85	9.32e-08	47.8
comp166956_c0_seq1	aldehyde oxidase 3, isoform B	NP_001303439.1	37.662	77	43	2	242	12	14	85	9.32e-08	47.8
comp95413_c0_seq2	gliotactin, isoform A	NP_476602.1	43.195	169	92	2	66	569	192	357	1.84e-31	120
comp95413_c0_seq2	gliotactin, isoform A	NP_476602.1	43.195	169	92	2	66	569	192	357	1.84e-31	120
comp95413_c0_seq2	gliotactin, isoform A	NP_476602.1	43.195	169	92	2	66	569	192	357	1.84e-31	120
comp95413_c0_seq2	gliotactin, isoform A	NP_476602.1	43.195	169	92	2	66	569	192	357	1.84e-31	120
comp95413_c0_seq17	gliotactin, isoform A	NP_476602.1	53.333	60	28	0	311	490	265	324	8.71e-20	67.8
comp95413_c0_seq17	gliotactin, isoform A	NP_476602.1	36	75	44	2	66	287	192	263	8.71e-20	46.6
comp95413_c0_seq17	gliotactin, isoform A	NP_476602.1	53.333	60	28	0	311	490	265	324	8.71e-20	67.8
comp95413_c0_seq17	gliotactin, isoform A	NP_476602.1	36	75	44	2	66	287	192	263	8.71e-20	46.6
comp95413_c0_seq17	gliotactin, isoform A	NP_476602.1	53.333	60	28	0	311	490	265	324	8.71e-20	67.8
comp95413_c0_seq17	gliotactin, isoform A	NP_476602.1	36	75	44	2	66	287	192	263	8.71e-20	46.6
comp95413_c0_seq17	gliotactin, isoform A	NP_476602.1	53.333	60	28	0	311	490	265	324	8.71e-20	67.8
comp95413_c0_seq17	gliotactin, isoform A	NP_476602.1	36	75	44	2	66	287	192	263	8.71e-20	46.6
comp95413_c0_seq21	gliotactin, isoform A	NP_476602.1	39.474	190	111	2	66	632	192	378	5.5e-32	123
comp95413_c0_seq21	gliotactin, isoform A	NP_476602.1	39.474	190	111	2	66	632	192	378	5.5e-32	123
comp95413_c0_seq21	gliotactin, isoform A	NP_476602.1	39.474	190	111	2	66	632	192	378	5.5e-32	123
comp95413_c0_seq21	gliotactin, isoform A	NP_476602.1	39.474	190	111	2	66	632	192	378	5.5e-32	123
comp151428_c0_seq1	Rab2, isoform A	NP_477090.1	43.103	116	64	1	449	108	52	167	1.01e-28	105
comp151428_c0_seq1	Rab2, isoform A	NP_477090.1	43.103	116	64	1	449	108	52	167	1.01e-28	105
comp151428_c0_seq1	Rab2, isoform A	NP_477090.1	43.103	116	64	1	449	108	52	167	1.01e-28	105
comp151428_c0_seq1	Rab2, isoform A	NP_477090.1	43.103	116	64	1	449	108	52	167	1.01e-28	105
comp115333_c0_seq1	Trap1, isoform A	NP_477439.2	32.394	142	87	4	1	405	379	518	7.63e-16	73.2
comp115333_c0_seq1	Trap1, isoform A	NP_477439.2	32.394	142	87	4	1	405	379	518	7.63e-16	73.2
comp115333_c0_seq1	Trap1, isoform A	NP_477439.2	32.394	142	87	4	1	405	379	518	7.63e-16	73.2
comp138065_c0_seq1	Protein Phosphatase V, isoform A	NP_511061.1	70.312	128	38	0	384	1	59	186	1.64e-65	201
comp115333_c0_seq1	Heat Shock 83, isoform A	NP_523899.1	77.037	135	31	0	1	405	374	508	1.34e-69	222
comp115333_c0_seq1	Heat Shock 83, isoform A	NP_523899.1	77.037	135	31	0	1	405	374	508	1.34e-69	222
comp115333_c0_seq1	Heat Shock 83, isoform A	NP_523899.1	77.037	135	31	0	1	405	374	508	1.34e-69	222
comp151428_c0_seq1	Rab8, isoform A	NP_524172.1	40.769	130	70	2	443	75	56	185	4.96e-29	105
comp151428_c0_seq1	Rab8, isoform A	NP_524172.1	40.769	130	70	2	443	75	56	185	4.96e-29	105
comp151428_c0_seq1	Rab8, isoform A	NP_524172.1	40.769	130	70	2	443	75	56	185	4.96e-29	105
comp151428_c0_seq1	Rab8, isoform A	NP_524172.1	40.769	130	70	2	443	75	56	185	4.96e-29	105
comp95413_c0_seq18	alpha-Esterase-8	NP_524259.2	40.299	134	74	4	320	712	119	249	2.03e-19	87.8
comp95413_c0_seq18	alpha-Esterase-8	NP_524259.2	40.299	134	74	4	320	712	119	249	2.03e-19	87.8
comp95413_c0_seq18	alpha-Esterase-8	NP_524259.2	40.299	134	74	4	320	712	119	249	2.03e-19	87.8
comp95413_c0_seq18	alpha-Esterase-8	NP_524259.2	40.299	134	74	4	320	712	119	249	2.03e-19	87.8
comp95413_c0_seq18	alpha-Esterase-1	NP_524269.3	45.545	101	52	2	401	697	146	245	3.31e-20	90.1
comp95413_c0_seq18	alpha-Esterase-1	NP_524269.3	45.545	101	52	2	401	697	146	245	3.31e-20	90.1
comp95413_c0_seq18	alpha-Esterase-1	NP_524269.3	45.545	101	52	2	401	697	146	245	3.31e-20	90.1
comp95413_c0_seq18	alpha-Esterase-1	NP_524269.3	45.545	101	52	2	401	697	146	245	3.31e-20	90.1
comp95413_c0_seq19	alpha-Esterase-1	NP_524269.3	46.154	91	46	2	401	667	146	235	9.88e-22	81.6
comp95413_c0_seq19	alpha-Esterase-1	NP_524269.3	43.59	39	20	1	174	290	104	140	9.88e-22	40
comp95413_c0_seq19	alpha-Esterase-1	NP_524269.3	46.154	91	46	2	401	667	146	235	9.88e-22	81.6
comp95413_c0_seq19	alpha-Esterase-1	NP_524269.3	43.59	39	20	1	174	290	104	140	9.88e-22	40
comp95413_c0_seq19	alpha-Esterase-1	NP_524269.3	46.154	91	46	2	401	667	146	235	9.88e-22	81.6
comp95413_c0_seq19	alpha-Esterase-1	NP_524269.3	43.59	39	20	1	174	290	104	140	9.88e-22	40
comp95413_c0_seq19	alpha-Esterase-1	NP_524269.3	46.154	91	46	2	401	667	146	235	9.88e-22	81.6
comp95413_c0_seq19	alpha-Esterase-1	NP_524269.3	43.59	39	20	1	174	290	104	140	9.88e-22	40
comp166956_c0_seq1	rosy	NP_524337.1	43.056	72	40	1	221	9	22	93	1.41e-08	50.1
comp166956_c0_seq1	rosy	NP_524337.1	43.056	72	40	1	221	9	22	93	1.41e-08	50.1
comp166956_c0_seq1	rosy	NP_524337.1	43.056	72	40	1	221	9	22	93	1.41e-08	50.1
comp166956_c0_seq1	rosy	NP_524337.1	43.056	72	40	1	221	9	22	93	1.41e-08	50.1
comp3452_c0_seq1	Hexokinase C	NP_524674.1	46.296	108	49	3	322	5	62	162	1.43e-18	80.1
comp3452_c0_seq1	Hexokinase C	NP_524674.1	46.296	108	49	3	322	5	62	162	1.43e-18	80.1
comp3452_c0_seq1	Hexokinase C	NP_524674.1	46.296	108	49	3	322	5	62	162	1.43e-18	80.1
comp19464_c0_seq1	Hexokinase C	NP_524674.1	34.862	109	70	1	7	330	169	277	2.5e-13	65.1
comp19464_c0_seq1	Hexokinase C	NP_524674.1	34.862	109	70	1	7	330	169	277	2.5e-13	65.1
comp19464_c0_seq1	Hexokinase C	NP_524674.1	34.862	109	70	1	7	330	169	277	2.5e-13	65.1
comp37687_c0_seq1	Hexokinase C	NP_524674.1	40	135	79	2	412	11	156	289	2.28e-19	83.2
comp37687_c0_seq1	Hexokinase C	NP_524674.1	40	135	79	2	412	11	156	289	2.28e-19	83.2
comp37687_c0_seq1	Hexokinase C	NP_524674.1	40	135	79	2	412	11	156	289	2.28e-19	83.2
comp49214_c0_seq1	Hexokinase C	NP_524674.1	40.336	119	62	3	162	512	43	154	3.9e-16	75.5
comp49214_c0_seq1	Hexokinase C	NP_524674.1	40.336	119	62	3	162	512	43	154	3.9e-16	75.5
comp49214_c0_seq1	Hexokinase C	NP_524674.1	40.336	119	62	3	162	512	43	154	3.9e-16	75.5
comp49214_c0_seq2	Hexokinase C	NP_524674.1	40.187	107	55	3	162	476	43	142	1.2e-12	65.1
comp49214_c0_seq2	Hexokinase C	NP_524674.1	40.187	107	55	3	162	476	43	142	1.2e-12	65.1
comp49214_c0_seq2	Hexokinase C	NP_524674.1	40.187	107	55	3	162	476	43	142	1.2e-12	65.1
comp73179_c0_seq1	Hexokinase C	NP_524674.1	33.778	450	283	7	120	1439	6	450	1.67e-64	216
comp73179_c0_seq1	Hexokinase C	NP_524674.1	33.778	450	283	7	120	1439	6	450	1.67e-64	216
comp73179_c0_seq1	Hexokinase C	NP_524674.1	33.778	450	283	7	120	1439	6	450	1.67e-64	216
comp84042_c0_seq1	Hexokinase C	NP_524674.1	47.955	440	221	4	1956	661	3	442	2.01e-137	417
comp84042_c0_seq1	Hexokinase C	NP_524674.1	47.955	440	221	4	1956	661	3	442	2.01e-137	417
comp84042_c0_seq1	Hexokinase C	NP_524674.1	47.955	440	221	4	1956	661	3	442	2.01e-137	417
comp84042_c1_seq1	Hexokinase C	NP_524674.1	47.955	440	221	4	692	1987	3	442	1.91e-137	417
comp84042_c1_seq1	Hexokinase C	NP_524674.1	47.955	440	221	4	692	1987	3	442	1.91e-137	417
comp84042_c1_seq1	Hexokinase C	NP_524674.1	47.955	440	221	4	692	1987	3	442	1.91e-137	417
comp86514_c0_seq1	Hexokinase C	NP_524674.1	37.5	288	172	5	1389	538	6	289	3.99e-54	168
comp86514_c0_seq1	Hexokinase C	NP_524674.1	30.159	126	87	1	448	71	326	450	3.99e-54	63.5
comp86514_c0_seq1	Hexokinase C	NP_524674.1	37.5	288	172	5	1389	538	6	289	3.99e-54	168
comp86514_c0_seq1	Hexokinase C	NP_524674.1	30.159	126	87	1	448	71	326	450	3.99e-54	63.5
comp86514_c0_seq1	Hexokinase C	NP_524674.1	37.5	288	172	5	1389	538	6	289	3.99e-54	168
comp86514_c0_seq1	Hexokinase C	NP_524674.1	30.159	126	87	1	448	71	326	450	3.99e-54	63.5
comp86514_c0_seq1	Hexokinase C	NP_524674.1	37.5	288	172	5	1389	538	6	289	3.99e-54	168
comp86514_c0_seq1	Hexokinase C	NP_524674.1	30.159	126	87	1	448	71	326	450	3.99e-54	63.5
comp86514_c0_seq1	Hexokinase C	NP_524674.1	37.5	288	172	5	1389	538	6	289	3.99e-54	168
comp86514_c0_seq1	Hexokinase C	NP_524674.1	30.159	126	87	1	448	71	326	450	3.99e-54	63.5
comp86514_c0_seq1	Hexokinase C	NP_524674.1	37.5	288	172	5	1389	538	6	289	3.99e-54	168
comp86514_c0_seq1	Hexokinase C	NP_524674.1	30.159	126	87	1	448	71	326	450	3.99e-54	63.5
comp129888_c0_seq1	Hexokinase C	NP_524674.1	46.552	58	27	2	173	3	43	97	5.51e-09	50.8
comp129888_c0_seq1	Hexokinase C	NP_524674.1	46.552	58	27	2	173	3	43	97	5.51e-09	50.8
comp129888_c0_seq1	Hexokinase C	NP_524674.1	46.552	58	27	2	173	3	43	97	5.51e-09	50.8
comp136077_c0_seq1	Hexokinase C	NP_524674.1	36.898	187	109	4	3	539	153	338	1.66e-23	96.7
comp136077_c0_seq1	Hexokinase C	NP_524674.1	36.898	187	109	4	3	539	153	338	1.66e-23	96.7
comp136077_c0_seq1	Hexokinase C	NP_524674.1	36.898	187	109	4	3	539	153	338	1.66e-23	96.7
comp169681_c0_seq1	Hexokinase C	NP_524674.1	41.573	89	47	2	3	263	66	151	7.74e-10	53.9
comp169681_c0_seq1	Hexokinase C	NP_524674.1	41.573	89	47	2	3	263	66	151	7.74e-10	53.9
comp169681_c0_seq1	Hexokinase C	NP_524674.1	41.573	89	47	2	3	263	66	151	7.74e-10	53.9
comp171776_c0_seq1	Hexokinase C	NP_524674.1	36.538	104	61	2	319	14	42	142	2.14e-10	56.6
comp171776_c0_seq1	Hexokinase C	NP_524674.1	36.538	104	61	2	319	14	42	142	2.14e-10	56.6
comp171776_c0_seq1	Hexokinase C	NP_524674.1	36.538	104	61	2	319	14	42	142	2.14e-10	56.6
comp187021_c0_seq1	Hexokinase C	NP_524674.1	47.945	73	36	1	221	3	72	142	1.38e-18	78.2
comp187021_c0_seq1	Hexokinase C	NP_524674.1	47.945	73	36	1	221	3	72	142	1.38e-18	78.2
comp187021_c0_seq1	Hexokinase C	NP_524674.1	47.945	73	36	1	221	3	72	142	1.38e-18	78.2
comp10733_c0_seq1	PGM1	NP_524675.1	58.75	80	31	2	239	3	284	362	3.6e-25	98.2
comp27399_c0_seq1	PGM1	NP_524675.1	47.17	106	51	2	318	1	75	175	2.2e-26	102
comp88653_c0_seq1	PGM1	NP_524675.1	43.348	466	208	12	1393	50	133	560	2.41e-112	343
comp88653_c0_seq2	PGM1	NP_524675.1	46.488	598	255	15	1783	50	8	560	1.51e-167	489
comp88742_c0_seq1	PGM1	NP_524675.1	49.345	458	187	12	35	1375	8	431	2.08e-133	400
comp88742_c0_seq1	PGM1	NP_524675.1	46.789	109	46	2	1449	1766	461	560	2.08e-133	95.9
comp88742_c0_seq1	PGM1	NP_524675.1	49.345	458	187	12	35	1375	8	431	2.08e-133	400
comp88742_c0_seq1	PGM1	NP_524675.1	46.789	109	46	2	1449	1766	461	560	2.08e-133	95.9
comp90923_c0_seq1	PGM1	NP_524675.1	60.177	565	219	4	2938	1244	2	560	0	689
comp91603_c0_seq1	PGM1	NP_524675.1	60.177	565	219	4	215	1909	2	560	0	689
comp120984_c0_seq1	PGM1	NP_524675.1	60.215	93	35	1	306	28	470	560	5.06e-32	117
comp125273_c0_seq1	PGM1	NP_524675.1	51.154	260	106	5	6	761	314	560	1.71e-87	271
comp129600_c0_seq1	PGM1	NP_524675.1	42.958	142	73	2	7	408	102	243	2.98e-29	111
comp132750_c0_seq1	PGM1	NP_524675.1	46.377	138	56	3	396	4	348	474	8.88e-39	137
comp137585_c0_seq1	PGM1	NP_524675.1	44.444	189	78	5	2	541	311	481	8.45e-48	163
comp147889_c0_seq1	PGM1	NP_524675.1	40.314	191	87	4	546	1	380	552	5.84e-42	148
comp151830_c0_seq1	PGM1	NP_524675.1	52.273	88	38	1	254	3	181	268	3.82e-24	94.7
comp171852_c0_seq1	PGM1	NP_524675.1	59.42	69	25	1	208	2	16	81	8.82e-20	81.6
comp175384_c0_seq1	PGM1	NP_524675.1	68.571	70	20	1	210	1	474	541	1.34e-24	95.1
comp85602_c0_seq1	Trehalase, isoform D	NP_524821.1	38.278	546	306	11	280	1884	13	538	1.77e-106	337
comp85602_c0_seq1	Trehalase, isoform D	NP_524821.1	38.278	546	306	11	280	1884	13	538	1.77e-106	337
comp85602_c0_seq1	Trehalase, isoform D	NP_524821.1	38.278	546	306	11	280	1884	13	538	1.77e-106	337
comp85602_c0_seq1	Trehalase, isoform D	NP_524821.1	38.278	546	306	11	280	1884	13	538	1.77e-106	337
comp85602_c0_seq1	Trehalase, isoform D	NP_524821.1	38.278	546	306	11	280	1884	13	538	1.77e-106	337
comp86300_c0_seq1	Trehalase, isoform D	NP_524821.1	38.462	546	305	11	2022	418	13	538	5.92e-107	338
comp86300_c0_seq1	Trehalase, isoform D	NP_524821.1	38.462	546	305	11	2022	418	13	538	5.92e-107	338
comp86300_c0_seq1	Trehalase, isoform D	NP_524821.1	38.462	546	305	11	2022	418	13	538	5.92e-107	338
comp86300_c0_seq1	Trehalase, isoform D	NP_524821.1	38.462	546	305	11	2022	418	13	538	5.92e-107	338
comp86300_c0_seq1	Trehalase, isoform D	NP_524821.1	38.462	546	305	11	2022	418	13	538	5.92e-107	338
comp88604_c0_seq1	Trehalase, isoform D	NP_524821.1	37.931	551	311	13	1972	353	8	538	4.47e-105	332
comp88604_c0_seq1	Trehalase, isoform D	NP_524821.1	37.931	551	311	13	1972	353	8	538	4.47e-105	332
comp88604_c0_seq1	Trehalase, isoform D	NP_524821.1	37.931	551	311	13	1972	353	8	538	4.47e-105	332
comp88604_c0_seq1	Trehalase, isoform D	NP_524821.1	37.931	551	311	13	1972	353	8	538	4.47e-105	332
comp88604_c0_seq1	Trehalase, isoform D	NP_524821.1	37.931	551	311	13	1972	353	8	538	4.47e-105	332
comp88604_c1_seq1	Trehalase, isoform D	NP_524821.1	37.931	551	311	13	259	1878	8	538	1.06e-104	332
comp88604_c1_seq1	Trehalase, isoform D	NP_524821.1	37.931	551	311	13	259	1878	8	538	1.06e-104	332
comp88604_c1_seq1	Trehalase, isoform D	NP_524821.1	37.931	551	311	13	259	1878	8	538	1.06e-104	332
comp88604_c1_seq1	Trehalase, isoform D	NP_524821.1	37.931	551	311	13	259	1878	8	538	1.06e-104	332
comp88604_c1_seq1	Trehalase, isoform D	NP_524821.1	37.931	551	311	13	259	1878	8	538	1.06e-104	332
comp90334_c0_seq1	Trehalase, isoform D	NP_524821.1	36	550	321	12	1830	226	13	546	4.79e-100	318
comp90334_c0_seq1	Trehalase, isoform D	NP_524821.1	36	550	321	12	1830	226	13	546	4.79e-100	318
comp90334_c0_seq1	Trehalase, isoform D	NP_524821.1	36	550	321	12	1830	226	13	546	4.79e-100	318
comp90334_c0_seq1	Trehalase, isoform D	NP_524821.1	36	550	321	12	1830	226	13	546	4.79e-100	318
comp90334_c0_seq1	Trehalase, isoform D	NP_524821.1	36	550	321	12	1830	226	13	546	4.79e-100	318
comp90334_c1_seq1	Trehalase, isoform D	NP_524821.1	36.397	544	315	12	247	1833	19	546	5.06e-100	318
comp90334_c1_seq1	Trehalase, isoform D	NP_524821.1	36.397	544	315	12	247	1833	19	546	5.06e-100	318
comp90334_c1_seq1	Trehalase, isoform D	NP_524821.1	36.397	544	315	12	247	1833	19	546	5.06e-100	318
comp90334_c1_seq1	Trehalase, isoform D	NP_524821.1	36.397	544	315	12	247	1833	19	546	5.06e-100	318
comp90334_c1_seq1	Trehalase, isoform D	NP_524821.1	36.397	544	315	12	247	1833	19	546	5.06e-100	318
comp95679_c0_seq1	Trehalase, isoform D	NP_524821.1	34.031	573	320	14	2255	585	8	538	7.6e-96	311
comp95679_c0_seq1	Trehalase, isoform D	NP_524821.1	34.031	573	320	14	2255	585	8	538	7.6e-96	311
comp95679_c0_seq1	Trehalase, isoform D	NP_524821.1	34.031	573	320	14	2255	585	8	538	7.6e-96	311
comp95679_c0_seq1	Trehalase, isoform D	NP_524821.1	34.031	573	320	14	2255	585	8	538	7.6e-96	311
comp95679_c0_seq1	Trehalase, isoform D	NP_524821.1	34.031	573	320	14	2255	585	8	538	7.6e-96	311
comp95679_c0_seq3	Trehalase, isoform D	NP_524821.1	34.031	573	320	14	2255	585	8	538	2.61e-94	311
comp95679_c0_seq3	Trehalase, isoform D	NP_524821.1	34.031	573	320	14	2255	585	8	538	2.61e-94	311
comp95679_c0_seq3	Trehalase, isoform D	NP_524821.1	34.031	573	320	14	2255	585	8	538	2.61e-94	311
comp95679_c0_seq3	Trehalase, isoform D	NP_524821.1	34.031	573	320	14	2255	585	8	538	2.61e-94	311
comp95679_c0_seq3	Trehalase, isoform D	NP_524821.1	34.031	573	320	14	2255	585	8	538	2.61e-94	311
comp96001_c0_seq1	Trehalase, isoform D	NP_524821.1	34.031	573	320	14	257	1927	8	538	7.51e-96	311
comp96001_c0_seq1	Trehalase, isoform D	NP_524821.1	34.031	573	320	14	257	1927	8	538	7.51e-96	311
comp96001_c0_seq1	Trehalase, isoform D	NP_524821.1	34.031	573	320	14	257	1927	8	538	7.51e-96	311
comp96001_c0_seq1	Trehalase, isoform D	NP_524821.1	34.031	573	320	14	257	1927	8	538	7.51e-96	311
comp96001_c0_seq1	Trehalase, isoform D	NP_524821.1	34.031	573	320	14	257	1927	8	538	7.51e-96	311
comp96001_c0_seq2	Trehalase, isoform D	NP_524821.1	34.031	573	320	14	882	2552	8	538	2.45e-94	311
comp96001_c0_seq2	Trehalase, isoform D	NP_524821.1	34.031	573	320	14	882	2552	8	538	2.45e-94	311
comp96001_c0_seq2	Trehalase, isoform D	NP_524821.1	34.031	573	320	14	882	2552	8	538	2.45e-94	311
comp96001_c0_seq2	Trehalase, isoform D	NP_524821.1	34.031	573	320	14	882	2552	8	538	2.45e-94	311
comp96001_c0_seq2	Trehalase, isoform D	NP_524821.1	34.031	573	320	14	882	2552	8	538	2.45e-94	311
comp3452_c0_seq1	Hexokinase A, isoform A	NP_524848.1	43.925	107	55	2	322	2	151	252	2.47e-18	79.3
comp3452_c0_seq1	Hexokinase A, isoform A	NP_524848.1	43.925	107	55	2	322	2	151	252	2.47e-18	79.3
comp3452_c0_seq1	Hexokinase A, isoform A	NP_524848.1	43.925	107	55	2	322	2	151	252	2.47e-18	79.3
comp19464_c0_seq1	Hexokinase A, isoform A	NP_524848.1	36.036	111	69	2	1	330	256	365	6.31e-16	72.4
comp19464_c0_seq1	Hexokinase A, isoform A	NP_524848.1	36.036	111	69	2	1	330	256	365	6.31e-16	72.4
comp19464_c0_seq1	Hexokinase A, isoform A	NP_524848.1	36.036	111	69	2	1	330	256	365	6.31e-16	72.4
comp37687_c0_seq1	Hexokinase A, isoform A	NP_524848.1	43.066	137	75	3	412	5	245	379	2.19e-25	100
comp37687_c0_seq1	Hexokinase A, isoform A	NP_524848.1	43.066	137	75	3	412	5	245	379	2.19e-25	100
comp37687_c0_seq1	Hexokinase A, isoform A	NP_524848.1	43.066	137	75	3	412	5	245	379	2.19e-25	100
comp49214_c0_seq1	Hexokinase A, isoform A	NP_524848.1	35.811	148	87	4	78	512	101	243	6.68e-17	77.8
comp49214_c0_seq1	Hexokinase A, isoform A	NP_524848.1	35.811	148	87	4	78	512	101	243	6.68e-17	77.8
comp49214_c0_seq1	Hexokinase A, isoform A	NP_524848.1	35.811	148	87	4	78	512	101	243	6.68e-17	77.8
comp49214_c0_seq2	Hexokinase A, isoform A	NP_524848.1	36.029	136	79	4	78	476	101	231	1.87e-14	70.1
comp49214_c0_seq2	Hexokinase A, isoform A	NP_524848.1	36.029	136	79	4	78	476	101	231	1.87e-14	70.1
comp49214_c0_seq2	Hexokinase A, isoform A	NP_524848.1	36.029	136	79	4	78	476	101	231	1.87e-14	70.1
comp73179_c0_seq1	Hexokinase A, isoform A	NP_524848.1	33.853	449	276	10	120	1439	95	531	1.61e-65	221
comp73179_c0_seq1	Hexokinase A, isoform A	NP_524848.1	33.853	449	276	10	120	1439	95	531	1.61e-65	221
comp73179_c0_seq1	Hexokinase A, isoform A	NP_524848.1	33.853	449	276	10	120	1439	95	531	1.61e-65	221
comp84042_c0_seq1	Hexokinase A, isoform A	NP_524848.1	53.953	430	196	2	1947	661	95	523	4.9e-151	456
comp84042_c0_seq1	Hexokinase A, isoform A	NP_524848.1	53.953	430	196	2	1947	661	95	523	4.9e-151	456
comp84042_c0_seq1	Hexokinase A, isoform A	NP_524848.1	53.953	430	196	2	1947	661	95	523	4.9e-151	456
comp84042_c1_seq1	Hexokinase A, isoform A	NP_524848.1	53.953	430	196	2	701	1987	95	523	4.64e-151	456
comp84042_c1_seq1	Hexokinase A, isoform A	NP_524848.1	53.953	430	196	2	701	1987	95	523	4.64e-151	456
comp84042_c1_seq1	Hexokinase A, isoform A	NP_524848.1	53.953	430	196	2	701	1987	95	523	4.64e-151	456
comp86514_c0_seq1	Hexokinase A, isoform A	NP_524848.1	35.39	308	182	5	1389	490	95	393	1.68e-55	189
comp86514_c0_seq1	Hexokinase A, isoform A	NP_524848.1	34.074	135	85	4	472	71	400	531	1.68e-55	47
comp86514_c0_seq1	Hexokinase A, isoform A	NP_524848.1	35.39	308	182	5	1389	490	95	393	1.68e-55	189
comp86514_c0_seq1	Hexokinase A, isoform A	NP_524848.1	34.074	135	85	4	472	71	400	531	1.68e-55	47
comp86514_c0_seq1	Hexokinase A, isoform A	NP_524848.1	35.39	308	182	5	1389	490	95	393	1.68e-55	189
comp86514_c0_seq1	Hexokinase A, isoform A	NP_524848.1	34.074	135	85	4	472	71	400	531	1.68e-55	47
comp86514_c0_seq1	Hexokinase A, isoform A	NP_524848.1	35.39	308	182	5	1389	490	95	393	1.68e-55	189
comp86514_c0_seq1	Hexokinase A, isoform A	NP_524848.1	34.074	135	85	4	472	71	400	531	1.68e-55	47
comp86514_c0_seq1	Hexokinase A, isoform A	NP_524848.1	35.39	308	182	5	1389	490	95	393	1.68e-55	189
comp86514_c0_seq1	Hexokinase A, isoform A	NP_524848.1	34.074	135	85	4	472	71	400	531	1.68e-55	47
comp86514_c0_seq1	Hexokinase A, isoform A	NP_524848.1	35.39	308	182	5	1389	490	95	393	1.68e-55	189
comp86514_c0_seq1	Hexokinase A, isoform A	NP_524848.1	34.074	135	85	4	472	71	400	531	1.68e-55	47
comp129888_c0_seq1	Hexokinase A, isoform A	NP_524848.1	45.098	51	24	2	152	3	139	186	2.83e-06	43.1
comp129888_c0_seq1	Hexokinase A, isoform A	NP_524848.1	45.098	51	24	2	152	3	139	186	2.83e-06	43.1
comp129888_c0_seq1	Hexokinase A, isoform A	NP_524848.1	45.098	51	24	2	152	3	139	186	2.83e-06	43.1
comp132315_c0_seq1	Hexokinase A, isoform A	NP_524848.1	33.981	103	63	3	12	311	336	436	1.32e-06	45.4
comp132315_c0_seq1	Hexokinase A, isoform A	NP_524848.1	33.981	103	63	3	12	311	336	436	1.32e-06	45.4
comp132315_c0_seq1	Hexokinase A, isoform A	NP_524848.1	33.981	103	63	3	12	311	336	436	1.32e-06	45.4
comp136077_c0_seq1	Hexokinase A, isoform A	NP_524848.1	40	180	104	4	3	536	242	419	3.46e-32	121
comp136077_c0_seq1	Hexokinase A, isoform A	NP_524848.1	40	180	104	4	3	536	242	419	3.46e-32	121
comp136077_c0_seq1	Hexokinase A, isoform A	NP_524848.1	40	180	104	4	3	536	242	419	3.46e-32	121
comp143333_c0_seq1	Hexokinase A, isoform A	NP_524848.1	36.923	65	38	2	186	1	101	165	0.000232	38.9
comp143333_c0_seq1	Hexokinase A, isoform A	NP_524848.1	36.923	65	38	2	186	1	101	165	0.000232	38.9
comp143333_c0_seq1	Hexokinase A, isoform A	NP_524848.1	36.923	65	38	2	186	1	101	165	0.000232	38.9
comp169681_c0_seq1	Hexokinase A, isoform A	NP_524848.1	43.023	86	48	1	3	260	155	239	3.08e-13	63.9
comp169681_c0_seq1	Hexokinase A, isoform A	NP_524848.1	43.023	86	48	1	3	260	155	239	3.08e-13	63.9
comp169681_c0_seq1	Hexokinase A, isoform A	NP_524848.1	43.023	86	48	1	3	260	155	239	3.08e-13	63.9
comp171776_c0_seq1	Hexokinase A, isoform A	NP_524848.1	36.275	102	64	1	319	14	131	231	7.83e-13	63.5
comp171776_c0_seq1	Hexokinase A, isoform A	NP_524848.1	36.275	102	64	1	319	14	131	231	7.83e-13	63.5
comp171776_c0_seq1	Hexokinase A, isoform A	NP_524848.1	36.275	102	64	1	319	14	131	231	7.83e-13	63.5
comp176170_c0_seq1	Hexokinase A, isoform A	NP_524848.1	42.254	71	31	1	217	5	359	419	2.28e-12	60.5
comp176170_c0_seq1	Hexokinase A, isoform A	NP_524848.1	42.254	71	31	1	217	5	359	419	2.28e-12	60.5
comp176170_c0_seq1	Hexokinase A, isoform A	NP_524848.1	42.254	71	31	1	217	5	359	419	2.28e-12	60.5
comp187021_c0_seq1	Hexokinase A, isoform A	NP_524848.1	54.795	73	31	1	221	3	161	231	3.25e-21	85.9
comp187021_c0_seq1	Hexokinase A, isoform A	NP_524848.1	54.795	73	31	1	221	3	161	231	3.25e-21	85.9
comp187021_c0_seq1	Hexokinase A, isoform A	NP_524848.1	54.795	73	31	1	221	3	161	231	3.25e-21	85.9
comp95237_c0_seq2	Raf oncogene, isoform A	NP_525047.1	58.333	84	31	3	2	250	563	643	1.02e-25	100
comp95237_c0_seq2	Raf oncogene, isoform A	NP_525047.1	58.333	84	31	3	2	250	563	643	1.02e-25	100
comp95237_c0_seq2	Raf oncogene, isoform A	NP_525047.1	58.333	84	31	3	2	250	563	643	1.02e-25	100
comp95237_c1_seq2	Raf oncogene, isoform A	NP_525047.1	58.333	84	31	3	313	65	563	643	1.05e-25	100
comp95237_c1_seq2	Raf oncogene, isoform A	NP_525047.1	58.333	84	31	3	313	65	563	643	1.05e-25	100
comp95237_c1_seq2	Raf oncogene, isoform A	NP_525047.1	58.333	84	31	3	313	65	563	643	1.05e-25	100
comp77481_c0_seq4	epsilonTrypsin	NP_525112.1	25.532	235	135	11	186	875	8	207	2.23e-11	63.5
comp77481_c0_seq4	epsilonTrypsin	NP_525112.1	25.532	235	135	11	186	875	8	207	2.23e-11	63.5
comp77481_c0_seq4	epsilonTrypsin	NP_525112.1	25.532	235	135	11	186	875	8	207	2.23e-11	63.5
comp77481_c0_seq4	epsilonTrypsin	NP_525112.1	25.532	235	135	11	186	875	8	207	2.23e-11	63.5
comp95413_c0_seq18	cricklet	NP_536784.1	47.917	96	50	0	446	733	148	243	2.58e-20	90.5
comp95413_c0_seq18	cricklet	NP_536784.1	47.917	96	50	0	446	733	148	243	2.58e-20	90.5
comp95413_c0_seq18	cricklet	NP_536784.1	47.917	96	50	0	446	733	148	243	2.58e-20	90.5
comp95413_c0_seq18	cricklet	NP_536784.1	47.917	96	50	0	446	733	148	243	2.58e-20	90.5
comp95413_c0_seq19	cricklet	NP_536784.1	62.5	64	24	0	446	637	148	211	3.4e-19	85.9
comp95413_c0_seq19	cricklet	NP_536784.1	62.5	64	24	0	446	637	148	211	3.4e-19	85.9
comp95413_c0_seq19	cricklet	NP_536784.1	62.5	64	24	0	446	637	148	211	3.4e-19	85.9
comp95413_c0_seq19	cricklet	NP_536784.1	62.5	64	24	0	446	637	148	211	3.4e-19	85.9
comp90923_c0_seq1	CHOp24, isoform A	NP_572165.1	31.609	174	115	3	481	993	33	205	5.13e-20	90.1
comp91603_c0_seq1	CHOp24, isoform A	NP_572165.1	31.609	174	115	3	2675	2163	33	205	4.18e-20	90.5
comp95237_c0_seq2	slipper, isoform A	NP_572458.3	40.278	72	33	2	2	217	274	335	2.02e-09	53.9
comp95237_c0_seq2	slipper, isoform A	NP_572458.3	40.278	72	33	2	2	217	274	335	2.02e-09	53.9
comp95237_c0_seq2	slipper, isoform A	NP_572458.3	40.278	72	33	2	2	217	274	335	2.02e-09	53.9
comp90923_c0_seq1	p24-related-1, isoform A	NP_572754.1	45.5	200	109	0	409	1008	6	205	1.37e-53	186
comp91603_c0_seq1	p24-related-1, isoform A	NP_572754.1	45.5	200	109	0	2747	2148	6	205	9.49e-54	187
comp16178_c0_seq1	augmenter of liver regeneration, isoform A	NP_608353.2	35.484	93	60	0	39	317	152	244	7.77e-17	76.3
comp72072_c0_seq2	TPP?	NP_608518.1	29.412	255	150	10	1065	316	37	266	9.56e-23	97.8
comp72072_c0_seq2	TPP?	NP_608518.1	29.412	255	150	10	1065	316	37	266	9.56e-23	97.8
comp72072_c0_seq3	TPP?	NP_608518.1	29.437	231	133	10	1146	469	37	242	3.97e-18	85.1
comp72072_c0_seq3	TPP?	NP_608518.1	29.437	231	133	10	1146	469	37	242	3.97e-18	85.1
comp77481_c0_seq2	TPP?	NP_608518.1	29.437	231	133	10	270	947	37	242	3.81e-18	85.1
comp77481_c0_seq2	TPP?	NP_608518.1	29.437	231	133	10	270	947	37	242	3.81e-18	85.1
comp77481_c0_seq3	TPP?	NP_608518.1	29.412	255	150	10	270	1019	37	266	1e-22	97.8
comp77481_c0_seq3	TPP?	NP_608518.1	29.412	255	150	10	270	1019	37	266	1e-22	97.8
comp136692_c0_seq1	dynamin related protein 1, isoform A	NP_608694.2	56.716	67	23	2	203	3	1	61	1.93e-06	43.9
comp119539_c0_seq1	TPS1	NP_608827.1	50.769	130	63	1	389	3	318	447	2.4e-37	134
comp139320_c0_seq1	TPS1	NP_608827.1	41.791	67	32	1	1	180	213	279	8.71e-09	50.4
comp140955_c0_seq1	TPS1	NP_608827.1	52.703	74	34	1	3	221	377	450	4.8e-18	77
comp144186_c0_seq1	TPS1	NP_608827.1	40	75	41	1	2	214	178	252	1.18e-11	58.5
comp161562_c0_seq1	TPS1	NP_608827.1	46.316	95	50	1	5	286	374	468	3.91e-20	84
comp180927_c0_seq1	TPS1	NP_608827.1	39.623	53	30	1	240	88	17	69	5.7e-06	43.1
comp182693_c0_seq1	TPS1	NP_608827.1	37.864	103	49	3	271	8	116	218	2.02e-17	75.9
comp72072_c0_seq2	TPP no	NP_608848.1	29.434	265	152	12	1095	313	70	303	1.06e-22	98.6
comp72072_c0_seq2	TPP no	NP_608848.1	29.434	265	152	12	1095	313	70	303	1.06e-22	98.6
comp72072_c0_seq3	TPP no	NP_608848.1	26.712	292	152	12	1176	313	70	303	4.11e-19	88.6
comp72072_c0_seq3	TPP no	NP_608848.1	26.712	292	152	12	1176	313	70	303	4.11e-19	88.6
comp77481_c0_seq2	TPP no	NP_608848.1	26.712	292	152	12	240	1103	70	303	4.3e-19	88.6
comp77481_c0_seq2	TPP no	NP_608848.1	26.712	292	152	12	240	1103	70	303	4.3e-19	88.6
comp77481_c0_seq3	TPP no	NP_608848.1	29.434	265	152	12	240	1022	70	303	1.09e-22	98.6
comp77481_c0_seq3	TPP no	NP_608848.1	29.434	265	152	12	240	1022	70	303	1.09e-22	98.6
comp89841_c0_seq1	fuseless, isoform B	NP_608923.1	35.484	93	54	1	508	230	86	172	8.03e-08	52.4
comp89841_c0_seq1	fuseless, isoform B	NP_608923.1	35.484	93	54	1	508	230	86	172	8.03e-08	52.4
comp89841_c0_seq1	fuseless, isoform B	NP_608923.1	35.484	93	54	1	508	230	86	172	8.03e-08	52.4
comp31578_c0_seq1	mummy, isoform A	NP_609032.1	36.543	457	270	7	10	1335	44	495	4.05e-88	278
comp31578_c0_seq1	mummy, isoform A	NP_609032.1	36.543	457	270	7	10	1335	44	495	4.05e-88	278
comp31578_c0_seq1	mummy, isoform A	NP_609032.1	36.543	457	270	7	10	1335	44	495	4.05e-88	278
comp31578_c0_seq1	mummy, isoform A	NP_609032.1	36.543	457	270	7	10	1335	44	495	4.05e-88	278
comp34990_c0_seq1	mummy, isoform A	NP_609032.1	36.543	457	270	7	1414	89	44	495	1.14e-87	278
comp34990_c0_seq1	mummy, isoform A	NP_609032.1	36.543	457	270	7	1414	89	44	495	1.14e-87	278
comp34990_c0_seq1	mummy, isoform A	NP_609032.1	36.543	457	270	7	1414	89	44	495	1.14e-87	278
comp34990_c0_seq1	mummy, isoform A	NP_609032.1	36.543	457	270	7	1414	89	44	495	1.14e-87	278
comp98025_c0_seq4	mummy, isoform A	NP_609032.1	50.617	486	227	2	1827	370	44	516	1.31e-150	471
comp98025_c0_seq4	mummy, isoform A	NP_609032.1	50.617	486	227	2	1827	370	44	516	1.31e-150	471
comp98025_c0_seq4	mummy, isoform A	NP_609032.1	50.617	486	227	2	1827	370	44	516	1.31e-150	471
comp98025_c0_seq4	mummy, isoform A	NP_609032.1	50.617	486	227	2	1827	370	44	516	1.31e-150	471
comp98025_c0_seq6	mummy, isoform A	NP_609032.1	50.617	486	227	2	1827	370	44	516	1.14e-150	471
comp98025_c0_seq6	mummy, isoform A	NP_609032.1	50.617	486	227	2	1827	370	44	516	1.14e-150	471
comp98025_c0_seq6	mummy, isoform A	NP_609032.1	50.617	486	227	2	1827	370	44	516	1.14e-150	471
comp98025_c0_seq6	mummy, isoform A	NP_609032.1	50.617	486	227	2	1827	370	44	516	1.14e-150	471
comp98025_c0_seq7	mummy, isoform A	NP_609032.1	50.617	486	227	2	1827	370	44	516	9.7e-151	471
comp98025_c0_seq7	mummy, isoform A	NP_609032.1	50.617	486	227	2	1827	370	44	516	9.7e-151	471
comp98025_c0_seq7	mummy, isoform A	NP_609032.1	50.617	486	227	2	1827	370	44	516	9.7e-151	471
comp98025_c0_seq7	mummy, isoform A	NP_609032.1	50.617	486	227	2	1827	370	44	516	9.7e-151	471
comp98025_c0_seq8	mummy, isoform A	NP_609032.1	50.617	486	227	2	1827	370	44	516	1.55e-150	471
comp98025_c0_seq8	mummy, isoform A	NP_609032.1	50.617	486	227	2	1827	370	44	516	1.55e-150	471
comp98025_c0_seq8	mummy, isoform A	NP_609032.1	50.617	486	227	2	1827	370	44	516	1.55e-150	471
comp98025_c0_seq8	mummy, isoform A	NP_609032.1	50.617	486	227	2	1827	370	44	516	1.55e-150	471
comp98123_c0_seq1	mummy, isoform A	NP_609032.1	50.617	486	227	2	3001	4458	44	516	8.63e-151	471
comp98123_c0_seq1	mummy, isoform A	NP_609032.1	50.617	486	227	2	3001	4458	44	516	8.63e-151	471
comp98123_c0_seq1	mummy, isoform A	NP_609032.1	50.617	486	227	2	3001	4458	44	516	8.63e-151	471
comp98123_c0_seq1	mummy, isoform A	NP_609032.1	50.617	486	227	2	3001	4458	44	516	8.63e-151	471
comp98123_c0_seq3	mummy, isoform A	NP_609032.1	50.617	486	227	2	3032	4489	44	516	9.98e-151	471
comp98123_c0_seq3	mummy, isoform A	NP_609032.1	50.617	486	227	2	3032	4489	44	516	9.98e-151	471
comp98123_c0_seq3	mummy, isoform A	NP_609032.1	50.617	486	227	2	3032	4489	44	516	9.98e-151	471
comp98123_c0_seq3	mummy, isoform A	NP_609032.1	50.617	486	227	2	3032	4489	44	516	9.98e-151	471
comp98123_c0_seq5	mummy, isoform A	NP_609032.1	50.617	486	227	2	2967	4424	44	516	8.02e-151	471
comp98123_c0_seq5	mummy, isoform A	NP_609032.1	50.617	486	227	2	2967	4424	44	516	8.02e-151	471
comp98123_c0_seq5	mummy, isoform A	NP_609032.1	50.617	486	227	2	2967	4424	44	516	8.02e-151	471
comp98123_c0_seq5	mummy, isoform A	NP_609032.1	50.617	486	227	2	2967	4424	44	516	8.02e-151	471
comp98123_c0_seq8	mummy, isoform A	NP_609032.1	50.617	486	227	2	2967	4424	44	516	7.23e-151	471
comp98123_c0_seq8	mummy, isoform A	NP_609032.1	50.617	486	227	2	2967	4424	44	516	7.23e-151	471
comp98123_c0_seq8	mummy, isoform A	NP_609032.1	50.617	486	227	2	2967	4424	44	516	7.23e-151	471
comp98123_c0_seq8	mummy, isoform A	NP_609032.1	50.617	486	227	2	2967	4424	44	516	7.23e-151	471
comp98123_c0_seq9	mummy, isoform A	NP_609032.1	50.617	486	227	2	3066	4523	44	516	1.29e-150	471
comp98123_c0_seq9	mummy, isoform A	NP_609032.1	50.617	486	227	2	3066	4523	44	516	1.29e-150	471
comp98123_c0_seq9	mummy, isoform A	NP_609032.1	50.617	486	227	2	3066	4523	44	516	1.29e-150	471
comp98123_c0_seq9	mummy, isoform A	NP_609032.1	50.617	486	227	2	3066	4523	44	516	1.29e-150	471
comp98123_c0_seq10	mummy, isoform A	NP_609032.1	50.617	486	227	2	3001	4458	44	516	9.56e-151	471
comp98123_c0_seq10	mummy, isoform A	NP_609032.1	50.617	486	227	2	3001	4458	44	516	9.56e-151	471
comp98123_c0_seq10	mummy, isoform A	NP_609032.1	50.617	486	227	2	3001	4458	44	516	9.56e-151	471
comp98123_c0_seq10	mummy, isoform A	NP_609032.1	50.617	486	227	2	3001	4458	44	516	9.56e-151	471
comp98123_c0_seq14	mummy, isoform A	NP_609032.1	50.617	486	227	2	3066	4523	44	516	1.17e-150	471
comp98123_c0_seq14	mummy, isoform A	NP_609032.1	50.617	486	227	2	3066	4523	44	516	1.17e-150	471
comp98123_c0_seq14	mummy, isoform A	NP_609032.1	50.617	486	227	2	3066	4523	44	516	1.17e-150	471
comp98123_c0_seq14	mummy, isoform A	NP_609032.1	50.617	486	227	2	3066	4523	44	516	1.17e-150	471
comp98123_c0_seq16	mummy, isoform A	NP_609032.1	50.617	486	227	2	3032	4489	44	516	1.1e-150	471
comp98123_c0_seq16	mummy, isoform A	NP_609032.1	50.617	486	227	2	3032	4489	44	516	1.1e-150	471
comp98123_c0_seq16	mummy, isoform A	NP_609032.1	50.617	486	227	2	3032	4489	44	516	1.1e-150	471
comp98123_c0_seq16	mummy, isoform A	NP_609032.1	50.617	486	227	2	3032	4489	44	516	1.1e-150	471
comp98025_c0_seq4	Na[+]/H[+] hydrogen antiporter 1, isoform B	NP_609080.1	40.714	420	246	2	4485	3226	196	612	5.53e-78	275
comp98025_c0_seq4	Na[+]/H[+] hydrogen antiporter 1, isoform B	NP_609080.1	40.714	420	246	2	4485	3226	196	612	5.53e-78	275
comp98025_c0_seq4	Na[+]/H[+] hydrogen antiporter 1, isoform B	NP_609080.1	40.714	420	246	2	4485	3226	196	612	5.53e-78	275
comp98025_c0_seq4	Na[+]/H[+] hydrogen antiporter 1, isoform B	NP_609080.1	40.714	420	246	2	4485	3226	196	612	5.53e-78	275
comp98025_c0_seq6	Na[+]/H[+] hydrogen antiporter 1, isoform B	NP_609080.1	41.357	457	264	3	4420	3050	196	648	1.23e-80	282
comp98025_c0_seq6	Na[+]/H[+] hydrogen antiporter 1, isoform B	NP_609080.1	41.357	457	264	3	4420	3050	196	648	1.23e-80	282
comp98025_c0_seq6	Na[+]/H[+] hydrogen antiporter 1, isoform B	NP_609080.1	41.357	457	264	3	4420	3050	196	648	1.23e-80	282
comp98025_c0_seq6	Na[+]/H[+] hydrogen antiporter 1, isoform B	NP_609080.1	41.357	457	264	3	4420	3050	196	648	1.23e-80	282
comp98025_c0_seq7	Na[+]/H[+] hydrogen antiporter 1, isoform B	NP_609080.1	41.357	457	264	3	4420	3050	196	648	1.21e-80	282
comp98025_c0_seq7	Na[+]/H[+] hydrogen antiporter 1, isoform B	NP_609080.1	41.357	457	264	3	4420	3050	196	648	1.21e-80	282
comp98025_c0_seq7	Na[+]/H[+] hydrogen antiporter 1, isoform B	NP_609080.1	41.357	457	264	3	4420	3050	196	648	1.21e-80	282
comp98025_c0_seq7	Na[+]/H[+] hydrogen antiporter 1, isoform B	NP_609080.1	41.357	457	264	3	4420	3050	196	648	1.21e-80	282
comp98025_c0_seq8	Na[+]/H[+] hydrogen antiporter 1, isoform B	NP_609080.1	40.714	420	246	2	4485	3226	196	612	5.61e-78	275
comp98025_c0_seq8	Na[+]/H[+] hydrogen antiporter 1, isoform B	NP_609080.1	40.714	420	246	2	4485	3226	196	612	5.61e-78	275
comp98025_c0_seq8	Na[+]/H[+] hydrogen antiporter 1, isoform B	NP_609080.1	40.714	420	246	2	4485	3226	196	612	5.61e-78	275
comp98025_c0_seq8	Na[+]/H[+] hydrogen antiporter 1, isoform B	NP_609080.1	40.714	420	246	2	4485	3226	196	612	5.61e-78	275
comp98123_c0_seq1	Na[+]/H[+] hydrogen antiporter 1, isoform B	NP_609080.1	41.357	457	264	3	408	1778	196	648	1.19e-80	282
comp98123_c0_seq1	Na[+]/H[+] hydrogen antiporter 1, isoform B	NP_609080.1	41.357	457	264	3	408	1778	196	648	1.19e-80	282
comp98123_c0_seq1	Na[+]/H[+] hydrogen antiporter 1, isoform B	NP_609080.1	41.357	457	264	3	408	1778	196	648	1.19e-80	282
comp98123_c0_seq1	Na[+]/H[+] hydrogen antiporter 1, isoform B	NP_609080.1	41.357	457	264	3	408	1778	196	648	1.19e-80	282
comp98123_c0_seq3	Na[+]/H[+] hydrogen antiporter 1, isoform B	NP_609080.1	40.714	420	246	2	374	1633	196	612	5.4e-78	275
comp98123_c0_seq3	Na[+]/H[+] hydrogen antiporter 1, isoform B	NP_609080.1	40.714	420	246	2	374	1633	196	612	5.4e-78	275
comp98123_c0_seq3	Na[+]/H[+] hydrogen antiporter 1, isoform B	NP_609080.1	40.714	420	246	2	374	1633	196	612	5.4e-78	275
comp98123_c0_seq3	Na[+]/H[+] hydrogen antiporter 1, isoform B	NP_609080.1	40.714	420	246	2	374	1633	196	612	5.4e-78	275
comp98123_c0_seq5	Na[+]/H[+] hydrogen antiporter 1, isoform B	NP_609080.1	41.357	457	264	3	374	1744	196	648	1.19e-80	282
comp98123_c0_seq5	Na[+]/H[+] hydrogen antiporter 1, isoform B	NP_609080.1	41.357	457	264	3	374	1744	196	648	1.19e-80	282
comp98123_c0_seq5	Na[+]/H[+] hydrogen antiporter 1, isoform B	NP_609080.1	41.357	457	264	3	374	1744	196	648	1.19e-80	282
comp98123_c0_seq5	Na[+]/H[+] hydrogen antiporter 1, isoform B	NP_609080.1	41.357	457	264	3	374	1744	196	648	1.19e-80	282
comp98123_c0_seq8	Na[+]/H[+] hydrogen antiporter 1, isoform B	NP_609080.1	41.357	457	264	3	374	1744	196	648	1.17e-80	282
comp98123_c0_seq8	Na[+]/H[+] hydrogen antiporter 1, isoform B	NP_609080.1	41.357	457	264	3	374	1744	196	648	1.17e-80	282
comp98123_c0_seq8	Na[+]/H[+] hydrogen antiporter 1, isoform B	NP_609080.1	41.357	457	264	3	374	1744	196	648	1.17e-80	282
comp98123_c0_seq8	Na[+]/H[+] hydrogen antiporter 1, isoform B	NP_609080.1	41.357	457	264	3	374	1744	196	648	1.17e-80	282
comp98123_c0_seq9	Na[+]/H[+] hydrogen antiporter 1, isoform B	NP_609080.1	40.714	420	246	2	408	1667	196	612	5.52e-78	275
comp98123_c0_seq9	Na[+]/H[+] hydrogen antiporter 1, isoform B	NP_609080.1	40.714	420	246	2	408	1667	196	612	5.52e-78	275
comp98123_c0_seq9	Na[+]/H[+] hydrogen antiporter 1, isoform B	NP_609080.1	40.714	420	246	2	408	1667	196	612	5.52e-78	275
comp98123_c0_seq9	Na[+]/H[+] hydrogen antiporter 1, isoform B	NP_609080.1	40.714	420	246	2	408	1667	196	612	5.52e-78	275
comp98123_c0_seq10	Na[+]/H[+] hydrogen antiporter 1, isoform B	NP_609080.1	41.357	457	264	3	408	1778	196	648	1.21e-80	282
comp98123_c0_seq10	Na[+]/H[+] hydrogen antiporter 1, isoform B	NP_609080.1	41.357	457	264	3	408	1778	196	648	1.21e-80	282
comp98123_c0_seq10	Na[+]/H[+] hydrogen antiporter 1, isoform B	NP_609080.1	41.357	457	264	3	408	1778	196	648	1.21e-80	282
comp98123_c0_seq10	Na[+]/H[+] hydrogen antiporter 1, isoform B	NP_609080.1	41.357	457	264	3	408	1778	196	648	1.21e-80	282
comp98123_c0_seq14	Na[+]/H[+] hydrogen antiporter 1, isoform B	NP_609080.1	40.714	420	246	2	408	1667	196	612	5.48e-78	275
comp98123_c0_seq14	Na[+]/H[+] hydrogen antiporter 1, isoform B	NP_609080.1	40.714	420	246	2	408	1667	196	612	5.48e-78	275
comp98123_c0_seq14	Na[+]/H[+] hydrogen antiporter 1, isoform B	NP_609080.1	40.714	420	246	2	408	1667	196	612	5.48e-78	275
comp98123_c0_seq14	Na[+]/H[+] hydrogen antiporter 1, isoform B	NP_609080.1	40.714	420	246	2	408	1667	196	612	5.48e-78	275
comp98123_c0_seq16	Na[+]/H[+] hydrogen antiporter 1, isoform B	NP_609080.1	40.714	420	246	2	374	1633	196	612	5.45e-78	275
comp98123_c0_seq16	Na[+]/H[+] hydrogen antiporter 1, isoform B	NP_609080.1	40.714	420	246	2	374	1633	196	612	5.45e-78	275
comp98123_c0_seq16	Na[+]/H[+] hydrogen antiporter 1, isoform B	NP_609080.1	40.714	420	246	2	374	1633	196	612	5.45e-78	275
comp98123_c0_seq16	Na[+]/H[+] hydrogen antiporter 1, isoform B	NP_609080.1	40.714	420	246	2	374	1633	196	612	5.45e-78	275
comp67137_c0_seq1	TPP?	NP_609113.1	26.068	234	156	6	764	81	47	269	5.31e-08	53.1
comp145573_c0_seq1	TPP?	NP_609113.1	24.39	164	115	5	121	609	32	187	6.12e-07	49.7
comp169665_c0_seq1	TPP?	NP_609113.1	43.333	60	33	1	136	315	28	86	7.89e-07	46.2
comp145573_c0_seq1	TPP?	NP_609114.1	26.582	158	99	5	112	552	30	181	1.22e-07	51.6
comp77481_c0_seq4	TPP?	NP_610109.1	30.818	159	87	6	243	719	22	157	6.2e-11	62
comp77481_c0_seq4	TPP?	NP_610109.1	30.818	159	87	6	243	719	22	157	6.2e-11	62
comp77481_c0_seq4	TPP?	NP_610109.1	30.818	159	87	6	243	719	22	157	6.2e-11	62
comp77481_c0_seq4	TPP?	NP_610109.1	30.818	159	87	6	243	719	22	157	6.2e-11	62
comp85035_c0_seq1	PGM2a	NP_610453.1	49.917	605	290	7	232	2010	20	623	0	598
comp85035_c1_seq1	PGM2a	NP_610453.1	49.917	605	290	7	2190	412	20	623	0	598
comp89015_c0_seq1	PGM2a	NP_610453.1	48.701	616	291	12	2118	331	11	621	0	554
comp89547_c0_seq2	PGM2a	NP_610453.1	51.532	359	164	4	22	1074	11	367	1.46e-119	360
comp89547_c0_seq3	PGM2a	NP_610453.1	48.618	615	293	11	22	1809	11	621	0	556
comp85035_c0_seq1	PGM2b	NP_610992.2	44.054	597	319	7	241	1995	28	621	7.06e-172	511
comp85035_c1_seq1	PGM2b	NP_610992.2	44.054	597	319	7	2181	427	28	621	2.3e-172	511
comp89015_c0_seq1	PGM2b	NP_610992.2	40.984	610	337	11	2115	340	17	621	1.05e-150	452
comp89547_c0_seq2	PGM2b	NP_610992.2	44.134	358	190	4	25	1074	17	372	9.47e-103	317
comp89547_c0_seq3	PGM2b	NP_610992.2	40.82	610	338	11	25	1800	17	621	5.69e-151	452
comp95413_c0_seq18	juvenile hormone esterase duplication	NP_611085.2	50	84	42	0	425	676	143	226	8.08e-25	86.3
comp95413_c0_seq18	juvenile hormone esterase duplication	NP_611085.2	36.145	83	48	3	66	314	60	137	8.08e-25	45.8
comp95413_c0_seq18	juvenile hormone esterase duplication	NP_611085.2	50	84	42	0	425	676	143	226	8.08e-25	86.3
comp95413_c0_seq18	juvenile hormone esterase duplication	NP_611085.2	36.145	83	48	3	66	314	60	137	8.08e-25	45.8
comp95413_c0_seq18	juvenile hormone esterase duplication	NP_611085.2	50	84	42	0	425	676	143	226	8.08e-25	86.3
comp95413_c0_seq18	juvenile hormone esterase duplication	NP_611085.2	36.145	83	48	3	66	314	60	137	8.08e-25	45.8
comp95413_c0_seq18	juvenile hormone esterase duplication	NP_611085.2	50	84	42	0	425	676	143	226	8.08e-25	86.3
comp95413_c0_seq18	juvenile hormone esterase duplication	NP_611085.2	36.145	83	48	3	66	314	60	137	8.08e-25	45.8
comp95413_c0_seq19	juvenile hormone esterase duplication	NP_611085.2	55.882	68	30	0	425	628	143	210	3.57e-24	84
comp95413_c0_seq19	juvenile hormone esterase duplication	NP_611085.2	36.145	83	48	3	66	314	60	137	3.57e-24	45.8
comp95413_c0_seq19	juvenile hormone esterase duplication	NP_611085.2	55.882	68	30	0	425	628	143	210	3.57e-24	84
comp95413_c0_seq19	juvenile hormone esterase duplication	NP_611085.2	36.145	83	48	3	66	314	60	137	3.57e-24	45.8
comp95413_c0_seq19	juvenile hormone esterase duplication	NP_611085.2	55.882	68	30	0	425	628	143	210	3.57e-24	84
comp95413_c0_seq19	juvenile hormone esterase duplication	NP_611085.2	36.145	83	48	3	66	314	60	137	3.57e-24	45.8
comp95413_c0_seq19	juvenile hormone esterase duplication	NP_611085.2	55.882	68	30	0	425	628	143	210	3.57e-24	84
comp95413_c0_seq19	juvenile hormone esterase duplication	NP_611085.2	36.145	83	48	3	66	314	60	137	3.57e-24	45.8
comp114132_c0_seq1	methylthioadenosine phosphorylase, isoform A	NP_611208.1	40.517	232	128	4	68	745	30	257	4.61e-50	166
comp114132_c0_seq1	methylthioadenosine phosphorylase, isoform A	NP_611208.1	40.517	232	128	4	68	745	30	257	4.61e-50	166
comp114132_c0_seq1	methylthioadenosine phosphorylase, isoform A	NP_611208.1	40.517	232	128	4	68	745	30	257	4.61e-50	166
comp114132_c0_seq1	methylthioadenosine phosphorylase, isoform A	NP_611208.1	40.517	232	128	4	68	745	30	257	4.61e-50	166
comp114132_c0_seq1	methylthioadenosine phosphorylase, isoform A	NP_611208.1	40.517	232	128	4	68	745	30	257	4.61e-50	166
comp95413_c0_seq18	gasoline	NP_611678.1	51.163	86	40	1	446	697	160	245	9.07e-20	89
comp95413_c0_seq18	gasoline	NP_611678.1	51.163	86	40	1	446	697	160	245	9.07e-20	89
comp95413_c0_seq18	gasoline	NP_611678.1	51.163	86	40	1	446	697	160	245	9.07e-20	89
comp95413_c0_seq18	gasoline	NP_611678.1	51.163	86	40	1	446	697	160	245	9.07e-20	89
comp72072_c0_seq2	TPP no	NP_611736.1	29.057	265	162	11	1065	313	102	354	1.01e-20	93.6
comp72072_c0_seq2	TPP no	NP_611736.1	29.057	265	162	11	1065	313	102	354	1.01e-20	93.6
comp72072_c0_seq3	TPP no	NP_611736.1	26.712	292	161	12	1146	313	102	354	2.16e-17	84
comp72072_c0_seq3	TPP no	NP_611736.1	26.712	292	161	12	1146	313	102	354	2.16e-17	84
comp77481_c0_seq2	TPP no	NP_611736.1	26.712	292	161	12	270	1103	102	354	2e-17	84.3
comp77481_c0_seq2	TPP no	NP_611736.1	26.712	292	161	12	270	1103	102	354	2e-17	84.3
comp77481_c0_seq3	TPP no	NP_611736.1	29.057	265	162	11	270	1022	102	354	1.09e-20	93.6
comp77481_c0_seq3	TPP no	NP_611736.1	29.057	265	162	11	270	1022	102	354	1.09e-20	93.6
comp71107_c0_seq2	TPP no	NP_648100.2	27.863	262	142	11	352	1095	38	266	1.8e-17	82
comp85612_c0_seq1	TPP no	NP_648100.2	27.863	262	142	11	754	11	38	266	7.93e-17	82
comp85612_c0_seq2	TPP no	NP_648100.2	27.863	262	142	11	754	11	38	266	1.8e-17	82
comp3806_c0_seq1	UDP-Glucose pyrophosphorylase, isoform A	NP_648300.3	42	100	52	2	287	3	249	347	3e-18	78.2
comp3806_c0_seq1	UDP-Glucose pyrophosphorylase, isoform A	NP_648300.3	42	100	52	2	287	3	249	347	3e-18	78.2
comp3806_c0_seq1	UDP-Glucose pyrophosphorylase, isoform A	NP_648300.3	42	100	52	2	287	3	249	347	3e-18	78.2
comp3806_c0_seq1	UDP-Glucose pyrophosphorylase, isoform A	NP_648300.3	42	100	52	2	287	3	249	347	3e-18	78.2
comp3879_c0_seq1	UDP-Glucose pyrophosphorylase, isoform A	NP_648300.3	37.5	128	73	4	619	245	367	490	1.07e-14	72.8
comp3879_c0_seq1	UDP-Glucose pyrophosphorylase, isoform A	NP_648300.3	37.5	128	73	4	619	245	367	490	1.07e-14	72.8
comp3879_c0_seq1	UDP-Glucose pyrophosphorylase, isoform A	NP_648300.3	37.5	128	73	4	619	245	367	490	1.07e-14	72.8
comp3879_c0_seq1	UDP-Glucose pyrophosphorylase, isoform A	NP_648300.3	37.5	128	73	4	619	245	367	490	1.07e-14	72.8
comp6778_c0_seq1	UDP-Glucose pyrophosphorylase, isoform A	NP_648300.3	44.828	87	43	1	5	250	222	308	4.01e-19	80.9
comp6778_c0_seq1	UDP-Glucose pyrophosphorylase, isoform A	NP_648300.3	44.828	87	43	1	5	250	222	308	4.01e-19	80.9
comp6778_c0_seq1	UDP-Glucose pyrophosphorylase, isoform A	NP_648300.3	44.828	87	43	1	5	250	222	308	4.01e-19	80.9
comp6778_c0_seq1	UDP-Glucose pyrophosphorylase, isoform A	NP_648300.3	44.828	87	43	1	5	250	222	308	4.01e-19	80.9
comp34990_c0_seq1	UDP-Glucose pyrophosphorylase, isoform A	NP_648300.3	25.869	259	161	10	1429	674	33	267	5.65e-06	49.3
comp34990_c0_seq1	UDP-Glucose pyrophosphorylase, isoform A	NP_648300.3	25.869	259	161	10	1429	674	33	267	5.65e-06	49.3
comp34990_c0_seq1	UDP-Glucose pyrophosphorylase, isoform A	NP_648300.3	25.869	259	161	10	1429	674	33	267	5.65e-06	49.3
comp34990_c0_seq1	UDP-Glucose pyrophosphorylase, isoform A	NP_648300.3	25.869	259	161	10	1429	674	33	267	5.65e-06	49.3
comp86246_c0_seq1	UDP-Glucose pyrophosphorylase, isoform A	NP_648300.3	62.45	498	183	3	302	1789	25	520	0	643
comp86246_c0_seq1	UDP-Glucose pyrophosphorylase, isoform A	NP_648300.3	62.45	498	183	3	302	1789	25	520	0	643
comp86246_c0_seq1	UDP-Glucose pyrophosphorylase, isoform A	NP_648300.3	62.45	498	183	3	302	1789	25	520	0	643
comp86246_c0_seq1	UDP-Glucose pyrophosphorylase, isoform A	NP_648300.3	62.45	498	183	3	302	1789	25	520	0	643
comp86246_c0_seq2	UDP-Glucose pyrophosphorylase, isoform A	NP_648300.3	62.753	494	180	3	420	1895	29	520	0	643
comp86246_c0_seq2	UDP-Glucose pyrophosphorylase, isoform A	NP_648300.3	62.753	494	180	3	420	1895	29	520	0	643
comp86246_c0_seq2	UDP-Glucose pyrophosphorylase, isoform A	NP_648300.3	62.753	494	180	3	420	1895	29	520	0	643
comp86246_c0_seq2	UDP-Glucose pyrophosphorylase, isoform A	NP_648300.3	62.753	494	180	3	420	1895	29	520	0	643
comp86246_c0_seq3	UDP-Glucose pyrophosphorylase, isoform A	NP_648300.3	62.753	494	180	3	314	1789	29	520	0	644
comp86246_c0_seq3	UDP-Glucose pyrophosphorylase, isoform A	NP_648300.3	62.753	494	180	3	314	1789	29	520	0	644
comp86246_c0_seq3	UDP-Glucose pyrophosphorylase, isoform A	NP_648300.3	62.753	494	180	3	314	1789	29	520	0	644
comp86246_c0_seq3	UDP-Glucose pyrophosphorylase, isoform A	NP_648300.3	62.753	494	180	3	314	1789	29	520	0	644
comp86246_c0_seq4	UDP-Glucose pyrophosphorylase, isoform A	NP_648300.3	62.753	494	180	3	420	1895	29	520	0	643
comp86246_c0_seq4	UDP-Glucose pyrophosphorylase, isoform A	NP_648300.3	62.753	494	180	3	420	1895	29	520	0	643
comp86246_c0_seq4	UDP-Glucose pyrophosphorylase, isoform A	NP_648300.3	62.753	494	180	3	420	1895	29	520	0	643
comp86246_c0_seq4	UDP-Glucose pyrophosphorylase, isoform A	NP_648300.3	62.753	494	180	3	420	1895	29	520	0	643
comp86763_c0_seq1	UDP-Glucose pyrophosphorylase, isoform A	NP_648300.3	62.753	494	180	3	1840	365	29	520	0	643
comp86763_c0_seq1	UDP-Glucose pyrophosphorylase, isoform A	NP_648300.3	62.753	494	180	3	1840	365	29	520	0	643
comp86763_c0_seq1	UDP-Glucose pyrophosphorylase, isoform A	NP_648300.3	62.753	494	180	3	1840	365	29	520	0	643
comp86763_c0_seq1	UDP-Glucose pyrophosphorylase, isoform A	NP_648300.3	62.753	494	180	3	1840	365	29	520	0	643
comp86763_c0_seq2	UDP-Glucose pyrophosphorylase, isoform A	NP_648300.3	62.45	498	183	3	1833	346	25	520	0	643
comp86763_c0_seq2	UDP-Glucose pyrophosphorylase, isoform A	NP_648300.3	62.45	498	183	3	1833	346	25	520	0	643
comp86763_c0_seq2	UDP-Glucose pyrophosphorylase, isoform A	NP_648300.3	62.45	498	183	3	1833	346	25	520	0	643
comp86763_c0_seq2	UDP-Glucose pyrophosphorylase, isoform A	NP_648300.3	62.45	498	183	3	1833	346	25	520	0	643
comp86763_c0_seq3	UDP-Glucose pyrophosphorylase, isoform A	NP_648300.3	62.753	494	180	3	1821	346	29	520	0	643
comp86763_c0_seq3	UDP-Glucose pyrophosphorylase, isoform A	NP_648300.3	62.753	494	180	3	1821	346	29	520	0	643
comp86763_c0_seq3	UDP-Glucose pyrophosphorylase, isoform A	NP_648300.3	62.753	494	180	3	1821	346	29	520	0	643
comp86763_c0_seq3	UDP-Glucose pyrophosphorylase, isoform A	NP_648300.3	62.753	494	180	3	1821	346	29	520	0	643
comp86763_c0_seq4	UDP-Glucose pyrophosphorylase, isoform A	NP_648300.3	62.753	494	180	3	1840	365	29	520	0	644
comp86763_c0_seq4	UDP-Glucose pyrophosphorylase, isoform A	NP_648300.3	62.753	494	180	3	1840	365	29	520	0	644
comp86763_c0_seq4	UDP-Glucose pyrophosphorylase, isoform A	NP_648300.3	62.753	494	180	3	1840	365	29	520	0	644
comp86763_c0_seq4	UDP-Glucose pyrophosphorylase, isoform A	NP_648300.3	62.753	494	180	3	1840	365	29	520	0	644
comp100575_c0_seq1	UDP-Glucose pyrophosphorylase, isoform A	NP_648300.3	38.213	403	227	10	252	1433	115	504	4.29e-77	251
comp100575_c0_seq1	UDP-Glucose pyrophosphorylase, isoform A	NP_648300.3	38.213	403	227	10	252	1433	115	504	4.29e-77	251
comp100575_c0_seq1	UDP-Glucose pyrophosphorylase, isoform A	NP_648300.3	38.213	403	227	10	252	1433	115	504	4.29e-77	251
comp100575_c0_seq1	UDP-Glucose pyrophosphorylase, isoform A	NP_648300.3	38.213	403	227	10	252	1433	115	504	4.29e-77	251
comp100677_c0_seq1	UDP-Glucose pyrophosphorylase, isoform A	NP_648300.3	38.213	403	227	10	1238	57	115	504	2.42e-77	251
comp100677_c0_seq1	UDP-Glucose pyrophosphorylase, isoform A	NP_648300.3	38.213	403	227	10	1238	57	115	504	2.42e-77	251
comp100677_c0_seq1	UDP-Glucose pyrophosphorylase, isoform A	NP_648300.3	38.213	403	227	10	1238	57	115	504	2.42e-77	251
comp100677_c0_seq1	UDP-Glucose pyrophosphorylase, isoform A	NP_648300.3	38.213	403	227	10	1238	57	115	504	2.42e-77	251
comp126189_c0_seq1	UDP-Glucose pyrophosphorylase, isoform A	NP_648300.3	41.667	84	44	1	12	248	92	175	2.77e-15	69.3
comp126189_c0_seq1	UDP-Glucose pyrophosphorylase, isoform A	NP_648300.3	41.667	84	44	1	12	248	92	175	2.77e-15	69.3
comp126189_c0_seq1	UDP-Glucose pyrophosphorylase, isoform A	NP_648300.3	41.667	84	44	1	12	248	92	175	2.77e-15	69.3
comp126189_c0_seq1	UDP-Glucose pyrophosphorylase, isoform A	NP_648300.3	41.667	84	44	1	12	248	92	175	2.77e-15	69.3
comp135635_c0_seq1	UDP-Glucose pyrophosphorylase, isoform A	NP_648300.3	60	85	29	2	7	246	226	310	1.47e-28	106
comp135635_c0_seq1	UDP-Glucose pyrophosphorylase, isoform A	NP_648300.3	60	85	29	2	7	246	226	310	1.47e-28	106
comp135635_c0_seq1	UDP-Glucose pyrophosphorylase, isoform A	NP_648300.3	60	85	29	2	7	246	226	310	1.47e-28	106
comp135635_c0_seq1	UDP-Glucose pyrophosphorylase, isoform A	NP_648300.3	60	85	29	2	7	246	226	310	1.47e-28	106
comp144891_c0_seq1	UDP-Glucose pyrophosphorylase, isoform A	NP_648300.3	37.705	122	69	3	3	368	319	433	2.67e-19	82.8
comp144891_c0_seq1	UDP-Glucose pyrophosphorylase, isoform A	NP_648300.3	37.705	122	69	3	3	368	319	433	2.67e-19	82.8
comp144891_c0_seq1	UDP-Glucose pyrophosphorylase, isoform A	NP_648300.3	37.705	122	69	3	3	368	319	433	2.67e-19	82.8
comp144891_c0_seq1	UDP-Glucose pyrophosphorylase, isoform A	NP_648300.3	37.705	122	69	3	3	368	319	433	2.67e-19	82.8
comp165096_c0_seq1	UDP-Glucose pyrophosphorylase, isoform A	NP_648300.3	44.286	70	35	1	212	3	363	428	1.61e-12	60.8
comp165096_c0_seq1	UDP-Glucose pyrophosphorylase, isoform A	NP_648300.3	44.286	70	35	1	212	3	363	428	1.61e-12	60.8
comp165096_c0_seq1	UDP-Glucose pyrophosphorylase, isoform A	NP_648300.3	44.286	70	35	1	212	3	363	428	1.61e-12	60.8
comp165096_c0_seq1	UDP-Glucose pyrophosphorylase, isoform A	NP_648300.3	44.286	70	35	1	212	3	363	428	1.61e-12	60.8
comp173079_c0_seq1	UDP-Glucose pyrophosphorylase, isoform A	NP_648300.3	45.455	99	48	3	14	298	68	164	2.02e-24	95.9
comp173079_c0_seq1	UDP-Glucose pyrophosphorylase, isoform A	NP_648300.3	45.455	99	48	3	14	298	68	164	2.02e-24	95.9
comp173079_c0_seq1	UDP-Glucose pyrophosphorylase, isoform A	NP_648300.3	45.455	99	48	3	14	298	68	164	2.02e-24	95.9
comp173079_c0_seq1	UDP-Glucose pyrophosphorylase, isoform A	NP_648300.3	45.455	99	48	3	14	298	68	164	2.02e-24	95.9
comp184872_c0_seq1	UDP-Glucose pyrophosphorylase, isoform A	NP_648300.3	57.576	66	28	0	203	6	365	430	1.28e-20	83.6
comp184872_c0_seq1	UDP-Glucose pyrophosphorylase, isoform A	NP_648300.3	57.576	66	28	0	203	6	365	430	1.28e-20	83.6
comp184872_c0_seq1	UDP-Glucose pyrophosphorylase, isoform A	NP_648300.3	57.576	66	28	0	203	6	365	430	1.28e-20	83.6
comp184872_c0_seq1	UDP-Glucose pyrophosphorylase, isoform A	NP_648300.3	57.576	66	28	0	203	6	365	430	1.28e-20	83.6
comp166956_c0_seq1	aldehyde oxidase 3, isoform A	NP_650477.1	37.662	77	43	2	242	12	14	85	9.32e-08	47.8
comp166956_c0_seq1	aldehyde oxidase 3, isoform A	NP_650477.1	37.662	77	43	2	242	12	14	85	9.32e-08	47.8
comp166956_c0_seq1	aldehyde oxidase 3, isoform A	NP_650477.1	37.662	77	43	2	242	12	14	85	9.32e-08	47.8
comp166956_c0_seq1	aldehyde oxidase 3, isoform A	NP_650477.1	37.662	77	43	2	242	12	14	85	9.32e-08	47.8
comp166956_c0_seq1	aldehyde oxidase 4	NP_650478.1	38.961	77	42	2	242	12	14	85	1.08e-08	50.4
comp166956_c0_seq1	aldehyde oxidase 4	NP_650478.1	38.961	77	42	2	242	12	14	85	1.08e-08	50.4
comp166956_c0_seq1	aldehyde oxidase 4	NP_650478.1	38.961	77	42	2	242	12	14	85	1.08e-08	50.4
comp166956_c0_seq1	aldehyde oxidase 4	NP_650478.1	38.961	77	42	2	242	12	14	85	1.08e-08	50.4
comp85612_c0_seq1	sds22	NP_650619.1	40.876	274	147	9	2061	1240	60	318	4.74e-31	125
comp119539_c0_seq1	N-sulfoglucosamine sulfohydrolase	NP_650760.1	28.571	84	54	1	242	9	205	288	0.000857	38.5
comp72072_c0_seq2	Tpp no	NP_650825.2	30.888	259	154	11	1065	313	475	716	1.07e-21	98.6
comp72072_c0_seq2	Tpp no	NP_650825.2	30.888	259	154	11	1065	313	475	716	1.07e-21	98.6
comp72072_c0_seq3	Tpp no	NP_650825.2	28.671	286	152	12	1146	313	475	716	1.27e-18	89.4
comp72072_c0_seq3	Tpp no	NP_650825.2	28.671	286	152	12	1146	313	475	716	1.27e-18	89.4
comp77481_c0_seq2	Tpp no	NP_650825.2	28.671	286	152	12	270	1103	475	716	1.17e-18	89.7
comp77481_c0_seq2	Tpp no	NP_650825.2	28.671	286	152	12	270	1103	475	716	1.17e-18	89.7
comp77481_c0_seq3	Tpp no	NP_650825.2	30.888	259	154	11	270	1022	475	716	1.14e-21	98.6
comp77481_c0_seq3	Tpp no	NP_650825.2	30.888	259	154	11	270	1022	475	716	1.14e-21	98.6
comp77481_c0_seq4	Tpp no	NP_650825.2	29.798	198	118	8	270	845	475	657	9.03e-12	66.2
comp77481_c0_seq4	Tpp no	NP_650825.2	29.798	198	118	8	270	845	475	657	9.03e-12	66.2
comp77481_c0_seq4	Tpp no	NP_650825.2	29.798	198	118	8	270	845	475	657	9.03e-12	66.2
comp77481_c0_seq4	Tpp no	NP_650825.2	29.798	198	118	8	270	845	475	657	9.03e-12	66.2
comp115333_c0_seq1	glycoprotein 93	NP_651601.1	51.111	135	63	2	1	405	436	567	2.83e-33	123
comp115333_c0_seq1	glycoprotein 93	NP_651601.1	51.111	135	63	2	1	405	436	567	2.83e-33	123
comp115333_c0_seq1	glycoprotein 93	NP_651601.1	51.111	135	63	2	1	405	436	567	2.83e-33	123
comp89841_c0_seq1	fuseless, isoform A	NP_723079.1	35.484	93	54	1	508	230	86	172	8.03e-08	52.4
comp89841_c0_seq1	fuseless, isoform A	NP_723079.1	35.484	93	54	1	508	230	86	172	8.03e-08	52.4
comp89841_c0_seq1	fuseless, isoform A	NP_723079.1	35.484	93	54	1	508	230	86	172	8.03e-08	52.4
comp89841_c0_seq1	fuseless, isoform C	NP_723080.1	35.484	93	54	1	508	230	86	172	8.03e-08	52.4
comp89841_c0_seq1	fuseless, isoform C	NP_723080.1	35.484	93	54	1	508	230	86	172	8.03e-08	52.4
comp89841_c0_seq1	fuseless, isoform C	NP_723080.1	35.484	93	54	1	508	230	86	172	8.03e-08	52.4
comp31578_c0_seq1	mummy, isoform B	NP_723183.1	36.543	457	270	7	10	1335	7	458	2.32e-88	278
comp31578_c0_seq1	mummy, isoform B	NP_723183.1	36.543	457	270	7	10	1335	7	458	2.32e-88	278
comp31578_c0_seq1	mummy, isoform B	NP_723183.1	36.543	457	270	7	10	1335	7	458	2.32e-88	278
comp31578_c0_seq1	mummy, isoform B	NP_723183.1	36.543	457	270	7	10	1335	7	458	2.32e-88	278
comp34990_c0_seq1	mummy, isoform B	NP_723183.1	36.543	457	270	7	1414	89	7	458	5.44e-88	278
comp34990_c0_seq1	mummy, isoform B	NP_723183.1	36.543	457	270	7	1414	89	7	458	5.44e-88	278
comp34990_c0_seq1	mummy, isoform B	NP_723183.1	36.543	457	270	7	1414	89	7	458	5.44e-88	278
comp34990_c0_seq1	mummy, isoform B	NP_723183.1	36.543	457	270	7	1414	89	7	458	5.44e-88	278
comp98025_c0_seq4	mummy, isoform B	NP_723183.1	50.617	486	227	2	1827	370	7	479	5.77e-151	471
comp98025_c0_seq4	mummy, isoform B	NP_723183.1	50.617	486	227	2	1827	370	7	479	5.77e-151	471
comp98025_c0_seq4	mummy, isoform B	NP_723183.1	50.617	486	227	2	1827	370	7	479	5.77e-151	471
comp98025_c0_seq4	mummy, isoform B	NP_723183.1	50.617	486	227	2	1827	370	7	479	5.77e-151	471
comp98025_c0_seq6	mummy, isoform B	NP_723183.1	50.617	486	227	2	1827	370	7	479	5.01e-151	471
comp98025_c0_seq6	mummy, isoform B	NP_723183.1	50.617	486	227	2	1827	370	7	479	5.01e-151	471
comp98025_c0_seq6	mummy, isoform B	NP_723183.1	50.617	486	227	2	1827	370	7	479	5.01e-151	471
comp98025_c0_seq6	mummy, isoform B	NP_723183.1	50.617	486	227	2	1827	370	7	479	5.01e-151	471
comp98025_c0_seq7	mummy, isoform B	NP_723183.1	50.617	486	227	2	1827	370	7	479	4.28e-151	471
comp98025_c0_seq7	mummy, isoform B	NP_723183.1	50.617	486	227	2	1827	370	7	479	4.28e-151	471
comp98025_c0_seq7	mummy, isoform B	NP_723183.1	50.617	486	227	2	1827	370	7	479	4.28e-151	471
comp98025_c0_seq7	mummy, isoform B	NP_723183.1	50.617	486	227	2	1827	370	7	479	4.28e-151	471
comp98025_c0_seq8	mummy, isoform B	NP_723183.1	50.617	486	227	2	1827	370	7	479	6.83e-151	471
comp98025_c0_seq8	mummy, isoform B	NP_723183.1	50.617	486	227	2	1827	370	7	479	6.83e-151	471
comp98025_c0_seq8	mummy, isoform B	NP_723183.1	50.617	486	227	2	1827	370	7	479	6.83e-151	471
comp98025_c0_seq8	mummy, isoform B	NP_723183.1	50.617	486	227	2	1827	370	7	479	6.83e-151	471
comp98123_c0_seq1	mummy, isoform B	NP_723183.1	50.617	486	227	2	3001	4458	7	479	3.81e-151	471
comp98123_c0_seq1	mummy, isoform B	NP_723183.1	50.617	486	227	2	3001	4458	7	479	3.81e-151	471
comp98123_c0_seq1	mummy, isoform B	NP_723183.1	50.617	486	227	2	3001	4458	7	479	3.81e-151	471
comp98123_c0_seq1	mummy, isoform B	NP_723183.1	50.617	486	227	2	3001	4458	7	479	3.81e-151	471
comp98123_c0_seq3	mummy, isoform B	NP_723183.1	50.617	486	227	2	3032	4489	7	479	4.4e-151	471
comp98123_c0_seq3	mummy, isoform B	NP_723183.1	50.617	486	227	2	3032	4489	7	479	4.4e-151	471
comp98123_c0_seq3	mummy, isoform B	NP_723183.1	50.617	486	227	2	3032	4489	7	479	4.4e-151	471
comp98123_c0_seq3	mummy, isoform B	NP_723183.1	50.617	486	227	2	3032	4489	7	479	4.4e-151	471
comp98123_c0_seq5	mummy, isoform B	NP_723183.1	50.617	486	227	2	2967	4424	7	479	3.54e-151	471
comp98123_c0_seq5	mummy, isoform B	NP_723183.1	50.617	486	227	2	2967	4424	7	479	3.54e-151	471
comp98123_c0_seq5	mummy, isoform B	NP_723183.1	50.617	486	227	2	2967	4424	7	479	3.54e-151	471
comp98123_c0_seq5	mummy, isoform B	NP_723183.1	50.617	486	227	2	2967	4424	7	479	3.54e-151	471
comp98123_c0_seq8	mummy, isoform B	NP_723183.1	50.617	486	227	2	2967	4424	7	479	3.19e-151	471
comp98123_c0_seq8	mummy, isoform B	NP_723183.1	50.617	486	227	2	2967	4424	7	479	3.19e-151	471
comp98123_c0_seq8	mummy, isoform B	NP_723183.1	50.617	486	227	2	2967	4424	7	479	3.19e-151	471
comp98123_c0_seq8	mummy, isoform B	NP_723183.1	50.617	486	227	2	2967	4424	7	479	3.19e-151	471
comp98123_c0_seq9	mummy, isoform B	NP_723183.1	50.617	486	227	2	3066	4523	7	479	5.69e-151	471
comp98123_c0_seq9	mummy, isoform B	NP_723183.1	50.617	486	227	2	3066	4523	7	479	5.69e-151	471
comp98123_c0_seq9	mummy, isoform B	NP_723183.1	50.617	486	227	2	3066	4523	7	479	5.69e-151	471
comp98123_c0_seq9	mummy, isoform B	NP_723183.1	50.617	486	227	2	3066	4523	7	479	5.69e-151	471
comp98123_c0_seq10	mummy, isoform B	NP_723183.1	50.617	486	227	2	3001	4458	7	479	4.22e-151	471
comp98123_c0_seq10	mummy, isoform B	NP_723183.1	50.617	486	227	2	3001	4458	7	479	4.22e-151	471
comp98123_c0_seq10	mummy, isoform B	NP_723183.1	50.617	486	227	2	3001	4458	7	479	4.22e-151	471
comp98123_c0_seq10	mummy, isoform B	NP_723183.1	50.617	486	227	2	3001	4458	7	479	4.22e-151	471
comp98123_c0_seq14	mummy, isoform B	NP_723183.1	50.617	486	227	2	3066	4523	7	479	5.16e-151	471
comp98123_c0_seq14	mummy, isoform B	NP_723183.1	50.617	486	227	2	3066	4523	7	479	5.16e-151	471
comp98123_c0_seq14	mummy, isoform B	NP_723183.1	50.617	486	227	2	3066	4523	7	479	5.16e-151	471
comp98123_c0_seq14	mummy, isoform B	NP_723183.1	50.617	486	227	2	3066	4523	7	479	5.16e-151	471
comp98123_c0_seq16	mummy, isoform B	NP_723183.1	50.617	486	227	2	3032	4489	7	479	4.87e-151	471
comp98123_c0_seq16	mummy, isoform B	NP_723183.1	50.617	486	227	2	3032	4489	7	479	4.87e-151	471
comp98123_c0_seq16	mummy, isoform B	NP_723183.1	50.617	486	227	2	3032	4489	7	479	4.87e-151	471
comp98123_c0_seq16	mummy, isoform B	NP_723183.1	50.617	486	227	2	3032	4489	7	479	4.87e-151	471
comp98025_c0_seq4	Na[+]/H[+] hydrogen antiporter 1, isoform A	NP_723224.2	40.714	420	246	2	4485	3226	203	619	9.97e-78	274
comp98025_c0_seq4	Na[+]/H[+] hydrogen antiporter 1, isoform A	NP_723224.2	40.714	420	246	2	4485	3226	203	619	9.97e-78	274
comp98025_c0_seq4	Na[+]/H[+] hydrogen antiporter 1, isoform A	NP_723224.2	40.714	420	246	2	4485	3226	203	619	9.97e-78	274
comp98025_c0_seq4	Na[+]/H[+] hydrogen antiporter 1, isoform A	NP_723224.2	40.714	420	246	2	4485	3226	203	619	9.97e-78	274
comp98025_c0_seq6	Na[+]/H[+] hydrogen antiporter 1, isoform A	NP_723224.2	41.357	457	264	3	4420	3050	203	655	1.4e-80	282
comp98025_c0_seq6	Na[+]/H[+] hydrogen antiporter 1, isoform A	NP_723224.2	41.357	457	264	3	4420	3050	203	655	1.4e-80	282
comp98025_c0_seq6	Na[+]/H[+] hydrogen antiporter 1, isoform A	NP_723224.2	41.357	457	264	3	4420	3050	203	655	1.4e-80	282
comp98025_c0_seq6	Na[+]/H[+] hydrogen antiporter 1, isoform A	NP_723224.2	41.357	457	264	3	4420	3050	203	655	1.4e-80	282
comp98025_c0_seq7	Na[+]/H[+] hydrogen antiporter 1, isoform A	NP_723224.2	41.357	457	264	3	4420	3050	203	655	1.38e-80	282
comp98025_c0_seq7	Na[+]/H[+] hydrogen antiporter 1, isoform A	NP_723224.2	41.357	457	264	3	4420	3050	203	655	1.38e-80	282
comp98025_c0_seq7	Na[+]/H[+] hydrogen antiporter 1, isoform A	NP_723224.2	41.357	457	264	3	4420	3050	203	655	1.38e-80	282
comp98025_c0_seq7	Na[+]/H[+] hydrogen antiporter 1, isoform A	NP_723224.2	41.357	457	264	3	4420	3050	203	655	1.38e-80	282
comp98025_c0_seq8	Na[+]/H[+] hydrogen antiporter 1, isoform A	NP_723224.2	40.714	420	246	2	4485	3226	203	619	1.01e-77	274
comp98025_c0_seq8	Na[+]/H[+] hydrogen antiporter 1, isoform A	NP_723224.2	40.714	420	246	2	4485	3226	203	619	1.01e-77	274
comp98025_c0_seq8	Na[+]/H[+] hydrogen antiporter 1, isoform A	NP_723224.2	40.714	420	246	2	4485	3226	203	619	1.01e-77	274
comp98025_c0_seq8	Na[+]/H[+] hydrogen antiporter 1, isoform A	NP_723224.2	40.714	420	246	2	4485	3226	203	619	1.01e-77	274
comp98123_c0_seq1	Na[+]/H[+] hydrogen antiporter 1, isoform A	NP_723224.2	41.357	457	264	3	408	1778	203	655	1.36e-80	282
comp98123_c0_seq1	Na[+]/H[+] hydrogen antiporter 1, isoform A	NP_723224.2	41.357	457	264	3	408	1778	203	655	1.36e-80	282
comp98123_c0_seq1	Na[+]/H[+] hydrogen antiporter 1, isoform A	NP_723224.2	41.357	457	264	3	408	1778	203	655	1.36e-80	282
comp98123_c0_seq1	Na[+]/H[+] hydrogen antiporter 1, isoform A	NP_723224.2	41.357	457	264	3	408	1778	203	655	1.36e-80	282
comp98123_c0_seq3	Na[+]/H[+] hydrogen antiporter 1, isoform A	NP_723224.2	40.714	420	246	2	374	1633	203	619	9.73e-78	274
comp98123_c0_seq3	Na[+]/H[+] hydrogen antiporter 1, isoform A	NP_723224.2	40.714	420	246	2	374	1633	203	619	9.73e-78	274
comp98123_c0_seq3	Na[+]/H[+] hydrogen antiporter 1, isoform A	NP_723224.2	40.714	420	246	2	374	1633	203	619	9.73e-78	274
comp98123_c0_seq3	Na[+]/H[+] hydrogen antiporter 1, isoform A	NP_723224.2	40.714	420	246	2	374	1633	203	619	9.73e-78	274
comp98123_c0_seq5	Na[+]/H[+] hydrogen antiporter 1, isoform A	NP_723224.2	41.357	457	264	3	374	1744	203	655	1.35e-80	282
comp98123_c0_seq5	Na[+]/H[+] hydrogen antiporter 1, isoform A	NP_723224.2	41.357	457	264	3	374	1744	203	655	1.35e-80	282
comp98123_c0_seq5	Na[+]/H[+] hydrogen antiporter 1, isoform A	NP_723224.2	41.357	457	264	3	374	1744	203	655	1.35e-80	282
comp98123_c0_seq5	Na[+]/H[+] hydrogen antiporter 1, isoform A	NP_723224.2	41.357	457	264	3	374	1744	203	655	1.35e-80	282
comp98123_c0_seq8	Na[+]/H[+] hydrogen antiporter 1, isoform A	NP_723224.2	41.357	457	264	3	374	1744	203	655	1.34e-80	282
comp98123_c0_seq8	Na[+]/H[+] hydrogen antiporter 1, isoform A	NP_723224.2	41.357	457	264	3	374	1744	203	655	1.34e-80	282
comp98123_c0_seq8	Na[+]/H[+] hydrogen antiporter 1, isoform A	NP_723224.2	41.357	457	264	3	374	1744	203	655	1.34e-80	282
comp98123_c0_seq8	Na[+]/H[+] hydrogen antiporter 1, isoform A	NP_723224.2	41.357	457	264	3	374	1744	203	655	1.34e-80	282
comp98123_c0_seq9	Na[+]/H[+] hydrogen antiporter 1, isoform A	NP_723224.2	40.714	420	246	2	408	1667	203	619	9.96e-78	274
comp98123_c0_seq9	Na[+]/H[+] hydrogen antiporter 1, isoform A	NP_723224.2	40.714	420	246	2	408	1667	203	619	9.96e-78	274
comp98123_c0_seq9	Na[+]/H[+] hydrogen antiporter 1, isoform A	NP_723224.2	40.714	420	246	2	408	1667	203	619	9.96e-78	274
comp98123_c0_seq9	Na[+]/H[+] hydrogen antiporter 1, isoform A	NP_723224.2	40.714	420	246	2	408	1667	203	619	9.96e-78	274
comp98123_c0_seq10	Na[+]/H[+] hydrogen antiporter 1, isoform A	NP_723224.2	41.357	457	264	3	408	1778	203	655	1.38e-80	282
comp98123_c0_seq10	Na[+]/H[+] hydrogen antiporter 1, isoform A	NP_723224.2	41.357	457	264	3	408	1778	203	655	1.38e-80	282
comp98123_c0_seq10	Na[+]/H[+] hydrogen antiporter 1, isoform A	NP_723224.2	41.357	457	264	3	408	1778	203	655	1.38e-80	282
comp98123_c0_seq10	Na[+]/H[+] hydrogen antiporter 1, isoform A	NP_723224.2	41.357	457	264	3	408	1778	203	655	1.38e-80	282
comp98123_c0_seq14	Na[+]/H[+] hydrogen antiporter 1, isoform A	NP_723224.2	40.714	420	246	2	408	1667	203	619	9.87e-78	274
comp98123_c0_seq14	Na[+]/H[+] hydrogen antiporter 1, isoform A	NP_723224.2	40.714	420	246	2	408	1667	203	619	9.87e-78	274
comp98123_c0_seq14	Na[+]/H[+] hydrogen antiporter 1, isoform A	NP_723224.2	40.714	420	246	2	408	1667	203	619	9.87e-78	274
comp98123_c0_seq14	Na[+]/H[+] hydrogen antiporter 1, isoform A	NP_723224.2	40.714	420	246	2	408	1667	203	619	9.87e-78	274
comp98123_c0_seq16	Na[+]/H[+] hydrogen antiporter 1, isoform A	NP_723224.2	40.714	420	246	2	374	1633	203	619	9.82e-78	274
comp98123_c0_seq16	Na[+]/H[+] hydrogen antiporter 1, isoform A	NP_723224.2	40.714	420	246	2	374	1633	203	619	9.82e-78	274
comp98123_c0_seq16	Na[+]/H[+] hydrogen antiporter 1, isoform A	NP_723224.2	40.714	420	246	2	374	1633	203	619	9.82e-78	274
comp98123_c0_seq16	Na[+]/H[+] hydrogen antiporter 1, isoform A	NP_723224.2	40.714	420	246	2	374	1633	203	619	9.82e-78	274
comp67137_c0_seq1	TPP?	NP_723273.1	26.068	234	156	6	764	81	47	269	5.31e-08	53.1
comp145573_c0_seq1	TPP?	NP_723273.1	24.39	164	115	5	121	609	32	187	6.12e-07	49.7
comp169665_c0_seq1	TPP?	NP_723273.1	43.333	60	33	1	136	315	28	86	7.89e-07	46.2
comp72072_c0_seq3	lethal (2) k05911	NP_723797.3	30.833	240	134	11	1152	460	398	614	1.12e-17	86.7
comp72072_c0_seq3	lethal (2) k05911	NP_723797.3	30.833	240	134	11	1152	460	398	614	1.12e-17	86.7
comp77481_c0_seq2	lethal (2) k05911	NP_723797.3	30.833	240	134	11	264	956	398	614	1.15e-17	86.3
comp77481_c0_seq2	lethal (2) k05911	NP_723797.3	30.833	240	134	11	264	956	398	614	1.15e-17	86.3
comp77481_c0_seq4	lethal (2) k05911	NP_723797.3	31.383	188	102	9	264	812	398	563	1.72e-12	68.2
comp77481_c0_seq4	lethal (2) k05911	NP_723797.3	31.383	188	102	9	264	812	398	563	1.72e-12	68.2
comp77481_c0_seq4	lethal (2) k05911	NP_723797.3	31.383	188	102	9	264	812	398	563	1.72e-12	68.2
comp77481_c0_seq4	lethal (2) k05911	NP_723797.3	31.383	188	102	9	264	812	398	563	1.72e-12	68.2
comp95413_c0_seq2	gliotactin, isoform C	NP_723928.1	43.195	169	92	2	66	569	192	357	1.84e-31	120
comp95413_c0_seq2	gliotactin, isoform C	NP_723928.1	43.195	169	92	2	66	569	192	357	1.84e-31	120
comp95413_c0_seq2	gliotactin, isoform C	NP_723928.1	43.195	169	92	2	66	569	192	357	1.84e-31	120
comp95413_c0_seq2	gliotactin, isoform C	NP_723928.1	43.195	169	92	2	66	569	192	357	1.84e-31	120
comp95413_c0_seq17	gliotactin, isoform C	NP_723928.1	53.333	60	28	0	311	490	265	324	8.71e-20	67.8
comp95413_c0_seq17	gliotactin, isoform C	NP_723928.1	36	75	44	2	66	287	192	263	8.71e-20	46.6
comp95413_c0_seq17	gliotactin, isoform C	NP_723928.1	53.333	60	28	0	311	490	265	324	8.71e-20	67.8
comp95413_c0_seq17	gliotactin, isoform C	NP_723928.1	36	75	44	2	66	287	192	263	8.71e-20	46.6
comp95413_c0_seq17	gliotactin, isoform C	NP_723928.1	53.333	60	28	0	311	490	265	324	8.71e-20	67.8
comp95413_c0_seq17	gliotactin, isoform C	NP_723928.1	36	75	44	2	66	287	192	263	8.71e-20	46.6
comp95413_c0_seq17	gliotactin, isoform C	NP_723928.1	53.333	60	28	0	311	490	265	324	8.71e-20	67.8
comp95413_c0_seq17	gliotactin, isoform C	NP_723928.1	36	75	44	2	66	287	192	263	8.71e-20	46.6
comp95413_c0_seq21	gliotactin, isoform C	NP_723928.1	39.474	190	111	2	66	632	192	378	5.5e-32	123
comp95413_c0_seq21	gliotactin, isoform C	NP_723928.1	39.474	190	111	2	66	632	192	378	5.5e-32	123
comp95413_c0_seq21	gliotactin, isoform C	NP_723928.1	39.474	190	111	2	66	632	192	378	5.5e-32	123
comp95413_c0_seq21	gliotactin, isoform C	NP_723928.1	39.474	190	111	2	66	632	192	378	5.5e-32	123
comp95413_c0_seq2	gliotactin, isoform D	NP_723929.1	43.195	169	92	2	66	569	192	357	1.84e-31	120
comp95413_c0_seq2	gliotactin, isoform D	NP_723929.1	43.195	169	92	2	66	569	192	357	1.84e-31	120
comp95413_c0_seq2	gliotactin, isoform D	NP_723929.1	43.195	169	92	2	66	569	192	357	1.84e-31	120
comp95413_c0_seq2	gliotactin, isoform D	NP_723929.1	43.195	169	92	2	66	569	192	357	1.84e-31	120
comp95413_c0_seq17	gliotactin, isoform D	NP_723929.1	53.333	60	28	0	311	490	265	324	8.71e-20	67.8
comp95413_c0_seq17	gliotactin, isoform D	NP_723929.1	36	75	44	2	66	287	192	263	8.71e-20	46.6
comp95413_c0_seq17	gliotactin, isoform D	NP_723929.1	53.333	60	28	0	311	490	265	324	8.71e-20	67.8
comp95413_c0_seq17	gliotactin, isoform D	NP_723929.1	36	75	44	2	66	287	192	263	8.71e-20	46.6
comp95413_c0_seq17	gliotactin, isoform D	NP_723929.1	53.333	60	28	0	311	490	265	324	8.71e-20	67.8
comp95413_c0_seq17	gliotactin, isoform D	NP_723929.1	36	75	44	2	66	287	192	263	8.71e-20	46.6
comp95413_c0_seq17	gliotactin, isoform D	NP_723929.1	53.333	60	28	0	311	490	265	324	8.71e-20	67.8
comp95413_c0_seq17	gliotactin, isoform D	NP_723929.1	36	75	44	2	66	287	192	263	8.71e-20	46.6
comp95413_c0_seq21	gliotactin, isoform D	NP_723929.1	39.474	190	111	2	66	632	192	378	5.5e-32	123
comp95413_c0_seq21	gliotactin, isoform D	NP_723929.1	39.474	190	111	2	66	632	192	378	5.5e-32	123
comp95413_c0_seq21	gliotactin, isoform D	NP_723929.1	39.474	190	111	2	66	632	192	378	5.5e-32	123
comp95413_c0_seq21	gliotactin, isoform D	NP_723929.1	39.474	190	111	2	66	632	192	378	5.5e-32	123
comp95413_c0_seq2	gliotactin, isoform E	NP_723930.1	43.195	169	92	2	66	569	192	357	1.84e-31	120
comp95413_c0_seq2	gliotactin, isoform E	NP_723930.1	43.195	169	92	2	66	569	192	357	1.84e-31	120
comp95413_c0_seq2	gliotactin, isoform E	NP_723930.1	43.195	169	92	2	66	569	192	357	1.84e-31	120
comp95413_c0_seq2	gliotactin, isoform E	NP_723930.1	43.195	169	92	2	66	569	192	357	1.84e-31	120
comp95413_c0_seq17	gliotactin, isoform E	NP_723930.1	53.333	60	28	0	311	490	265	324	8.71e-20	67.8
comp95413_c0_seq17	gliotactin, isoform E	NP_723930.1	36	75	44	2	66	287	192	263	8.71e-20	46.6
comp95413_c0_seq17	gliotactin, isoform E	NP_723930.1	53.333	60	28	0	311	490	265	324	8.71e-20	67.8
comp95413_c0_seq17	gliotactin, isoform E	NP_723930.1	36	75	44	2	66	287	192	263	8.71e-20	46.6
comp95413_c0_seq17	gliotactin, isoform E	NP_723930.1	53.333	60	28	0	311	490	265	324	8.71e-20	67.8
comp95413_c0_seq17	gliotactin, isoform E	NP_723930.1	36	75	44	2	66	287	192	263	8.71e-20	46.6
comp95413_c0_seq17	gliotactin, isoform E	NP_723930.1	53.333	60	28	0	311	490	265	324	8.71e-20	67.8
comp95413_c0_seq17	gliotactin, isoform E	NP_723930.1	36	75	44	2	66	287	192	263	8.71e-20	46.6
comp95413_c0_seq19	gliotactin, isoform E	NP_723930.1	46.667	90	43	1	356	610	248	337	1.9e-17	81.3
comp95413_c0_seq19	gliotactin, isoform E	NP_723930.1	36	75	44	2	66	287	192	263	1.78e-05	45.8
comp95413_c0_seq19	gliotactin, isoform E	NP_723930.1	46.667	90	43	1	356	610	248	337	1.9e-17	81.3
comp95413_c0_seq19	gliotactin, isoform E	NP_723930.1	36	75	44	2	66	287	192	263	1.78e-05	45.8
comp95413_c0_seq19	gliotactin, isoform E	NP_723930.1	46.667	90	43	1	356	610	248	337	1.9e-17	81.3
comp95413_c0_seq19	gliotactin, isoform E	NP_723930.1	36	75	44	2	66	287	192	263	1.78e-05	45.8
comp95413_c0_seq19	gliotactin, isoform E	NP_723930.1	46.667	90	43	1	356	610	248	337	1.9e-17	81.3
comp95413_c0_seq19	gliotactin, isoform E	NP_723930.1	36	75	44	2	66	287	192	263	1.78e-05	45.8
comp95413_c0_seq21	gliotactin, isoform E	NP_723930.1	39.474	190	111	2	66	632	192	378	5.5e-32	123
comp95413_c0_seq21	gliotactin, isoform E	NP_723930.1	39.474	190	111	2	66	632	192	378	5.5e-32	123
comp95413_c0_seq21	gliotactin, isoform E	NP_723930.1	39.474	190	111	2	66	632	192	378	5.5e-32	123
comp95413_c0_seq21	gliotactin, isoform E	NP_723930.1	39.474	190	111	2	66	632	192	378	5.5e-32	123
comp95413_c0_seq2	gliotactin, isoform F	NP_723931.2	43.195	169	92	2	66	569	192	357	1.84e-31	120
comp95413_c0_seq2	gliotactin, isoform F	NP_723931.2	43.195	169	92	2	66	569	192	357	1.84e-31	120
comp95413_c0_seq2	gliotactin, isoform F	NP_723931.2	43.195	169	92	2	66	569	192	357	1.84e-31	120
comp95413_c0_seq2	gliotactin, isoform F	NP_723931.2	43.195	169	92	2	66	569	192	357	1.84e-31	120
comp95413_c0_seq17	gliotactin, isoform F	NP_723931.2	53.333	60	28	0	311	490	265	324	8.71e-20	67.8
comp95413_c0_seq17	gliotactin, isoform F	NP_723931.2	36	75	44	2	66	287	192	263	8.71e-20	46.6
comp95413_c0_seq17	gliotactin, isoform F	NP_723931.2	53.333	60	28	0	311	490	265	324	8.71e-20	67.8
comp95413_c0_seq17	gliotactin, isoform F	NP_723931.2	36	75	44	2	66	287	192	263	8.71e-20	46.6
comp95413_c0_seq17	gliotactin, isoform F	NP_723931.2	53.333	60	28	0	311	490	265	324	8.71e-20	67.8
comp95413_c0_seq17	gliotactin, isoform F	NP_723931.2	36	75	44	2	66	287	192	263	8.71e-20	46.6
comp95413_c0_seq17	gliotactin, isoform F	NP_723931.2	53.333	60	28	0	311	490	265	324	8.71e-20	67.8
comp95413_c0_seq17	gliotactin, isoform F	NP_723931.2	36	75	44	2	66	287	192	263	8.71e-20	46.6
comp95413_c0_seq19	gliotactin, isoform F	NP_723931.2	46.667	90	43	1	356	610	248	337	1.9e-17	81.3
comp95413_c0_seq19	gliotactin, isoform F	NP_723931.2	36	75	44	2	66	287	192	263	1.78e-05	45.8
comp95413_c0_seq19	gliotactin, isoform F	NP_723931.2	46.667	90	43	1	356	610	248	337	1.9e-17	81.3
comp95413_c0_seq19	gliotactin, isoform F	NP_723931.2	36	75	44	2	66	287	192	263	1.78e-05	45.8
comp95413_c0_seq19	gliotactin, isoform F	NP_723931.2	46.667	90	43	1	356	610	248	337	1.9e-17	81.3
comp95413_c0_seq19	gliotactin, isoform F	NP_723931.2	36	75	44	2	66	287	192	263	1.78e-05	45.8
comp95413_c0_seq19	gliotactin, isoform F	NP_723931.2	46.667	90	43	1	356	610	248	337	1.9e-17	81.3
comp95413_c0_seq19	gliotactin, isoform F	NP_723931.2	36	75	44	2	66	287	192	263	1.78e-05	45.8
comp95413_c0_seq21	gliotactin, isoform F	NP_723931.2	39.474	190	111	2	66	632	192	378	5.5e-32	123
comp95413_c0_seq21	gliotactin, isoform F	NP_723931.2	39.474	190	111	2	66	632	192	378	5.5e-32	123
comp95413_c0_seq21	gliotactin, isoform F	NP_723931.2	39.474	190	111	2	66	632	192	378	5.5e-32	123
comp95413_c0_seq21	gliotactin, isoform F	NP_723931.2	39.474	190	111	2	66	632	192	378	5.5e-32	123
comp85602_c0_seq1	Trehalase, isoform A	NP_726023.1	38.278	546	306	11	280	1884	13	538	1.77e-106	337
comp85602_c0_seq1	Trehalase, isoform A	NP_726023.1	38.278	546	306	11	280	1884	13	538	1.77e-106	337
comp85602_c0_seq1	Trehalase, isoform A	NP_726023.1	38.278	546	306	11	280	1884	13	538	1.77e-106	337
comp85602_c0_seq1	Trehalase, isoform A	NP_726023.1	38.278	546	306	11	280	1884	13	538	1.77e-106	337
comp85602_c0_seq1	Trehalase, isoform A	NP_726023.1	38.278	546	306	11	280	1884	13	538	1.77e-106	337
comp86300_c0_seq1	Trehalase, isoform A	NP_726023.1	38.462	546	305	11	2022	418	13	538	5.92e-107	338
comp86300_c0_seq1	Trehalase, isoform A	NP_726023.1	38.462	546	305	11	2022	418	13	538	5.92e-107	338
comp86300_c0_seq1	Trehalase, isoform A	NP_726023.1	38.462	546	305	11	2022	418	13	538	5.92e-107	338
comp86300_c0_seq1	Trehalase, isoform A	NP_726023.1	38.462	546	305	11	2022	418	13	538	5.92e-107	338
comp86300_c0_seq1	Trehalase, isoform A	NP_726023.1	38.462	546	305	11	2022	418	13	538	5.92e-107	338
comp88604_c0_seq1	Trehalase, isoform A	NP_726023.1	37.931	551	311	13	1972	353	8	538	4.47e-105	332
comp88604_c0_seq1	Trehalase, isoform A	NP_726023.1	37.931	551	311	13	1972	353	8	538	4.47e-105	332
comp88604_c0_seq1	Trehalase, isoform A	NP_726023.1	37.931	551	311	13	1972	353	8	538	4.47e-105	332
comp88604_c0_seq1	Trehalase, isoform A	NP_726023.1	37.931	551	311	13	1972	353	8	538	4.47e-105	332
comp88604_c0_seq1	Trehalase, isoform A	NP_726023.1	37.931	551	311	13	1972	353	8	538	4.47e-105	332
comp88604_c1_seq1	Trehalase, isoform A	NP_726023.1	37.931	551	311	13	259	1878	8	538	1.06e-104	332
comp88604_c1_seq1	Trehalase, isoform A	NP_726023.1	37.931	551	311	13	259	1878	8	538	1.06e-104	332
comp88604_c1_seq1	Trehalase, isoform A	NP_726023.1	37.931	551	311	13	259	1878	8	538	1.06e-104	332
comp88604_c1_seq1	Trehalase, isoform A	NP_726023.1	37.931	551	311	13	259	1878	8	538	1.06e-104	332
comp88604_c1_seq1	Trehalase, isoform A	NP_726023.1	37.931	551	311	13	259	1878	8	538	1.06e-104	332
comp90334_c0_seq1	Trehalase, isoform A	NP_726023.1	36	550	321	12	1830	226	13	546	4.79e-100	318
comp90334_c0_seq1	Trehalase, isoform A	NP_726023.1	36	550	321	12	1830	226	13	546	4.79e-100	318
comp90334_c0_seq1	Trehalase, isoform A	NP_726023.1	36	550	321	12	1830	226	13	546	4.79e-100	318
comp90334_c0_seq1	Trehalase, isoform A	NP_726023.1	36	550	321	12	1830	226	13	546	4.79e-100	318
comp90334_c0_seq1	Trehalase, isoform A	NP_726023.1	36	550	321	12	1830	226	13	546	4.79e-100	318
comp90334_c1_seq1	Trehalase, isoform A	NP_726023.1	36.397	544	315	12	247	1833	19	546	5.06e-100	318
comp90334_c1_seq1	Trehalase, isoform A	NP_726023.1	36.397	544	315	12	247	1833	19	546	5.06e-100	318
comp90334_c1_seq1	Trehalase, isoform A	NP_726023.1	36.397	544	315	12	247	1833	19	546	5.06e-100	318
comp90334_c1_seq1	Trehalase, isoform A	NP_726023.1	36.397	544	315	12	247	1833	19	546	5.06e-100	318
comp90334_c1_seq1	Trehalase, isoform A	NP_726023.1	36.397	544	315	12	247	1833	19	546	5.06e-100	318
comp95679_c0_seq1	Trehalase, isoform A	NP_726023.1	34.031	573	320	14	2255	585	8	538	7.6e-96	311
comp95679_c0_seq1	Trehalase, isoform A	NP_726023.1	34.031	573	320	14	2255	585	8	538	7.6e-96	311
comp95679_c0_seq1	Trehalase, isoform A	NP_726023.1	34.031	573	320	14	2255	585	8	538	7.6e-96	311
comp95679_c0_seq1	Trehalase, isoform A	NP_726023.1	34.031	573	320	14	2255	585	8	538	7.6e-96	311
comp95679_c0_seq1	Trehalase, isoform A	NP_726023.1	34.031	573	320	14	2255	585	8	538	7.6e-96	311
comp95679_c0_seq3	Trehalase, isoform A	NP_726023.1	34.031	573	320	14	2255	585	8	538	2.61e-94	311
comp95679_c0_seq3	Trehalase, isoform A	NP_726023.1	34.031	573	320	14	2255	585	8	538	2.61e-94	311
comp95679_c0_seq3	Trehalase, isoform A	NP_726023.1	34.031	573	320	14	2255	585	8	538	2.61e-94	311
comp95679_c0_seq3	Trehalase, isoform A	NP_726023.1	34.031	573	320	14	2255	585	8	538	2.61e-94	311
comp95679_c0_seq3	Trehalase, isoform A	NP_726023.1	34.031	573	320	14	2255	585	8	538	2.61e-94	311
comp96001_c0_seq1	Trehalase, isoform A	NP_726023.1	34.031	573	320	14	257	1927	8	538	7.51e-96	311
comp96001_c0_seq1	Trehalase, isoform A	NP_726023.1	34.031	573	320	14	257	1927	8	538	7.51e-96	311
comp96001_c0_seq1	Trehalase, isoform A	NP_726023.1	34.031	573	320	14	257	1927	8	538	7.51e-96	311
comp96001_c0_seq1	Trehalase, isoform A	NP_726023.1	34.031	573	320	14	257	1927	8	538	7.51e-96	311
comp96001_c0_seq1	Trehalase, isoform A	NP_726023.1	34.031	573	320	14	257	1927	8	538	7.51e-96	311
comp96001_c0_seq2	Trehalase, isoform A	NP_726023.1	34.031	573	320	14	882	2552	8	538	2.45e-94	311
comp96001_c0_seq2	Trehalase, isoform A	NP_726023.1	34.031	573	320	14	882	2552	8	538	2.45e-94	311
comp96001_c0_seq2	Trehalase, isoform A	NP_726023.1	34.031	573	320	14	882	2552	8	538	2.45e-94	311
comp96001_c0_seq2	Trehalase, isoform A	NP_726023.1	34.031	573	320	14	882	2552	8	538	2.45e-94	311
comp96001_c0_seq2	Trehalase, isoform A	NP_726023.1	34.031	573	320	14	882	2552	8	538	2.45e-94	311
comp85602_c0_seq1	Trehalase, isoform E	NP_726024.1	38.278	546	306	11	280	1884	13	538	1.77e-106	337
comp85602_c0_seq1	Trehalase, isoform E	NP_726024.1	38.278	546	306	11	280	1884	13	538	1.77e-106	337
comp85602_c0_seq1	Trehalase, isoform E	NP_726024.1	38.278	546	306	11	280	1884	13	538	1.77e-106	337
comp85602_c0_seq1	Trehalase, isoform E	NP_726024.1	38.278	546	306	11	280	1884	13	538	1.77e-106	337
comp85602_c0_seq1	Trehalase, isoform E	NP_726024.1	38.278	546	306	11	280	1884	13	538	1.77e-106	337
comp86300_c0_seq1	Trehalase, isoform E	NP_726024.1	38.462	546	305	11	2022	418	13	538	5.92e-107	338
comp86300_c0_seq1	Trehalase, isoform E	NP_726024.1	38.462	546	305	11	2022	418	13	538	5.92e-107	338
comp86300_c0_seq1	Trehalase, isoform E	NP_726024.1	38.462	546	305	11	2022	418	13	538	5.92e-107	338
comp86300_c0_seq1	Trehalase, isoform E	NP_726024.1	38.462	546	305	11	2022	418	13	538	5.92e-107	338
comp86300_c0_seq1	Trehalase, isoform E	NP_726024.1	38.462	546	305	11	2022	418	13	538	5.92e-107	338
comp88604_c0_seq1	Trehalase, isoform E	NP_726024.1	37.931	551	311	13	1972	353	8	538	4.47e-105	332
comp88604_c0_seq1	Trehalase, isoform E	NP_726024.1	37.931	551	311	13	1972	353	8	538	4.47e-105	332
comp88604_c0_seq1	Trehalase, isoform E	NP_726024.1	37.931	551	311	13	1972	353	8	538	4.47e-105	332
comp88604_c0_seq1	Trehalase, isoform E	NP_726024.1	37.931	551	311	13	1972	353	8	538	4.47e-105	332
comp88604_c0_seq1	Trehalase, isoform E	NP_726024.1	37.931	551	311	13	1972	353	8	538	4.47e-105	332
comp88604_c1_seq1	Trehalase, isoform E	NP_726024.1	37.931	551	311	13	259	1878	8	538	1.06e-104	332
comp88604_c1_seq1	Trehalase, isoform E	NP_726024.1	37.931	551	311	13	259	1878	8	538	1.06e-104	332
comp88604_c1_seq1	Trehalase, isoform E	NP_726024.1	37.931	551	311	13	259	1878	8	538	1.06e-104	332
comp88604_c1_seq1	Trehalase, isoform E	NP_726024.1	37.931	551	311	13	259	1878	8	538	1.06e-104	332
comp88604_c1_seq1	Trehalase, isoform E	NP_726024.1	37.931	551	311	13	259	1878	8	538	1.06e-104	332
comp90334_c0_seq1	Trehalase, isoform E	NP_726024.1	36	550	321	12	1830	226	13	546	4.79e-100	318
comp90334_c0_seq1	Trehalase, isoform E	NP_726024.1	36	550	321	12	1830	226	13	546	4.79e-100	318
comp90334_c0_seq1	Trehalase, isoform E	NP_726024.1	36	550	321	12	1830	226	13	546	4.79e-100	318
comp90334_c0_seq1	Trehalase, isoform E	NP_726024.1	36	550	321	12	1830	226	13	546	4.79e-100	318
comp90334_c0_seq1	Trehalase, isoform E	NP_726024.1	36	550	321	12	1830	226	13	546	4.79e-100	318
comp90334_c1_seq1	Trehalase, isoform E	NP_726024.1	36.397	544	315	12	247	1833	19	546	5.06e-100	318
comp90334_c1_seq1	Trehalase, isoform E	NP_726024.1	36.397	544	315	12	247	1833	19	546	5.06e-100	318
comp90334_c1_seq1	Trehalase, isoform E	NP_726024.1	36.397	544	315	12	247	1833	19	546	5.06e-100	318
comp90334_c1_seq1	Trehalase, isoform E	NP_726024.1	36.397	544	315	12	247	1833	19	546	5.06e-100	318
comp90334_c1_seq1	Trehalase, isoform E	NP_726024.1	36.397	544	315	12	247	1833	19	546	5.06e-100	318
comp95679_c0_seq1	Trehalase, isoform E	NP_726024.1	34.031	573	320	14	2255	585	8	538	7.6e-96	311
comp95679_c0_seq1	Trehalase, isoform E	NP_726024.1	34.031	573	320	14	2255	585	8	538	7.6e-96	311
comp95679_c0_seq1	Trehalase, isoform E	NP_726024.1	34.031	573	320	14	2255	585	8	538	7.6e-96	311
comp95679_c0_seq1	Trehalase, isoform E	NP_726024.1	34.031	573	320	14	2255	585	8	538	7.6e-96	311
comp95679_c0_seq1	Trehalase, isoform E	NP_726024.1	34.031	573	320	14	2255	585	8	538	7.6e-96	311
comp95679_c0_seq3	Trehalase, isoform E	NP_726024.1	34.031	573	320	14	2255	585	8	538	2.61e-94	311
comp95679_c0_seq3	Trehalase, isoform E	NP_726024.1	34.031	573	320	14	2255	585	8	538	2.61e-94	311
comp95679_c0_seq3	Trehalase, isoform E	NP_726024.1	34.031	573	320	14	2255	585	8	538	2.61e-94	311
comp95679_c0_seq3	Trehalase, isoform E	NP_726024.1	34.031	573	320	14	2255	585	8	538	2.61e-94	311
comp95679_c0_seq3	Trehalase, isoform E	NP_726024.1	34.031	573	320	14	2255	585	8	538	2.61e-94	311
comp96001_c0_seq1	Trehalase, isoform E	NP_726024.1	34.031	573	320	14	257	1927	8	538	7.51e-96	311
comp96001_c0_seq1	Trehalase, isoform E	NP_726024.1	34.031	573	320	14	257	1927	8	538	7.51e-96	311
comp96001_c0_seq1	Trehalase, isoform E	NP_726024.1	34.031	573	320	14	257	1927	8	538	7.51e-96	311
comp96001_c0_seq1	Trehalase, isoform E	NP_726024.1	34.031	573	320	14	257	1927	8	538	7.51e-96	311
comp96001_c0_seq1	Trehalase, isoform E	NP_726024.1	34.031	573	320	14	257	1927	8	538	7.51e-96	311
comp96001_c0_seq2	Trehalase, isoform E	NP_726024.1	34.031	573	320	14	882	2552	8	538	2.45e-94	311
comp96001_c0_seq2	Trehalase, isoform E	NP_726024.1	34.031	573	320	14	882	2552	8	538	2.45e-94	311
comp96001_c0_seq2	Trehalase, isoform E	NP_726024.1	34.031	573	320	14	882	2552	8	538	2.45e-94	311
comp96001_c0_seq2	Trehalase, isoform E	NP_726024.1	34.031	573	320	14	882	2552	8	538	2.45e-94	311
comp96001_c0_seq2	Trehalase, isoform E	NP_726024.1	34.031	573	320	14	882	2552	8	538	2.45e-94	311
comp88604_c0_seq1	Trehalase, isoform C	NP_726025.1	36.887	591	325	16	2044	353	5	574	4.45e-106	335
comp88604_c0_seq1	Trehalase, isoform C	NP_726025.1	36.887	591	325	16	2044	353	5	574	4.45e-106	335
comp88604_c0_seq1	Trehalase, isoform C	NP_726025.1	36.887	591	325	16	2044	353	5	574	4.45e-106	335
comp88604_c0_seq1	Trehalase, isoform C	NP_726025.1	36.887	591	325	16	2044	353	5	574	4.45e-106	335
comp88604_c0_seq1	Trehalase, isoform C	NP_726025.1	36.887	591	325	16	2044	353	5	574	4.45e-106	335
comp88604_c1_seq1	Trehalase, isoform C	NP_726025.1	36.887	591	325	16	187	1878	5	574	1.07e-105	335
comp88604_c1_seq1	Trehalase, isoform C	NP_726025.1	36.887	591	325	16	187	1878	5	574	1.07e-105	335
comp88604_c1_seq1	Trehalase, isoform C	NP_726025.1	36.887	591	325	16	187	1878	5	574	1.07e-105	335
comp88604_c1_seq1	Trehalase, isoform C	NP_726025.1	36.887	591	325	16	187	1878	5	574	1.07e-105	335
comp88604_c1_seq1	Trehalase, isoform C	NP_726025.1	36.887	591	325	16	187	1878	5	574	1.07e-105	335
comp85602_c0_seq1	Trehalase, isoform F	NP_726026.1	38.519	540	301	11	298	1884	55	574	1.17e-105	335
comp85602_c0_seq1	Trehalase, isoform F	NP_726026.1	38.519	540	301	11	298	1884	55	574	1.17e-105	335
comp85602_c0_seq1	Trehalase, isoform F	NP_726026.1	38.519	540	301	11	298	1884	55	574	1.17e-105	335
comp85602_c0_seq1	Trehalase, isoform F	NP_726026.1	38.519	540	301	11	298	1884	55	574	1.17e-105	335
comp85602_c0_seq1	Trehalase, isoform F	NP_726026.1	38.519	540	301	11	298	1884	55	574	1.17e-105	335
comp86300_c0_seq1	Trehalase, isoform F	NP_726026.1	38.704	540	300	11	2004	418	55	574	4.95e-106	337
comp86300_c0_seq1	Trehalase, isoform F	NP_726026.1	38.704	540	300	11	2004	418	55	574	4.95e-106	337
comp86300_c0_seq1	Trehalase, isoform F	NP_726026.1	38.704	540	300	11	2004	418	55	574	4.95e-106	337
comp86300_c0_seq1	Trehalase, isoform F	NP_726026.1	38.704	540	300	11	2004	418	55	574	4.95e-106	337
comp86300_c0_seq1	Trehalase, isoform F	NP_726026.1	38.704	540	300	11	2004	418	55	574	4.95e-106	337
comp88604_c0_seq1	Trehalase, isoform F	NP_726026.1	36.887	591	325	16	2044	353	5	574	4.45e-106	335
comp88604_c0_seq1	Trehalase, isoform F	NP_726026.1	36.887	591	325	16	2044	353	5	574	4.45e-106	335
comp88604_c0_seq1	Trehalase, isoform F	NP_726026.1	36.887	591	325	16	2044	353	5	574	4.45e-106	335
comp88604_c0_seq1	Trehalase, isoform F	NP_726026.1	36.887	591	325	16	2044	353	5	574	4.45e-106	335
comp88604_c0_seq1	Trehalase, isoform F	NP_726026.1	36.887	591	325	16	2044	353	5	574	4.45e-106	335
comp88604_c1_seq1	Trehalase, isoform F	NP_726026.1	36.887	591	325	16	187	1878	5	574	1.07e-105	335
comp88604_c1_seq1	Trehalase, isoform F	NP_726026.1	36.887	591	325	16	187	1878	5	574	1.07e-105	335
comp88604_c1_seq1	Trehalase, isoform F	NP_726026.1	36.887	591	325	16	187	1878	5	574	1.07e-105	335
comp88604_c1_seq1	Trehalase, isoform F	NP_726026.1	36.887	591	325	16	187	1878	5	574	1.07e-105	335
comp88604_c1_seq1	Trehalase, isoform F	NP_726026.1	36.887	591	325	16	187	1878	5	574	1.07e-105	335
comp90334_c0_seq1	Trehalase, isoform F	NP_726026.1	36.43	549	316	13	1827	226	52	582	1.2e-99	318
comp90334_c0_seq1	Trehalase, isoform F	NP_726026.1	36.43	549	316	13	1827	226	52	582	1.2e-99	318
comp90334_c0_seq1	Trehalase, isoform F	NP_726026.1	36.43	549	316	13	1827	226	52	582	1.2e-99	318
comp90334_c0_seq1	Trehalase, isoform F	NP_726026.1	36.43	549	316	13	1827	226	52	582	1.2e-99	318
comp90334_c0_seq1	Trehalase, isoform F	NP_726026.1	36.43	549	316	13	1827	226	52	582	1.2e-99	318
comp90334_c1_seq1	Trehalase, isoform F	NP_726026.1	36.43	549	316	13	232	1833	52	582	1.44e-99	318
comp90334_c1_seq1	Trehalase, isoform F	NP_726026.1	36.43	549	316	13	232	1833	52	582	1.44e-99	318
comp90334_c1_seq1	Trehalase, isoform F	NP_726026.1	36.43	549	316	13	232	1833	52	582	1.44e-99	318
comp90334_c1_seq1	Trehalase, isoform F	NP_726026.1	36.43	549	316	13	232	1833	52	582	1.44e-99	318
comp90334_c1_seq1	Trehalase, isoform F	NP_726026.1	36.43	549	316	13	232	1833	52	582	1.44e-99	318
comp95679_c0_seq1	Trehalase, isoform F	NP_726026.1	34.266	572	320	14	2252	585	43	574	1.51e-95	311
comp95679_c0_seq1	Trehalase, isoform F	NP_726026.1	34.266	572	320	14	2252	585	43	574	1.51e-95	311
comp95679_c0_seq1	Trehalase, isoform F	NP_726026.1	34.266	572	320	14	2252	585	43	574	1.51e-95	311
comp95679_c0_seq1	Trehalase, isoform F	NP_726026.1	34.266	572	320	14	2252	585	43	574	1.51e-95	311
comp95679_c0_seq1	Trehalase, isoform F	NP_726026.1	34.266	572	320	14	2252	585	43	574	1.51e-95	311
comp95679_c0_seq3	Trehalase, isoform F	NP_726026.1	34.266	572	320	14	2252	585	43	574	1.13e-93	310
comp95679_c0_seq3	Trehalase, isoform F	NP_726026.1	34.266	572	320	14	2252	585	43	574	1.13e-93	310
comp95679_c0_seq3	Trehalase, isoform F	NP_726026.1	34.266	572	320	14	2252	585	43	574	1.13e-93	310
comp95679_c0_seq3	Trehalase, isoform F	NP_726026.1	34.266	572	320	14	2252	585	43	574	1.13e-93	310
comp95679_c0_seq3	Trehalase, isoform F	NP_726026.1	34.266	572	320	14	2252	585	43	574	1.13e-93	310
comp96001_c0_seq1	Trehalase, isoform F	NP_726026.1	34.266	572	320	14	260	1927	43	574	1.57e-95	311
comp96001_c0_seq1	Trehalase, isoform F	NP_726026.1	34.266	572	320	14	260	1927	43	574	1.57e-95	311
comp96001_c0_seq1	Trehalase, isoform F	NP_726026.1	34.266	572	320	14	260	1927	43	574	1.57e-95	311
comp96001_c0_seq1	Trehalase, isoform F	NP_726026.1	34.266	572	320	14	260	1927	43	574	1.57e-95	311
comp96001_c0_seq1	Trehalase, isoform F	NP_726026.1	34.266	572	320	14	260	1927	43	574	1.57e-95	311
comp96001_c0_seq2	Trehalase, isoform F	NP_726026.1	34.266	572	320	14	885	2552	43	574	1.07e-93	310
comp96001_c0_seq2	Trehalase, isoform F	NP_726026.1	34.266	572	320	14	885	2552	43	574	1.07e-93	310
comp96001_c0_seq2	Trehalase, isoform F	NP_726026.1	34.266	572	320	14	885	2552	43	574	1.07e-93	310
comp96001_c0_seq2	Trehalase, isoform F	NP_726026.1	34.266	572	320	14	885	2552	43	574	1.07e-93	310
comp96001_c0_seq2	Trehalase, isoform F	NP_726026.1	34.266	572	320	14	885	2552	43	574	1.07e-93	310
comp72072_c0_seq2	TPP no	NP_726740.1	32.432	259	145	12	1083	316	24	255	6.52e-22	95.9
comp72072_c0_seq2	TPP no	NP_726740.1	32.432	259	145	12	1083	316	24	255	6.52e-22	95.9
comp77481_c0_seq3	TPP no	NP_726740.1	32.432	259	145	12	252	1019	24	255	6.14e-22	95.9
comp77481_c0_seq3	TPP no	NP_726740.1	32.432	259	145	12	252	1019	24	255	6.14e-22	95.9
comp77481_c0_seq4	TPP no	NP_726740.1	32.161	199	110	10	252	845	24	198	7.85e-12	65.1
comp77481_c0_seq4	TPP no	NP_726740.1	32.161	199	110	10	252	845	24	198	7.85e-12	65.1
comp77481_c0_seq4	TPP no	NP_726740.1	32.161	199	110	10	252	845	24	198	7.85e-12	65.1
comp77481_c0_seq4	TPP no	NP_726740.1	32.161	199	110	10	252	845	24	198	7.85e-12	65.1
comp3452_c0_seq1	Hexokinase A, isoform B	NP_727350.1	43.925	107	55	2	322	2	58	159	1.97e-18	79.7
comp3452_c0_seq1	Hexokinase A, isoform B	NP_727350.1	43.925	107	55	2	322	2	58	159	1.97e-18	79.7
comp3452_c0_seq1	Hexokinase A, isoform B	NP_727350.1	43.925	107	55	2	322	2	58	159	1.97e-18	79.7
comp19464_c0_seq1	Hexokinase A, isoform B	NP_727350.1	36.036	111	69	2	1	330	163	272	6.51e-16	72.4
comp19464_c0_seq1	Hexokinase A, isoform B	NP_727350.1	36.036	111	69	2	1	330	163	272	6.51e-16	72.4
comp19464_c0_seq1	Hexokinase A, isoform B	NP_727350.1	36.036	111	69	2	1	330	163	272	6.51e-16	72.4
comp37687_c0_seq1	Hexokinase A, isoform B	NP_727350.1	43.066	137	75	3	412	5	152	286	1.48e-25	100
comp37687_c0_seq1	Hexokinase A, isoform B	NP_727350.1	43.066	137	75	3	412	5	152	286	1.48e-25	100
comp37687_c0_seq1	Hexokinase A, isoform B	NP_727350.1	43.066	137	75	3	412	5	152	286	1.48e-25	100
comp49214_c0_seq1	Hexokinase A, isoform B	NP_727350.1	35.811	148	87	4	78	512	8	150	4.89e-17	77.8
comp49214_c0_seq1	Hexokinase A, isoform B	NP_727350.1	35.811	148	87	4	78	512	8	150	4.89e-17	77.8
comp49214_c0_seq1	Hexokinase A, isoform B	NP_727350.1	35.811	148	87	4	78	512	8	150	4.89e-17	77.8
comp49214_c0_seq2	Hexokinase A, isoform B	NP_727350.1	36.029	136	79	4	78	476	8	138	1.39e-14	70.5
comp49214_c0_seq2	Hexokinase A, isoform B	NP_727350.1	36.029	136	79	4	78	476	8	138	1.39e-14	70.5
comp49214_c0_seq2	Hexokinase A, isoform B	NP_727350.1	36.029	136	79	4	78	476	8	138	1.39e-14	70.5
comp73179_c0_seq1	Hexokinase A, isoform B	NP_727350.1	33.853	449	276	10	120	1439	2	438	2e-66	221
comp73179_c0_seq1	Hexokinase A, isoform B	NP_727350.1	33.853	449	276	10	120	1439	2	438	2e-66	221
comp73179_c0_seq1	Hexokinase A, isoform B	NP_727350.1	33.853	449	276	10	120	1439	2	438	2e-66	221
comp84042_c0_seq1	Hexokinase A, isoform B	NP_727350.1	53.953	430	196	2	1947	661	2	430	8.73e-152	454
comp84042_c0_seq1	Hexokinase A, isoform B	NP_727350.1	53.953	430	196	2	1947	661	2	430	8.73e-152	454
comp84042_c0_seq1	Hexokinase A, isoform B	NP_727350.1	53.953	430	196	2	1947	661	2	430	8.73e-152	454
comp84042_c1_seq1	Hexokinase A, isoform B	NP_727350.1	53.953	430	196	2	701	1987	2	430	8.27e-152	454
comp84042_c1_seq1	Hexokinase A, isoform B	NP_727350.1	53.953	430	196	2	701	1987	2	430	8.27e-152	454
comp84042_c1_seq1	Hexokinase A, isoform B	NP_727350.1	53.953	430	196	2	701	1987	2	430	8.27e-152	454
comp86514_c0_seq1	Hexokinase A, isoform B	NP_727350.1	35.39	308	182	5	1389	490	2	300	1.49e-55	189
comp86514_c0_seq1	Hexokinase A, isoform B	NP_727350.1	34.074	135	85	4	472	71	307	438	1.49e-55	47
comp86514_c0_seq1	Hexokinase A, isoform B	NP_727350.1	35.39	308	182	5	1389	490	2	300	1.49e-55	189
comp86514_c0_seq1	Hexokinase A, isoform B	NP_727350.1	34.074	135	85	4	472	71	307	438	1.49e-55	47
comp86514_c0_seq1	Hexokinase A, isoform B	NP_727350.1	35.39	308	182	5	1389	490	2	300	1.49e-55	189
comp86514_c0_seq1	Hexokinase A, isoform B	NP_727350.1	34.074	135	85	4	472	71	307	438	1.49e-55	47
comp86514_c0_seq1	Hexokinase A, isoform B	NP_727350.1	35.39	308	182	5	1389	490	2	300	1.49e-55	189
comp86514_c0_seq1	Hexokinase A, isoform B	NP_727350.1	34.074	135	85	4	472	71	307	438	1.49e-55	47
comp86514_c0_seq1	Hexokinase A, isoform B	NP_727350.1	35.39	308	182	5	1389	490	2	300	1.49e-55	189
comp86514_c0_seq1	Hexokinase A, isoform B	NP_727350.1	34.074	135	85	4	472	71	307	438	1.49e-55	47
comp86514_c0_seq1	Hexokinase A, isoform B	NP_727350.1	35.39	308	182	5	1389	490	2	300	1.49e-55	189
comp86514_c0_seq1	Hexokinase A, isoform B	NP_727350.1	34.074	135	85	4	472	71	307	438	1.49e-55	47
comp129888_c0_seq1	Hexokinase A, isoform B	NP_727350.1	45.098	51	24	2	152	3	46	93	2.83e-06	43.1
comp129888_c0_seq1	Hexokinase A, isoform B	NP_727350.1	45.098	51	24	2	152	3	46	93	2.83e-06	43.1
comp129888_c0_seq1	Hexokinase A, isoform B	NP_727350.1	45.098	51	24	2	152	3	46	93	2.83e-06	43.1
comp132315_c0_seq1	Hexokinase A, isoform B	NP_727350.1	33.981	103	63	3	12	311	243	343	9.86e-07	45.8
comp132315_c0_seq1	Hexokinase A, isoform B	NP_727350.1	33.981	103	63	3	12	311	243	343	9.86e-07	45.8
comp132315_c0_seq1	Hexokinase A, isoform B	NP_727350.1	33.981	103	63	3	12	311	243	343	9.86e-07	45.8
comp136077_c0_seq1	Hexokinase A, isoform B	NP_727350.1	40	180	104	4	3	536	149	326	1.57e-32	121
comp136077_c0_seq1	Hexokinase A, isoform B	NP_727350.1	40	180	104	4	3	536	149	326	1.57e-32	121
comp136077_c0_seq1	Hexokinase A, isoform B	NP_727350.1	40	180	104	4	3	536	149	326	1.57e-32	121
comp143333_c0_seq1	Hexokinase A, isoform B	NP_727350.1	36.923	65	38	2	186	1	8	72	0.000229	38.9
comp143333_c0_seq1	Hexokinase A, isoform B	NP_727350.1	36.923	65	38	2	186	1	8	72	0.000229	38.9
comp143333_c0_seq1	Hexokinase A, isoform B	NP_727350.1	36.923	65	38	2	186	1	8	72	0.000229	38.9
comp169681_c0_seq1	Hexokinase A, isoform B	NP_727350.1	43.023	86	48	1	3	260	62	146	3.02e-13	63.9
comp169681_c0_seq1	Hexokinase A, isoform B	NP_727350.1	43.023	86	48	1	3	260	62	146	3.02e-13	63.9
comp169681_c0_seq1	Hexokinase A, isoform B	NP_727350.1	43.023	86	48	1	3	260	62	146	3.02e-13	63.9
comp171776_c0_seq1	Hexokinase A, isoform B	NP_727350.1	36.275	102	64	1	319	14	38	138	7.63e-13	63.5
comp171776_c0_seq1	Hexokinase A, isoform B	NP_727350.1	36.275	102	64	1	319	14	38	138	7.63e-13	63.5
comp171776_c0_seq1	Hexokinase A, isoform B	NP_727350.1	36.275	102	64	1	319	14	38	138	7.63e-13	63.5
comp176170_c0_seq1	Hexokinase A, isoform B	NP_727350.1	42.254	71	31	1	217	5	266	326	2.25e-12	60.5
comp176170_c0_seq1	Hexokinase A, isoform B	NP_727350.1	42.254	71	31	1	217	5	266	326	2.25e-12	60.5
comp176170_c0_seq1	Hexokinase A, isoform B	NP_727350.1	42.254	71	31	1	217	5	266	326	2.25e-12	60.5
comp187021_c0_seq1	Hexokinase A, isoform B	NP_727350.1	54.795	73	31	1	221	3	68	138	6.81e-21	84.7
comp187021_c0_seq1	Hexokinase A, isoform B	NP_727350.1	54.795	73	31	1	221	3	68	138	6.81e-21	84.7
comp187021_c0_seq1	Hexokinase A, isoform B	NP_727350.1	54.795	73	31	1	221	3	68	138	6.81e-21	84.7
comp138065_c0_seq1	protein phosphatase 19C, isoform E	NP_728342.1	65.625	128	44	0	384	1	62	189	5.93e-63	194
comp3806_c0_seq1	UDP-Glucose pyrophosphorylase, isoform C	NP_729469.2	42	100	52	2	287	3	242	340	3.77e-18	78.2
comp3806_c0_seq1	UDP-Glucose pyrophosphorylase, isoform C	NP_729469.2	42	100	52	2	287	3	242	340	3.77e-18	78.2
comp3806_c0_seq1	UDP-Glucose pyrophosphorylase, isoform C	NP_729469.2	42	100	52	2	287	3	242	340	3.77e-18	78.2
comp3806_c0_seq1	UDP-Glucose pyrophosphorylase, isoform C	NP_729469.2	42	100	52	2	287	3	242	340	3.77e-18	78.2
comp3879_c0_seq1	UDP-Glucose pyrophosphorylase, isoform C	NP_729469.2	37.5	128	73	4	619	245	360	483	1.1e-14	72.8
comp3879_c0_seq1	UDP-Glucose pyrophosphorylase, isoform C	NP_729469.2	37.5	128	73	4	619	245	360	483	1.1e-14	72.8
comp3879_c0_seq1	UDP-Glucose pyrophosphorylase, isoform C	NP_729469.2	37.5	128	73	4	619	245	360	483	1.1e-14	72.8
comp3879_c0_seq1	UDP-Glucose pyrophosphorylase, isoform C	NP_729469.2	37.5	128	73	4	619	245	360	483	1.1e-14	72.8
comp6778_c0_seq1	UDP-Glucose pyrophosphorylase, isoform C	NP_729469.2	44.828	87	43	1	5	250	215	301	3.99e-19	80.9
comp6778_c0_seq1	UDP-Glucose pyrophosphorylase, isoform C	NP_729469.2	44.828	87	43	1	5	250	215	301	3.99e-19	80.9
comp6778_c0_seq1	UDP-Glucose pyrophosphorylase, isoform C	NP_729469.2	44.828	87	43	1	5	250	215	301	3.99e-19	80.9
comp6778_c0_seq1	UDP-Glucose pyrophosphorylase, isoform C	NP_729469.2	44.828	87	43	1	5	250	215	301	3.99e-19	80.9
comp31578_c0_seq1	UDP-Glucose pyrophosphorylase, isoform C	NP_729469.2	27.673	159	100	5	292	750	111	260	5.64e-06	49.3
comp31578_c0_seq1	UDP-Glucose pyrophosphorylase, isoform C	NP_729469.2	27.673	159	100	5	292	750	111	260	5.64e-06	49.3
comp31578_c0_seq1	UDP-Glucose pyrophosphorylase, isoform C	NP_729469.2	27.673	159	100	5	292	750	111	260	5.64e-06	49.3
comp31578_c0_seq1	UDP-Glucose pyrophosphorylase, isoform C	NP_729469.2	27.673	159	100	5	292	750	111	260	5.64e-06	49.3
comp34990_c0_seq1	UDP-Glucose pyrophosphorylase, isoform C	NP_729469.2	27.673	159	100	5	1132	674	111	260	6.51e-06	49.3
comp34990_c0_seq1	UDP-Glucose pyrophosphorylase, isoform C	NP_729469.2	27.673	159	100	5	1132	674	111	260	6.51e-06	49.3
comp34990_c0_seq1	UDP-Glucose pyrophosphorylase, isoform C	NP_729469.2	27.673	159	100	5	1132	674	111	260	6.51e-06	49.3
comp34990_c0_seq1	UDP-Glucose pyrophosphorylase, isoform C	NP_729469.2	27.673	159	100	5	1132	674	111	260	6.51e-06	49.3
comp86246_c0_seq1	UDP-Glucose pyrophosphorylase, isoform C	NP_729469.2	62.45	498	183	3	302	1789	18	513	0	643
comp86246_c0_seq1	UDP-Glucose pyrophosphorylase, isoform C	NP_729469.2	62.45	498	183	3	302	1789	18	513	0	643
comp86246_c0_seq1	UDP-Glucose pyrophosphorylase, isoform C	NP_729469.2	62.45	498	183	3	302	1789	18	513	0	643
comp86246_c0_seq1	UDP-Glucose pyrophosphorylase, isoform C	NP_729469.2	62.45	498	183	3	302	1789	18	513	0	643
comp86246_c0_seq2	UDP-Glucose pyrophosphorylase, isoform C	NP_729469.2	62.753	494	180	3	420	1895	22	513	0	644
comp86246_c0_seq2	UDP-Glucose pyrophosphorylase, isoform C	NP_729469.2	62.753	494	180	3	420	1895	22	513	0	644
comp86246_c0_seq2	UDP-Glucose pyrophosphorylase, isoform C	NP_729469.2	62.753	494	180	3	420	1895	22	513	0	644
comp86246_c0_seq2	UDP-Glucose pyrophosphorylase, isoform C	NP_729469.2	62.753	494	180	3	420	1895	22	513	0	644
comp86246_c0_seq3	UDP-Glucose pyrophosphorylase, isoform C	NP_729469.2	62.45	498	183	3	302	1789	18	513	0	644
comp86246_c0_seq3	UDP-Glucose pyrophosphorylase, isoform C	NP_729469.2	62.45	498	183	3	302	1789	18	513	0	644
comp86246_c0_seq3	UDP-Glucose pyrophosphorylase, isoform C	NP_729469.2	62.45	498	183	3	302	1789	18	513	0	644
comp86246_c0_seq3	UDP-Glucose pyrophosphorylase, isoform C	NP_729469.2	62.45	498	183	3	302	1789	18	513	0	644
comp86246_c0_seq4	UDP-Glucose pyrophosphorylase, isoform C	NP_729469.2	62.45	498	183	3	408	1895	18	513	0	644
comp86246_c0_seq4	UDP-Glucose pyrophosphorylase, isoform C	NP_729469.2	62.45	498	183	3	408	1895	18	513	0	644
comp86246_c0_seq4	UDP-Glucose pyrophosphorylase, isoform C	NP_729469.2	62.45	498	183	3	408	1895	18	513	0	644
comp86246_c0_seq4	UDP-Glucose pyrophosphorylase, isoform C	NP_729469.2	62.45	498	183	3	408	1895	18	513	0	644
comp86763_c0_seq1	UDP-Glucose pyrophosphorylase, isoform C	NP_729469.2	62.753	494	180	3	1840	365	22	513	0	644
comp86763_c0_seq1	UDP-Glucose pyrophosphorylase, isoform C	NP_729469.2	62.753	494	180	3	1840	365	22	513	0	644
comp86763_c0_seq1	UDP-Glucose pyrophosphorylase, isoform C	NP_729469.2	62.753	494	180	3	1840	365	22	513	0	644
comp86763_c0_seq1	UDP-Glucose pyrophosphorylase, isoform C	NP_729469.2	62.753	494	180	3	1840	365	22	513	0	644
comp86763_c0_seq2	UDP-Glucose pyrophosphorylase, isoform C	NP_729469.2	62.45	498	183	3	1833	346	18	513	0	643
comp86763_c0_seq2	UDP-Glucose pyrophosphorylase, isoform C	NP_729469.2	62.45	498	183	3	1833	346	18	513	0	643
comp86763_c0_seq2	UDP-Glucose pyrophosphorylase, isoform C	NP_729469.2	62.45	498	183	3	1833	346	18	513	0	643
comp86763_c0_seq2	UDP-Glucose pyrophosphorylase, isoform C	NP_729469.2	62.45	498	183	3	1833	346	18	513	0	643
comp86763_c0_seq3	UDP-Glucose pyrophosphorylase, isoform C	NP_729469.2	62.45	498	183	3	1833	346	18	513	0	644
comp86763_c0_seq3	UDP-Glucose pyrophosphorylase, isoform C	NP_729469.2	62.45	498	183	3	1833	346	18	513	0	644
comp86763_c0_seq3	UDP-Glucose pyrophosphorylase, isoform C	NP_729469.2	62.45	498	183	3	1833	346	18	513	0	644
comp86763_c0_seq3	UDP-Glucose pyrophosphorylase, isoform C	NP_729469.2	62.45	498	183	3	1833	346	18	513	0	644
comp86763_c0_seq4	UDP-Glucose pyrophosphorylase, isoform C	NP_729469.2	62.45	498	183	3	1852	365	18	513	0	644
comp86763_c0_seq4	UDP-Glucose pyrophosphorylase, isoform C	NP_729469.2	62.45	498	183	3	1852	365	18	513	0	644
comp86763_c0_seq4	UDP-Glucose pyrophosphorylase, isoform C	NP_729469.2	62.45	498	183	3	1852	365	18	513	0	644
comp86763_c0_seq4	UDP-Glucose pyrophosphorylase, isoform C	NP_729469.2	62.45	498	183	3	1852	365	18	513	0	644
comp100575_c0_seq1	UDP-Glucose pyrophosphorylase, isoform C	NP_729469.2	38.213	403	227	10	252	1433	108	497	2.95e-77	251
comp100575_c0_seq1	UDP-Glucose pyrophosphorylase, isoform C	NP_729469.2	38.213	403	227	10	252	1433	108	497	2.95e-77	251
comp100575_c0_seq1	UDP-Glucose pyrophosphorylase, isoform C	NP_729469.2	38.213	403	227	10	252	1433	108	497	2.95e-77	251
comp100575_c0_seq1	UDP-Glucose pyrophosphorylase, isoform C	NP_729469.2	38.213	403	227	10	252	1433	108	497	2.95e-77	251
comp100677_c0_seq1	UDP-Glucose pyrophosphorylase, isoform C	NP_729469.2	38.213	403	227	10	1238	57	108	497	1.42e-77	252
comp100677_c0_seq1	UDP-Glucose pyrophosphorylase, isoform C	NP_729469.2	38.213	403	227	10	1238	57	108	497	1.42e-77	252
comp100677_c0_seq1	UDP-Glucose pyrophosphorylase, isoform C	NP_729469.2	38.213	403	227	10	1238	57	108	497	1.42e-77	252
comp100677_c0_seq1	UDP-Glucose pyrophosphorylase, isoform C	NP_729469.2	38.213	403	227	10	1238	57	108	497	1.42e-77	252
comp126189_c0_seq1	UDP-Glucose pyrophosphorylase, isoform C	NP_729469.2	41.667	84	44	1	12	248	85	168	2.82e-15	69.3
comp126189_c0_seq1	UDP-Glucose pyrophosphorylase, isoform C	NP_729469.2	41.667	84	44	1	12	248	85	168	2.82e-15	69.3
comp126189_c0_seq1	UDP-Glucose pyrophosphorylase, isoform C	NP_729469.2	41.667	84	44	1	12	248	85	168	2.82e-15	69.3
comp126189_c0_seq1	UDP-Glucose pyrophosphorylase, isoform C	NP_729469.2	41.667	84	44	1	12	248	85	168	2.82e-15	69.3
comp135635_c0_seq1	UDP-Glucose pyrophosphorylase, isoform C	NP_729469.2	60	85	29	2	7	246	219	303	1.37e-28	106
comp135635_c0_seq1	UDP-Glucose pyrophosphorylase, isoform C	NP_729469.2	60	85	29	2	7	246	219	303	1.37e-28	106
comp135635_c0_seq1	UDP-Glucose pyrophosphorylase, isoform C	NP_729469.2	60	85	29	2	7	246	219	303	1.37e-28	106
comp135635_c0_seq1	UDP-Glucose pyrophosphorylase, isoform C	NP_729469.2	60	85	29	2	7	246	219	303	1.37e-28	106
comp144891_c0_seq1	UDP-Glucose pyrophosphorylase, isoform C	NP_729469.2	37.705	122	69	3	3	368	312	426	2.73e-19	82.8
comp144891_c0_seq1	UDP-Glucose pyrophosphorylase, isoform C	NP_729469.2	37.705	122	69	3	3	368	312	426	2.73e-19	82.8
comp144891_c0_seq1	UDP-Glucose pyrophosphorylase, isoform C	NP_729469.2	37.705	122	69	3	3	368	312	426	2.73e-19	82.8
comp144891_c0_seq1	UDP-Glucose pyrophosphorylase, isoform C	NP_729469.2	37.705	122	69	3	3	368	312	426	2.73e-19	82.8
comp165096_c0_seq1	UDP-Glucose pyrophosphorylase, isoform C	NP_729469.2	44.286	70	35	1	212	3	356	421	1.45e-12	61.2
comp165096_c0_seq1	UDP-Glucose pyrophosphorylase, isoform C	NP_729469.2	44.286	70	35	1	212	3	356	421	1.45e-12	61.2
comp165096_c0_seq1	UDP-Glucose pyrophosphorylase, isoform C	NP_729469.2	44.286	70	35	1	212	3	356	421	1.45e-12	61.2
comp165096_c0_seq1	UDP-Glucose pyrophosphorylase, isoform C	NP_729469.2	44.286	70	35	1	212	3	356	421	1.45e-12	61.2
comp173079_c0_seq1	UDP-Glucose pyrophosphorylase, isoform C	NP_729469.2	45.455	99	48	3	14	298	61	157	1.81e-24	96.3
comp173079_c0_seq1	UDP-Glucose pyrophosphorylase, isoform C	NP_729469.2	45.455	99	48	3	14	298	61	157	1.81e-24	96.3
comp173079_c0_seq1	UDP-Glucose pyrophosphorylase, isoform C	NP_729469.2	45.455	99	48	3	14	298	61	157	1.81e-24	96.3
comp173079_c0_seq1	UDP-Glucose pyrophosphorylase, isoform C	NP_729469.2	45.455	99	48	3	14	298	61	157	1.81e-24	96.3
comp184872_c0_seq1	UDP-Glucose pyrophosphorylase, isoform C	NP_729469.2	57.576	66	28	0	203	6	358	423	1.28e-20	83.6
comp184872_c0_seq1	UDP-Glucose pyrophosphorylase, isoform C	NP_729469.2	57.576	66	28	0	203	6	358	423	1.28e-20	83.6
comp184872_c0_seq1	UDP-Glucose pyrophosphorylase, isoform C	NP_729469.2	57.576	66	28	0	203	6	358	423	1.28e-20	83.6
comp184872_c0_seq1	UDP-Glucose pyrophosphorylase, isoform C	NP_729469.2	57.576	66	28	0	203	6	358	423	1.28e-20	83.6
comp166956_c0_seq1	aldehyde oxidase 2	NP_732047.2	40.506	79	46	1	242	9	14	92	2.03e-10	55.5
comp166956_c0_seq1	aldehyde oxidase 2	NP_732047.2	40.506	79	46	1	242	9	14	92	2.03e-10	55.5
comp166956_c0_seq1	aldehyde oxidase 2	NP_732047.2	40.506	79	46	1	242	9	14	92	2.03e-10	55.5
comp166956_c0_seq1	aldehyde oxidase 2	NP_732047.2	40.506	79	46	1	242	9	14	92	2.03e-10	55.5
comp114132_c0_seq1	TPP no	NP_733068.2	35.652	230	138	4	98	769	42	267	1.6e-40	141
comp114132_c0_seq1	TPP no	NP_733068.2	35.652	230	138	4	98	769	42	267	1.6e-40	141
comp114132_c0_seq1	TPP no	NP_733068.2	35.652	230	138	4	98	769	42	267	1.6e-40	141
comp114132_c0_seq1	TPP no	NP_733068.2	35.652	230	138	4	98	769	42	267	1.6e-40	141
comp114132_c0_seq1	TPP no	NP_733068.2	35.652	230	138	4	98	769	42	267	1.6e-40	141
comp3452_c0_seq1	Hex-t2	NP_733151.2	43.519	108	54	4	322	2	98	199	7.31e-19	80.9
comp3452_c0_seq1	Hex-t2	NP_733151.2	43.519	108	54	4	322	2	98	199	7.31e-19	80.9
comp3452_c0_seq1	Hex-t2	NP_733151.2	43.519	108	54	4	322	2	98	199	7.31e-19	80.9
comp19464_c0_seq1	Hex-t2	NP_733151.2	40.541	111	65	1	1	330	203	313	1.83e-20	85.1
comp19464_c0_seq1	Hex-t2	NP_733151.2	40.541	111	65	1	1	330	203	313	1.83e-20	85.1
comp19464_c0_seq1	Hex-t2	NP_733151.2	40.541	111	65	1	1	330	203	313	1.83e-20	85.1
comp37687_c0_seq1	Hex-t2	NP_733151.2	43.796	137	75	2	412	5	192	327	1.89e-26	103
comp37687_c0_seq1	Hex-t2	NP_733151.2	43.796	137	75	2	412	5	192	327	1.89e-26	103
comp37687_c0_seq1	Hex-t2	NP_733151.2	43.796	137	75	2	412	5	192	327	1.89e-26	103
comp49214_c0_seq1	Hex-t2	NP_733151.2	38.06	134	73	6	123	512	63	190	1.05e-15	74.3
comp49214_c0_seq1	Hex-t2	NP_733151.2	38.06	134	73	6	123	512	63	190	1.05e-15	74.3
comp49214_c0_seq1	Hex-t2	NP_733151.2	38.06	134	73	6	123	512	63	190	1.05e-15	74.3
comp49214_c0_seq2	Hex-t2	NP_733151.2	38.525	122	65	6	123	476	63	178	1.56e-13	67.4
comp49214_c0_seq2	Hex-t2	NP_733151.2	38.525	122	65	6	123	476	63	178	1.56e-13	67.4
comp49214_c0_seq2	Hex-t2	NP_733151.2	38.525	122	65	6	123	476	63	178	1.56e-13	67.4
comp73179_c0_seq1	Hex-t2	NP_733151.2	32.432	444	290	5	120	1439	42	479	1.49e-68	228
comp73179_c0_seq1	Hex-t2	NP_733151.2	32.432	444	290	5	120	1439	42	479	1.49e-68	228
comp73179_c0_seq1	Hex-t2	NP_733151.2	32.432	444	290	5	120	1439	42	479	1.49e-68	228
comp84042_c0_seq1	Hex-t2	NP_733151.2	45.642	436	234	3	1962	661	37	471	3.29e-125	387
comp84042_c0_seq1	Hex-t2	NP_733151.2	45.642	436	234	3	1962	661	37	471	3.29e-125	387
comp84042_c0_seq1	Hex-t2	NP_733151.2	45.642	436	234	3	1962	661	37	471	3.29e-125	387
comp84042_c1_seq1	Hex-t2	NP_733151.2	45.642	436	234	3	686	1987	37	471	3.13e-125	387
comp84042_c1_seq1	Hex-t2	NP_733151.2	45.642	436	234	3	686	1987	37	471	3.13e-125	387
comp84042_c1_seq1	Hex-t2	NP_733151.2	45.642	436	234	3	686	1987	37	471	3.13e-125	387
comp86514_c0_seq1	Hex-t2	NP_733151.2	36.741	313	189	4	1389	466	42	350	8.18e-59	202
comp86514_c0_seq1	Hex-t2	NP_733151.2	36.741	313	189	4	1389	466	42	350	8.18e-59	202
comp86514_c0_seq1	Hex-t2	NP_733151.2	36.741	313	189	4	1389	466	42	350	8.18e-59	202
comp86514_c0_seq1	Hex-t2	NP_733151.2	36.741	313	189	4	1389	466	42	350	8.18e-59	202
comp86514_c0_seq1	Hex-t2	NP_733151.2	36.741	313	189	4	1389	466	42	350	8.18e-59	202
comp86514_c0_seq1	Hex-t2	NP_733151.2	36.741	313	189	4	1389	466	42	350	8.18e-59	202
comp129888_c0_seq1	Hex-t2	NP_733151.2	34.545	55	34	1	215	57	63	117	5.19e-05	39.7
comp129888_c0_seq1	Hex-t2	NP_733151.2	34.545	55	34	1	215	57	63	117	5.19e-05	39.7
comp129888_c0_seq1	Hex-t2	NP_733151.2	34.545	55	34	1	215	57	63	117	5.19e-05	39.7
comp132315_c0_seq1	Hex-t2	NP_733151.2	32.394	71	48	0	87	299	311	381	4.41e-06	44.3
comp132315_c0_seq1	Hex-t2	NP_733151.2	32.394	71	48	0	87	299	311	381	4.41e-06	44.3
comp132315_c0_seq1	Hex-t2	NP_733151.2	32.394	71	48	0	87	299	311	381	4.41e-06	44.3
comp136077_c0_seq1	Hex-t2	NP_733151.2	43.038	158	88	2	3	473	189	345	2.22e-33	124
comp136077_c0_seq1	Hex-t2	NP_733151.2	43.038	158	88	2	3	473	189	345	2.22e-33	124
comp136077_c0_seq1	Hex-t2	NP_733151.2	43.038	158	88	2	3	473	189	345	2.22e-33	124
comp169681_c0_seq1	Hex-t2	NP_733151.2	43.182	88	49	1	3	266	102	188	3.37e-15	69.3
comp169681_c0_seq1	Hex-t2	NP_733151.2	43.182	88	49	1	3	266	102	188	3.37e-15	69.3
comp169681_c0_seq1	Hex-t2	NP_733151.2	43.182	88	49	1	3	266	102	188	3.37e-15	69.3
comp171776_c0_seq1	Hex-t2	NP_733151.2	35.514	107	68	1	322	2	77	182	2.4e-14	67.8
comp171776_c0_seq1	Hex-t2	NP_733151.2	35.514	107	68	1	322	2	77	182	2.4e-14	67.8
comp171776_c0_seq1	Hex-t2	NP_733151.2	35.514	107	68	1	322	2	77	182	2.4e-14	67.8
comp176170_c0_seq1	Hex-t2	NP_733151.2	34.783	69	35	1	208	2	310	368	2.02e-09	52
comp176170_c0_seq1	Hex-t2	NP_733151.2	34.783	69	35	1	208	2	310	368	2.02e-09	52
comp176170_c0_seq1	Hex-t2	NP_733151.2	34.783	69	35	1	208	2	310	368	2.02e-09	52
comp187021_c0_seq1	Hex-t2	NP_733151.2	50.685	73	34	1	221	3	108	178	6.15e-16	70.9
comp187021_c0_seq1	Hex-t2	NP_733151.2	50.685	73	34	1	221	3	108	178	6.15e-16	70.9
comp187021_c0_seq1	Hex-t2	NP_733151.2	50.685	73	34	1	221	3	108	178	6.15e-16	70.9
comp85612_c0_seq1	Hex-t2	NP_733155.2	26.316	247	146	8	2190	1453	117	328	7.05e-07	53.9
comp95237_c1_seq2	wallenda, isoform B	NP_788540.1	36.585	82	43	2	313	68	287	359	2.16e-09	53.5
comp95237_c1_seq2	wallenda, isoform B	NP_788540.1	36.585	82	43	2	313	68	287	359	2.16e-09	53.5
comp95237_c1_seq2	wallenda, isoform B	NP_788540.1	36.585	82	43	2	313	68	287	359	2.16e-09	53.5
comp95237_c1_seq2	wallenda, isoform B	NP_788541.1	36.585	82	43	2	313	68	287	359	2.16e-09	53.5
comp95237_c1_seq2	wallenda, isoform B	NP_788541.1	36.585	82	43	2	313	68	287	359	2.16e-09	53.5
comp95237_c1_seq2	wallenda, isoform B	NP_788541.1	36.585	82	43	2	313	68	287	359	2.16e-09	53.5
comp114132_c0_seq1	TPP no	NP_995970.1	24.747	198	114	6	185	718	121	303	1.46e-07	52
comp114132_c0_seq1	TPP no	NP_995970.1	24.747	198	114	6	185	718	121	303	1.46e-07	52
comp114132_c0_seq1	TPP no	NP_995970.1	24.747	198	114	6	185	718	121	303	1.46e-07	52
comp114132_c0_seq1	TPP no	NP_995970.1	24.747	198	114	6	185	718	121	303	1.46e-07	52
comp114132_c0_seq1	TPP no	NP_995970.1	24.747	198	114	6	185	718	121	303	1.46e-07	52
	PGM1

## Sheet: Recip_Back
qseid	gene name	sseqid	pident	length	mismatch	gapopen	qstart	qend	sstart	send	evalue	bitscore
comp67137_c0_seq1	TPP	NP_001137806.1	26.068	234	156	6	764	81	47	269	5.31e-08	53.1
comp169665_c0_seq1	TPP	NP_001137806.1	43.333	60	33	1	136	315	28	86	7.89e-07	46.2
comp3806_c0_seq1	UDP-Glucose pyrophosphorylase, isoform D	NP_001163399.1	42	100	52	2	287	3	240	338	3.49e-18	78.2
comp3806_c0_seq1	UDP-Glucose pyrophosphorylase, isoform D	NP_001163399.1	42	100	52	2	287	3	240	338	3.49e-18	78.2
comp3806_c0_seq1	UDP-Glucose pyrophosphorylase, isoform D	NP_001163399.1	42	100	52	2	287	3	240	338	3.49e-18	78.2
comp3806_c0_seq1	UDP-Glucose pyrophosphorylase, isoform D	NP_001163399.1	42	100	52	2	287	3	240	338	3.49e-18	78.2
comp3879_c0_seq1	UDP-Glucose pyrophosphorylase, isoform D	NP_001163399.1	37.5	128	73	4	619	245	358	481	1.05e-14	72.8
comp3879_c0_seq1	UDP-Glucose pyrophosphorylase, isoform D	NP_001163399.1	37.5	128	73	4	619	245	358	481	1.05e-14	72.8
comp3879_c0_seq1	UDP-Glucose pyrophosphorylase, isoform D	NP_001163399.1	37.5	128	73	4	619	245	358	481	1.05e-14	72.8
comp3879_c0_seq1	UDP-Glucose pyrophosphorylase, isoform D	NP_001163399.1	37.5	128	73	4	619	245	358	481	1.05e-14	72.8
comp6778_c0_seq1	UDP-Glucose pyrophosphorylase, isoform D	NP_001163399.1	44.828	87	43	1	5	250	213	299	3.98e-19	80.9
comp6778_c0_seq1	UDP-Glucose pyrophosphorylase, isoform D	NP_001163399.1	44.828	87	43	1	5	250	213	299	3.98e-19	80.9
comp6778_c0_seq1	UDP-Glucose pyrophosphorylase, isoform D	NP_001163399.1	44.828	87	43	1	5	250	213	299	3.98e-19	80.9
comp6778_c0_seq1	UDP-Glucose pyrophosphorylase, isoform D	NP_001163399.1	44.828	87	43	1	5	250	213	299	3.98e-19	80.9
comp31578_c0_seq1	UDP-Glucose pyrophosphorylase, isoform D	NP_001163399.1	27.673	159	100	5	292	750	109	258	6.14e-06	49.3
comp31578_c0_seq1	UDP-Glucose pyrophosphorylase, isoform D	NP_001163399.1	27.673	159	100	5	292	750	109	258	6.14e-06	49.3
comp31578_c0_seq1	UDP-Glucose pyrophosphorylase, isoform D	NP_001163399.1	27.673	159	100	5	292	750	109	258	6.14e-06	49.3
comp31578_c0_seq1	UDP-Glucose pyrophosphorylase, isoform D	NP_001163399.1	27.673	159	100	5	292	750	109	258	6.14e-06	49.3
comp86246_c0_seq1	UDP-Glucose pyrophosphorylase, isoform D	NP_001163399.1	62.575	497	182	3	302	1789	18	511	0	643
comp86246_c0_seq1	UDP-Glucose pyrophosphorylase, isoform D	NP_001163399.1	62.575	497	182	3	302	1789	18	511	0	643
comp86246_c0_seq1	UDP-Glucose pyrophosphorylase, isoform D	NP_001163399.1	62.575	497	182	3	302	1789	18	511	0	643
comp86246_c0_seq1	UDP-Glucose pyrophosphorylase, isoform D	NP_001163399.1	62.575	497	182	3	302	1789	18	511	0	643
comp86246_c0_seq2	UDP-Glucose pyrophosphorylase, isoform D	NP_001163399.1	62.88	493	179	3	420	1895	22	511	0	644
comp86246_c0_seq2	UDP-Glucose pyrophosphorylase, isoform D	NP_001163399.1	62.88	493	179	3	420	1895	22	511	0	644
comp86246_c0_seq2	UDP-Glucose pyrophosphorylase, isoform D	NP_001163399.1	62.88	493	179	3	420	1895	22	511	0	644
comp86246_c0_seq2	UDP-Glucose pyrophosphorylase, isoform D	NP_001163399.1	62.88	493	179	3	420	1895	22	511	0	644
comp86246_c0_seq3	UDP-Glucose pyrophosphorylase, isoform D	NP_001163399.1	62.88	493	179	3	314	1789	22	511	0	643
comp86246_c0_seq3	UDP-Glucose pyrophosphorylase, isoform D	NP_001163399.1	62.88	493	179	3	314	1789	22	511	0	643
comp86246_c0_seq3	UDP-Glucose pyrophosphorylase, isoform D	NP_001163399.1	62.88	493	179	3	314	1789	22	511	0	643
comp86246_c0_seq3	UDP-Glucose pyrophosphorylase, isoform D	NP_001163399.1	62.88	493	179	3	314	1789	22	511	0	643
comp86246_c0_seq4	UDP-Glucose pyrophosphorylase, isoform D	NP_001163399.1	62.575	497	182	3	408	1895	18	511	0	644
comp86246_c0_seq4	UDP-Glucose pyrophosphorylase, isoform D	NP_001163399.1	62.575	497	182	3	408	1895	18	511	0	644
comp86246_c0_seq4	UDP-Glucose pyrophosphorylase, isoform D	NP_001163399.1	62.575	497	182	3	408	1895	18	511	0	644
comp86246_c0_seq4	UDP-Glucose pyrophosphorylase, isoform D	NP_001163399.1	62.575	497	182	3	408	1895	18	511	0	644
comp86763_c0_seq1	UDP-Glucose pyrophosphorylase, isoform D	NP_001163399.1	62.88	493	179	3	1840	365	22	511	0	644
comp86763_c0_seq1	UDP-Glucose pyrophosphorylase, isoform D	NP_001163399.1	62.88	493	179	3	1840	365	22	511	0	644
comp86763_c0_seq1	UDP-Glucose pyrophosphorylase, isoform D	NP_001163399.1	62.88	493	179	3	1840	365	22	511	0	644
comp86763_c0_seq1	UDP-Glucose pyrophosphorylase, isoform D	NP_001163399.1	62.88	493	179	3	1840	365	22	511	0	644
comp86763_c0_seq2	UDP-Glucose pyrophosphorylase, isoform D	NP_001163399.1	62.575	497	182	3	1833	346	18	511	0	643
comp86763_c0_seq2	UDP-Glucose pyrophosphorylase, isoform D	NP_001163399.1	62.575	497	182	3	1833	346	18	511	0	643
comp86763_c0_seq2	UDP-Glucose pyrophosphorylase, isoform D	NP_001163399.1	62.575	497	182	3	1833	346	18	511	0	643
comp86763_c0_seq2	UDP-Glucose pyrophosphorylase, isoform D	NP_001163399.1	62.575	497	182	3	1833	346	18	511	0	643
comp86763_c0_seq3	UDP-Glucose pyrophosphorylase, isoform D	NP_001163399.1	62.575	497	182	3	1833	346	18	511	0	644
comp86763_c0_seq3	UDP-Glucose pyrophosphorylase, isoform D	NP_001163399.1	62.575	497	182	3	1833	346	18	511	0	644
comp86763_c0_seq3	UDP-Glucose pyrophosphorylase, isoform D	NP_001163399.1	62.575	497	182	3	1833	346	18	511	0	644
comp86763_c0_seq3	UDP-Glucose pyrophosphorylase, isoform D	NP_001163399.1	62.575	497	182	3	1833	346	18	511	0	644
comp86763_c0_seq4	UDP-Glucose pyrophosphorylase, isoform D	NP_001163399.1	62.88	493	179	3	1840	365	22	511	0	643
comp86763_c0_seq4	UDP-Glucose pyrophosphorylase, isoform D	NP_001163399.1	62.88	493	179	3	1840	365	22	511	0	643
comp86763_c0_seq4	UDP-Glucose pyrophosphorylase, isoform D	NP_001163399.1	62.88	493	179	3	1840	365	22	511	0	643
comp86763_c0_seq4	UDP-Glucose pyrophosphorylase, isoform D	NP_001163399.1	62.88	493	179	3	1840	365	22	511	0	643
comp100575_c0_seq1	UDP-Glucose pyrophosphorylase, isoform D	NP_001163399.1	38.213	403	227	10	252	1433	106	495	2.74e-77	251
comp100575_c0_seq1	UDP-Glucose pyrophosphorylase, isoform D	NP_001163399.1	38.213	403	227	10	252	1433	106	495	2.74e-77	251
comp100575_c0_seq1	UDP-Glucose pyrophosphorylase, isoform D	NP_001163399.1	38.213	403	227	10	252	1433	106	495	2.74e-77	251
comp100575_c0_seq1	UDP-Glucose pyrophosphorylase, isoform D	NP_001163399.1	38.213	403	227	10	252	1433	106	495	2.74e-77	251
comp100677_c0_seq1	UDP-Glucose pyrophosphorylase, isoform D	NP_001163399.1	38.213	403	227	10	1238	57	106	495	1.29e-77	252
comp100677_c0_seq1	UDP-Glucose pyrophosphorylase, isoform D	NP_001163399.1	38.213	403	227	10	1238	57	106	495	1.29e-77	252
comp100677_c0_seq1	UDP-Glucose pyrophosphorylase, isoform D	NP_001163399.1	38.213	403	227	10	1238	57	106	495	1.29e-77	252
comp100677_c0_seq1	UDP-Glucose pyrophosphorylase, isoform D	NP_001163399.1	38.213	403	227	10	1238	57	106	495	1.29e-77	252
comp126189_c0_seq1	UDP-Glucose pyrophosphorylase, isoform D	NP_001163399.1	42.683	82	44	1	12	248	85	166	1.57e-15	70.1
comp126189_c0_seq1	UDP-Glucose pyrophosphorylase, isoform D	NP_001163399.1	42.683	82	44	1	12	248	85	166	1.57e-15	70.1
comp126189_c0_seq1	UDP-Glucose pyrophosphorylase, isoform D	NP_001163399.1	42.683	82	44	1	12	248	85	166	1.57e-15	70.1
comp126189_c0_seq1	UDP-Glucose pyrophosphorylase, isoform D	NP_001163399.1	42.683	82	44	1	12	248	85	166	1.57e-15	70.1
comp135635_c0_seq1	UDP-Glucose pyrophosphorylase, isoform D	NP_001163399.1	60	85	29	2	7	246	217	301	1.33e-28	106
comp135635_c0_seq1	UDP-Glucose pyrophosphorylase, isoform D	NP_001163399.1	60	85	29	2	7	246	217	301	1.33e-28	106
comp135635_c0_seq1	UDP-Glucose pyrophosphorylase, isoform D	NP_001163399.1	60	85	29	2	7	246	217	301	1.33e-28	106
comp135635_c0_seq1	UDP-Glucose pyrophosphorylase, isoform D	NP_001163399.1	60	85	29	2	7	246	217	301	1.33e-28	106
comp144891_c0_seq1	UDP-Glucose pyrophosphorylase, isoform D	NP_001163399.1	37.705	122	69	3	3	368	310	424	2.72e-19	82.8
comp144891_c0_seq1	UDP-Glucose pyrophosphorylase, isoform D	NP_001163399.1	37.705	122	69	3	3	368	310	424	2.72e-19	82.8
comp144891_c0_seq1	UDP-Glucose pyrophosphorylase, isoform D	NP_001163399.1	37.705	122	69	3	3	368	310	424	2.72e-19	82.8
comp144891_c0_seq1	UDP-Glucose pyrophosphorylase, isoform D	NP_001163399.1	37.705	122	69	3	3	368	310	424	2.72e-19	82.8
comp165096_c0_seq1	UDP-Glucose pyrophosphorylase, isoform D	NP_001163399.1	44.286	70	35	1	212	3	354	419	1.46e-12	60.8
comp165096_c0_seq1	UDP-Glucose pyrophosphorylase, isoform D	NP_001163399.1	44.286	70	35	1	212	3	354	419	1.46e-12	60.8
comp165096_c0_seq1	UDP-Glucose pyrophosphorylase, isoform D	NP_001163399.1	44.286	70	35	1	212	3	354	419	1.46e-12	60.8
comp165096_c0_seq1	UDP-Glucose pyrophosphorylase, isoform D	NP_001163399.1	44.286	70	35	1	212	3	354	419	1.46e-12	60.8
comp173079_c0_seq1	UDP-Glucose pyrophosphorylase, isoform D	NP_001163399.1	43.299	97	51	2	14	298	61	155	1.25e-23	93.6
comp173079_c0_seq1	UDP-Glucose pyrophosphorylase, isoform D	NP_001163399.1	43.299	97	51	2	14	298	61	155	1.25e-23	93.6
comp173079_c0_seq1	UDP-Glucose pyrophosphorylase, isoform D	NP_001163399.1	43.299	97	51	2	14	298	61	155	1.25e-23	93.6
comp173079_c0_seq1	UDP-Glucose pyrophosphorylase, isoform D	NP_001163399.1	43.299	97	51	2	14	298	61	155	1.25e-23	93.6
comp184872_c0_seq1	UDP-Glucose pyrophosphorylase, isoform D	NP_001163399.1	57.576	66	28	0	203	6	356	421	1.27e-20	83.6
comp184872_c0_seq1	UDP-Glucose pyrophosphorylase, isoform D	NP_001163399.1	57.576	66	28	0	203	6	356	421	1.27e-20	83.6
comp184872_c0_seq1	UDP-Glucose pyrophosphorylase, isoform D	NP_001163399.1	57.576	66	28	0	203	6	356	421	1.27e-20	83.6
comp184872_c0_seq1	UDP-Glucose pyrophosphorylase, isoform D	NP_001163399.1	57.576	66	28	0	203	6	356	421	1.27e-20	83.6
comp3806_c0_seq1	UDP-Glucose pyrophosphorylase, isoform E	NP_001163400.1	42	100	52	2	287	3	247	345	2.64e-18	78.6
comp3806_c0_seq1	UDP-Glucose pyrophosphorylase, isoform E	NP_001163400.1	42	100	52	2	287	3	247	345	2.64e-18	78.6
comp3806_c0_seq1	UDP-Glucose pyrophosphorylase, isoform E	NP_001163400.1	42	100	52	2	287	3	247	345	2.64e-18	78.6
comp3806_c0_seq1	UDP-Glucose pyrophosphorylase, isoform E	NP_001163400.1	42	100	52	2	287	3	247	345	2.64e-18	78.6
comp3879_c0_seq1	UDP-Glucose pyrophosphorylase, isoform E	NP_001163400.1	37.5	128	73	4	619	245	365	488	1.01e-14	72.8
comp3879_c0_seq1	UDP-Glucose pyrophosphorylase, isoform E	NP_001163400.1	37.5	128	73	4	619	245	365	488	1.01e-14	72.8
comp3879_c0_seq1	UDP-Glucose pyrophosphorylase, isoform E	NP_001163400.1	37.5	128	73	4	619	245	365	488	1.01e-14	72.8
comp3879_c0_seq1	UDP-Glucose pyrophosphorylase, isoform E	NP_001163400.1	37.5	128	73	4	619	245	365	488	1.01e-14	72.8
comp6778_c0_seq1	UDP-Glucose pyrophosphorylase, isoform E	NP_001163400.1	44.828	87	43	1	5	250	220	306	4e-19	80.9
comp6778_c0_seq1	UDP-Glucose pyrophosphorylase, isoform E	NP_001163400.1	44.828	87	43	1	5	250	220	306	4e-19	80.9
comp6778_c0_seq1	UDP-Glucose pyrophosphorylase, isoform E	NP_001163400.1	44.828	87	43	1	5	250	220	306	4e-19	80.9
comp6778_c0_seq1	UDP-Glucose pyrophosphorylase, isoform E	NP_001163400.1	44.828	87	43	1	5	250	220	306	4e-19	80.9
comp86246_c0_seq1	UDP-Glucose pyrophosphorylase, isoform E	NP_001163400.1	62.575	497	182	3	302	1789	25	518	0	643
comp86246_c0_seq1	UDP-Glucose pyrophosphorylase, isoform E	NP_001163400.1	62.575	497	182	3	302	1789	25	518	0	643
comp86246_c0_seq1	UDP-Glucose pyrophosphorylase, isoform E	NP_001163400.1	62.575	497	182	3	302	1789	25	518	0	643
comp86246_c0_seq1	UDP-Glucose pyrophosphorylase, isoform E	NP_001163400.1	62.575	497	182	3	302	1789	25	518	0	643
comp86246_c0_seq2	UDP-Glucose pyrophosphorylase, isoform E	NP_001163400.1	62.88	493	179	3	420	1895	29	518	0	644
comp86246_c0_seq2	UDP-Glucose pyrophosphorylase, isoform E	NP_001163400.1	62.88	493	179	3	420	1895	29	518	0	644
comp86246_c0_seq2	UDP-Glucose pyrophosphorylase, isoform E	NP_001163400.1	62.88	493	179	3	420	1895	29	518	0	644
comp86246_c0_seq2	UDP-Glucose pyrophosphorylase, isoform E	NP_001163400.1	62.88	493	179	3	420	1895	29	518	0	644
comp86246_c0_seq3	UDP-Glucose pyrophosphorylase, isoform E	NP_001163400.1	62.88	493	179	3	314	1789	29	518	0	643
comp86246_c0_seq3	UDP-Glucose pyrophosphorylase, isoform E	NP_001163400.1	62.88	493	179	3	314	1789	29	518	0	643
comp86246_c0_seq3	UDP-Glucose pyrophosphorylase, isoform E	NP_001163400.1	62.88	493	179	3	314	1789	29	518	0	643
comp86246_c0_seq3	UDP-Glucose pyrophosphorylase, isoform E	NP_001163400.1	62.88	493	179	3	314	1789	29	518	0	643
comp86246_c0_seq4	UDP-Glucose pyrophosphorylase, isoform E	NP_001163400.1	62.88	493	179	3	420	1895	29	518	0	643
comp86246_c0_seq4	UDP-Glucose pyrophosphorylase, isoform E	NP_001163400.1	62.88	493	179	3	420	1895	29	518	0	643
comp86246_c0_seq4	UDP-Glucose pyrophosphorylase, isoform E	NP_001163400.1	62.88	493	179	3	420	1895	29	518	0	643
comp86246_c0_seq4	UDP-Glucose pyrophosphorylase, isoform E	NP_001163400.1	62.88	493	179	3	420	1895	29	518	0	643
comp86763_c0_seq1	UDP-Glucose pyrophosphorylase, isoform E	NP_001163400.1	62.88	493	179	3	1840	365	29	518	0	644
comp86763_c0_seq1	UDP-Glucose pyrophosphorylase, isoform E	NP_001163400.1	62.88	493	179	3	1840	365	29	518	0	644
comp86763_c0_seq1	UDP-Glucose pyrophosphorylase, isoform E	NP_001163400.1	62.88	493	179	3	1840	365	29	518	0	644
comp86763_c0_seq1	UDP-Glucose pyrophosphorylase, isoform E	NP_001163400.1	62.88	493	179	3	1840	365	29	518	0	644
comp86763_c0_seq2	UDP-Glucose pyrophosphorylase, isoform E	NP_001163400.1	62.575	497	182	3	1833	346	25	518	0	643
comp86763_c0_seq2	UDP-Glucose pyrophosphorylase, isoform E	NP_001163400.1	62.575	497	182	3	1833	346	25	518	0	643
comp86763_c0_seq2	UDP-Glucose pyrophosphorylase, isoform E	NP_001163400.1	62.575	497	182	3	1833	346	25	518	0	643
comp86763_c0_seq2	UDP-Glucose pyrophosphorylase, isoform E	NP_001163400.1	62.575	497	182	3	1833	346	25	518	0	643
comp86763_c0_seq3	UDP-Glucose pyrophosphorylase, isoform E	NP_001163400.1	62.88	493	179	3	1821	346	29	518	0	643
comp86763_c0_seq3	UDP-Glucose pyrophosphorylase, isoform E	NP_001163400.1	62.88	493	179	3	1821	346	29	518	0	643
comp86763_c0_seq3	UDP-Glucose pyrophosphorylase, isoform E	NP_001163400.1	62.88	493	179	3	1821	346	29	518	0	643
comp86763_c0_seq3	UDP-Glucose pyrophosphorylase, isoform E	NP_001163400.1	62.88	493	179	3	1821	346	29	518	0	643
comp86763_c0_seq4	UDP-Glucose pyrophosphorylase, isoform E	NP_001163400.1	62.88	493	179	3	1840	365	29	518	0	643
comp86763_c0_seq4	UDP-Glucose pyrophosphorylase, isoform E	NP_001163400.1	62.88	493	179	3	1840	365	29	518	0	643
comp86763_c0_seq4	UDP-Glucose pyrophosphorylase, isoform E	NP_001163400.1	62.88	493	179	3	1840	365	29	518	0	643
comp86763_c0_seq4	UDP-Glucose pyrophosphorylase, isoform E	NP_001163400.1	62.88	493	179	3	1840	365	29	518	0	643
comp100575_c0_seq1	UDP-Glucose pyrophosphorylase, isoform E	NP_001163400.1	38.213	403	227	10	252	1433	113	502	3.87e-77	251
comp100575_c0_seq1	UDP-Glucose pyrophosphorylase, isoform E	NP_001163400.1	38.213	403	227	10	252	1433	113	502	3.87e-77	251
comp100575_c0_seq1	UDP-Glucose pyrophosphorylase, isoform E	NP_001163400.1	38.213	403	227	10	252	1433	113	502	3.87e-77	251
comp100575_c0_seq1	UDP-Glucose pyrophosphorylase, isoform E	NP_001163400.1	38.213	403	227	10	252	1433	113	502	3.87e-77	251
comp100677_c0_seq1	UDP-Glucose pyrophosphorylase, isoform E	NP_001163400.1	38.213	403	227	10	1238	57	113	502	1.86e-77	252
comp100677_c0_seq1	UDP-Glucose pyrophosphorylase, isoform E	NP_001163400.1	38.213	403	227	10	1238	57	113	502	1.86e-77	252
comp100677_c0_seq1	UDP-Glucose pyrophosphorylase, isoform E	NP_001163400.1	38.213	403	227	10	1238	57	113	502	1.86e-77	252
comp100677_c0_seq1	UDP-Glucose pyrophosphorylase, isoform E	NP_001163400.1	38.213	403	227	10	1238	57	113	502	1.86e-77	252
comp126189_c0_seq1	UDP-Glucose pyrophosphorylase, isoform E	NP_001163400.1	42.683	82	44	1	12	248	92	173	1.51e-15	70.1
comp126189_c0_seq1	UDP-Glucose pyrophosphorylase, isoform E	NP_001163400.1	42.683	82	44	1	12	248	92	173	1.51e-15	70.1
comp126189_c0_seq1	UDP-Glucose pyrophosphorylase, isoform E	NP_001163400.1	42.683	82	44	1	12	248	92	173	1.51e-15	70.1
comp126189_c0_seq1	UDP-Glucose pyrophosphorylase, isoform E	NP_001163400.1	42.683	82	44	1	12	248	92	173	1.51e-15	70.1
comp135635_c0_seq1	UDP-Glucose pyrophosphorylase, isoform E	NP_001163400.1	60	85	29	2	7	246	224	308	1.5e-28	106
comp135635_c0_seq1	UDP-Glucose pyrophosphorylase, isoform E	NP_001163400.1	60	85	29	2	7	246	224	308	1.5e-28	106
comp135635_c0_seq1	UDP-Glucose pyrophosphorylase, isoform E	NP_001163400.1	60	85	29	2	7	246	224	308	1.5e-28	106
comp135635_c0_seq1	UDP-Glucose pyrophosphorylase, isoform E	NP_001163400.1	60	85	29	2	7	246	224	308	1.5e-28	106
comp144891_c0_seq1	UDP-Glucose pyrophosphorylase, isoform E	NP_001163400.1	37.705	122	69	3	3	368	317	431	2.69e-19	82.8
comp144891_c0_seq1	UDP-Glucose pyrophosphorylase, isoform E	NP_001163400.1	37.705	122	69	3	3	368	317	431	2.69e-19	82.8
comp144891_c0_seq1	UDP-Glucose pyrophosphorylase, isoform E	NP_001163400.1	37.705	122	69	3	3	368	317	431	2.69e-19	82.8
comp144891_c0_seq1	UDP-Glucose pyrophosphorylase, isoform E	NP_001163400.1	37.705	122	69	3	3	368	317	431	2.69e-19	82.8
comp165096_c0_seq1	UDP-Glucose pyrophosphorylase, isoform E	NP_001163400.1	44.286	70	35	1	212	3	361	426	1.61e-12	60.8
comp165096_c0_seq1	UDP-Glucose pyrophosphorylase, isoform E	NP_001163400.1	44.286	70	35	1	212	3	361	426	1.61e-12	60.8
comp165096_c0_seq1	UDP-Glucose pyrophosphorylase, isoform E	NP_001163400.1	44.286	70	35	1	212	3	361	426	1.61e-12	60.8
comp165096_c0_seq1	UDP-Glucose pyrophosphorylase, isoform E	NP_001163400.1	44.286	70	35	1	212	3	361	426	1.61e-12	60.8
comp173079_c0_seq1	UDP-Glucose pyrophosphorylase, isoform E	NP_001163400.1	43.299	97	51	2	14	298	68	162	1.29e-23	93.6
comp173079_c0_seq1	UDP-Glucose pyrophosphorylase, isoform E	NP_001163400.1	43.299	97	51	2	14	298	68	162	1.29e-23	93.6
comp173079_c0_seq1	UDP-Glucose pyrophosphorylase, isoform E	NP_001163400.1	43.299	97	51	2	14	298	68	162	1.29e-23	93.6
comp173079_c0_seq1	UDP-Glucose pyrophosphorylase, isoform E	NP_001163400.1	43.299	97	51	2	14	298	68	162	1.29e-23	93.6
comp184872_c0_seq1	UDP-Glucose pyrophosphorylase, isoform E	NP_001163400.1	57.576	66	28	0	203	6	363	428	1.28e-20	83.6
comp184872_c0_seq1	UDP-Glucose pyrophosphorylase, isoform E	NP_001163400.1	57.576	66	28	0	203	6	363	428	1.28e-20	83.6
comp184872_c0_seq1	UDP-Glucose pyrophosphorylase, isoform E	NP_001163400.1	57.576	66	28	0	203	6	363	428	1.28e-20	83.6
comp184872_c0_seq1	UDP-Glucose pyrophosphorylase, isoform E	NP_001163400.1	57.576	66	28	0	203	6	363	428	1.28e-20	83.6
comp67137_c0_seq1	TPP?	NP_001188709.1	26.068	234	156	6	764	81	70	292	7.6e-08	52.8
comp169665_c0_seq1	TPP?	NP_001188709.1	42.623	61	34	1	136	318	51	110	7.64e-07	46.6
comp3452_c0_seq1	Hexokinase A, isoform C	NP_001259384.1	43.925	107	55	2	322	2	58	159	1.97e-18	79.7
comp3452_c0_seq1	Hexokinase A, isoform C	NP_001259384.1	43.925	107	55	2	322	2	58	159	1.97e-18	79.7
comp3452_c0_seq1	Hexokinase A, isoform C	NP_001259384.1	43.925	107	55	2	322	2	58	159	1.97e-18	79.7
comp19464_c0_seq1	Hexokinase A, isoform C	NP_001259384.1	36.036	111	69	2	1	330	163	272	6.51e-16	72.4
comp19464_c0_seq1	Hexokinase A, isoform C	NP_001259384.1	36.036	111	69	2	1	330	163	272	6.51e-16	72.4
comp19464_c0_seq1	Hexokinase A, isoform C	NP_001259384.1	36.036	111	69	2	1	330	163	272	6.51e-16	72.4
comp37687_c0_seq1	Hexokinase A, isoform C	NP_001259384.1	43.066	137	75	3	412	5	152	286	1.48e-25	100
comp37687_c0_seq1	Hexokinase A, isoform C	NP_001259384.1	43.066	137	75	3	412	5	152	286	1.48e-25	100
comp37687_c0_seq1	Hexokinase A, isoform C	NP_001259384.1	43.066	137	75	3	412	5	152	286	1.48e-25	100
comp49214_c0_seq1	Hexokinase A, isoform C	NP_001259384.1	35.811	148	87	4	78	512	8	150	4.89e-17	77.8
comp49214_c0_seq1	Hexokinase A, isoform C	NP_001259384.1	35.811	148	87	4	78	512	8	150	4.89e-17	77.8
comp49214_c0_seq1	Hexokinase A, isoform C	NP_001259384.1	35.811	148	87	4	78	512	8	150	4.89e-17	77.8
comp49214_c0_seq2	Hexokinase A, isoform C	NP_001259384.1	36.029	136	79	4	78	476	8	138	1.39e-14	70.5
comp49214_c0_seq2	Hexokinase A, isoform C	NP_001259384.1	36.029	136	79	4	78	476	8	138	1.39e-14	70.5
comp49214_c0_seq2	Hexokinase A, isoform C	NP_001259384.1	36.029	136	79	4	78	476	8	138	1.39e-14	70.5
comp73179_c0_seq1	Hexokinase A, isoform C	NP_001259384.1	33.853	449	276	10	120	1439	2	438	2e-66	221
comp73179_c0_seq1	Hexokinase A, isoform C	NP_001259384.1	33.853	449	276	10	120	1439	2	438	2e-66	221
comp73179_c0_seq1	Hexokinase A, isoform C	NP_001259384.1	33.853	449	276	10	120	1439	2	438	2e-66	221
comp84042_c0_seq1	Hexokinase A, isoform C	NP_001259384.1	53.953	430	196	2	1947	661	2	430	8.73e-152	454
comp84042_c0_seq1	Hexokinase A, isoform C	NP_001259384.1	53.953	430	196	2	1947	661	2	430	8.73e-152	454
comp84042_c0_seq1	Hexokinase A, isoform C	NP_001259384.1	53.953	430	196	2	1947	661	2	430	8.73e-152	454
comp84042_c1_seq1	Hexokinase A, isoform C	NP_001259384.1	53.953	430	196	2	701	1987	2	430	8.27e-152	454
comp84042_c1_seq1	Hexokinase A, isoform C	NP_001259384.1	53.953	430	196	2	701	1987	2	430	8.27e-152	454
comp84042_c1_seq1	Hexokinase A, isoform C	NP_001259384.1	53.953	430	196	2	701	1987	2	430	8.27e-152	454
comp86514_c0_seq1	Hexokinase A, isoform C	NP_001259384.1	35.39	308	182	5	1389	490	2	300	1.49e-55	189
comp86514_c0_seq1	Hexokinase A, isoform C	NP_001259384.1	34.074	135	85	4	472	71	307	438	1.49e-55	47
comp86514_c0_seq1	Hexokinase A, isoform C	NP_001259384.1	35.39	308	182	5	1389	490	2	300	1.49e-55	189
comp86514_c0_seq1	Hexokinase A, isoform C	NP_001259384.1	34.074	135	85	4	472	71	307	438	1.49e-55	47
comp86514_c0_seq1	Hexokinase A, isoform C	NP_001259384.1	35.39	308	182	5	1389	490	2	300	1.49e-55	189
comp86514_c0_seq1	Hexokinase A, isoform C	NP_001259384.1	34.074	135	85	4	472	71	307	438	1.49e-55	47
comp86514_c0_seq1	Hexokinase A, isoform C	NP_001259384.1	35.39	308	182	5	1389	490	2	300	1.49e-55	189
comp86514_c0_seq1	Hexokinase A, isoform C	NP_001259384.1	34.074	135	85	4	472	71	307	438	1.49e-55	47
comp86514_c0_seq1	Hexokinase A, isoform C	NP_001259384.1	35.39	308	182	5	1389	490	2	300	1.49e-55	189
comp86514_c0_seq1	Hexokinase A, isoform C	NP_001259384.1	34.074	135	85	4	472	71	307	438	1.49e-55	47
comp86514_c0_seq1	Hexokinase A, isoform C	NP_001259384.1	35.39	308	182	5	1389	490	2	300	1.49e-55	189
comp86514_c0_seq1	Hexokinase A, isoform C	NP_001259384.1	34.074	135	85	4	472	71	307	438	1.49e-55	47
comp129888_c0_seq1	Hexokinase A, isoform C	NP_001259384.1	45.098	51	24	2	152	3	46	93	2.83e-06	43.1
comp129888_c0_seq1	Hexokinase A, isoform C	NP_001259384.1	45.098	51	24	2	152	3	46	93	2.83e-06	43.1
comp129888_c0_seq1	Hexokinase A, isoform C	NP_001259384.1	45.098	51	24	2	152	3	46	93	2.83e-06	43.1
comp132315_c0_seq1	Hexokinase A, isoform C	NP_001259384.1	33.981	103	63	3	12	311	243	343	9.86e-07	45.8
comp132315_c0_seq1	Hexokinase A, isoform C	NP_001259384.1	33.981	103	63	3	12	311	243	343	9.86e-07	45.8
comp132315_c0_seq1	Hexokinase A, isoform C	NP_001259384.1	33.981	103	63	3	12	311	243	343	9.86e-07	45.8
comp136077_c0_seq1	Hexokinase A, isoform C	NP_001259384.1	40	180	104	4	3	536	149	326	1.57e-32	121
comp136077_c0_seq1	Hexokinase A, isoform C	NP_001259384.1	40	180	104	4	3	536	149	326	1.57e-32	121
comp136077_c0_seq1	Hexokinase A, isoform C	NP_001259384.1	40	180	104	4	3	536	149	326	1.57e-32	121
comp143333_c0_seq1	Hexokinase A, isoform C	NP_001259384.1	36.923	65	38	2	186	1	8	72	0.000229	38.9
comp143333_c0_seq1	Hexokinase A, isoform C	NP_001259384.1	36.923	65	38	2	186	1	8	72	0.000229	38.9
comp143333_c0_seq1	Hexokinase A, isoform C	NP_001259384.1	36.923	65	38	2	186	1	8	72	0.000229	38.9
comp169681_c0_seq1	Hexokinase A, isoform C	NP_001259384.1	43.023	86	48	1	3	260	62	146	3.02e-13	63.9
comp169681_c0_seq1	Hexokinase A, isoform C	NP_001259384.1	43.023	86	48	1	3	260	62	146	3.02e-13	63.9
comp169681_c0_seq1	Hexokinase A, isoform C	NP_001259384.1	43.023	86	48	1	3	260	62	146	3.02e-13	63.9
comp171776_c0_seq1	Hexokinase A, isoform C	NP_001259384.1	36.275	102	64	1	319	14	38	138	7.63e-13	63.5
comp171776_c0_seq1	Hexokinase A, isoform C	NP_001259384.1	36.275	102	64	1	319	14	38	138	7.63e-13	63.5
comp171776_c0_seq1	Hexokinase A, isoform C	NP_001259384.1	36.275	102	64	1	319	14	38	138	7.63e-13	63.5
comp176170_c0_seq1	Hexokinase A, isoform C	NP_001259384.1	42.254	71	31	1	217	5	266	326	2.25e-12	60.5
comp176170_c0_seq1	Hexokinase A, isoform C	NP_001259384.1	42.254	71	31	1	217	5	266	326	2.25e-12	60.5
comp176170_c0_seq1	Hexokinase A, isoform C	NP_001259384.1	42.254	71	31	1	217	5	266	326	2.25e-12	60.5
comp187021_c0_seq1	Hexokinase A, isoform C	NP_001259384.1	54.795	73	31	1	221	3	68	138	6.81e-21	84.7
comp187021_c0_seq1	Hexokinase A, isoform C	NP_001259384.1	54.795	73	31	1	221	3	68	138	6.81e-21	84.7
comp187021_c0_seq1	Hexokinase A, isoform C	NP_001259384.1	54.795	73	31	1	221	3	68	138	6.81e-21	84.7
comp145573_c0_seq1	TPP	NP_001260191.1	26.582	158	99	5	112	552	30	181	1.22e-07	51.6
comp85602_c0_seq1	Trehalase, isoform G	NP_001261115.1	38.278	546	306	11	280	1884	13	538	1.77e-106	337
comp85602_c0_seq1	Trehalase, isoform G	NP_001261115.1	38.278	546	306	11	280	1884	13	538	1.77e-106	337
comp85602_c0_seq1	Trehalase, isoform G	NP_001261115.1	38.278	546	306	11	280	1884	13	538	1.77e-106	337
comp85602_c0_seq1	Trehalase, isoform G	NP_001261115.1	38.278	546	306	11	280	1884	13	538	1.77e-106	337
comp85602_c0_seq1	Trehalase, isoform G	NP_001261115.1	38.278	546	306	11	280	1884	13	538	1.77e-106	337
comp86300_c0_seq1	Trehalase, isoform G	NP_001261115.1	38.462	546	305	11	2022	418	13	538	5.92e-107	338
comp86300_c0_seq1	Trehalase, isoform G	NP_001261115.1	38.462	546	305	11	2022	418	13	538	5.92e-107	338
comp86300_c0_seq1	Trehalase, isoform G	NP_001261115.1	38.462	546	305	11	2022	418	13	538	5.92e-107	338
comp86300_c0_seq1	Trehalase, isoform G	NP_001261115.1	38.462	546	305	11	2022	418	13	538	5.92e-107	338
comp86300_c0_seq1	Trehalase, isoform G	NP_001261115.1	38.462	546	305	11	2022	418	13	538	5.92e-107	338
comp90334_c0_seq1	Trehalase, isoform G	NP_001261115.1	36	550	321	12	1830	226	13	546	4.79e-100	318
comp90334_c0_seq1	Trehalase, isoform G	NP_001261115.1	36	550	321	12	1830	226	13	546	4.79e-100	318
comp90334_c0_seq1	Trehalase, isoform G	NP_001261115.1	36	550	321	12	1830	226	13	546	4.79e-100	318
comp90334_c0_seq1	Trehalase, isoform G	NP_001261115.1	36	550	321	12	1830	226	13	546	4.79e-100	318
comp90334_c0_seq1	Trehalase, isoform G	NP_001261115.1	36	550	321	12	1830	226	13	546	4.79e-100	318
comp90334_c1_seq1	Trehalase, isoform G	NP_001261115.1	36.397	544	315	12	247	1833	19	546	5.06e-100	318
comp90334_c1_seq1	Trehalase, isoform G	NP_001261115.1	36.397	544	315	12	247	1833	19	546	5.06e-100	318
comp90334_c1_seq1	Trehalase, isoform G	NP_001261115.1	36.397	544	315	12	247	1833	19	546	5.06e-100	318
comp90334_c1_seq1	Trehalase, isoform G	NP_001261115.1	36.397	544	315	12	247	1833	19	546	5.06e-100	318
comp90334_c1_seq1	Trehalase, isoform G	NP_001261115.1	36.397	544	315	12	247	1833	19	546	5.06e-100	318
comp95679_c0_seq1	Trehalase, isoform G	NP_001261115.1	34.031	573	320	14	2255	585	8	538	7.6e-96	311
comp95679_c0_seq1	Trehalase, isoform G	NP_001261115.1	34.031	573	320	14	2255	585	8	538	7.6e-96	311
comp95679_c0_seq1	Trehalase, isoform G	NP_001261115.1	34.031	573	320	14	2255	585	8	538	7.6e-96	311
comp95679_c0_seq1	Trehalase, isoform G	NP_001261115.1	34.031	573	320	14	2255	585	8	538	7.6e-96	311
comp95679_c0_seq1	Trehalase, isoform G	NP_001261115.1	34.031	573	320	14	2255	585	8	538	7.6e-96	311
comp95679_c0_seq3	Trehalase, isoform G	NP_001261115.1	34.031	573	320	14	2255	585	8	538	2.61e-94	311
comp95679_c0_seq3	Trehalase, isoform G	NP_001261115.1	34.031	573	320	14	2255	585	8	538	2.61e-94	311
comp95679_c0_seq3	Trehalase, isoform G	NP_001261115.1	34.031	573	320	14	2255	585	8	538	2.61e-94	311
comp95679_c0_seq3	Trehalase, isoform G	NP_001261115.1	34.031	573	320	14	2255	585	8	538	2.61e-94	311
comp95679_c0_seq3	Trehalase, isoform G	NP_001261115.1	34.031	573	320	14	2255	585	8	538	2.61e-94	311
comp96001_c0_seq1	Trehalase, isoform G	NP_001261115.1	34.031	573	320	14	257	1927	8	538	7.51e-96	311
comp96001_c0_seq1	Trehalase, isoform G	NP_001261115.1	34.031	573	320	14	257	1927	8	538	7.51e-96	311
comp96001_c0_seq1	Trehalase, isoform G	NP_001261115.1	34.031	573	320	14	257	1927	8	538	7.51e-96	311
comp96001_c0_seq1	Trehalase, isoform G	NP_001261115.1	34.031	573	320	14	257	1927	8	538	7.51e-96	311
comp96001_c0_seq1	Trehalase, isoform G	NP_001261115.1	34.031	573	320	14	257	1927	8	538	7.51e-96	311
comp96001_c0_seq2	Trehalase, isoform G	NP_001261115.1	34.031	573	320	14	882	2552	8	538	2.45e-94	311
comp96001_c0_seq2	Trehalase, isoform G	NP_001261115.1	34.031	573	320	14	882	2552	8	538	2.45e-94	311
comp96001_c0_seq2	Trehalase, isoform G	NP_001261115.1	34.031	573	320	14	882	2552	8	538	2.45e-94	311
comp96001_c0_seq2	Trehalase, isoform G	NP_001261115.1	34.031	573	320	14	882	2552	8	538	2.45e-94	311
comp96001_c0_seq2	Trehalase, isoform G	NP_001261115.1	34.031	573	320	14	882	2552	8	538	2.45e-94	311
comp67137_c0_seq1	TPP?	NP_001285709.1	26.068	234	156	6	764	81	47	269	5.31e-08	53.1
comp145573_c0_seq1	TPP?	NP_001285709.1	24.39	164	115	5	121	609	32	187	6.12e-07	49.7
comp169665_c0_seq1	TPP?	NP_001285709.1	43.333	60	33	1	136	315	28	86	7.89e-07	46.2
comp3452_c0_seq1	Hexokinase C	NP_524674.1	46.296	108	49	3	322	5	62	162	1.43e-18	80.1
comp3452_c0_seq1	Hexokinase C	NP_524674.1	46.296	108	49	3	322	5	62	162	1.43e-18	80.1
comp3452_c0_seq1	Hexokinase C	NP_524674.1	46.296	108	49	3	322	5	62	162	1.43e-18	80.1
comp19464_c0_seq1	Hexokinase C	NP_524674.1	34.862	109	70	1	7	330	169	277	2.5e-13	65.1
comp19464_c0_seq1	Hexokinase C	NP_524674.1	34.862	109	70	1	7	330	169	277	2.5e-13	65.1
comp19464_c0_seq1	Hexokinase C	NP_524674.1	34.862	109	70	1	7	330	169	277	2.5e-13	65.1
comp37687_c0_seq1	Hexokinase C	NP_524674.1	40	135	79	2	412	11	156	289	2.28e-19	83.2
comp37687_c0_seq1	Hexokinase C	NP_524674.1	40	135	79	2	412	11	156	289	2.28e-19	83.2
comp37687_c0_seq1	Hexokinase C	NP_524674.1	40	135	79	2	412	11	156	289	2.28e-19	83.2
comp49214_c0_seq1	Hexokinase C	NP_524674.1	40.336	119	62	3	162	512	43	154	3.9e-16	75.5
comp49214_c0_seq1	Hexokinase C	NP_524674.1	40.336	119	62	3	162	512	43	154	3.9e-16	75.5
comp49214_c0_seq1	Hexokinase C	NP_524674.1	40.336	119	62	3	162	512	43	154	3.9e-16	75.5
comp49214_c0_seq2	Hexokinase C	NP_524674.1	40.187	107	55	3	162	476	43	142	1.2e-12	65.1
comp49214_c0_seq2	Hexokinase C	NP_524674.1	40.187	107	55	3	162	476	43	142	1.2e-12	65.1
comp49214_c0_seq2	Hexokinase C	NP_524674.1	40.187	107	55	3	162	476	43	142	1.2e-12	65.1
comp73179_c0_seq1	Hexokinase C	NP_524674.1	33.778	450	283	7	120	1439	6	450	1.67e-64	216
comp73179_c0_seq1	Hexokinase C	NP_524674.1	33.778	450	283	7	120	1439	6	450	1.67e-64	216
comp73179_c0_seq1	Hexokinase C	NP_524674.1	33.778	450	283	7	120	1439	6	450	1.67e-64	216
comp84042_c0_seq1	Hexokinase C	NP_524674.1	47.955	440	221	4	1956	661	3	442	2.01e-137	417
comp84042_c0_seq1	Hexokinase C	NP_524674.1	47.955	440	221	4	1956	661	3	442	2.01e-137	417
comp84042_c0_seq1	Hexokinase C	NP_524674.1	47.955	440	221	4	1956	661	3	442	2.01e-137	417
comp84042_c1_seq1	Hexokinase C	NP_524674.1	47.955	440	221	4	692	1987	3	442	1.91e-137	417
comp84042_c1_seq1	Hexokinase C	NP_524674.1	47.955	440	221	4	692	1987	3	442	1.91e-137	417
comp84042_c1_seq1	Hexokinase C	NP_524674.1	47.955	440	221	4	692	1987	3	442	1.91e-137	417
comp86514_c0_seq1	Hexokinase C	NP_524674.1	37.5	288	172	5	1389	538	6	289	3.99e-54	168
comp86514_c0_seq1	Hexokinase C	NP_524674.1	30.159	126	87	1	448	71	326	450	3.99e-54	63.5
comp86514_c0_seq1	Hexokinase C	NP_524674.1	37.5	288	172	5	1389	538	6	289	3.99e-54	168
comp86514_c0_seq1	Hexokinase C	NP_524674.1	30.159	126	87	1	448	71	326	450	3.99e-54	63.5
comp86514_c0_seq1	Hexokinase C	NP_524674.1	37.5	288	172	5	1389	538	6	289	3.99e-54	168
comp86514_c0_seq1	Hexokinase C	NP_524674.1	30.159	126	87	1	448	71	326	450	3.99e-54	63.5
comp86514_c0_seq1	Hexokinase C	NP_524674.1	37.5	288	172	5	1389	538	6	289	3.99e-54	168
comp86514_c0_seq1	Hexokinase C	NP_524674.1	30.159	126	87	1	448	71	326	450	3.99e-54	63.5
comp86514_c0_seq1	Hexokinase C	NP_524674.1	37.5	288	172	5	1389	538	6	289	3.99e-54	168
comp86514_c0_seq1	Hexokinase C	NP_524674.1	30.159	126	87	1	448	71	326	450	3.99e-54	63.5
comp86514_c0_seq1	Hexokinase C	NP_524674.1	37.5	288	172	5	1389	538	6	289	3.99e-54	168
comp86514_c0_seq1	Hexokinase C	NP_524674.1	30.159	126	87	1	448	71	326	450	3.99e-54	63.5
comp129888_c0_seq1	Hexokinase C	NP_524674.1	46.552	58	27	2	173	3	43	97	5.51e-09	50.8
comp129888_c0_seq1	Hexokinase C	NP_524674.1	46.552	58	27	2	173	3	43	97	5.51e-09	50.8
comp129888_c0_seq1	Hexokinase C	NP_524674.1	46.552	58	27	2	173	3	43	97	5.51e-09	50.8
comp136077_c0_seq1	Hexokinase C	NP_524674.1	36.898	187	109	4	3	539	153	338	1.66e-23	96.7
comp136077_c0_seq1	Hexokinase C	NP_524674.1	36.898	187	109	4	3	539	153	338	1.66e-23	96.7
comp136077_c0_seq1	Hexokinase C	NP_524674.1	36.898	187	109	4	3	539	153	338	1.66e-23	96.7
comp169681_c0_seq1	Hexokinase C	NP_524674.1	41.573	89	47	2	3	263	66	151	7.74e-10	53.9
comp169681_c0_seq1	Hexokinase C	NP_524674.1	41.573	89	47	2	3	263	66	151	7.74e-10	53.9
comp169681_c0_seq1	Hexokinase C	NP_524674.1	41.573	89	47	2	3	263	66	151	7.74e-10	53.9
comp171776_c0_seq1	Hexokinase C	NP_524674.1	36.538	104	61	2	319	14	42	142	2.14e-10	56.6
comp171776_c0_seq1	Hexokinase C	NP_524674.1	36.538	104	61	2	319	14	42	142	2.14e-10	56.6
comp171776_c0_seq1	Hexokinase C	NP_524674.1	36.538	104	61	2	319	14	42	142	2.14e-10	56.6
comp187021_c0_seq1	Hexokinase C	NP_524674.1	47.945	73	36	1	221	3	72	142	1.38e-18	78.2
comp187021_c0_seq1	Hexokinase C	NP_524674.1	47.945	73	36	1	221	3	72	142	1.38e-18	78.2
comp187021_c0_seq1	Hexokinase C	NP_524674.1	47.945	73	36	1	221	3	72	142	1.38e-18	78.2
comp10733_c0_seq1	PGM1	NP_524675.1	58.75	80	31	2	239	3	284	362	3.6e-25	98.2
comp27399_c0_seq1	PGM1	NP_524675.1	47.17	106	51	2	318	1	75	175	2.2e-26	102
comp88653_c0_seq1	PGM1	NP_524675.1	43.348	466	208	12	1393	50	133	560	2.41e-112	343
comp88653_c0_seq2	PGM1	NP_524675.1	46.488	598	255	15	1783	50	8	560	1.51e-167	489
comp88742_c0_seq1	PGM1	NP_524675.1	49.345	458	187	12	35	1375	8	431	2.08e-133	400
comp88742_c0_seq1	PGM1	NP_524675.1	46.789	109	46	2	1449	1766	461	560	2.08e-133	95.9
comp88742_c0_seq1	PGM1	NP_524675.1	49.345	458	187	12	35	1375	8	431	2.08e-133	400
comp88742_c0_seq1	PGM1	NP_524675.1	46.789	109	46	2	1449	1766	461	560	2.08e-133	95.9
comp90923_c0_seq1	PGM1	NP_524675.1	60.177	565	219	4	2938	1244	2	560	0	689
comp91603_c0_seq1	PGM1	NP_524675.1	60.177	565	219	4	215	1909	2	560	0	689
comp120984_c0_seq1	PGM1	NP_524675.1	60.215	93	35	1	306	28	470	560	5.06e-32	117
comp125273_c0_seq1	PGM1	NP_524675.1	51.154	260	106	5	6	761	314	560	1.71e-87	271
comp129600_c0_seq1	PGM1	NP_524675.1	42.958	142	73	2	7	408	102	243	2.98e-29	111
comp132750_c0_seq1	PGM1	NP_524675.1	46.377	138	56	3	396	4	348	474	8.88e-39	137
comp137585_c0_seq1	PGM1	NP_524675.1	44.444	189	78	5	2	541	311	481	8.45e-48	163
comp147889_c0_seq1	PGM1	NP_524675.1	40.314	191	87	4	546	1	380	552	5.84e-42	148
comp151830_c0_seq1	PGM1	NP_524675.1	52.273	88	38	1	254	3	181	268	3.82e-24	94.7
comp171852_c0_seq1	PGM1	NP_524675.1	59.42	69	25	1	208	2	16	81	8.82e-20	81.6
comp175384_c0_seq1	PGM1	NP_524675.1	68.571	70	20	1	210	1	474	541	1.34e-24	95.1
comp85602_c0_seq1	Trehalase, isoform D	NP_524821.1	38.278	546	306	11	280	1884	13	538	1.77e-106	337
comp85602_c0_seq1	Trehalase, isoform D	NP_524821.1	38.278	546	306	11	280	1884	13	538	1.77e-106	337
comp85602_c0_seq1	Trehalase, isoform D	NP_524821.1	38.278	546	306	11	280	1884	13	538	1.77e-106	337
comp85602_c0_seq1	Trehalase, isoform D	NP_524821.1	38.278	546	306	11	280	1884	13	538	1.77e-106	337
comp85602_c0_seq1	Trehalase, isoform D	NP_524821.1	38.278	546	306	11	280	1884	13	538	1.77e-106	337
comp86300_c0_seq1	Trehalase, isoform D	NP_524821.1	38.462	546	305	11	2022	418	13	538	5.92e-107	338
comp86300_c0_seq1	Trehalase, isoform D	NP_524821.1	38.462	546	305	11	2022	418	13	538	5.92e-107	338
comp86300_c0_seq1	Trehalase, isoform D	NP_524821.1	38.462	546	305	11	2022	418	13	538	5.92e-107	338
comp86300_c0_seq1	Trehalase, isoform D	NP_524821.1	38.462	546	305	11	2022	418	13	538	5.92e-107	338
comp86300_c0_seq1	Trehalase, isoform D	NP_524821.1	38.462	546	305	11	2022	418	13	538	5.92e-107	338
comp88604_c0_seq1	Trehalase, isoform D	NP_524821.1	37.931	551	311	13	1972	353	8	538	4.47e-105	332
comp88604_c0_seq1	Trehalase, isoform D	NP_524821.1	37.931	551	311	13	1972	353	8	538	4.47e-105	332
comp88604_c0_seq1	Trehalase, isoform D	NP_524821.1	37.931	551	311	13	1972	353	8	538	4.47e-105	332
comp88604_c0_seq1	Trehalase, isoform D	NP_524821.1	37.931	551	311	13	1972	353	8	538	4.47e-105	332
comp88604_c0_seq1	Trehalase, isoform D	NP_524821.1	37.931	551	311	13	1972	353	8	538	4.47e-105	332
comp88604_c1_seq1	Trehalase, isoform D	NP_524821.1	37.931	551	311	13	259	1878	8	538	1.06e-104	332
comp88604_c1_seq1	Trehalase, isoform D	NP_524821.1	37.931	551	311	13	259	1878	8	538	1.06e-104	332
comp88604_c1_seq1	Trehalase, isoform D	NP_524821.1	37.931	551	311	13	259	1878	8	538	1.06e-104	332
comp88604_c1_seq1	Trehalase, isoform D	NP_524821.1	37.931	551	311	13	259	1878	8	538	1.06e-104	332
comp88604_c1_seq1	Trehalase, isoform D	NP_524821.1	37.931	551	311	13	259	1878	8	538	1.06e-104	332
comp90334_c0_seq1	Trehalase, isoform D	NP_524821.1	36	550	321	12	1830	226	13	546	4.79e-100	318
comp90334_c0_seq1	Trehalase, isoform D	NP_524821.1	36	550	321	12	1830	226	13	546	4.79e-100	318
comp90334_c0_seq1	Trehalase, isoform D	NP_524821.1	36	550	321	12	1830	226	13	546	4.79e-100	318
comp90334_c0_seq1	Trehalase, isoform D	NP_524821.1	36	550	321	12	1830	226	13	546	4.79e-100	318
comp90334_c0_seq1	Trehalase, isoform D	NP_524821.1	36	550	321	12	1830	226	13	546	4.79e-100	318
comp90334_c1_seq1	Trehalase, isoform D	NP_524821.1	36.397	544	315	12	247	1833	19	546	5.06e-100	318
comp90334_c1_seq1	Trehalase, isoform D	NP_524821.1	36.397	544	315	12	247	1833	19	546	5.06e-100	318
comp90334_c1_seq1	Trehalase, isoform D	NP_524821.1	36.397	544	315	12	247	1833	19	546	5.06e-100	318
comp90334_c1_seq1	Trehalase, isoform D	NP_524821.1	36.397	544	315	12	247	1833	19	546	5.06e-100	318
comp90334_c1_seq1	Trehalase, isoform D	NP_524821.1	36.397	544	315	12	247	1833	19	546	5.06e-100	318
comp95679_c0_seq1	Trehalase, isoform D	NP_524821.1	34.031	573	320	14	2255	585	8	538	7.6e-96	311
comp95679_c0_seq1	Trehalase, isoform D	NP_524821.1	34.031	573	320	14	2255	585	8	538	7.6e-96	311
comp95679_c0_seq1	Trehalase, isoform D	NP_524821.1	34.031	573	320	14	2255	585	8	538	7.6e-96	311
comp95679_c0_seq1	Trehalase, isoform D	NP_524821.1	34.031	573	320	14	2255	585	8	538	7.6e-96	311
comp95679_c0_seq1	Trehalase, isoform D	NP_524821.1	34.031	573	320	14	2255	585	8	538	7.6e-96	311
comp95679_c0_seq3	Trehalase, isoform D	NP_524821.1	34.031	573	320	14	2255	585	8	538	2.61e-94	311
comp95679_c0_seq3	Trehalase, isoform D	NP_524821.1	34.031	573	320	14	2255	585	8	538	2.61e-94	311
comp95679_c0_seq3	Trehalase, isoform D	NP_524821.1	34.031	573	320	14	2255	585	8	538	2.61e-94	311
comp95679_c0_seq3	Trehalase, isoform D	NP_524821.1	34.031	573	320	14	2255	585	8	538	2.61e-94	311
comp95679_c0_seq3	Trehalase, isoform D	NP_524821.1	34.031	573	320	14	2255	585	8	538	2.61e-94	311
comp96001_c0_seq1	Trehalase, isoform D	NP_524821.1	34.031	573	320	14	257	1927	8	538	7.51e-96	311
comp96001_c0_seq1	Trehalase, isoform D	NP_524821.1	34.031	573	320	14	257	1927	8	538	7.51e-96	311
comp96001_c0_seq1	Trehalase, isoform D	NP_524821.1	34.031	573	320	14	257	1927	8	538	7.51e-96	311
comp96001_c0_seq1	Trehalase, isoform D	NP_524821.1	34.031	573	320	14	257	1927	8	538	7.51e-96	311
comp96001_c0_seq1	Trehalase, isoform D	NP_524821.1	34.031	573	320	14	257	1927	8	538	7.51e-96	311
comp96001_c0_seq2	Trehalase, isoform D	NP_524821.1	34.031	573	320	14	882	2552	8	538	2.45e-94	311
comp96001_c0_seq2	Trehalase, isoform D	NP_524821.1	34.031	573	320	14	882	2552	8	538	2.45e-94	311
comp96001_c0_seq2	Trehalase, isoform D	NP_524821.1	34.031	573	320	14	882	2552	8	538	2.45e-94	311
comp96001_c0_seq2	Trehalase, isoform D	NP_524821.1	34.031	573	320	14	882	2552	8	538	2.45e-94	311
comp96001_c0_seq2	Trehalase, isoform D	NP_524821.1	34.031	573	320	14	882	2552	8	538	2.45e-94	311
comp3452_c0_seq1	Hexokinase A, isoform A	NP_524848.1	43.925	107	55	2	322	2	151	252	2.47e-18	79.3
comp3452_c0_seq1	Hexokinase A, isoform A	NP_524848.1	43.925	107	55	2	322	2	151	252	2.47e-18	79.3
comp3452_c0_seq1	Hexokinase A, isoform A	NP_524848.1	43.925	107	55	2	322	2	151	252	2.47e-18	79.3
comp19464_c0_seq1	Hexokinase A, isoform A	NP_524848.1	36.036	111	69	2	1	330	256	365	6.31e-16	72.4
comp19464_c0_seq1	Hexokinase A, isoform A	NP_524848.1	36.036	111	69	2	1	330	256	365	6.31e-16	72.4
comp19464_c0_seq1	Hexokinase A, isoform A	NP_524848.1	36.036	111	69	2	1	330	256	365	6.31e-16	72.4
comp37687_c0_seq1	Hexokinase A, isoform A	NP_524848.1	43.066	137	75	3	412	5	245	379	2.19e-25	100
comp37687_c0_seq1	Hexokinase A, isoform A	NP_524848.1	43.066	137	75	3	412	5	245	379	2.19e-25	100
comp37687_c0_seq1	Hexokinase A, isoform A	NP_524848.1	43.066	137	75	3	412	5	245	379	2.19e-25	100
comp49214_c0_seq1	Hexokinase A, isoform A	NP_524848.1	35.811	148	87	4	78	512	101	243	6.68e-17	77.8
comp49214_c0_seq1	Hexokinase A, isoform A	NP_524848.1	35.811	148	87	4	78	512	101	243	6.68e-17	77.8
comp49214_c0_seq1	Hexokinase A, isoform A	NP_524848.1	35.811	148	87	4	78	512	101	243	6.68e-17	77.8
comp49214_c0_seq2	Hexokinase A, isoform A	NP_524848.1	36.029	136	79	4	78	476	101	231	1.87e-14	70.1
comp49214_c0_seq2	Hexokinase A, isoform A	NP_524848.1	36.029	136	79	4	78	476	101	231	1.87e-14	70.1
comp49214_c0_seq2	Hexokinase A, isoform A	NP_524848.1	36.029	136	79	4	78	476	101	231	1.87e-14	70.1
comp73179_c0_seq1	Hexokinase A, isoform A	NP_524848.1	33.853	449	276	10	120	1439	95	531	1.61e-65	221
comp73179_c0_seq1	Hexokinase A, isoform A	NP_524848.1	33.853	449	276	10	120	1439	95	531	1.61e-65	221
comp73179_c0_seq1	Hexokinase A, isoform A	NP_524848.1	33.853	449	276	10	120	1439	95	531	1.61e-65	221
comp84042_c0_seq1	Hexokinase A, isoform A	NP_524848.1	53.953	430	196	2	1947	661	95	523	4.9e-151	456
comp84042_c0_seq1	Hexokinase A, isoform A	NP_524848.1	53.953	430	196	2	1947	661	95	523	4.9e-151	456
comp84042_c0_seq1	Hexokinase A, isoform A	NP_524848.1	53.953	430	196	2	1947	661	95	523	4.9e-151	456
comp84042_c1_seq1	Hexokinase A, isoform A	NP_524848.1	53.953	430	196	2	701	1987	95	523	4.64e-151	456
comp84042_c1_seq1	Hexokinase A, isoform A	NP_524848.1	53.953	430	196	2	701	1987	95	523	4.64e-151	456
comp84042_c1_seq1	Hexokinase A, isoform A	NP_524848.1	53.953	430	196	2	701	1987	95	523	4.64e-151	456
comp86514_c0_seq1	Hexokinase A, isoform A	NP_524848.1	35.39	308	182	5	1389	490	95	393	1.68e-55	189
comp86514_c0_seq1	Hexokinase A, isoform A	NP_524848.1	34.074	135	85	4	472	71	400	531	1.68e-55	47
comp86514_c0_seq1	Hexokinase A, isoform A	NP_524848.1	35.39	308	182	5	1389	490	95	393	1.68e-55	189
comp86514_c0_seq1	Hexokinase A, isoform A	NP_524848.1	34.074	135	85	4	472	71	400	531	1.68e-55	47
comp86514_c0_seq1	Hexokinase A, isoform A	NP_524848.1	35.39	308	182	5	1389	490	95	393	1.68e-55	189
comp86514_c0_seq1	Hexokinase A, isoform A	NP_524848.1	34.074	135	85	4	472	71	400	531	1.68e-55	47
comp86514_c0_seq1	Hexokinase A, isoform A	NP_524848.1	35.39	308	182	5	1389	490	95	393	1.68e-55	189
comp86514_c0_seq1	Hexokinase A, isoform A	NP_524848.1	34.074	135	85	4	472	71	400	531	1.68e-55	47
comp86514_c0_seq1	Hexokinase A, isoform A	NP_524848.1	35.39	308	182	5	1389	490	95	393	1.68e-55	189
comp86514_c0_seq1	Hexokinase A, isoform A	NP_524848.1	34.074	135	85	4	472	71	400	531	1.68e-55	47
comp86514_c0_seq1	Hexokinase A, isoform A	NP_524848.1	35.39	308	182	5	1389	490	95	393	1.68e-55	189
comp86514_c0_seq1	Hexokinase A, isoform A	NP_524848.1	34.074	135	85	4	472	71	400	531	1.68e-55	47
comp129888_c0_seq1	Hexokinase A, isoform A	NP_524848.1	45.098	51	24	2	152	3	139	186	2.83e-06	43.1
comp129888_c0_seq1	Hexokinase A, isoform A	NP_524848.1	45.098	51	24	2	152	3	139	186	2.83e-06	43.1
comp129888_c0_seq1	Hexokinase A, isoform A	NP_524848.1	45.098	51	24	2	152	3	139	186	2.83e-06	43.1
comp132315_c0_seq1	Hexokinase A, isoform A	NP_524848.1	33.981	103	63	3	12	311	336	436	1.32e-06	45.4
comp132315_c0_seq1	Hexokinase A, isoform A	NP_524848.1	33.981	103	63	3	12	311	336	436	1.32e-06	45.4
comp132315_c0_seq1	Hexokinase A, isoform A	NP_524848.1	33.981	103	63	3	12	311	336	436	1.32e-06	45.4
comp136077_c0_seq1	Hexokinase A, isoform A	NP_524848.1	40	180	104	4	3	536	242	419	3.46e-32	121
comp136077_c0_seq1	Hexokinase A, isoform A	NP_524848.1	40	180	104	4	3	536	242	419	3.46e-32	121
comp136077_c0_seq1	Hexokinase A, isoform A	NP_524848.1	40	180	104	4	3	536	242	419	3.46e-32	121
comp143333_c0_seq1	Hexokinase A, isoform A	NP_524848.1	36.923	65	38	2	186	1	101	165	0.000232	38.9
comp143333_c0_seq1	Hexokinase A, isoform A	NP_524848.1	36.923	65	38	2	186	1	101	165	0.000232	38.9
comp143333_c0_seq1	Hexokinase A, isoform A	NP_524848.1	36.923	65	38	2	186	1	101	165	0.000232	38.9
comp169681_c0_seq1	Hexokinase A, isoform A	NP_524848.1	43.023	86	48	1	3	260	155	239	3.08e-13	63.9
comp169681_c0_seq1	Hexokinase A, isoform A	NP_524848.1	43.023	86	48	1	3	260	155	239	3.08e-13	63.9
comp169681_c0_seq1	Hexokinase A, isoform A	NP_524848.1	43.023	86	48	1	3	260	155	239	3.08e-13	63.9
comp171776_c0_seq1	Hexokinase A, isoform A	NP_524848.1	36.275	102	64	1	319	14	131	231	7.83e-13	63.5
comp171776_c0_seq1	Hexokinase A, isoform A	NP_524848.1	36.275	102	64	1	319	14	131	231	7.83e-13	63.5
comp171776_c0_seq1	Hexokinase A, isoform A	NP_524848.1	36.275	102	64	1	319	14	131	231	7.83e-13	63.5
comp176170_c0_seq1	Hexokinase A, isoform A	NP_524848.1	42.254	71	31	1	217	5	359	419	2.28e-12	60.5
comp176170_c0_seq1	Hexokinase A, isoform A	NP_524848.1	42.254	71	31	1	217	5	359	419	2.28e-12	60.5
comp176170_c0_seq1	Hexokinase A, isoform A	NP_524848.1	42.254	71	31	1	217	5	359	419	2.28e-12	60.5
comp187021_c0_seq1	Hexokinase A, isoform A	NP_524848.1	54.795	73	31	1	221	3	161	231	3.25e-21	85.9
comp187021_c0_seq1	Hexokinase A, isoform A	NP_524848.1	54.795	73	31	1	221	3	161	231	3.25e-21	85.9
comp187021_c0_seq1	Hexokinase A, isoform A	NP_524848.1	54.795	73	31	1	221	3	161	231	3.25e-21	85.9
comp119539_c0_seq1	TPS1	NP_608827.1	50.769	130	63	1	389	3	318	447	2.4e-37	134
comp139320_c0_seq1	TPS1	NP_608827.1	41.791	67	32	1	1	180	213	279	8.71e-09	50.4
comp140955_c0_seq1	TPS1	NP_608827.1	52.703	74	34	1	3	221	377	450	4.8e-18	77
comp144186_c0_seq1	TPS1	NP_608827.1	40	75	41	1	2	214	178	252	1.18e-11	58.5
comp161562_c0_seq1	TPS1	NP_608827.1	46.316	95	50	1	5	286	374	468	3.91e-20	84
comp180927_c0_seq1	TPS1	NP_608827.1	39.623	53	30	1	240	88	17	69	5.7e-06	43.1
comp182693_c0_seq1	TPS1	NP_608827.1	37.864	103	49	3	271	8	116	218	2.02e-17	75.9
comp67137_c0_seq1	TPP?	NP_609113.1	26.068	234	156	6	764	81	47	269	5.31e-08	53.1
comp145573_c0_seq1	TPP?	NP_609113.1	24.39	164	115	5	121	609	32	187	6.12e-07	49.7
comp169665_c0_seq1	TPP?	NP_609113.1	43.333	60	33	1	136	315	28	86	7.89e-07	46.2
comp145573_c0_seq1	TPP?	NP_609114.1	26.582	158	99	5	112	552	30	181	1.22e-07	51.6
comp77481_c0_seq4	TPP?	NP_610109.1	30.818	159	87	6	243	719	22	157	6.2e-11	62
comp77481_c0_seq4	TPP?	NP_610109.1	30.818	159	87	6	243	719	22	157	6.2e-11	62
comp77481_c0_seq4	TPP?	NP_610109.1	30.818	159	87	6	243	719	22	157	6.2e-11	62
comp77481_c0_seq4	TPP?	NP_610109.1	30.818	159	87	6	243	719	22	157	6.2e-11	62
comp3806_c0_seq1	UDP-Glucose pyrophosphorylase, isoform A	NP_648300.3	42	100	52	2	287	3	249	347	3e-18	78.2
comp3806_c0_seq1	UDP-Glucose pyrophosphorylase, isoform A	NP_648300.3	42	100	52	2	287	3	249	347	3e-18	78.2
comp3806_c0_seq1	UDP-Glucose pyrophosphorylase, isoform A	NP_648300.3	42	100	52	2	287	3	249	347	3e-18	78.2
comp3806_c0_seq1	UDP-Glucose pyrophosphorylase, isoform A	NP_648300.3	42	100	52	2	287	3	249	347	3e-18	78.2
comp3879_c0_seq1	UDP-Glucose pyrophosphorylase, isoform A	NP_648300.3	37.5	128	73	4	619	245	367	490	1.07e-14	72.8
comp3879_c0_seq1	UDP-Glucose pyrophosphorylase, isoform A	NP_648300.3	37.5	128	73	4	619	245	367	490	1.07e-14	72.8
comp3879_c0_seq1	UDP-Glucose pyrophosphorylase, isoform A	NP_648300.3	37.5	128	73	4	619	245	367	490	1.07e-14	72.8
comp3879_c0_seq1	UDP-Glucose pyrophosphorylase, isoform A	NP_648300.3	37.5	128	73	4	619	245	367	490	1.07e-14	72.8
comp6778_c0_seq1	UDP-Glucose pyrophosphorylase, isoform A	NP_648300.3	44.828	87	43	1	5	250	222	308	4.01e-19	80.9
comp6778_c0_seq1	UDP-Glucose pyrophosphorylase, isoform A	NP_648300.3	44.828	87	43	1	5	250	222	308	4.01e-19	80.9
comp6778_c0_seq1	UDP-Glucose pyrophosphorylase, isoform A	NP_648300.3	44.828	87	43	1	5	250	222	308	4.01e-19	80.9
comp6778_c0_seq1	UDP-Glucose pyrophosphorylase, isoform A	NP_648300.3	44.828	87	43	1	5	250	222	308	4.01e-19	80.9
comp34990_c0_seq1	UDP-Glucose pyrophosphorylase, isoform A	NP_648300.3	25.869	259	161	10	1429	674	33	267	5.65e-06	49.3
comp34990_c0_seq1	UDP-Glucose pyrophosphorylase, isoform A	NP_648300.3	25.869	259	161	10	1429	674	33	267	5.65e-06	49.3
comp34990_c0_seq1	UDP-Glucose pyrophosphorylase, isoform A	NP_648300.3	25.869	259	161	10	1429	674	33	267	5.65e-06	49.3
comp34990_c0_seq1	UDP-Glucose pyrophosphorylase, isoform A	NP_648300.3	25.869	259	161	10	1429	674	33	267	5.65e-06	49.3
comp86246_c0_seq1	UDP-Glucose pyrophosphorylase, isoform A	NP_648300.3	62.45	498	183	3	302	1789	25	520	0	643
comp86246_c0_seq1	UDP-Glucose pyrophosphorylase, isoform A	NP_648300.3	62.45	498	183	3	302	1789	25	520	0	643
comp86246_c0_seq1	UDP-Glucose pyrophosphorylase, isoform A	NP_648300.3	62.45	498	183	3	302	1789	25	520	0	643
comp86246_c0_seq1	UDP-Glucose pyrophosphorylase, isoform A	NP_648300.3	62.45	498	183	3	302	1789	25	520	0	643
comp86246_c0_seq2	UDP-Glucose pyrophosphorylase, isoform A	NP_648300.3	62.753	494	180	3	420	1895	29	520	0	643
comp86246_c0_seq2	UDP-Glucose pyrophosphorylase, isoform A	NP_648300.3	62.753	494	180	3	420	1895	29	520	0	643
comp86246_c0_seq2	UDP-Glucose pyrophosphorylase, isoform A	NP_648300.3	62.753	494	180	3	420	1895	29	520	0	643
comp86246_c0_seq2	UDP-Glucose pyrophosphorylase, isoform A	NP_648300.3	62.753	494	180	3	420	1895	29	520	0	643
comp86246_c0_seq3	UDP-Glucose pyrophosphorylase, isoform A	NP_648300.3	62.753	494	180	3	314	1789	29	520	0	644
comp86246_c0_seq3	UDP-Glucose pyrophosphorylase, isoform A	NP_648300.3	62.753	494	180	3	314	1789	29	520	0	644
comp86246_c0_seq3	UDP-Glucose pyrophosphorylase, isoform A	NP_648300.3	62.753	494	180	3	314	1789	29	520	0	644
comp86246_c0_seq3	UDP-Glucose pyrophosphorylase, isoform A	NP_648300.3	62.753	494	180	3	314	1789	29	520	0	644
comp86246_c0_seq4	UDP-Glucose pyrophosphorylase, isoform A	NP_648300.3	62.753	494	180	3	420	1895	29	520	0	643
comp86246_c0_seq4	UDP-Glucose pyrophosphorylase, isoform A	NP_648300.3	62.753	494	180	3	420	1895	29	520	0	643
comp86246_c0_seq4	UDP-Glucose pyrophosphorylase, isoform A	NP_648300.3	62.753	494	180	3	420	1895	29	520	0	643
comp86246_c0_seq4	UDP-Glucose pyrophosphorylase, isoform A	NP_648300.3	62.753	494	180	3	420	1895	29	520	0	643
comp86763_c0_seq1	UDP-Glucose pyrophosphorylase, isoform A	NP_648300.3	62.753	494	180	3	1840	365	29	520	0	643
comp86763_c0_seq1	UDP-Glucose pyrophosphorylase, isoform A	NP_648300.3	62.753	494	180	3	1840	365	29	520	0	643
comp86763_c0_seq1	UDP-Glucose pyrophosphorylase, isoform A	NP_648300.3	62.753	494	180	3	1840	365	29	520	0	643
comp86763_c0_seq1	UDP-Glucose pyrophosphorylase, isoform A	NP_648300.3	62.753	494	180	3	1840	365	29	520	0	643
comp86763_c0_seq2	UDP-Glucose pyrophosphorylase, isoform A	NP_648300.3	62.45	498	183	3	1833	346	25	520	0	643
comp86763_c0_seq2	UDP-Glucose pyrophosphorylase, isoform A	NP_648300.3	62.45	498	183	3	1833	346	25	520	0	643
comp86763_c0_seq2	UDP-Glucose pyrophosphorylase, isoform A	NP_648300.3	62.45	498	183	3	1833	346	25	520	0	643
comp86763_c0_seq2	UDP-Glucose pyrophosphorylase, isoform A	NP_648300.3	62.45	498	183	3	1833	346	25	520	0	643
comp86763_c0_seq3	UDP-Glucose pyrophosphorylase, isoform A	NP_648300.3	62.753	494	180	3	1821	346	29	520	0	643
comp86763_c0_seq3	UDP-Glucose pyrophosphorylase, isoform A	NP_648300.3	62.753	494	180	3	1821	346	29	520	0	643
comp86763_c0_seq3	UDP-Glucose pyrophosphorylase, isoform A	NP_648300.3	62.753	494	180	3	1821	346	29	520	0	643
comp86763_c0_seq3	UDP-Glucose pyrophosphorylase, isoform A	NP_648300.3	62.753	494	180	3	1821	346	29	520	0	643
comp86763_c0_seq4	UDP-Glucose pyrophosphorylase, isoform A	NP_648300.3	62.753	494	180	3	1840	365	29	520	0	644
comp86763_c0_seq4	UDP-Glucose pyrophosphorylase, isoform A	NP_648300.3	62.753	494	180	3	1840	365	29	520	0	644
comp86763_c0_seq4	UDP-Glucose pyrophosphorylase, isoform A	NP_648300.3	62.753	494	180	3	1840	365	29	520	0	644
comp86763_c0_seq4	UDP-Glucose pyrophosphorylase, isoform A	NP_648300.3	62.753	494	180	3	1840	365	29	520	0	644
comp100575_c0_seq1	UDP-Glucose pyrophosphorylase, isoform A	NP_648300.3	38.213	403	227	10	252	1433	115	504	4.29e-77	251
comp100575_c0_seq1	UDP-Glucose pyrophosphorylase, isoform A	NP_648300.3	38.213	403	227	10	252	1433	115	504	4.29e-77	251
comp100575_c0_seq1	UDP-Glucose pyrophosphorylase, isoform A	NP_648300.3	38.213	403	227	10	252	1433	115	504	4.29e-77	251
comp100575_c0_seq1	UDP-Glucose pyrophosphorylase, isoform A	NP_648300.3	38.213	403	227	10	252	1433	115	504	4.29e-77	251
comp100677_c0_seq1	UDP-Glucose pyrophosphorylase, isoform A	NP_648300.3	38.213	403	227	10	1238	57	115	504	2.42e-77	251
comp100677_c0_seq1	UDP-Glucose pyrophosphorylase, isoform A	NP_648300.3	38.213	403	227	10	1238	57	115	504	2.42e-77	251
comp100677_c0_seq1	UDP-Glucose pyrophosphorylase, isoform A	NP_648300.3	38.213	403	227	10	1238	57	115	504	2.42e-77	251
comp100677_c0_seq1	UDP-Glucose pyrophosphorylase, isoform A	NP_648300.3	38.213	403	227	10	1238	57	115	504	2.42e-77	251
comp126189_c0_seq1	UDP-Glucose pyrophosphorylase, isoform A	NP_648300.3	41.667	84	44	1	12	248	92	175	2.77e-15	69.3
comp126189_c0_seq1	UDP-Glucose pyrophosphorylase, isoform A	NP_648300.3	41.667	84	44	1	12	248	92	175	2.77e-15	69.3
comp126189_c0_seq1	UDP-Glucose pyrophosphorylase, isoform A	NP_648300.3	41.667	84	44	1	12	248	92	175	2.77e-15	69.3
comp126189_c0_seq1	UDP-Glucose pyrophosphorylase, isoform A	NP_648300.3	41.667	84	44	1	12	248	92	175	2.77e-15	69.3
comp135635_c0_seq1	UDP-Glucose pyrophosphorylase, isoform A	NP_648300.3	60	85	29	2	7	246	226	310	1.47e-28	106
comp135635_c0_seq1	UDP-Glucose pyrophosphorylase, isoform A	NP_648300.3	60	85	29	2	7	246	226	310	1.47e-28	106
comp135635_c0_seq1	UDP-Glucose pyrophosphorylase, isoform A	NP_648300.3	60	85	29	2	7	246	226	310	1.47e-28	106
comp135635_c0_seq1	UDP-Glucose pyrophosphorylase, isoform A	NP_648300.3	60	85	29	2	7	246	226	310	1.47e-28	106
comp144891_c0_seq1	UDP-Glucose pyrophosphorylase, isoform A	NP_648300.3	37.705	122	69	3	3	368	319	433	2.67e-19	82.8
comp144891_c0_seq1	UDP-Glucose pyrophosphorylase, isoform A	NP_648300.3	37.705	122	69	3	3	368	319	433	2.67e-19	82.8
comp144891_c0_seq1	UDP-Glucose pyrophosphorylase, isoform A	NP_648300.3	37.705	122	69	3	3	368	319	433	2.67e-19	82.8
comp144891_c0_seq1	UDP-Glucose pyrophosphorylase, isoform A	NP_648300.3	37.705	122	69	3	3	368	319	433	2.67e-19	82.8
comp165096_c0_seq1	UDP-Glucose pyrophosphorylase, isoform A	NP_648300.3	44.286	70	35	1	212	3	363	428	1.61e-12	60.8
comp165096_c0_seq1	UDP-Glucose pyrophosphorylase, isoform A	NP_648300.3	44.286	70	35	1	212	3	363	428	1.61e-12	60.8
comp165096_c0_seq1	UDP-Glucose pyrophosphorylase, isoform A	NP_648300.3	44.286	70	35	1	212	3	363	428	1.61e-12	60.8
comp165096_c0_seq1	UDP-Glucose pyrophosphorylase, isoform A	NP_648300.3	44.286	70	35	1	212	3	363	428	1.61e-12	60.8
comp173079_c0_seq1	UDP-Glucose pyrophosphorylase, isoform A	NP_648300.3	45.455	99	48	3	14	298	68	164	2.02e-24	95.9
comp173079_c0_seq1	UDP-Glucose pyrophosphorylase, isoform A	NP_648300.3	45.455	99	48	3	14	298	68	164	2.02e-24	95.9
comp173079_c0_seq1	UDP-Glucose pyrophosphorylase, isoform A	NP_648300.3	45.455	99	48	3	14	298	68	164	2.02e-24	95.9
comp173079_c0_seq1	UDP-Glucose pyrophosphorylase, isoform A	NP_648300.3	45.455	99	48	3	14	298	68	164	2.02e-24	95.9
comp184872_c0_seq1	UDP-Glucose pyrophosphorylase, isoform A	NP_648300.3	57.576	66	28	0	203	6	365	430	1.28e-20	83.6
comp184872_c0_seq1	UDP-Glucose pyrophosphorylase, isoform A	NP_648300.3	57.576	66	28	0	203	6	365	430	1.28e-20	83.6
comp184872_c0_seq1	UDP-Glucose pyrophosphorylase, isoform A	NP_648300.3	57.576	66	28	0	203	6	365	430	1.28e-20	83.6
comp184872_c0_seq1	UDP-Glucose pyrophosphorylase, isoform A	NP_648300.3	57.576	66	28	0	203	6	365	430	1.28e-20	83.6
comp67137_c0_seq1	TPP?	NP_723273.1	26.068	234	156	6	764	81	47	269	5.31e-08	53.1
comp145573_c0_seq1	TPP?	NP_723273.1	24.39	164	115	5	121	609	32	187	6.12e-07	49.7
comp169665_c0_seq1	TPP?	NP_723273.1	43.333	60	33	1	136	315	28	86	7.89e-07	46.2
comp85602_c0_seq1	Trehalase, isoform A	NP_726023.1	38.278	546	306	11	280	1884	13	538	1.77e-106	337
comp85602_c0_seq1	Trehalase, isoform A	NP_726023.1	38.278	546	306	11	280	1884	13	538	1.77e-106	337
comp85602_c0_seq1	Trehalase, isoform A	NP_726023.1	38.278	546	306	11	280	1884	13	538	1.77e-106	337
comp85602_c0_seq1	Trehalase, isoform A	NP_726023.1	38.278	546	306	11	280	1884	13	538	1.77e-106	337
comp85602_c0_seq1	Trehalase, isoform A	NP_726023.1	38.278	546	306	11	280	1884	13	538	1.77e-106	337
comp86300_c0_seq1	Trehalase, isoform A	NP_726023.1	38.462	546	305	11	2022	418	13	538	5.92e-107	338
comp86300_c0_seq1	Trehalase, isoform A	NP_726023.1	38.462	546	305	11	2022	418	13	538	5.92e-107	338
comp86300_c0_seq1	Trehalase, isoform A	NP_726023.1	38.462	546	305	11	2022	418	13	538	5.92e-107	338
comp86300_c0_seq1	Trehalase, isoform A	NP_726023.1	38.462	546	305	11	2022	418	13	538	5.92e-107	338
comp86300_c0_seq1	Trehalase, isoform A	NP_726023.1	38.462	546	305	11	2022	418	13	538	5.92e-107	338
comp88604_c0_seq1	Trehalase, isoform A	NP_726023.1	37.931	551	311	13	1972	353	8	538	4.47e-105	332
comp88604_c0_seq1	Trehalase, isoform A	NP_726023.1	37.931	551	311	13	1972	353	8	538	4.47e-105	332
comp88604_c0_seq1	Trehalase, isoform A	NP_726023.1	37.931	551	311	13	1972	353	8	538	4.47e-105	332
comp88604_c0_seq1	Trehalase, isoform A	NP_726023.1	37.931	551	311	13	1972	353	8	538	4.47e-105	332
comp88604_c0_seq1	Trehalase, isoform A	NP_726023.1	37.931	551	311	13	1972	353	8	538	4.47e-105	332
comp88604_c1_seq1	Trehalase, isoform A	NP_726023.1	37.931	551	311	13	259	1878	8	538	1.06e-104	332
comp88604_c1_seq1	Trehalase, isoform A	NP_726023.1	37.931	551	311	13	259	1878	8	538	1.06e-104	332
comp88604_c1_seq1	Trehalase, isoform A	NP_726023.1	37.931	551	311	13	259	1878	8	538	1.06e-104	332
comp88604_c1_seq1	Trehalase, isoform A	NP_726023.1	37.931	551	311	13	259	1878	8	538	1.06e-104	332
comp88604_c1_seq1	Trehalase, isoform A	NP_726023.1	37.931	551	311	13	259	1878	8	538	1.06e-104	332
comp90334_c0_seq1	Trehalase, isoform A	NP_726023.1	36	550	321	12	1830	226	13	546	4.79e-100	318
comp90334_c0_seq1	Trehalase, isoform A	NP_726023.1	36	550	321	12	1830	226	13	546	4.79e-100	318
comp90334_c0_seq1	Trehalase, isoform A	NP_726023.1	36	550	321	12	1830	226	13	546	4.79e-100	318
comp90334_c0_seq1	Trehalase, isoform A	NP_726023.1	36	550	321	12	1830	226	13	546	4.79e-100	318
comp90334_c0_seq1	Trehalase, isoform A	NP_726023.1	36	550	321	12	1830	226	13	546	4.79e-100	318
comp90334_c1_seq1	Trehalase, isoform A	NP_726023.1	36.397	544	315	12	247	1833	19	546	5.06e-100	318
comp90334_c1_seq1	Trehalase, isoform A	NP_726023.1	36.397	544	315	12	247	1833	19	546	5.06e-100	318
comp90334_c1_seq1	Trehalase, isoform A	NP_726023.1	36.397	544	315	12	247	1833	19	546	5.06e-100	318
comp90334_c1_seq1	Trehalase, isoform A	NP_726023.1	36.397	544	315	12	247	1833	19	546	5.06e-100	318
comp90334_c1_seq1	Trehalase, isoform A	NP_726023.1	36.397	544	315	12	247	1833	19	546	5.06e-100	318
comp95679_c0_seq1	Trehalase, isoform A	NP_726023.1	34.031	573	320	14	2255	585	8	538	7.6e-96	311
comp95679_c0_seq1	Trehalase, isoform A	NP_726023.1	34.031	573	320	14	2255	585	8	538	7.6e-96	311
comp95679_c0_seq1	Trehalase, isoform A	NP_726023.1	34.031	573	320	14	2255	585	8	538	7.6e-96	311
comp95679_c0_seq1	Trehalase, isoform A	NP_726023.1	34.031	573	320	14	2255	585	8	538	7.6e-96	311
comp95679_c0_seq1	Trehalase, isoform A	NP_726023.1	34.031	573	320	14	2255	585	8	538	7.6e-96	311
comp95679_c0_seq3	Trehalase, isoform A	NP_726023.1	34.031	573	320	14	2255	585	8	538	2.61e-94	311
comp95679_c0_seq3	Trehalase, isoform A	NP_726023.1	34.031	573	320	14	2255	585	8	538	2.61e-94	311
comp95679_c0_seq3	Trehalase, isoform A	NP_726023.1	34.031	573	320	14	2255	585	8	538	2.61e-94	311
comp95679_c0_seq3	Trehalase, isoform A	NP_726023.1	34.031	573	320	14	2255	585	8	538	2.61e-94	311
comp95679_c0_seq3	Trehalase, isoform A	NP_726023.1	34.031	573	320	14	2255	585	8	538	2.61e-94	311
comp96001_c0_seq1	Trehalase, isoform A	NP_726023.1	34.031	573	320	14	257	1927	8	538	7.51e-96	311
comp96001_c0_seq1	Trehalase, isoform A	NP_726023.1	34.031	573	320	14	257	1927	8	538	7.51e-96	311
comp96001_c0_seq1	Trehalase, isoform A	NP_726023.1	34.031	573	320	14	257	1927	8	538	7.51e-96	311
comp96001_c0_seq1	Trehalase, isoform A	NP_726023.1	34.031	573	320	14	257	1927	8	538	7.51e-96	311
comp96001_c0_seq1	Trehalase, isoform A	NP_726023.1	34.031	573	320	14	257	1927	8	538	7.51e-96	311
comp96001_c0_seq2	Trehalase, isoform A	NP_726023.1	34.031	573	320	14	882	2552	8	538	2.45e-94	311
comp96001_c0_seq2	Trehalase, isoform A	NP_726023.1	34.031	573	320	14	882	2552	8	538	2.45e-94	311
comp96001_c0_seq2	Trehalase, isoform A	NP_726023.1	34.031	573	320	14	882	2552	8	538	2.45e-94	311
comp96001_c0_seq2	Trehalase, isoform A	NP_726023.1	34.031	573	320	14	882	2552	8	538	2.45e-94	311
comp96001_c0_seq2	Trehalase, isoform A	NP_726023.1	34.031	573	320	14	882	2552	8	538	2.45e-94	311
comp85602_c0_seq1	Trehalase, isoform E	NP_726024.1	38.278	546	306	11	280	1884	13	538	1.77e-106	337
comp85602_c0_seq1	Trehalase, isoform E	NP_726024.1	38.278	546	306	11	280	1884	13	538	1.77e-106	337
comp85602_c0_seq1	Trehalase, isoform E	NP_726024.1	38.278	546	306	11	280	1884	13	538	1.77e-106	337
comp85602_c0_seq1	Trehalase, isoform E	NP_726024.1	38.278	546	306	11	280	1884	13	538	1.77e-106	337
comp85602_c0_seq1	Trehalase, isoform E	NP_726024.1	38.278	546	306	11	280	1884	13	538	1.77e-106	337
comp86300_c0_seq1	Trehalase, isoform E	NP_726024.1	38.462	546	305	11	2022	418	13	538	5.92e-107	338
comp86300_c0_seq1	Trehalase, isoform E	NP_726024.1	38.462	546	305	11	2022	418	13	538	5.92e-107	338
comp86300_c0_seq1	Trehalase, isoform E	NP_726024.1	38.462	546	305	11	2022	418	13	538	5.92e-107	338
comp86300_c0_seq1	Trehalase, isoform E	NP_726024.1	38.462	546	305	11	2022	418	13	538	5.92e-107	338
comp86300_c0_seq1	Trehalase, isoform E	NP_726024.1	38.462	546	305	11	2022	418	13	538	5.92e-107	338
comp88604_c0_seq1	Trehalase, isoform E	NP_726024.1	37.931	551	311	13	1972	353	8	538	4.47e-105	332
comp88604_c0_seq1	Trehalase, isoform E	NP_726024.1	37.931	551	311	13	1972	353	8	538	4.47e-105	332
comp88604_c0_seq1	Trehalase, isoform E	NP_726024.1	37.931	551	311	13	1972	353	8	538	4.47e-105	332
comp88604_c0_seq1	Trehalase, isoform E	NP_726024.1	37.931	551	311	13	1972	353	8	538	4.47e-105	332
comp88604_c0_seq1	Trehalase, isoform E	NP_726024.1	37.931	551	311	13	1972	353	8	538	4.47e-105	332
comp88604_c1_seq1	Trehalase, isoform E	NP_726024.1	37.931	551	311	13	259	1878	8	538	1.06e-104	332
comp88604_c1_seq1	Trehalase, isoform E	NP_726024.1	37.931	551	311	13	259	1878	8	538	1.06e-104	332
comp88604_c1_seq1	Trehalase, isoform E	NP_726024.1	37.931	551	311	13	259	1878	8	538	1.06e-104	332
comp88604_c1_seq1	Trehalase, isoform E	NP_726024.1	37.931	551	311	13	259	1878	8	538	1.06e-104	332
comp88604_c1_seq1	Trehalase, isoform E	NP_726024.1	37.931	551	311	13	259	1878	8	538	1.06e-104	332
comp90334_c0_seq1	Trehalase, isoform E	NP_726024.1	36	550	321	12	1830	226	13	546	4.79e-100	318
comp90334_c0_seq1	Trehalase, isoform E	NP_726024.1	36	550	321	12	1830	226	13	546	4.79e-100	318
comp90334_c0_seq1	Trehalase, isoform E	NP_726024.1	36	550	321	12	1830	226	13	546	4.79e-100	318
comp90334_c0_seq1	Trehalase, isoform E	NP_726024.1	36	550	321	12	1830	226	13	546	4.79e-100	318
comp90334_c0_seq1	Trehalase, isoform E	NP_726024.1	36	550	321	12	1830	226	13	546	4.79e-100	318
comp90334_c1_seq1	Trehalase, isoform E	NP_726024.1	36.397	544	315	12	247	1833	19	546	5.06e-100	318
comp90334_c1_seq1	Trehalase, isoform E	NP_726024.1	36.397	544	315	12	247	1833	19	546	5.06e-100	318
comp90334_c1_seq1	Trehalase, isoform E	NP_726024.1	36.397	544	315	12	247	1833	19	546	5.06e-100	318
comp90334_c1_seq1	Trehalase, isoform E	NP_726024.1	36.397	544	315	12	247	1833	19	546	5.06e-100	318
comp90334_c1_seq1	Trehalase, isoform E	NP_726024.1	36.397	544	315	12	247	1833	19	546	5.06e-100	318
comp95679_c0_seq1	Trehalase, isoform E	NP_726024.1	34.031	573	320	14	2255	585	8	538	7.6e-96	311
comp95679_c0_seq1	Trehalase, isoform E	NP_726024.1	34.031	573	320	14	2255	585	8	538	7.6e-96	311
comp95679_c0_seq1	Trehalase, isoform E	NP_726024.1	34.031	573	320	14	2255	585	8	538	7.6e-96	311
comp95679_c0_seq1	Trehalase, isoform E	NP_726024.1	34.031	573	320	14	2255	585	8	538	7.6e-96	311
comp95679_c0_seq1	Trehalase, isoform E	NP_726024.1	34.031	573	320	14	2255	585	8	538	7.6e-96	311
comp95679_c0_seq3	Trehalase, isoform E	NP_726024.1	34.031	573	320	14	2255	585	8	538	2.61e-94	311
comp95679_c0_seq3	Trehalase, isoform E	NP_726024.1	34.031	573	320	14	2255	585	8	538	2.61e-94	311
comp95679_c0_seq3	Trehalase, isoform E	NP_726024.1	34.031	573	320	14	2255	585	8	538	2.61e-94	311
comp95679_c0_seq3	Trehalase, isoform E	NP_726024.1	34.031	573	320	14	2255	585	8	538	2.61e-94	311
comp95679_c0_seq3	Trehalase, isoform E	NP_726024.1	34.031	573	320	14	2255	585	8	538	2.61e-94	311
comp96001_c0_seq1	Trehalase, isoform E	NP_726024.1	34.031	573	320	14	257	1927	8	538	7.51e-96	311
comp96001_c0_seq1	Trehalase, isoform E	NP_726024.1	34.031	573	320	14	257	1927	8	538	7.51e-96	311
comp96001_c0_seq1	Trehalase, isoform E	NP_726024.1	34.031	573	320	14	257	1927	8	538	7.51e-96	311
comp96001_c0_seq1	Trehalase, isoform E	NP_726024.1	34.031	573	320	14	257	1927	8	538	7.51e-96	311
comp96001_c0_seq1	Trehalase, isoform E	NP_726024.1	34.031	573	320	14	257	1927	8	538	7.51e-96	311
comp96001_c0_seq2	Trehalase, isoform E	NP_726024.1	34.031	573	320	14	882	2552	8	538	2.45e-94	311
comp96001_c0_seq2	Trehalase, isoform E	NP_726024.1	34.031	573	320	14	882	2552	8	538	2.45e-94	311
comp96001_c0_seq2	Trehalase, isoform E	NP_726024.1	34.031	573	320	14	882	2552	8	538	2.45e-94	311
comp96001_c0_seq2	Trehalase, isoform E	NP_726024.1	34.031	573	320	14	882	2552	8	538	2.45e-94	311
comp96001_c0_seq2	Trehalase, isoform E	NP_726024.1	34.031	573	320	14	882	2552	8	538	2.45e-94	311
comp88604_c0_seq1	Trehalase, isoform C	NP_726025.1	36.887	591	325	16	2044	353	5	574	4.45e-106	335
comp88604_c0_seq1	Trehalase, isoform C	NP_726025.1	36.887	591	325	16	2044	353	5	574	4.45e-106	335
comp88604_c0_seq1	Trehalase, isoform C	NP_726025.1	36.887	591	325	16	2044	353	5	574	4.45e-106	335
comp88604_c0_seq1	Trehalase, isoform C	NP_726025.1	36.887	591	325	16	2044	353	5	574	4.45e-106	335
comp88604_c0_seq1	Trehalase, isoform C	NP_726025.1	36.887	591	325	16	2044	353	5	574	4.45e-106	335
comp88604_c1_seq1	Trehalase, isoform C	NP_726025.1	36.887	591	325	16	187	1878	5	574	1.07e-105	335
comp88604_c1_seq1	Trehalase, isoform C	NP_726025.1	36.887	591	325	16	187	1878	5	574	1.07e-105	335
comp88604_c1_seq1	Trehalase, isoform C	NP_726025.1	36.887	591	325	16	187	1878	5	574	1.07e-105	335
comp88604_c1_seq1	Trehalase, isoform C	NP_726025.1	36.887	591	325	16	187	1878	5	574	1.07e-105	335
comp88604_c1_seq1	Trehalase, isoform C	NP_726025.1	36.887	591	325	16	187	1878	5	574	1.07e-105	335
comp85602_c0_seq1	Trehalase, isoform F	NP_726026.1	38.519	540	301	11	298	1884	55	574	1.17e-105	335
comp85602_c0_seq1	Trehalase, isoform F	NP_726026.1	38.519	540	301	11	298	1884	55	574	1.17e-105	335
comp85602_c0_seq1	Trehalase, isoform F	NP_726026.1	38.519	540	301	11	298	1884	55	574	1.17e-105	335
comp85602_c0_seq1	Trehalase, isoform F	NP_726026.1	38.519	540	301	11	298	1884	55	574	1.17e-105	335
comp85602_c0_seq1	Trehalase, isoform F	NP_726026.1	38.519	540	301	11	298	1884	55	574	1.17e-105	335
comp86300_c0_seq1	Trehalase, isoform F	NP_726026.1	38.704	540	300	11	2004	418	55	574	4.95e-106	337
comp86300_c0_seq1	Trehalase, isoform F	NP_726026.1	38.704	540	300	11	2004	418	55	574	4.95e-106	337
comp86300_c0_seq1	Trehalase, isoform F	NP_726026.1	38.704	540	300	11	2004	418	55	574	4.95e-106	337
comp86300_c0_seq1	Trehalase, isoform F	NP_726026.1	38.704	540	300	11	2004	418	55	574	4.95e-106	337
comp86300_c0_seq1	Trehalase, isoform F	NP_726026.1	38.704	540	300	11	2004	418	55	574	4.95e-106	337
comp88604_c0_seq1	Trehalase, isoform F	NP_726026.1	36.887	591	325	16	2044	353	5	574	4.45e-106	335
comp88604_c0_seq1	Trehalase, isoform F	NP_726026.1	36.887	591	325	16	2044	353	5	574	4.45e-106	335
comp88604_c0_seq1	Trehalase, isoform F	NP_726026.1	36.887	591	325	16	2044	353	5	574	4.45e-106	335
comp88604_c0_seq1	Trehalase, isoform F	NP_726026.1	36.887	591	325	16	2044	353	5	574	4.45e-106	335
comp88604_c0_seq1	Trehalase, isoform F	NP_726026.1	36.887	591	325	16	2044	353	5	574	4.45e-106	335
comp88604_c1_seq1	Trehalase, isoform F	NP_726026.1	36.887	591	325	16	187	1878	5	574	1.07e-105	335
comp88604_c1_seq1	Trehalase, isoform F	NP_726026.1	36.887	591	325	16	187	1878	5	574	1.07e-105	335
comp88604_c1_seq1	Trehalase, isoform F	NP_726026.1	36.887	591	325	16	187	1878	5	574	1.07e-105	335
comp88604_c1_seq1	Trehalase, isoform F	NP_726026.1	36.887	591	325	16	187	1878	5	574	1.07e-105	335
comp88604_c1_seq1	Trehalase, isoform F	NP_726026.1	36.887	591	325	16	187	1878	5	574	1.07e-105	335
comp90334_c0_seq1	Trehalase, isoform F	NP_726026.1	36.43	549	316	13	1827	226	52	582	1.2e-99	318
comp90334_c0_seq1	Trehalase, isoform F	NP_726026.1	36.43	549	316	13	1827	226	52	582	1.2e-99	318
comp90334_c0_seq1	Trehalase, isoform F	NP_726026.1	36.43	549	316	13	1827	226	52	582	1.2e-99	318
comp90334_c0_seq1	Trehalase, isoform F	NP_726026.1	36.43	549	316	13	1827	226	52	582	1.2e-99	318
comp90334_c0_seq1	Trehalase, isoform F	NP_726026.1	36.43	549	316	13	1827	226	52	582	1.2e-99	318
comp90334_c1_seq1	Trehalase, isoform F	NP_726026.1	36.43	549	316	13	232	1833	52	582	1.44e-99	318
comp90334_c1_seq1	Trehalase, isoform F	NP_726026.1	36.43	549	316	13	232	1833	52	582	1.44e-99	318
comp90334_c1_seq1	Trehalase, isoform F	NP_726026.1	36.43	549	316	13	232	1833	52	582	1.44e-99	318
comp90334_c1_seq1	Trehalase, isoform F	NP_726026.1	36.43	549	316	13	232	1833	52	582	1.44e-99	318
comp90334_c1_seq1	Trehalase, isoform F	NP_726026.1	36.43	549	316	13	232	1833	52	582	1.44e-99	318
comp95679_c0_seq1	Trehalase, isoform F	NP_726026.1	34.266	572	320	14	2252	585	43	574	1.51e-95	311
comp95679_c0_seq1	Trehalase, isoform F	NP_726026.1	34.266	572	320	14	2252	585	43	574	1.51e-95	311
comp95679_c0_seq1	Trehalase, isoform F	NP_726026.1	34.266	572	320	14	2252	585	43	574	1.51e-95	311
comp95679_c0_seq1	Trehalase, isoform F	NP_726026.1	34.266	572	320	14	2252	585	43	574	1.51e-95	311
comp95679_c0_seq1	Trehalase, isoform F	NP_726026.1	34.266	572	320	14	2252	585	43	574	1.51e-95	311
comp95679_c0_seq3	Trehalase, isoform F	NP_726026.1	34.266	572	320	14	2252	585	43	574	1.13e-93	310
comp95679_c0_seq3	Trehalase, isoform F	NP_726026.1	34.266	572	320	14	2252	585	43	574	1.13e-93	310
comp95679_c0_seq3	Trehalase, isoform F	NP_726026.1	34.266	572	320	14	2252	585	43	574	1.13e-93	310
comp95679_c0_seq3	Trehalase, isoform F	NP_726026.1	34.266	572	320	14	2252	585	43	574	1.13e-93	310
comp95679_c0_seq3	Trehalase, isoform F	NP_726026.1	34.266	572	320	14	2252	585	43	574	1.13e-93	310
comp96001_c0_seq1	Trehalase, isoform F	NP_726026.1	34.266	572	320	14	260	1927	43	574	1.57e-95	311
comp96001_c0_seq1	Trehalase, isoform F	NP_726026.1	34.266	572	320	14	260	1927	43	574	1.57e-95	311
comp96001_c0_seq1	Trehalase, isoform F	NP_726026.1	34.266	572	320	14	260	1927	43	574	1.57e-95	311
comp96001_c0_seq1	Trehalase, isoform F	NP_726026.1	34.266	572	320	14	260	1927	43	574	1.57e-95	311
comp96001_c0_seq1	Trehalase, isoform F	NP_726026.1	34.266	572	320	14	260	1927	43	574	1.57e-95	311
comp96001_c0_seq2	Trehalase, isoform F	NP_726026.1	34.266	572	320	14	885	2552	43	574	1.07e-93	310
comp96001_c0_seq2	Trehalase, isoform F	NP_726026.1	34.266	572	320	14	885	2552	43	574	1.07e-93	310
comp96001_c0_seq2	Trehalase, isoform F	NP_726026.1	34.266	572	320	14	885	2552	43	574	1.07e-93	310
comp96001_c0_seq2	Trehalase, isoform F	NP_726026.1	34.266	572	320	14	885	2552	43	574	1.07e-93	310
comp96001_c0_seq2	Trehalase, isoform F	NP_726026.1	34.266	572	320	14	885	2552	43	574	1.07e-93	310
comp3452_c0_seq1	Hexokinase A, isoform B	NP_727350.1	43.925	107	55	2	322	2	58	159	1.97e-18	79.7
comp3452_c0_seq1	Hexokinase A, isoform B	NP_727350.1	43.925	107	55	2	322	2	58	159	1.97e-18	79.7
comp3452_c0_seq1	Hexokinase A, isoform B	NP_727350.1	43.925	107	55	2	322	2	58	159	1.97e-18	79.7
comp19464_c0_seq1	Hexokinase A, isoform B	NP_727350.1	36.036	111	69	2	1	330	163	272	6.51e-16	72.4
comp19464_c0_seq1	Hexokinase A, isoform B	NP_727350.1	36.036	111	69	2	1	330	163	272	6.51e-16	72.4
comp19464_c0_seq1	Hexokinase A, isoform B	NP_727350.1	36.036	111	69	2	1	330	163	272	6.51e-16	72.4
comp37687_c0_seq1	Hexokinase A, isoform B	NP_727350.1	43.066	137	75	3	412	5	152	286	1.48e-25	100
comp37687_c0_seq1	Hexokinase A, isoform B	NP_727350.1	43.066	137	75	3	412	5	152	286	1.48e-25	100
comp37687_c0_seq1	Hexokinase A, isoform B	NP_727350.1	43.066	137	75	3	412	5	152	286	1.48e-25	100
comp49214_c0_seq1	Hexokinase A, isoform B	NP_727350.1	35.811	148	87	4	78	512	8	150	4.89e-17	77.8
comp49214_c0_seq1	Hexokinase A, isoform B	NP_727350.1	35.811	148	87	4	78	512	8	150	4.89e-17	77.8
comp49214_c0_seq1	Hexokinase A, isoform B	NP_727350.1	35.811	148	87	4	78	512	8	150	4.89e-17	77.8
comp49214_c0_seq2	Hexokinase A, isoform B	NP_727350.1	36.029	136	79	4	78	476	8	138	1.39e-14	70.5
comp49214_c0_seq2	Hexokinase A, isoform B	NP_727350.1	36.029	136	79	4	78	476	8	138	1.39e-14	70.5
comp49214_c0_seq2	Hexokinase A, isoform B	NP_727350.1	36.029	136	79	4	78	476	8	138	1.39e-14	70.5
comp73179_c0_seq1	Hexokinase A, isoform B	NP_727350.1	33.853	449	276	10	120	1439	2	438	2e-66	221
comp73179_c0_seq1	Hexokinase A, isoform B	NP_727350.1	33.853	449	276	10	120	1439	2	438	2e-66	221
comp73179_c0_seq1	Hexokinase A, isoform B	NP_727350.1	33.853	449	276	10	120	1439	2	438	2e-66	221
comp84042_c0_seq1	Hexokinase A, isoform B	NP_727350.1	53.953	430	196	2	1947	661	2	430	8.73e-152	454
comp84042_c0_seq1	Hexokinase A, isoform B	NP_727350.1	53.953	430	196	2	1947	661	2	430	8.73e-152	454
comp84042_c0_seq1	Hexokinase A, isoform B	NP_727350.1	53.953	430	196	2	1947	661	2	430	8.73e-152	454
comp84042_c1_seq1	Hexokinase A, isoform B	NP_727350.1	53.953	430	196	2	701	1987	2	430	8.27e-152	454
comp84042_c1_seq1	Hexokinase A, isoform B	NP_727350.1	53.953	430	196	2	701	1987	2	430	8.27e-152	454
comp84042_c1_seq1	Hexokinase A, isoform B	NP_727350.1	53.953	430	196	2	701	1987	2	430	8.27e-152	454
comp86514_c0_seq1	Hexokinase A, isoform B	NP_727350.1	35.39	308	182	5	1389	490	2	300	1.49e-55	189
comp86514_c0_seq1	Hexokinase A, isoform B	NP_727350.1	34.074	135	85	4	472	71	307	438	1.49e-55	47
comp86514_c0_seq1	Hexokinase A, isoform B	NP_727350.1	35.39	308	182	5	1389	490	2	300	1.49e-55	189
comp86514_c0_seq1	Hexokinase A, isoform B	NP_727350.1	34.074	135	85	4	472	71	307	438	1.49e-55	47
comp86514_c0_seq1	Hexokinase A, isoform B	NP_727350.1	35.39	308	182	5	1389	490	2	300	1.49e-55	189
comp86514_c0_seq1	Hexokinase A, isoform B	NP_727350.1	34.074	135	85	4	472	71	307	438	1.49e-55	47
comp86514_c0_seq1	Hexokinase A, isoform B	NP_727350.1	35.39	308	182	5	1389	490	2	300	1.49e-55	189
comp86514_c0_seq1	Hexokinase A, isoform B	NP_727350.1	34.074	135	85	4	472	71	307	438	1.49e-55	47
comp86514_c0_seq1	Hexokinase A, isoform B	NP_727350.1	35.39	308	182	5	1389	490	2	300	1.49e-55	189
comp86514_c0_seq1	Hexokinase A, isoform B	NP_727350.1	34.074	135	85	4	472	71	307	438	1.49e-55	47
comp86514_c0_seq1	Hexokinase A, isoform B	NP_727350.1	35.39	308	182	5	1389	490	2	300	1.49e-55	189
comp86514_c0_seq1	Hexokinase A, isoform B	NP_727350.1	34.074	135	85	4	472	71	307	438	1.49e-55	47
comp129888_c0_seq1	Hexokinase A, isoform B	NP_727350.1	45.098	51	24	2	152	3	46	93	2.83e-06	43.1
comp129888_c0_seq1	Hexokinase A, isoform B	NP_727350.1	45.098	51	24	2	152	3	46	93	2.83e-06	43.1
comp129888_c0_seq1	Hexokinase A, isoform B	NP_727350.1	45.098	51	24	2	152	3	46	93	2.83e-06	43.1
comp132315_c0_seq1	Hexokinase A, isoform B	NP_727350.1	33.981	103	63	3	12	311	243	343	9.86e-07	45.8
comp132315_c0_seq1	Hexokinase A, isoform B	NP_727350.1	33.981	103	63	3	12	311	243	343	9.86e-07	45.8
comp132315_c0_seq1	Hexokinase A, isoform B	NP_727350.1	33.981	103	63	3	12	311	243	343	9.86e-07	45.8
comp136077_c0_seq1	Hexokinase A, isoform B	NP_727350.1	40	180	104	4	3	536	149	326	1.57e-32	121
comp136077_c0_seq1	Hexokinase A, isoform B	NP_727350.1	40	180	104	4	3	536	149	326	1.57e-32	121
comp136077_c0_seq1	Hexokinase A, isoform B	NP_727350.1	40	180	104	4	3	536	149	326	1.57e-32	121
comp143333_c0_seq1	Hexokinase A, isoform B	NP_727350.1	36.923	65	38	2	186	1	8	72	0.000229	38.9
comp143333_c0_seq1	Hexokinase A, isoform B	NP_727350.1	36.923	65	38	2	186	1	8	72	0.000229	38.9
comp143333_c0_seq1	Hexokinase A, isoform B	NP_727350.1	36.923	65	38	2	186	1	8	72	0.000229	38.9
comp169681_c0_seq1	Hexokinase A, isoform B	NP_727350.1	43.023	86	48	1	3	260	62	146	3.02e-13	63.9
comp169681_c0_seq1	Hexokinase A, isoform B	NP_727350.1	43.023	86	48	1	3	260	62	146	3.02e-13	63.9
comp169681_c0_seq1	Hexokinase A, isoform B	NP_727350.1	43.023	86	48	1	3	260	62	146	3.02e-13	63.9
comp171776_c0_seq1	Hexokinase A, isoform B	NP_727350.1	36.275	102	64	1	319	14	38	138	7.63e-13	63.5
comp171776_c0_seq1	Hexokinase A, isoform B	NP_727350.1	36.275	102	64	1	319	14	38	138	7.63e-13	63.5
comp171776_c0_seq1	Hexokinase A, isoform B	NP_727350.1	36.275	102	64	1	319	14	38	138	7.63e-13	63.5
comp176170_c0_seq1	Hexokinase A, isoform B	NP_727350.1	42.254	71	31	1	217	5	266	326	2.25e-12	60.5
comp176170_c0_seq1	Hexokinase A, isoform B	NP_727350.1	42.254	71	31	1	217	5	266	326	2.25e-12	60.5
comp176170_c0_seq1	Hexokinase A, isoform B	NP_727350.1	42.254	71	31	1	217	5	266	326	2.25e-12	60.5
comp187021_c0_seq1	Hexokinase A, isoform B	NP_727350.1	54.795	73	31	1	221	3	68	138	6.81e-21	84.7
comp187021_c0_seq1	Hexokinase A, isoform B	NP_727350.1	54.795	73	31	1	221	3	68	138	6.81e-21	84.7
comp187021_c0_seq1	Hexokinase A, isoform B	NP_727350.1	54.795	73	31	1	221	3	68	138	6.81e-21	84.7
comp3806_c0_seq1	UDP-Glucose pyrophosphorylase, isoform C	NP_729469.2	42	100	52	2	287	3	242	340	3.77e-18	78.2
comp3806_c0_seq1	UDP-Glucose pyrophosphorylase, isoform C	NP_729469.2	42	100	52	2	287	3	242	340	3.77e-18	78.2
comp3806_c0_seq1	UDP-Glucose pyrophosphorylase, isoform C	NP_729469.2	42	100	52	2	287	3	242	340	3.77e-18	78.2
comp3806_c0_seq1	UDP-Glucose pyrophosphorylase, isoform C	NP_729469.2	42	100	52	2	287	3	242	340	3.77e-18	78.2
comp3879_c0_seq1	UDP-Glucose pyrophosphorylase, isoform C	NP_729469.2	37.5	128	73	4	619	245	360	483	1.1e-14	72.8
comp3879_c0_seq1	UDP-Glucose pyrophosphorylase, isoform C	NP_729469.2	37.5	128	73	4	619	245	360	483	1.1e-14	72.8
comp3879_c0_seq1	UDP-Glucose pyrophosphorylase, isoform C	NP_729469.2	37.5	128	73	4	619	245	360	483	1.1e-14	72.8
comp3879_c0_seq1	UDP-Glucose pyrophosphorylase, isoform C	NP_729469.2	37.5	128	73	4	619	245	360	483	1.1e-14	72.8
comp6778_c0_seq1	UDP-Glucose pyrophosphorylase, isoform C	NP_729469.2	44.828	87	43	1	5	250	215	301	3.99e-19	80.9
comp6778_c0_seq1	UDP-Glucose pyrophosphorylase, isoform C	NP_729469.2	44.828	87	43	1	5	250	215	301	3.99e-19	80.9
comp6778_c0_seq1	UDP-Glucose pyrophosphorylase, isoform C	NP_729469.2	44.828	87	43	1	5	250	215	301	3.99e-19	80.9
comp6778_c0_seq1	UDP-Glucose pyrophosphorylase, isoform C	NP_729469.2	44.828	87	43	1	5	250	215	301	3.99e-19	80.9
comp31578_c0_seq1	UDP-Glucose pyrophosphorylase, isoform C	NP_729469.2	27.673	159	100	5	292	750	111	260	5.64e-06	49.3
comp31578_c0_seq1	UDP-Glucose pyrophosphorylase, isoform C	NP_729469.2	27.673	159	100	5	292	750	111	260	5.64e-06	49.3
comp31578_c0_seq1	UDP-Glucose pyrophosphorylase, isoform C	NP_729469.2	27.673	159	100	5	292	750	111	260	5.64e-06	49.3
comp31578_c0_seq1	UDP-Glucose pyrophosphorylase, isoform C	NP_729469.2	27.673	159	100	5	292	750	111	260	5.64e-06	49.3
comp34990_c0_seq1	UDP-Glucose pyrophosphorylase, isoform C	NP_729469.2	27.673	159	100	5	1132	674	111	260	6.51e-06	49.3
comp34990_c0_seq1	UDP-Glucose pyrophosphorylase, isoform C	NP_729469.2	27.673	159	100	5	1132	674	111	260	6.51e-06	49.3
comp34990_c0_seq1	UDP-Glucose pyrophosphorylase, isoform C	NP_729469.2	27.673	159	100	5	1132	674	111	260	6.51e-06	49.3
comp34990_c0_seq1	UDP-Glucose pyrophosphorylase, isoform C	NP_729469.2	27.673	159	100	5	1132	674	111	260	6.51e-06	49.3
comp86246_c0_seq1	UDP-Glucose pyrophosphorylase, isoform C	NP_729469.2	62.45	498	183	3	302	1789	18	513	0	643
comp86246_c0_seq1	UDP-Glucose pyrophosphorylase, isoform C	NP_729469.2	62.45	498	183	3	302	1789	18	513	0	643
comp86246_c0_seq1	UDP-Glucose pyrophosphorylase, isoform C	NP_729469.2	62.45	498	183	3	302	1789	18	513	0	643
comp86246_c0_seq1	UDP-Glucose pyrophosphorylase, isoform C	NP_729469.2	62.45	498	183	3	302	1789	18	513	0	643
comp86246_c0_seq2	UDP-Glucose pyrophosphorylase, isoform C	NP_729469.2	62.753	494	180	3	420	1895	22	513	0	644
comp86246_c0_seq2	UDP-Glucose pyrophosphorylase, isoform C	NP_729469.2	62.753	494	180	3	420	1895	22	513	0	644
comp86246_c0_seq2	UDP-Glucose pyrophosphorylase, isoform C	NP_729469.2	62.753	494	180	3	420	1895	22	513	0	644
comp86246_c0_seq2	UDP-Glucose pyrophosphorylase, isoform C	NP_729469.2	62.753	494	180	3	420	1895	22	513	0	644
comp86246_c0_seq3	UDP-Glucose pyrophosphorylase, isoform C	NP_729469.2	62.45	498	183	3	302	1789	18	513	0	644
comp86246_c0_seq3	UDP-Glucose pyrophosphorylase, isoform C	NP_729469.2	62.45	498	183	3	302	1789	18	513	0	644
comp86246_c0_seq3	UDP-Glucose pyrophosphorylase, isoform C	NP_729469.2	62.45	498	183	3	302	1789	18	513	0	644
comp86246_c0_seq3	UDP-Glucose pyrophosphorylase, isoform C	NP_729469.2	62.45	498	183	3	302	1789	18	513	0	644
comp86246_c0_seq4	UDP-Glucose pyrophosphorylase, isoform C	NP_729469.2	62.45	498	183	3	408	1895	18	513	0	644
comp86246_c0_seq4	UDP-Glucose pyrophosphorylase, isoform C	NP_729469.2	62.45	498	183	3	408	1895	18	513	0	644
comp86246_c0_seq4	UDP-Glucose pyrophosphorylase, isoform C	NP_729469.2	62.45	498	183	3	408	1895	18	513	0	644
comp86246_c0_seq4	UDP-Glucose pyrophosphorylase, isoform C	NP_729469.2	62.45	498	183	3	408	1895	18	513	0	644
comp86763_c0_seq1	UDP-Glucose pyrophosphorylase, isoform C	NP_729469.2	62.753	494	180	3	1840	365	22	513	0	644
comp86763_c0_seq1	UDP-Glucose pyrophosphorylase, isoform C	NP_729469.2	62.753	494	180	3	1840	365	22	513	0	644
comp86763_c0_seq1	UDP-Glucose pyrophosphorylase, isoform C	NP_729469.2	62.753	494	180	3	1840	365	22	513	0	644
comp86763_c0_seq1	UDP-Glucose pyrophosphorylase, isoform C	NP_729469.2	62.753	494	180	3	1840	365	22	513	0	644
comp86763_c0_seq2	UDP-Glucose pyrophosphorylase, isoform C	NP_729469.2	62.45	498	183	3	1833	346	18	513	0	643
comp86763_c0_seq2	UDP-Glucose pyrophosphorylase, isoform C	NP_729469.2	62.45	498	183	3	1833	346	18	513	0	643
comp86763_c0_seq2	UDP-Glucose pyrophosphorylase, isoform C	NP_729469.2	62.45	498	183	3	1833	346	18	513	0	643
comp86763_c0_seq2	UDP-Glucose pyrophosphorylase, isoform C	NP_729469.2	62.45	498	183	3	1833	346	18	513	0	643
comp86763_c0_seq3	UDP-Glucose pyrophosphorylase, isoform C	NP_729469.2	62.45	498	183	3	1833	346	18	513	0	644
comp86763_c0_seq3	UDP-Glucose pyrophosphorylase, isoform C	NP_729469.2	62.45	498	183	3	1833	346	18	513	0	644
comp86763_c0_seq3	UDP-Glucose pyrophosphorylase, isoform C	NP_729469.2	62.45	498	183	3	1833	346	18	513	0	644
comp86763_c0_seq3	UDP-Glucose pyrophosphorylase, isoform C	NP_729469.2	62.45	498	183	3	1833	346	18	513	0	644
comp86763_c0_seq4	UDP-Glucose pyrophosphorylase, isoform C	NP_729469.2	62.45	498	183	3	1852	365	18	513	0	644
comp86763_c0_seq4	UDP-Glucose pyrophosphorylase, isoform C	NP_729469.2	62.45	498	183	3	1852	365	18	513	0	644
comp86763_c0_seq4	UDP-Glucose pyrophosphorylase, isoform C	NP_729469.2	62.45	498	183	3	1852	365	18	513	0	644
comp86763_c0_seq4	UDP-Glucose pyrophosphorylase, isoform C	NP_729469.2	62.45	498	183	3	1852	365	18	513	0	644
comp100575_c0_seq1	UDP-Glucose pyrophosphorylase, isoform C	NP_729469.2	38.213	403	227	10	252	1433	108	497	2.95e-77	251
comp100575_c0_seq1	UDP-Glucose pyrophosphorylase, isoform C	NP_729469.2	38.213	403	227	10	252	1433	108	497	2.95e-77	251
comp100575_c0_seq1	UDP-Glucose pyrophosphorylase, isoform C	NP_729469.2	38.213	403	227	10	252	1433	108	497	2.95e-77	251
comp100575_c0_seq1	UDP-Glucose pyrophosphorylase, isoform C	NP_729469.2	38.213	403	227	10	252	1433	108	497	2.95e-77	251
comp100677_c0_seq1	UDP-Glucose pyrophosphorylase, isoform C	NP_729469.2	38.213	403	227	10	1238	57	108	497	1.42e-77	252
comp100677_c0_seq1	UDP-Glucose pyrophosphorylase, isoform C	NP_729469.2	38.213	403	227	10	1238	57	108	497	1.42e-77	252
comp100677_c0_seq1	UDP-Glucose pyrophosphorylase, isoform C	NP_729469.2	38.213	403	227	10	1238	57	108	497	1.42e-77	252
comp100677_c0_seq1	UDP-Glucose pyrophosphorylase, isoform C	NP_729469.2	38.213	403	227	10	1238	57	108	497	1.42e-77	252
comp126189_c0_seq1	UDP-Glucose pyrophosphorylase, isoform C	NP_729469.2	41.667	84	44	1	12	248	85	168	2.82e-15	69.3
comp126189_c0_seq1	UDP-Glucose pyrophosphorylase, isoform C	NP_729469.2	41.667	84	44	1	12	248	85	168	2.82e-15	69.3
comp126189_c0_seq1	UDP-Glucose pyrophosphorylase, isoform C	NP_729469.2	41.667	84	44	1	12	248	85	168	2.82e-15	69.3
comp126189_c0_seq1	UDP-Glucose pyrophosphorylase, isoform C	NP_729469.2	41.667	84	44	1	12	248	85	168	2.82e-15	69.3
comp135635_c0_seq1	UDP-Glucose pyrophosphorylase, isoform C	NP_729469.2	60	85	29	2	7	246	219	303	1.37e-28	106
comp135635_c0_seq1	UDP-Glucose pyrophosphorylase, isoform C	NP_729469.2	60	85	29	2	7	246	219	303	1.37e-28	106
comp135635_c0_seq1	UDP-Glucose pyrophosphorylase, isoform C	NP_729469.2	60	85	29	2	7	246	219	303	1.37e-28	106
comp135635_c0_seq1	UDP-Glucose pyrophosphorylase, isoform C	NP_729469.2	60	85	29	2	7	246	219	303	1.37e-28	106
comp144891_c0_seq1	UDP-Glucose pyrophosphorylase, isoform C	NP_729469.2	37.705	122	69	3	3	368	312	426	2.73e-19	82.8
comp144891_c0_seq1	UDP-Glucose pyrophosphorylase, isoform C	NP_729469.2	37.705	122	69	3	3	368	312	426	2.73e-19	82.8
comp144891_c0_seq1	UDP-Glucose pyrophosphorylase, isoform C	NP_729469.2	37.705	122	69	3	3	368	312	426	2.73e-19	82.8
comp144891_c0_seq1	UDP-Glucose pyrophosphorylase, isoform C	NP_729469.2	37.705	122	69	3	3	368	312	426	2.73e-19	82.8
comp165096_c0_seq1	UDP-Glucose pyrophosphorylase, isoform C	NP_729469.2	44.286	70	35	1	212	3	356	421	1.45e-12	61.2
comp165096_c0_seq1	UDP-Glucose pyrophosphorylase, isoform C	NP_729469.2	44.286	70	35	1	212	3	356	421	1.45e-12	61.2
comp165096_c0_seq1	UDP-Glucose pyrophosphorylase, isoform C	NP_729469.2	44.286	70	35	1	212	3	356	421	1.45e-12	61.2
comp165096_c0_seq1	UDP-Glucose pyrophosphorylase, isoform C	NP_729469.2	44.286	70	35	1	212	3	356	421	1.45e-12	61.2
comp173079_c0_seq1	UDP-Glucose pyrophosphorylase, isoform C	NP_729469.2	45.455	99	48	3	14	298	61	157	1.81e-24	96.3
comp173079_c0_seq1	UDP-Glucose pyrophosphorylase, isoform C	NP_729469.2	45.455	99	48	3	14	298	61	157	1.81e-24	96.3
comp173079_c0_seq1	UDP-Glucose pyrophosphorylase, isoform C	NP_729469.2	45.455	99	48	3	14	298	61	157	1.81e-24	96.3
comp173079_c0_seq1	UDP-Glucose pyrophosphorylase, isoform C	NP_729469.2	45.455	99	48	3	14	298	61	157	1.81e-24	96.3
comp184872_c0_seq1	UDP-Glucose pyrophosphorylase, isoform C	NP_729469.2	57.576	66	28	0	203	6	358	423	1.28e-20	83.6
comp184872_c0_seq1	UDP-Glucose pyrophosphorylase, isoform C	NP_729469.2	57.576	66	28	0	203	6	358	423	1.28e-20	83.6
comp184872_c0_seq1	UDP-Glucose pyrophosphorylase, isoform C	NP_729469.2	57.576	66	28	0	203	6	358	423	1.28e-20	83.6

## Sheet: Recip_Back_Dupli_Delete
qseid	gene name	sseqid	pident	length	mismatch	gapopen	qstart	qend	sstart	send	evalue	bitscore
comp84042_c0_seq1	Hexokinase A, isoform A	NP_524848.1	53.953	430	196	2	1947	661	95	523	4.9e-151	456
comp84042_c1_seq1	Hexokinase A, isoform A	NP_524848.1	53.953	430	196	2	701	1987	95	523	4.64e-151	456
comp73179_c0_seq1	Hexokinase A, isoform A	NP_524848.1	33.853	449	276	10	120	1439	95	531	1.61e-65	221
comp86514_c0_seq1	Hexokinase A, isoform A	NP_524848.1	35.39	308	182	5	1389	490	95	393	1.68e-55	189
comp136077_c0_seq1	Hexokinase A, isoform A	NP_524848.1	40	180	104	4	3	536	242	419	3.46e-32	121
comp37687_c0_seq1	Hexokinase A, isoform A	NP_524848.1	43.066	137	75	3	412	5	245	379	2.19e-25	100
comp187021_c0_seq1	Hexokinase A, isoform A	NP_524848.1	54.795	73	31	1	221	3	161	231	3.25e-21	85.9
comp3452_c0_seq1	Hexokinase A, isoform A	NP_524848.1	43.925	107	55	2	322	2	151	252	2.47e-18	79.3
comp49214_c0_seq1	Hexokinase A, isoform A	NP_524848.1	35.811	148	87	4	78	512	101	243	6.68e-17	77.8
comp19464_c0_seq1	Hexokinase A, isoform A	NP_524848.1	36.036	111	69	2	1	330	256	365	6.31e-16	72.4
comp49214_c0_seq2	Hexokinase A, isoform A	NP_524848.1	36.029	136	79	4	78	476	101	231	1.87e-14	70.1
comp169681_c0_seq1	Hexokinase A, isoform A	NP_524848.1	43.023	86	48	1	3	260	155	239	3.08e-13	63.9
comp171776_c0_seq1	Hexokinase A, isoform A	NP_524848.1	36.275	102	64	1	319	14	131	231	7.83e-13	63.5
comp176170_c0_seq1	Hexokinase A, isoform A	NP_524848.1	42.254	71	31	1	217	5	359	419	2.28e-12	60.5
comp86514_c0_seq1	Hexokinase A, isoform A	NP_524848.1	34.074	135	85	4	472	71	400	531	1.68e-55	47
comp132315_c0_seq1	Hexokinase A, isoform A	NP_524848.1	33.981	103	63	3	12	311	336	436	1.32e-06	45.4
comp129888_c0_seq1	Hexokinase A, isoform A	NP_524848.1	45.098	51	24	2	152	3	139	186	2.83e-06	43.1
comp143333_c0_seq1	Hexokinase A, isoform A	NP_524848.1	36.923	65	38	2	186	1	101	165	0.000232	38.9
comp84042_c0_seq1	Hexokinase A, isoform B	NP_727350.1	53.953	430	196	2	1947	661	2	430	8.73e-152	454
comp84042_c1_seq1	Hexokinase A, isoform B	NP_727350.1	53.953	430	196	2	701	1987	2	430	8.27e-152	454
comp73179_c0_seq1	Hexokinase A, isoform B	NP_727350.1	33.853	449	276	10	120	1439	2	438	2e-66	221
comp86514_c0_seq1	Hexokinase A, isoform B	NP_727350.1	35.39	308	182	5	1389	490	2	300	1.49e-55	189
comp136077_c0_seq1	Hexokinase A, isoform B	NP_727350.1	40	180	104	4	3	536	149	326	1.57e-32	121
comp37687_c0_seq1	Hexokinase A, isoform B	NP_727350.1	43.066	137	75	3	412	5	152	286	1.48e-25	100
comp187021_c0_seq1	Hexokinase A, isoform B	NP_727350.1	54.795	73	31	1	221	3	68	138	6.81e-21	84.7
comp3452_c0_seq1	Hexokinase A, isoform B	NP_727350.1	43.925	107	55	2	322	2	58	159	1.97e-18	79.7
comp49214_c0_seq1	Hexokinase A, isoform B	NP_727350.1	35.811	148	87	4	78	512	8	150	4.89e-17	77.8
comp19464_c0_seq1	Hexokinase A, isoform B	NP_727350.1	36.036	111	69	2	1	330	163	272	6.51e-16	72.4
comp49214_c0_seq2	Hexokinase A, isoform B	NP_727350.1	36.029	136	79	4	78	476	8	138	1.39e-14	70.5
comp169681_c0_seq1	Hexokinase A, isoform B	NP_727350.1	43.023	86	48	1	3	260	62	146	3.02e-13	63.9
comp171776_c0_seq1	Hexokinase A, isoform B	NP_727350.1	36.275	102	64	1	319	14	38	138	7.63e-13	63.5
comp176170_c0_seq1	Hexokinase A, isoform B	NP_727350.1	42.254	71	31	1	217	5	266	326	2.25e-12	60.5
comp86514_c0_seq1	Hexokinase A, isoform B	NP_727350.1	34.074	135	85	4	472	71	307	438	1.49e-55	47
comp132315_c0_seq1	Hexokinase A, isoform B	NP_727350.1	33.981	103	63	3	12	311	243	343	9.86e-07	45.8
comp129888_c0_seq1	Hexokinase A, isoform B	NP_727350.1	45.098	51	24	2	152	3	46	93	2.83e-06	43.1
comp143333_c0_seq1	Hexokinase A, isoform B	NP_727350.1	36.923	65	38	2	186	1	8	72	0.000229	38.9
comp84042_c0_seq1	Hexokinase A, isoform C	NP_001259384.1	53.953	430	196	2	1947	661	2	430	8.73e-152	454
comp84042_c1_seq1	Hexokinase A, isoform C	NP_001259384.1	53.953	430	196	2	701	1987	2	430	8.27e-152	454
comp73179_c0_seq1	Hexokinase A, isoform C	NP_001259384.1	33.853	449	276	10	120	1439	2	438	2e-66	221
comp86514_c0_seq1	Hexokinase A, isoform C	NP_001259384.1	35.39	308	182	5	1389	490	2	300	1.49e-55	189
comp136077_c0_seq1	Hexokinase A, isoform C	NP_001259384.1	40	180	104	4	3	536	149	326	1.57e-32	121
comp37687_c0_seq1	Hexokinase A, isoform C	NP_001259384.1	43.066	137	75	3	412	5	152	286	1.48e-25	100
comp187021_c0_seq1	Hexokinase A, isoform C	NP_001259384.1	54.795	73	31	1	221	3	68	138	6.81e-21	84.7
comp3452_c0_seq1	Hexokinase A, isoform C	NP_001259384.1	43.925	107	55	2	322	2	58	159	1.97e-18	79.7
comp49214_c0_seq1	Hexokinase A, isoform C	NP_001259384.1	35.811	148	87	4	78	512	8	150	4.89e-17	77.8
comp19464_c0_seq1	Hexokinase A, isoform C	NP_001259384.1	36.036	111	69	2	1	330	163	272	6.51e-16	72.4
comp49214_c0_seq2	Hexokinase A, isoform C	NP_001259384.1	36.029	136	79	4	78	476	8	138	1.39e-14	70.5
comp169681_c0_seq1	Hexokinase A, isoform C	NP_001259384.1	43.023	86	48	1	3	260	62	146	3.02e-13	63.9
comp171776_c0_seq1	Hexokinase A, isoform C	NP_001259384.1	36.275	102	64	1	319	14	38	138	7.63e-13	63.5
comp176170_c0_seq1	Hexokinase A, isoform C	NP_001259384.1	42.254	71	31	1	217	5	266	326	2.25e-12	60.5
comp86514_c0_seq1	Hexokinase A, isoform C	NP_001259384.1	34.074	135	85	4	472	71	307	438	1.49e-55	47
comp132315_c0_seq1	Hexokinase A, isoform C	NP_001259384.1	33.981	103	63	3	12	311	243	343	9.86e-07	45.8
comp129888_c0_seq1	Hexokinase A, isoform C	NP_001259384.1	45.098	51	24	2	152	3	46	93	2.83e-06	43.1
comp143333_c0_seq1	Hexokinase A, isoform C	NP_001259384.1	36.923	65	38	2	186	1	8	72	0.000229	38.9
comp84042_c0_seq1	Hexokinase C	NP_524674.1	47.955	440	221	4	1956	661	3	442	2.01e-137	417
comp84042_c1_seq1	Hexokinase C	NP_524674.1	47.955	440	221	4	692	1987	3	442	1.91e-137	417
comp73179_c0_seq1	Hexokinase C	NP_524674.1	33.778	450	283	7	120	1439	6	450	1.67e-64	216
comp86514_c0_seq1	Hexokinase C	NP_524674.1	37.5	288	172	5	1389	538	6	289	3.99e-54	168
comp136077_c0_seq1	Hexokinase C	NP_524674.1	36.898	187	109	4	3	539	153	338	1.66e-23	96.7
comp37687_c0_seq1	Hexokinase C	NP_524674.1	40	135	79	2	412	11	156	289	2.28e-19	83.2
comp3452_c0_seq1	Hexokinase C	NP_524674.1	46.296	108	49	3	322	5	62	162	1.43e-18	80.1
comp187021_c0_seq1	Hexokinase C	NP_524674.1	47.945	73	36	1	221	3	72	142	1.38e-18	78.2
comp49214_c0_seq1	Hexokinase C	NP_524674.1	40.336	119	62	3	162	512	43	154	3.9e-16	75.5
comp49214_c0_seq2	Hexokinase C	NP_524674.1	40.187	107	55	3	162	476	43	142	1.2e-12	65.1
comp19464_c0_seq1	Hexokinase C	NP_524674.1	34.862	109	70	1	7	330	169	277	2.5e-13	65.1
comp86514_c0_seq1	Hexokinase C	NP_524674.1	30.159	126	87	1	448	71	326	450	3.99e-54	63.5
comp171776_c0_seq1	Hexokinase C	NP_524674.1	36.538	104	61	2	319	14	42	142	2.14e-10	56.6
comp169681_c0_seq1	Hexokinase C	NP_524674.1	41.573	89	47	2	3	263	66	151	7.74e-10	53.9
comp129888_c0_seq1	Hexokinase C	NP_524674.1	46.552	58	27	2	173	3	43	97	5.51e-09	50.8
comp90923_c0_seq1	PGM1	NP_524675.1	60.177	565	219	4	2938	1244	2	560	0	689
comp91603_c0_seq1	PGM1	NP_524675.1	60.177	565	219	4	215	1909	2	560	0	689
comp88653_c0_seq2	PGM1	NP_524675.1	46.488	598	255	15	1783	50	8	560	1.51e-167	489
comp88742_c0_seq1	PGM1	NP_524675.1	49.345	458	187	12	35	1375	8	431	2.08e-133	400
comp88653_c0_seq1	PGM1	NP_524675.1	43.348	466	208	12	1393	50	133	560	2.41e-112	343
comp125273_c0_seq1	PGM1	NP_524675.1	51.154	260	106	5	6	761	314	560	1.71e-87	271
comp137585_c0_seq1	PGM1	NP_524675.1	44.444	189	78	5	2	541	311	481	8.45e-48	163
comp147889_c0_seq1	PGM1	NP_524675.1	40.314	191	87	4	546	1	380	552	5.84e-42	148
comp132750_c0_seq1	PGM1	NP_524675.1	46.377	138	56	3	396	4	348	474	8.88e-39	137
comp120984_c0_seq1	PGM1	NP_524675.1	60.215	93	35	1	306	28	470	560	5.06e-32	117
comp129600_c0_seq1	PGM1	NP_524675.1	42.958	142	73	2	7	408	102	243	2.98e-29	111
comp27399_c0_seq1	PGM1	NP_524675.1	47.17	106	51	2	318	1	75	175	2.2e-26	102
comp10733_c0_seq1	PGM1	NP_524675.1	58.75	80	31	2	239	3	284	362	3.6e-25	98.2
comp88742_c0_seq1	PGM1	NP_524675.1	46.789	109	46	2	1449	1766	461	560	2.08e-133	95.9
comp175384_c0_seq1	PGM1	NP_524675.1	68.571	70	20	1	210	1	474	541	1.34e-24	95.1
comp151830_c0_seq1	PGM1	NP_524675.1	52.273	88	38	1	254	3	181	268	3.82e-24	94.7
comp171852_c0_seq1	PGM1	NP_524675.1	59.42	69	25	1	208	2	16	81	8.82e-20	81.6
comp67137_c0_seq1	TPP	NP_001137806.1	26.068	234	156	6	764	81	47	269	5.31e-08	53.1
comp145573_c0_seq1	TPP	NP_001260191.1	26.582	158	99	5	112	552	30	181	1.22e-07	51.6
comp169665_c0_seq1	TPP	NP_001137806.1	43.333	60	33	1	136	315	28	86	7.89e-07	46.2
comp77481_c0_seq4	TPP?	NP_610109.1	30.818	159	87	6	243	719	22	157	6.2e-11	62
comp67137_c0_seq1	TPP?	NP_001285709.1	26.068	234	156	6	764	81	47	269	5.31e-08	53.1
comp67137_c0_seq1	TPP?	NP_609113.1	26.068	234	156	6	764	81	47	269	5.31e-08	53.1
comp67137_c0_seq1	TPP?	NP_723273.1	26.068	234	156	6	764	81	47	269	5.31e-08	53.1
comp67137_c0_seq1	TPP?	NP_001188709.1	26.068	234	156	6	764	81	70	292	7.6e-08	52.8
comp145573_c0_seq1	TPP?	NP_609114.1	26.582	158	99	5	112	552	30	181	1.22e-07	51.6
comp145573_c0_seq1	TPP?	NP_001285709.1	24.39	164	115	5	121	609	32	187	6.12e-07	49.7
comp145573_c0_seq1	TPP?	NP_609113.1	24.39	164	115	5	121	609	32	187	6.12e-07	49.7
comp145573_c0_seq1	TPP?	NP_723273.1	24.39	164	115	5	121	609	32	187	6.12e-07	49.7
comp169665_c0_seq1	TPP?	NP_001188709.1	42.623	61	34	1	136	318	51	110	7.64e-07	46.6
comp169665_c0_seq1	TPP?	NP_001285709.1	43.333	60	33	1	136	315	28	86	7.89e-07	46.2
comp169665_c0_seq1	TPP?	NP_609113.1	43.333	60	33	1	136	315	28	86	7.89e-07	46.2
comp169665_c0_seq1	TPP?	NP_723273.1	43.333	60	33	1	136	315	28	86	7.89e-07	46.2
comp119539_c0_seq1	TPS1	NP_608827.1	50.769	130	63	1	389	3	318	447	2.4e-37	134
comp161562_c0_seq1	TPS1	NP_608827.1	46.316	95	50	1	5	286	374	468	3.91e-20	84
comp140955_c0_seq1	TPS1	NP_608827.1	52.703	74	34	1	3	221	377	450	4.8e-18	77
comp182693_c0_seq1	TPS1	NP_608827.1	37.864	103	49	3	271	8	116	218	2.02e-17	75.9
comp144186_c0_seq1	TPS1	NP_608827.1	40	75	41	1	2	214	178	252	1.18e-11	58.5
comp139320_c0_seq1	TPS1	NP_608827.1	41.791	67	32	1	1	180	213	279	8.71e-09	50.4
comp180927_c0_seq1	TPS1	NP_608827.1	39.623	53	30	1	240	88	17	69	5.7e-06	43.1
comp86300_c0_seq1	Trehalase, isoform A	NP_726023.1	38.462	546	305	11	2022	418	13	538	5.92e-107	338
comp85602_c0_seq1	Trehalase, isoform A	NP_726023.1	38.278	546	306	11	280	1884	13	538	1.77e-106	337
comp88604_c0_seq1	Trehalase, isoform A	NP_726023.1	37.931	551	311	13	1972	353	8	538	4.47e-105	332
comp88604_c1_seq1	Trehalase, isoform A	NP_726023.1	37.931	551	311	13	259	1878	8	538	1.06e-104	332
comp90334_c1_seq1	Trehalase, isoform A	NP_726023.1	36.397	544	315	12	247	1833	19	546	5.06e-100	318
comp90334_c0_seq1	Trehalase, isoform A	NP_726023.1	36	550	321	12	1830	226	13	546	4.79e-100	318
comp95679_c0_seq1	Trehalase, isoform A	NP_726023.1	34.031	573	320	14	2255	585	8	538	7.6e-96	311
comp95679_c0_seq3	Trehalase, isoform A	NP_726023.1	34.031	573	320	14	2255	585	8	538	2.61e-94	311
comp96001_c0_seq1	Trehalase, isoform A	NP_726023.1	34.031	573	320	14	257	1927	8	538	7.51e-96	311
comp96001_c0_seq2	Trehalase, isoform A	NP_726023.1	34.031	573	320	14	882	2552	8	538	2.45e-94	311
comp88604_c0_seq1	Trehalase, isoform C	NP_726025.1	36.887	591	325	16	2044	353	5	574	4.45e-106	335
comp88604_c1_seq1	Trehalase, isoform C	NP_726025.1	36.887	591	325	16	187	1878	5	574	1.07e-105	335
comp86300_c0_seq1	Trehalase, isoform D	NP_524821.1	38.462	546	305	11	2022	418	13	538	5.92e-107	338
comp85602_c0_seq1	Trehalase, isoform D	NP_524821.1	38.278	546	306	11	280	1884	13	538	1.77e-106	337
comp88604_c0_seq1	Trehalase, isoform D	NP_524821.1	37.931	551	311	13	1972	353	8	538	4.47e-105	332
comp88604_c1_seq1	Trehalase, isoform D	NP_524821.1	37.931	551	311	13	259	1878	8	538	1.06e-104	332
comp90334_c1_seq1	Trehalase, isoform D	NP_524821.1	36.397	544	315	12	247	1833	19	546	5.06e-100	318
comp90334_c0_seq1	Trehalase, isoform D	NP_524821.1	36	550	321	12	1830	226	13	546	4.79e-100	318
comp95679_c0_seq1	Trehalase, isoform D	NP_524821.1	34.031	573	320	14	2255	585	8	538	7.6e-96	311
comp95679_c0_seq3	Trehalase, isoform D	NP_524821.1	34.031	573	320	14	2255	585	8	538	2.61e-94	311
comp96001_c0_seq1	Trehalase, isoform D	NP_524821.1	34.031	573	320	14	257	1927	8	538	7.51e-96	311
comp96001_c0_seq2	Trehalase, isoform D	NP_524821.1	34.031	573	320	14	882	2552	8	538	2.45e-94	311
comp86300_c0_seq1	Trehalase, isoform E	NP_726024.1	38.462	546	305	11	2022	418	13	538	5.92e-107	338
comp85602_c0_seq1	Trehalase, isoform E	NP_726024.1	38.278	546	306	11	280	1884	13	538	1.77e-106	337
comp88604_c0_seq1	Trehalase, isoform E	NP_726024.1	37.931	551	311	13	1972	353	8	538	4.47e-105	332
comp88604_c1_seq1	Trehalase, isoform E	NP_726024.1	37.931	551	311	13	259	1878	8	538	1.06e-104	332
comp90334_c1_seq1	Trehalase, isoform E	NP_726024.1	36.397	544	315	12	247	1833	19	546	5.06e-100	318
comp90334_c0_seq1	Trehalase, isoform E	NP_726024.1	36	550	321	12	1830	226	13	546	4.79e-100	318
comp95679_c0_seq1	Trehalase, isoform E	NP_726024.1	34.031	573	320	14	2255	585	8	538	7.6e-96	311
comp95679_c0_seq3	Trehalase, isoform E	NP_726024.1	34.031	573	320	14	2255	585	8	538	2.61e-94	311
comp96001_c0_seq1	Trehalase, isoform E	NP_726024.1	34.031	573	320	14	257	1927	8	538	7.51e-96	311
comp96001_c0_seq2	Trehalase, isoform E	NP_726024.1	34.031	573	320	14	882	2552	8	538	2.45e-94	311
comp86300_c0_seq1	Trehalase, isoform F	NP_726026.1	38.704	540	300	11	2004	418	55	574	4.95e-106	337
comp85602_c0_seq1	Trehalase, isoform F	NP_726026.1	38.519	540	301	11	298	1884	55	574	1.17e-105	335
comp88604_c0_seq1	Trehalase, isoform F	NP_726026.1	36.887	591	325	16	2044	353	5	574	4.45e-106	335
comp88604_c1_seq1	Trehalase, isoform F	NP_726026.1	36.887	591	325	16	187	1878	5	574	1.07e-105	335
comp90334_c0_seq1	Trehalase, isoform F	NP_726026.1	36.43	549	316	13	1827	226	52	582	1.2e-99	318
comp90334_c1_seq1	Trehalase, isoform F	NP_726026.1	36.43	549	316	13	232	1833	52	582	1.44e-99	318
comp95679_c0_seq1	Trehalase, isoform F	NP_726026.1	34.266	572	320	14	2252	585	43	574	1.51e-95	311
comp96001_c0_seq1	Trehalase, isoform F	NP_726026.1	34.266	572	320	14	260	1927	43	574	1.57e-95	311
comp95679_c0_seq3	Trehalase, isoform F	NP_726026.1	34.266	572	320	14	2252	585	43	574	1.13e-93	310
comp96001_c0_seq2	Trehalase, isoform F	NP_726026.1	34.266	572	320	14	885	2552	43	574	1.07e-93	310
comp86300_c0_seq1	Trehalase, isoform G	NP_001261115.1	38.462	546	305	11	2022	418	13	538	5.92e-107	338
comp85602_c0_seq1	Trehalase, isoform G	NP_001261115.1	38.278	546	306	11	280	1884	13	538	1.77e-106	337
comp90334_c1_seq1	Trehalase, isoform G	NP_001261115.1	36.397	544	315	12	247	1833	19	546	5.06e-100	318
comp90334_c0_seq1	Trehalase, isoform G	NP_001261115.1	36	550	321	12	1830	226	13	546	4.79e-100	318
comp95679_c0_seq1	Trehalase, isoform G	NP_001261115.1	34.031	573	320	14	2255	585	8	538	7.6e-96	311
comp95679_c0_seq3	Trehalase, isoform G	NP_001261115.1	34.031	573	320	14	2255	585	8	538	2.61e-94	311
comp96001_c0_seq1	Trehalase, isoform G	NP_001261115.1	34.031	573	320	14	257	1927	8	538	7.51e-96	311
comp96001_c0_seq2	Trehalase, isoform G	NP_001261115.1	34.031	573	320	14	882	2552	8	538	2.45e-94	311
comp86246_c0_seq3	UDP-Glucose pyrophosphorylase, isoform A	NP_648300.3	62.753	494	180	3	314	1789	29	520	0	644
comp86763_c0_seq4	UDP-Glucose pyrophosphorylase, isoform A	NP_648300.3	62.753	494	180	3	1840	365	29	520	0	644
comp86246_c0_seq2	UDP-Glucose pyrophosphorylase, isoform A	NP_648300.3	62.753	494	180	3	420	1895	29	520	0	643
comp86246_c0_seq4	UDP-Glucose pyrophosphorylase, isoform A	NP_648300.3	62.753	494	180	3	420	1895	29	520	0	643
comp86763_c0_seq1	UDP-Glucose pyrophosphorylase, isoform A	NP_648300.3	62.753	494	180	3	1840	365	29	520	0	643
comp86763_c0_seq3	UDP-Glucose pyrophosphorylase, isoform A	NP_648300.3	62.753	494	180	3	1821	346	29	520	0	643
comp86246_c0_seq1	UDP-Glucose pyrophosphorylase, isoform A	NP_648300.3	62.45	498	183	3	302	1789	25	520	0	643
comp86763_c0_seq2	UDP-Glucose pyrophosphorylase, isoform A	NP_648300.3	62.45	498	183	3	1833	346	25	520	0	643
comp100575_c0_seq1	UDP-Glucose pyrophosphorylase, isoform A	NP_648300.3	38.213	403	227	10	252	1433	115	504	4.29e-77	251
comp100677_c0_seq1	UDP-Glucose pyrophosphorylase, isoform A	NP_648300.3	38.213	403	227	10	1238	57	115	504	2.42e-77	251
comp135635_c0_seq1	UDP-Glucose pyrophosphorylase, isoform A	NP_648300.3	60	85	29	2	7	246	226	310	1.47e-28	106
comp173079_c0_seq1	UDP-Glucose pyrophosphorylase, isoform A	NP_648300.3	45.455	99	48	3	14	298	68	164	2.02e-24	95.9
comp184872_c0_seq1	UDP-Glucose pyrophosphorylase, isoform A	NP_648300.3	57.576	66	28	0	203	6	365	430	1.28e-20	83.6
comp144891_c0_seq1	UDP-Glucose pyrophosphorylase, isoform A	NP_648300.3	37.705	122	69	3	3	368	319	433	2.67e-19	82.8
comp6778_c0_seq1	UDP-Glucose pyrophosphorylase, isoform A	NP_648300.3	44.828	87	43	1	5	250	222	308	4.01e-19	80.9
comp3806_c0_seq1	UDP-Glucose pyrophosphorylase, isoform A	NP_648300.3	42	100	52	2	287	3	249	347	3e-18	78.2
comp3879_c0_seq1	UDP-Glucose pyrophosphorylase, isoform A	NP_648300.3	37.5	128	73	4	619	245	367	490	1.07e-14	72.8
comp126189_c0_seq1	UDP-Glucose pyrophosphorylase, isoform A	NP_648300.3	41.667	84	44	1	12	248	92	175	2.77e-15	69.3
comp165096_c0_seq1	UDP-Glucose pyrophosphorylase, isoform A	NP_648300.3	44.286	70	35	1	212	3	363	428	1.61e-12	60.8
comp34990_c0_seq1	UDP-Glucose pyrophosphorylase, isoform A	NP_648300.3	25.869	259	161	10	1429	674	33	267	5.65e-06	49.3
comp86246_c0_seq2	UDP-Glucose pyrophosphorylase, isoform C	NP_729469.2	62.753	494	180	3	420	1895	22	513	0	644
comp86763_c0_seq1	UDP-Glucose pyrophosphorylase, isoform C	NP_729469.2	62.753	494	180	3	1840	365	22	513	0	644
comp86246_c0_seq3	UDP-Glucose pyrophosphorylase, isoform C	NP_729469.2	62.45	498	183	3	302	1789	18	513	0	644
comp86246_c0_seq4	UDP-Glucose pyrophosphorylase, isoform C	NP_729469.2	62.45	498	183	3	408	1895	18	513	0	644
comp86763_c0_seq3	UDP-Glucose pyrophosphorylase, isoform C	NP_729469.2	62.45	498	183	3	1833	346	18	513	0	644
comp86763_c0_seq4	UDP-Glucose pyrophosphorylase, isoform C	NP_729469.2	62.45	498	183	3	1852	365	18	513	0	644
comp86246_c0_seq1	UDP-Glucose pyrophosphorylase, isoform C	NP_729469.2	62.45	498	183	3	302	1789	18	513	0	643
comp86763_c0_seq2	UDP-Glucose pyrophosphorylase, isoform C	NP_729469.2	62.45	498	183	3	1833	346	18	513	0	643
comp100677_c0_seq1	UDP-Glucose pyrophosphorylase, isoform C	NP_729469.2	38.213	403	227	10	1238	57	108	497	1.42e-77	252
comp100575_c0_seq1	UDP-Glucose pyrophosphorylase, isoform C	NP_729469.2	38.213	403	227	10	252	1433	108	497	2.95e-77	251
comp135635_c0_seq1	UDP-Glucose pyrophosphorylase, isoform C	NP_729469.2	60	85	29	2	7	246	219	303	1.37e-28	106
comp173079_c0_seq1	UDP-Glucose pyrophosphorylase, isoform C	NP_729469.2	45.455	99	48	3	14	298	61	157	1.81e-24	96.3
comp184872_c0_seq1	UDP-Glucose pyrophosphorylase, isoform C	NP_729469.2	57.576	66	28	0	203	6	358	423	1.28e-20	83.6
comp144891_c0_seq1	UDP-Glucose pyrophosphorylase, isoform C	NP_729469.2	37.705	122	69	3	3	368	312	426	2.73e-19	82.8
comp6778_c0_seq1	UDP-Glucose pyrophosphorylase, isoform C	NP_729469.2	44.828	87	43	1	5	250	215	301	3.99e-19	80.9
comp3806_c0_seq1	UDP-Glucose pyrophosphorylase, isoform C	NP_729469.2	42	100	52	2	287	3	242	340	3.77e-18	78.2
comp3879_c0_seq1	UDP-Glucose pyrophosphorylase, isoform C	NP_729469.2	37.5	128	73	4	619	245	360	483	1.1e-14	72.8
comp126189_c0_seq1	UDP-Glucose pyrophosphorylase, isoform C	NP_729469.2	41.667	84	44	1	12	248	85	168	2.82e-15	69.3
comp165096_c0_seq1	UDP-Glucose pyrophosphorylase, isoform C	NP_729469.2	44.286	70	35	1	212	3	356	421	1.45e-12	61.2
comp31578_c0_seq1	UDP-Glucose pyrophosphorylase, isoform C	NP_729469.2	27.673	159	100	5	292	750	111	260	5.64e-06	49.3
comp34990_c0_seq1	UDP-Glucose pyrophosphorylase, isoform C	NP_729469.2	27.673	159	100	5	1132	674	111	260	6.51e-06	49.3
comp86246_c0_seq2	UDP-Glucose pyrophosphorylase, isoform D	NP_001163399.1	62.88	493	179	3	420	1895	22	511	0	644
comp86763_c0_seq1	UDP-Glucose pyrophosphorylase, isoform D	NP_001163399.1	62.88	493	179	3	1840	365	22	511	0	644
comp86246_c0_seq4	UDP-Glucose pyrophosphorylase, isoform D	NP_001163399.1	62.575	497	182	3	408	1895	18	511	0	644
comp86763_c0_seq3	UDP-Glucose pyrophosphorylase, isoform D	NP_001163399.1	62.575	497	182	3	1833	346	18	511	0	644
comp86246_c0_seq3	UDP-Glucose pyrophosphorylase, isoform D	NP_001163399.1	62.88	493	179	3	314	1789	22	511	0	643
comp86763_c0_seq4	UDP-Glucose pyrophosphorylase, isoform D	NP_001163399.1	62.88	493	179	3	1840	365	22	511	0	643
comp86246_c0_seq1	UDP-Glucose pyrophosphorylase, isoform D	NP_001163399.1	62.575	497	182	3	302	1789	18	511	0	643
comp86763_c0_seq2	UDP-Glucose pyrophosphorylase, isoform D	NP_001163399.1	62.575	497	182	3	1833	346	18	511	0	643
comp100677_c0_seq1	UDP-Glucose pyrophosphorylase, isoform D	NP_001163399.1	38.213	403	227	10	1238	57	106	495	1.29e-77	252
comp100575_c0_seq1	UDP-Glucose pyrophosphorylase, isoform D	NP_001163399.1	38.213	403	227	10	252	1433	106	495	2.74e-77	251
comp135635_c0_seq1	UDP-Glucose pyrophosphorylase, isoform D	NP_001163399.1	60	85	29	2	7	246	217	301	1.33e-28	106
comp173079_c0_seq1	UDP-Glucose pyrophosphorylase, isoform D	NP_001163399.1	43.299	97	51	2	14	298	61	155	1.25e-23	93.6
comp184872_c0_seq1	UDP-Glucose pyrophosphorylase, isoform D	NP_001163399.1	57.576	66	28	0	203	6	356	421	1.27e-20	83.6
comp144891_c0_seq1	UDP-Glucose pyrophosphorylase, isoform D	NP_001163399.1	37.705	122	69	3	3	368	310	424	2.72e-19	82.8
comp6778_c0_seq1	UDP-Glucose pyrophosphorylase, isoform D	NP_001163399.1	44.828	87	43	1	5	250	213	299	3.98e-19	80.9
comp3806_c0_seq1	UDP-Glucose pyrophosphorylase, isoform D	NP_001163399.1	42	100	52	2	287	3	240	338	3.49e-18	78.2
comp3879_c0_seq1	UDP-Glucose pyrophosphorylase, isoform D	NP_001163399.1	37.5	128	73	4	619	245	358	481	1.05e-14	72.8
comp126189_c0_seq1	UDP-Glucose pyrophosphorylase, isoform D	NP_001163399.1	42.683	82	44	1	12	248	85	166	1.57e-15	70.1
comp165096_c0_seq1	UDP-Glucose pyrophosphorylase, isoform D	NP_001163399.1	44.286	70	35	1	212	3	354	419	1.46e-12	60.8
comp31578_c0_seq1	UDP-Glucose pyrophosphorylase, isoform D	NP_001163399.1	27.673	159	100	5	292	750	109	258	6.14e-06	49.3
comp86246_c0_seq2	UDP-Glucose pyrophosphorylase, isoform E	NP_001163400.1	62.88	493	179	3	420	1895	29	518	0	644
comp86763_c0_seq1	UDP-Glucose pyrophosphorylase, isoform E	NP_001163400.1	62.88	493	179	3	1840	365	29	518	0	644
comp86246_c0_seq3	UDP-Glucose pyrophosphorylase, isoform E	NP_001163400.1	62.88	493	179	3	314	1789	29	518	0	643
comp86246_c0_seq4	UDP-Glucose pyrophosphorylase, isoform E	NP_001163400.1	62.88	493	179	3	420	1895	29	518	0	643
comp86763_c0_seq3	UDP-Glucose pyrophosphorylase, isoform E	NP_001163400.1	62.88	493	179	3	1821	346	29	518	0	643
comp86763_c0_seq4	UDP-Glucose pyrophosphorylase, isoform E	NP_001163400.1	62.88	493	179	3	1840	365	29	518	0	643
comp86246_c0_seq1	UDP-Glucose pyrophosphorylase, isoform E	NP_001163400.1	62.575	497	182	3	302	1789	25	518	0	643
comp86763_c0_seq2	UDP-Glucose pyrophosphorylase, isoform E	NP_001163400.1	62.575	497	182	3	1833	346	25	518	0	643
comp100677_c0_seq1	UDP-Glucose pyrophosphorylase, isoform E	NP_001163400.1	38.213	403	227	10	1238	57	113	502	1.86e-77	252
comp100575_c0_seq1	UDP-Glucose pyrophosphorylase, isoform E	NP_001163400.1	38.213	403	227	10	252	1433	113	502	3.87e-77	251
comp135635_c0_seq1	UDP-Glucose pyrophosphorylase, isoform E	NP_001163400.1	60	85	29	2	7	246	224	308	1.5e-28	106
comp173079_c0_seq1	UDP-Glucose pyrophosphorylase, isoform E	NP_001163400.1	43.299	97	51	2	14	298	68	162	1.29e-23	93.6
comp184872_c0_seq1	UDP-Glucose pyrophosphorylase, isoform E	NP_001163400.1	57.576	66	28	0	203	6	363	428	1.28e-20	83.6
comp144891_c0_seq1	UDP-Glucose pyrophosphorylase, isoform E	NP_001163400.1	37.705	122	69	3	3	368	317	431	2.69e-19	82.8
comp6778_c0_seq1	UDP-Glucose pyrophosphorylase, isoform E	NP_001163400.1	44.828	87	43	1	5	250	220	306	4e-19	80.9
comp3806_c0_seq1	UDP-Glucose pyrophosphorylase, isoform E	NP_001163400.1	42	100	52	2	287	3	247	345	2.64e-18	78.6
comp3879_c0_seq1	UDP-Glucose pyrophosphorylase, isoform E	NP_001163400.1	37.5	128	73	4	619	245	365	488	1.01e-14	72.8
comp126189_c0_seq1	UDP-Glucose pyrophosphorylase, isoform E	NP_001163400.1	42.683	82	44	1	12	248	92	173	1.51e-15	70.1
comp165096_c0_seq1	UDP-Glucose pyrophosphorylase, isoform E	NP_001163400.1	44.286	70	35	1	212	3	361	426	1.61e-12	60.8

## Sheet: Sheet4
qseid	gene name	sseqid	pident	length	mismatch	gapopen	qstart	qend	sstart	send	evalue	bitscore
comp84042_c0_seq1	Hexokinase A, isoform A	NP_524848.1	53.953	430	196	2	1947	661	95	523	4.9e-151	456
comp84042_c1_seq1	Hexokinase A, isoform A	NP_524848.1	53.953	430	196	2	701	1987	95	523	4.64e-151	456
comp73179_c0_seq1	Hexokinase A, isoform A	NP_524848.1	33.853	449	276	10	120	1439	95	531	1.61e-65	221
comp86514_c0_seq1	Hexokinase A, isoform A	NP_524848.1	35.39	308	182	5	1389	490	95	393	1.68e-55	189
comp136077_c0_seq1	Hexokinase A, isoform A	NP_524848.1	40	180	104	4	3	536	242	419	3.46e-32	121
comp84042_c0_seq1	Hexokinase A, isoform B	NP_727350.1	53.953	430	196	2	1947	661	2	430	8.73e-152	454
comp84042_c1_seq1	Hexokinase A, isoform B	NP_727350.1	53.953	430	196	2	701	1987	2	430	8.27e-152	454
comp73179_c0_seq1	Hexokinase A, isoform B	NP_727350.1	33.853	449	276	10	120	1439	2	438	2e-66	221
comp86514_c0_seq1	Hexokinase A, isoform B	NP_727350.1	35.39	308	182	5	1389	490	2	300	1.49e-55	189
comp136077_c0_seq1	Hexokinase A, isoform B	NP_727350.1	40	180	104	4	3	536	149	326	1.57e-32	121
comp84042_c0_seq1	Hexokinase A, isoform C	NP_001259384.1	53.953	430	196	2	1947	661	2	430	8.73e-152	454
comp84042_c1_seq1	Hexokinase A, isoform C	NP_001259384.1	53.953	430	196	2	701	1987	2	430	8.27e-152	454
comp73179_c0_seq1	Hexokinase A, isoform C	NP_001259384.1	33.853	449	276	10	120	1439	2	438	2e-66	221
comp86514_c0_seq1	Hexokinase A, isoform C	NP_001259384.1	35.39	308	182	5	1389	490	2	300	1.49e-55	189
comp136077_c0_seq1	Hexokinase A, isoform C	NP_001259384.1	40	180	104	4	3	536	149	326	1.57e-32	121
comp84042_c0_seq1	Hexokinase C	NP_524674.1	47.955	440	221	4	1956	661	3	442	2.01e-137	417
comp84042_c1_seq1	Hexokinase C	NP_524674.1	47.955	440	221	4	692	1987	3	442	1.91e-137	417
comp73179_c0_seq1	Hexokinase C	NP_524674.1	33.778	450	283	7	120	1439	6	450	1.67e-64	216
comp86514_c0_seq1	Hexokinase C	NP_524674.1	37.5	288	172	5	1389	538	6	289	3.99e-54	168
comp136077_c0_seq1	Hexokinase C	NP_524674.1	36.898	187	109	4	3	539	153	338	1.66e-23	96.7
comp90923_c0_seq1	PGM1	NP_524675.1	60.177	565	219	4	2938	1244	2	560	0	689
comp91603_c0_seq1	PGM1	NP_524675.1	60.177	565	219	4	215	1909	2	560	0	689
comp88653_c0_seq2	PGM1	NP_524675.1	46.488	598	255	15	1783	50	8	560	1.51e-167	489
comp88742_c0_seq1	PGM1	NP_524675.1	49.345	458	187	12	35	1375	8	431	2.08e-133	400
comp88653_c0_seq1	PGM1	NP_524675.1	43.348	466	208	12	1393	50	133	560	2.41e-112	343
comp67137_c0_seq1	TPP	NP_001137806.1	26.068	234	156	6	764	81	47	269	5.31e-08	53.1
comp145573_c0_seq1	TPP	NP_001260191.1	26.582	158	99	5	112	552	30	181	1.22e-07	51.6
comp169665_c0_seq1	TPP	NP_001137806.1	43.333	60	33	1	136	315	28	86	7.89e-07	46.2
comp77481_c0_seq4	TPP?	NP_610109.1	30.818	159	87	6	243	719	22	157	6.2e-11	62
comp67137_c0_seq1	TPP?	NP_001285709.1	26.068	234	156	6	764	81	47	269	5.31e-08	53.1
comp119539_c0_seq1	TPS1	NP_608827.1	50.769	130	63	1	389	3	318	447	2.4e-37	134
comp161562_c0_seq1	TPS1	NP_608827.1	46.316	95	50	1	5	286	374	468	3.91e-20	84
comp140955_c0_seq1	TPS1	NP_608827.1	52.703	74	34	1	3	221	377	450	4.8e-18	77
comp182693_c0_seq1	TPS1	NP_608827.1	37.864	103	49	3	271	8	116	218	2.02e-17	75.9
comp144186_c0_seq1	TPS1	NP_608827.1	40	75	41	1	2	214	178	252	1.18e-11	58.5
comp86300_c0_seq1	Trehalase, isoform A	NP_726023.1	38.462	546	305	11	2022	418	13	538	5.92e-107	338
comp85602_c0_seq1	Trehalase, isoform A	NP_726023.1	38.278	546	306	11	280	1884	13	538	1.77e-106	337
comp88604_c0_seq1	Trehalase, isoform A	NP_726023.1	37.931	551	311	13	1972	353	8	538	4.47e-105	332
comp88604_c1_seq1	Trehalase, isoform A	NP_726023.1	37.931	551	311	13	259	1878	8	538	1.06e-104	332
comp90334_c1_seq1	Trehalase, isoform A	NP_726023.1	36.397	544	315	12	247	1833	19	546	5.06e-100	318
comp88604_c0_seq1	Trehalase, isoform C	NP_726025.1	36.887	591	325	16	2044	353	5	574	4.45e-106	335
comp88604_c1_seq1	Trehalase, isoform C	NP_726025.1	36.887	591	325	16	187	1878	5	574	1.07e-105	335
comp86300_c0_seq1	Trehalase, isoform D	NP_524821.1	38.462	546	305	11	2022	418	13	538	5.92e-107	338
comp85602_c0_seq1	Trehalase, isoform D	NP_524821.1	38.278	546	306	11	280	1884	13	538	1.77e-106	337
comp88604_c0_seq1	Trehalase, isoform D	NP_524821.1	37.931	551	311	13	1972	353	8	538	4.47e-105	332
comp88604_c1_seq1	Trehalase, isoform D	NP_524821.1	37.931	551	311	13	259	1878	8	538	1.06e-104	332
comp90334_c1_seq1	Trehalase, isoform D	NP_524821.1	36.397	544	315	12	247	1833	19	546	5.06e-100	318
comp86300_c0_seq1	Trehalase, isoform E	NP_726024.1	38.462	546	305	11	2022	418	13	538	5.92e-107	338
comp85602_c0_seq1	Trehalase, isoform E	NP_726024.1	38.278	546	306	11	280	1884	13	538	1.77e-106	337
comp88604_c0_seq1	Trehalase, isoform E	NP_726024.1	37.931	551	311	13	1972	353	8	538	4.47e-105	332
comp88604_c1_seq1	Trehalase, isoform E	NP_726024.1	37.931	551	311	13	259	1878	8	538	1.06e-104	332
comp90334_c1_seq1	Trehalase, isoform E	NP_726024.1	36.397	544	315	12	247	1833	19	546	5.06e-100	318
comp86300_c0_seq1	Trehalase, isoform F	NP_726026.1	38.704	540	300	11	2004	418	55	574	4.95e-106	337
comp85602_c0_seq1	Trehalase, isoform F	NP_726026.1	38.519	540	301	11	298	1884	55	574	1.17e-105	335
comp88604_c0_seq1	Trehalase, isoform F	NP_726026.1	36.887	591	325	16	2044	353	5	574	4.45e-106	335
comp88604_c1_seq1	Trehalase, isoform F	NP_726026.1	36.887	591	325	16	187	1878	5	574	1.07e-105	335
comp90334_c0_seq1	Trehalase, isoform F	NP_726026.1	36.43	549	316	13	1827	226	52	582	1.2e-99	318
comp86300_c0_seq1	Trehalase, isoform G	NP_001261115.1	38.462	546	305	11	2022	418	13	538	5.92e-107	338
comp85602_c0_seq1	Trehalase, isoform G	NP_001261115.1	38.278	546	306	11	280	1884	13	538	1.77e-106	337
comp90334_c1_seq1	Trehalase, isoform G	NP_001261115.1	36.397	544	315	12	247	1833	19	546	5.06e-100	318
comp90334_c0_seq1	Trehalase, isoform G	NP_001261115.1	36	550	321	12	1830	226	13	546	4.79e-100	318
comp95679_c0_seq1	Trehalase, isoform G	NP_001261115.1	34.031	573	320	14	2255	585	8	538	7.6e-96	311
comp86246_c0_seq3	UDP-Glucose pyrophosphorylase, isoform A	NP_648300.3	62.753	494	180	3	314	1789	29	520	0	644
comp86763_c0_seq4	UDP-Glucose pyrophosphorylase, isoform A	NP_648300.3	62.753	494	180	3	1840	365	29	520	0	644
comp86246_c0_seq2	UDP-Glucose pyrophosphorylase, isoform A	NP_648300.3	62.753	494	180	3	420	1895	29	520	0	643
comp86246_c0_seq4	UDP-Glucose pyrophosphorylase, isoform A	NP_648300.3	62.753	494	180	3	420	1895	29	520	0	643
comp86763_c0_seq1	UDP-Glucose pyrophosphorylase, isoform A	NP_648300.3	62.753	494	180	3	1840	365	29	520	0	643
comp86246_c0_seq2	UDP-Glucose pyrophosphorylase, isoform C	NP_729469.2	62.753	494	180	3	420	1895	22	513	0	644
comp86763_c0_seq1	UDP-Glucose pyrophosphorylase, isoform C	NP_729469.2	62.753	494	180	3	1840	365	22	513	0	644
comp86246_c0_seq3	UDP-Glucose pyrophosphorylase, isoform C	NP_729469.2	62.45	498	183	3	302	1789	18	513	0	644
comp86246_c0_seq4	UDP-Glucose pyrophosphorylase, isoform C	NP_729469.2	62.45	498	183	3	408	1895	18	513	0	644
comp86763_c0_seq3	UDP-Glucose pyrophosphorylase, isoform C	NP_729469.2	62.45	498	183	3	1833	346	18	513	0	644
comp86246_c0_seq2	UDP-Glucose pyrophosphorylase, isoform D	NP_001163399.1	62.88	493	179	3	420	1895	22	511	0	644
comp86763_c0_seq1	UDP-Glucose pyrophosphorylase, isoform D	NP_001163399.1	62.88	493	179	3	1840	365	22	511	0	644
comp86246_c0_seq4	UDP-Glucose pyrophosphorylase, isoform D	NP_001163399.1	62.575	497	182	3	408	1895	18	511	0	644
comp86763_c0_seq3	UDP-Glucose pyrophosphorylase, isoform D	NP_001163399.1	62.575	497	182	3	1833	346	18	511	0	644
comp86246_c0_seq3	UDP-Glucose pyrophosphorylase, isoform D	NP_001163399.1	62.88	493	179	3	314	1789	22	511	0	643
comp86246_c0_seq2	UDP-Glucose pyrophosphorylase, isoform E	NP_001163400.1	62.88	493	179	3	420	1895	29	518	0	644
comp86763_c0_seq1	UDP-Glucose pyrophosphorylase, isoform E	NP_001163400.1	62.88	493	179	3	1840	365	29	518	0	644
comp86246_c0_seq3	UDP-Glucose pyrophosphorylase, isoform E	NP_001163400.1	62.88	493	179	3	314	1789	29	518	0	643
comp86246_c0_seq4	UDP-Glucose pyrophosphorylase, isoform E	NP_001163400.1	62.88	493	179	3	420	1895	29	518	0	643
comp86763_c0_seq3	UDP-Glucose pyrophosphorylase, isoform E	NP_001163400.1	62.88	493	179	3	1821	346	29	518	0	643

## Sheet: Sheet5
qseid	gene name	sseqid	pident	length	mismatch	gapopen	qstart	qend	sstart	send	evalue	bitscore
comp84042_c0	Hexokinase A, isoform A	NP_524848.1	53.953	430	196	2	1947	661	95	523	4.9e-151	456
comp84042_c1	Hexokinase A, isoform A	NP_524848.1	53.953	430	196	2	701	1987	95	523	4.64e-151	456
comp73179_c0	Hexokinase A, isoform A	NP_524848.1	33.853	449	276	10	120	1439	95	531	1.61e-65	221
comp86514_c0	Hexokinase A, isoform A	NP_524848.1	35.39	308	182	5	1389	490	95	393	1.68e-55	189
comp136077_c0	Hexokinase A, isoform A	NP_524848.1	40	180	104	4	3	536	242	419	3.46e-32	121
comp84042_c0	Hexokinase A, isoform B	NP_727350.1	53.953	430	196	2	1947	661	2	430	8.73e-152	454
comp84042_c1	Hexokinase A, isoform B	NP_727350.1	53.953	430	196	2	701	1987	2	430	8.27e-152	454
comp73179_c0	Hexokinase A, isoform B	NP_727350.1	33.853	449	276	10	120	1439	2	438	2e-66	221
comp86514_c0	Hexokinase A, isoform B	NP_727350.1	35.39	308	182	5	1389	490	2	300	1.49e-55	189
comp136077_c0	Hexokinase A, isoform B	NP_727350.1	40	180	104	4	3	536	149	326	1.57e-32	121
comp84042_c0	Hexokinase A, isoform C	NP_001259384.1	53.953	430	196	2	1947	661	2	430	8.73e-152	454
comp84042_c1	Hexokinase A, isoform C	NP_001259384.1	53.953	430	196	2	701	1987	2	430	8.27e-152	454
comp73179_c0	Hexokinase A, isoform C	NP_001259384.1	33.853	449	276	10	120	1439	2	438	2e-66	221
comp86514_c0	Hexokinase A, isoform C	NP_001259384.1	35.39	308	182	5	1389	490	2	300	1.49e-55	189
comp136077_c0	Hexokinase A, isoform C	NP_001259384.1	40	180	104	4	3	536	149	326	1.57e-32	121
comp84042_c0	Hexokinase C	NP_524674.1	47.955	440	221	4	1956	661	3	442	2.01e-137	417
comp84042_c1	Hexokinase C	NP_524674.1	47.955	440	221	4	692	1987	3	442	1.91e-137	417
comp73179_c0	Hexokinase C	NP_524674.1	33.778	450	283	7	120	1439	6	450	1.67e-64	216
comp86514_c0	Hexokinase C	NP_524674.1	37.5	288	172	5	1389	538	6	289	3.99e-54	168
comp136077_c0	Hexokinase C	NP_524674.1	36.898	187	109	4	3	539	153	338	1.66e-23	96.7
comp90923_c0	PGM1	NP_524675.1	60.177	565	219	4	2938	1244	2	560	0	689
comp91603_c0	PGM1	NP_524675.1	60.177	565	219	4	215	1909	2	560	0	689
comp88653_c0	PGM1	NP_524675.1	46.488	598	255	15	1783	50	8	560	1.51e-167	489
comp88742_c0	PGM1	NP_524675.1	49.345	458	187	12	35	1375	8	431	2.08e-133	400
comp88653_c0	PGM1	NP_524675.1	43.348	466	208	12	1393	50	133	560	2.41e-112	343
comp67137_c0	TPP	NP_001137806.1	26.068	234	156	6	764	81	47	269	5.31e-08	53.1
comp145573_c0	TPP	NP_001260191.1	26.582	158	99	5	112	552	30	181	1.22e-07	51.6
comp169665_c0	TPP	NP_001137806.1	43.333	60	33	1	136	315	28	86	7.89e-07	46.2
comp77481_c0	TPP?	NP_610109.1	30.818	159	87	6	243	719	22	157	6.2e-11	62
comp67137_c0	TPP?	NP_001285709.1	26.068	234	156	6	764	81	47	269	5.31e-08	53.1
comp119539_c0	TPS1	NP_608827.1	50.769	130	63	1	389	3	318	447	2.4e-37	134
comp161562_c0	TPS1	NP_608827.1	46.316	95	50	1	5	286	374	468	3.91e-20	84
comp140955_c0	TPS1	NP_608827.1	52.703	74	34	1	3	221	377	450	4.8e-18	77
comp182693_c0	TPS1	NP_608827.1	37.864	103	49	3	271	8	116	218	2.02e-17	75.9
comp144186_c0	TPS1	NP_608827.1	40	75	41	1	2	214	178	252	1.18e-11	58.5
comp86300_c0	Trehalase, isoform A	NP_726023.1	38.462	546	305	11	2022	418	13	538	5.92e-107	338
comp85602_c0	Trehalase, isoform A	NP_726023.1	38.278	546	306	11	280	1884	13	538	1.77e-106	337
comp88604_c0	Trehalase, isoform A	NP_726023.1	37.931	551	311	13	1972	353	8	538	4.47e-105	332
comp88604_c1	Trehalase, isoform A	NP_726023.1	37.931	551	311	13	259	1878	8	538	1.06e-104	332
comp90334_c1	Trehalase, isoform A	NP_726023.1	36.397	544	315	12	247	1833	19	546	5.06e-100	318
comp88604_c0	Trehalase, isoform C	NP_726025.1	36.887	591	325	16	2044	353	5	574	4.45e-106	335
comp88604_c1	Trehalase, isoform C	NP_726025.1	36.887	591	325	16	187	1878	5	574	1.07e-105	335
comp86300_c0	Trehalase, isoform D	NP_524821.1	38.462	546	305	11	2022	418	13	538	5.92e-107	338
comp85602_c0	Trehalase, isoform D	NP_524821.1	38.278	546	306	11	280	1884	13	538	1.77e-106	337
comp88604_c0	Trehalase, isoform D	NP_524821.1	37.931	551	311	13	1972	353	8	538	4.47e-105	332
comp88604_c1	Trehalase, isoform D	NP_524821.1	37.931	551	311	13	259	1878	8	538	1.06e-104	332
comp90334_c1	Trehalase, isoform D	NP_524821.1	36.397	544	315	12	247	1833	19	546	5.06e-100	318
comp86300_c0	Trehalase, isoform E	NP_726024.1	38.462	546	305	11	2022	418	13	538	5.92e-107	338
comp85602_c0	Trehalase, isoform E	NP_726024.1	38.278	546	306	11	280	1884	13	538	1.77e-106	337
comp88604_c0	Trehalase, isoform E	NP_726024.1	37.931	551	311	13	1972	353	8	538	4.47e-105	332
comp88604_c1	Trehalase, isoform E	NP_726024.1	37.931	551	311	13	259	1878	8	538	1.06e-104	332
comp90334_c1	Trehalase, isoform E	NP_726024.1	36.397	544	315	12	247	1833	19	546	5.06e-100	318
comp86300_c0	Trehalase, isoform F	NP_726026.1	38.704	540	300	11	2004	418	55	574	4.95e-106	337
comp85602_c0	Trehalase, isoform F	NP_726026.1	38.519	540	301	11	298	1884	55	574	1.17e-105	335
comp88604_c0	Trehalase, isoform F	NP_726026.1	36.887	591	325	16	2044	353	5	574	4.45e-106	335
comp88604_c1	Trehalase, isoform F	NP_726026.1	36.887	591	325	16	187	1878	5	574	1.07e-105	335
comp90334_c0	Trehalase, isoform F	NP_726026.1	36.43	549	316	13	1827	226	52	582	1.2e-99	318
comp86300_c0	Trehalase, isoform G	NP_001261115.1	38.462	546	305	11	2022	418	13	538	5.92e-107	338
comp85602_c0	Trehalase, isoform G	NP_001261115.1	38.278	546	306	11	280	1884	13	538	1.77e-106	337
comp90334_c1	Trehalase, isoform G	NP_001261115.1	36.397	544	315	12	247	1833	19	546	5.06e-100	318
comp90334_c0	Trehalase, isoform G	NP_001261115.1	36	550	321	12	1830	226	13	546	4.79e-100	318
comp95679_c0	Trehalase, isoform G	NP_001261115.1	34.031	573	320	14	2255	585	8	538	7.6e-96	311
comp86246_c0	UDP-Glucose pyrophosphorylase, isoform A	NP_648300.3	62.753	494	180	3	314	1789	29	520	0	644
comp86763_c0	UDP-Glucose pyrophosphorylase, isoform A	NP_648300.3	62.753	494	180	3	1840	365	29	520	0	644
comp86246_c0	UDP-Glucose pyrophosphorylase, isoform A	NP_648300.3	62.753	494	180	3	420	1895	29	520	0	643
comp86246_c0	UDP-Glucose pyrophosphorylase, isoform A	NP_648300.3	62.753	494	180	3	420	1895	29	520	0	643
comp86763_c0	UDP-Glucose pyrophosphorylase, isoform A	NP_648300.3	62.753	494	180	3	1840	365	29	520	0	643
comp86246_c0	UDP-Glucose pyrophosphorylase, isoform C	NP_729469.2	62.753	494	180	3	420	1895	22	513	0	644
comp86763_c0	UDP-Glucose pyrophosphorylase, isoform C	NP_729469.2	62.753	494	180	3	1840	365	22	513	0	644
comp86246_c0	UDP-Glucose pyrophosphorylase, isoform C	NP_729469.2	62.45	498	183	3	302	1789	18	513	0	644
comp86246_c0	UDP-Glucose pyrophosphorylase, isoform C	NP_729469.2	62.45	498	183	3	408	1895	18	513	0	644
comp86763_c0	UDP-Glucose pyrophosphorylase, isoform C	NP_729469.2	62.45	498	183	3	1833	346	18	513	0	644
comp86246_c0	UDP-Glucose pyrophosphorylase, isoform D	NP_001163399.1	62.88	493	179	3	420	1895	22	511	0	644
comp86763_c0	UDP-Glucose pyrophosphorylase, isoform D	NP_001163399.1	62.88	493	179	3	1840	365	22	511	0	644
comp86246_c0	UDP-Glucose pyrophosphorylase, isoform D	NP_001163399.1	62.575	497	182	3	408	1895	18	511	0	644
comp86763_c0	UDP-Glucose pyrophosphorylase, isoform D	NP_001163399.1	62.575	497	182	3	1833	346	18	511	0	644
comp86246_c0	UDP-Glucose pyrophosphorylase, isoform D	NP_001163399.1	62.88	493	179	3	314	1789	22	511	0	643
comp86246_c0	UDP-Glucose pyrophosphorylase, isoform E	NP_001163400.1	62.88	493	179	3	420	1895	29	518	0	644
comp86763_c0	UDP-Glucose pyrophosphorylase, isoform E	NP_001163400.1	62.88	493	179	3	1840	365	29	518	0	644
comp86246_c0	UDP-Glucose pyrophosphorylase, isoform E	NP_001163400.1	62.88	493	179	3	314	1789	29	518	0	643
comp86246_c0	UDP-Glucose pyrophosphorylase, isoform E	NP_001163400.1	62.88	493	179	3	420	1895	29	518	0	643
comp86763_c0	UDP-Glucose pyrophosphorylase, isoform E	NP_001163400.1	62.88	493	179	3	1821	346	29	518	0	643

## Sheet: Mapping
Transcript ID	logFC	logCPM	PValue	FDR		qseid	gene name
comp73179_c0	-1.65895	0.0836124	0.121173	0.245486		comp84042_c0	Hexokinase A, isoform A	1.38857	4.52938	0.0100836	0.0442854
comp77481_c0	3.20235	0.694968	0.0113523	0.0477083		comp84042_c1	Hexokinase A, isoform A	1.51839	4.56669	0.00865461	0.0397516
comp84042_c0	1.38857	4.52938	0.0100836	0.0442854		comp73179_c0	Hexokinase A, isoform A	-1.65895	0.0836124	0.121173	0.245486
comp84042_c1	1.51839	4.56669	0.00865461	0.0397516		comp86514_c0	Hexokinase A, isoform A
comp85602_c0	0.903976	3.29701	0.20003	0.352282		comp136077_c0	Hexokinase A, isoform A
comp86246_c0	1.79717	5.7434	0.000987209	0.00991017		comp84042_c0	Hexokinase A, isoform B	1.38857	4.52938	0.0100836	0.0442854
comp86300_c0	0.476991	3.20791	0.363667	0.534058		comp84042_c1	Hexokinase A, isoform B	1.51839	4.56669	0.00865461	0.0397516
comp86514_c0	-0.259155	-0.587532	0.819874	0.898199		comp73179_c0	Hexokinase A, isoform B	-1.65895	0.0836124	0.121173	0.245486
comp86763_c0	2.06159	5.57162	0.0001017	0.00202699		comp86514_c0	Hexokinase A, isoform B
comp88604_c0	1.48568	5.01122	0.00882424	0.0402854		comp136077_c0	Hexokinase A, isoform B
comp88604_c1	1.22818	5.01467	0.0122157	0.0500241		comp84042_c0	Hexokinase A, isoform C	1.38857	4.52938	0.0100836	0.0442854
comp88653_c0	-0.921557	0.628793	0.352947	0.523169		comp84042_c1	Hexokinase A, isoform C	1.51839	4.56669	0.00865461	0.0397516
comp88742_c0	-1.14314	0.452445	0.251541	0.415945		comp73179_c0	Hexokinase A, isoform C	-1.65895	0.0836124	0.121173	0.245486
comp90334_c0	-3.74892	-0.381398	0.00412612	0.0245703		comp86514_c0	Hexokinase A, isoform C
comp90334_c1	-3.32972	-0.440692	0.0043829	0.0255702		comp136077_c0	Hexokinase A, isoform C
comp90923_c0	0.855746	5.8647	0.0608835	0.151026		comp84042_c0	Hexokinase C	1.38857	4.52938	0.0100836	0.0442854
comp91603_c0	1.02679	6.08332	0.0267526	0.0850774		comp84042_c1	Hexokinase C	1.51839	4.56669	0.00865461	0.0397516
comp95679_c0	1.15928	3.35798	0.100266	0.213208		comp73179_c0	Hexokinase C	-1.65895	0.0836124	0.121173	0.245486
comp1000_c0	-0.51742	-1.91811	1	1		comp86514_c0	Hexokinase C
comp100003_c0	1.19562	-0.088919	0.298431	0.472868		comp136077_c0	Hexokinase C
comp100004_c0	5.5337	-1.13423	0.156202	0.293945		comp90923_c0	PGM1	0.855746	5.8647	0.0608835	0.151026
comp100005_c0	6.14029	-0.630109	0.0618112	0.152687		comp91603_c0	PGM1	1.02679	6.08332	0.0267526	0.0850774
comp100006_c0	-9.27567	-1.02324	4.71799e-06	0.000186459		comp88653_c0	PGM1	-0.921557	0.628793	0.352947	0.523169
comp100007_c0	5.14091	-1.4173	0.337558	0.510195		comp88742_c0	PGM1	-1.14314	0.452445	0.251541	0.415945
comp100008_c0	4.06142	-2.01895	0.546942	0.694664		comp88653_c0	PGM1	-0.921557	0.628793	0.352947	0.523169
comp100010_c0	-3.3708	-0.500678	0.0160336	0.0605103		comp67137_c0	TPP
comp100011_c0	-1.50412	-0.719608	0.299748	0.474375		comp145573_c0	TPP
comp100012_c0	-4.49238	-1.39633	0.000940559	0.00960681		comp169665_c0	TPP
comp100014_c0	8.41013	1.21366	0.000176483	0.00301714		comp77481_c0	TPP?	3.20235	0.694968	0.0113523	0.0477083
comp100018_c0	-1.04265	-0.26254	0.456012	0.628033		comp67137_c0	TPP?
comp100022_c0	6.97879	-0.0108311	0.0194102	0.0684169		comp119539_c0	TPS1
comp100023_c0	1.34567	0.0197044	0.217581	0.374636		comp161562_c0	TPS1
comp100026_c0	3.85952	-2.13255	0.544008	0.694664		comp140955_c0	TPS1
comp100030_c0	4.00046	-1.95311	0.360836	0.531094		comp182693_c0	TPS1
comp100031_c0	5.24708	-1.32395	0.239251	0.401568		comp144186_c0	TPS1
comp100033_c0	-8.81187	-1.46378	2.79444e-05	0.000751149		comp86300_c0	Trehalase, isoform A	0.476991	3.20791	0.363667	0.534058
comp100035_c0	4.97931	-1.46781	0.349675	0.519947		comp85602_c0	Trehalase, isoform A	0.903976	3.29701	0.20003	0.352282
comp100036_c0	3.93043	-2.07944	0.546221	0.694664		comp88604_c0	Trehalase, isoform A	1.48568	5.01122	0.00882424	0.0402854
comp100037_c0	7.65553	0.540542	0.00314009	0.0207848		comp88604_c1	Trehalase, isoform A	1.22818	5.01467	0.0122157	0.0500241
comp100039_c0	-8.20729	-1.88123	0.000184826	0.00312487		comp90334_c1	Trehalase, isoform A	-3.32972	-0.440692	0.0043829	0.0255702
comp100042_c0	-2.92505	-1.82178	0.0939184	0.203291		comp88604_c0	Trehalase, isoform C	1.48568	5.01122	0.00882424	0.0402854
comp100043_c0	-1.60386	-0.707443	0.189362	0.338267		comp88604_c1	Trehalase, isoform C	1.22818	5.01467	0.0122157	0.0500241
comp100045_c0	6.22712	-0.84594	0.129261	0.257158		comp86300_c0	Trehalase, isoform D	0.476991	3.20791	0.363667	0.534058
comp100046_c0	-3.02803	0.321602	0.00427206	0.0251326		comp85602_c0	Trehalase, isoform D
comp100047_c0	5.89217	-0.891789	0.0932726	0.20226		comp88604_c0	Trehalase, isoform D
comp100048_c0	-2.17143	-0.515141	0.0474569	0.125765		comp88604_c1	Trehalase, isoform D
comp100050_c0	-4.09505	-1.16151	0.00204817	0.015907		comp90334_c1	Trehalase, isoform D
comp100055_c0	-3.91573	-1.52448	0.0272997	0.086295		comp86300_c0	Trehalase, isoform E
comp100057_c0	-0.0294783	-1.32858	0.883216	0.950032		comp85602_c0	Trehalase, isoform E
comp100059_c0	6.16394	-0.663555	0.0526334	0.136128		comp88604_c0	Trehalase, isoform E
comp100061_c0	0.115054	-1.0742	0.878328	0.945821		comp88604_c1	Trehalase, isoform E
comp100064_c0	3.90038	-2.12228	0.54732	0.694664		comp90334_c1	Trehalase, isoform E
comp100065_c0	-3.17304	-1.09349	0.0500446	0.130944		comp86300_c0	Trehalase, isoform F
comp100068_c0	3.77637	-2.14783	0.550172	0.695325		comp85602_c0	Trehalase, isoform F
comp100072_c0	-1.82722	-1.16139	0.339573	0.511504		comp88604_c0	Trehalase, isoform F
comp100073_c0	-2.20204	-2.05532	0.315476	0.493548		comp88604_c1	Trehalase, isoform F
comp100078_c0	-2.66703	-2.02001	0.104206	0.219194		comp90334_c0	Trehalase, isoform F
comp100083_c0	-0.254903	-1.75081	1	1		comp86300_c0	Trehalase, isoform G
comp100085_c0	0.299163	-1.49337	0.800415	0.882053		comp85602_c0	Trehalase, isoform G
comp100087_c0	0.464161	-0.50468	0.86201	0.932679		comp90334_c1	Trehalase, isoform G
comp100088_c0	-3.38444	-1.8853	0.12605	0.252702		comp90334_c0	Trehalase, isoform G
comp100089_c0	4.75461	-1.5901	0.49107	0.652949		comp95679_c0	Trehalase, isoform G
comp100090_c0	6.69773	-0.245456	0.0348246	0.102702		comp86246_c0	UDP-Glucose pyrophosphorylase, isoform A	1.79717	5.7434	0.000987209	0.00991017
comp100091_c0	6.72696	-0.146319	0.0569689	0.143923		comp86763_c0	UDP-Glucose pyrophosphorylase, isoform A	2.06159	5.57162	0.0001017	0.00202699
comp100094_c0	1.14915	0.352508	0.352408	0.522652		comp86246_c0	UDP-Glucose pyrophosphorylase, isoform A
comp100098_c0	-3.45164	-1.90583	0.0562494	0.142756		comp86246_c0	UDP-Glucose pyrophosphorylase, isoform A
comp100101_c0	0.512252	-0.599841	0.785839	0.870867		comp86763_c0	UDP-Glucose pyrophosphorylase, isoform A
comp100102_c0	4.81095	-1.62489	0.513757	0.672821		comp86246_c0	UDP-Glucose pyrophosphorylase, isoform C
comp100104_c0	4.58381	-1.7764	0.475342	0.642579		comp86763_c0	UDP-Glucose pyrophosphorylase, isoform C
comp100105_c0	-4.80713	-1.63241	0.00726068	0.0354386		comp86246_c0	UDP-Glucose pyrophosphorylase, isoform C
comp100110_c0	-2.9832	-0.283444	0.01017	0.0445456		comp86246_c0	UDP-Glucose pyrophosphorylase, isoform C
comp100112_c0	4.21608	-1.94638	0.334306	0.508934		comp86763_c0	UDP-Glucose pyrophosphorylase, isoform C
comp100115_c0	-1.37889	-1.3571	0.301239	0.476344		comp86246_c0	UDP-Glucose pyrophosphorylase, isoform D
comp100116_c0	-1.57586	-0.709544	0.39924	0.56985		comp86763_c0	UDP-Glucose pyrophosphorylase, isoform D
comp100118_c0	1.9437	-0.0692643	0.294234	0.467539		comp86246_c0	UDP-Glucose pyrophosphorylase, isoform D
comp100123_c0	-0.711824	0.422268	0.420863	0.592178		comp86763_c0	UDP-Glucose pyrophosphorylase, isoform D
comp100128_c0	5.20587	-1.18663	0.329618	0.50688		comp86246_c0	UDP-Glucose pyrophosphorylase, isoform D
comp100131_c0	-2.58878	0.0477826	0.0406086	0.113257		comp86246_c0	UDP-Glucose pyrophosphorylase, isoform E
comp100132_c0	1.00203	0.259524	0.37303	0.544104		comp86763_c0	UDP-Glucose pyrophosphorylase, isoform E
comp100136_c0	4.12048	-2.08647	0.328936	0.506169		comp86246_c0	UDP-Glucose pyrophosphorylase, isoform E
comp100137_c0	4.52393	-1.70084	0.511494	0.670534		comp86246_c0	UDP-Glucose pyrophosphorylase, isoform E
comp100140_c0	-4.31656	-1.84183	0.0157385	0.0597851		comp86763_c0	UDP-Glucose pyrophosphorylase, isoform E
comp100142_c0	4.48111	-1.85233	0.544772	0.694664
comp100145_c0	-8.70137	-1.54333	3.5058e-05	0.000895218
comp100147_c0	-0.776282	-1.3147	0.743033	0.848304
comp100150_c0	-3.68164	-0.912997	0.00451197	0.0260458
comp100153_c0	3.96782	-2.07192	0.545251	0.694664
comp100154_c0	0.262139	-1.57698	0.831918	0.908258
comp100155_c0	5.5648	-1.06826	0.177876	0.322683
comp100158_c0	-1.39228	-0.899979	0.298989	0.473491
comp100159_c0	1.19099	-0.231919	0.413348	0.584623
comp100164_c0	-3.33291	-0.692409	0.00642098	0.0328207
comp100165_c0	5.04149	-1.30058	0.416944	0.588175
comp100167_c0	-3.11578	0.0162821	0.00185706	0.0149069
comp100174_c0	-1.04834	-0.451624	0.370347	0.54119
comp100179_c0	-0.428257	0.0653555	0.699257	0.808616
comp100183_c0	-0.945396	-0.000770287	0.326744	0.504024
comp100184_c0	-8.90802	-1.46101	4.38927e-05	0.00105798
comp100187_c0	0.681462	-0.407947	0.708131	0.816446
comp100188_c0	0.87182	-1.08759	0.504208	0.66395
comp100189_c0	-3.84214	-0.793373	0.004088	0.0244191
comp100190_c0	-1.38561	-1.15146	0.360483	0.53077
comp100193_c0	7.96424	0.871628	0.00527515	0.0287997
comp100194_c0	4.06333	-2.01401	0.325365	0.502639
comp100197_c0	4.26914	-1.96931	0.372067	0.543031
comp100198_c0	5.40834	-1.23535	0.172185	0.315901
comp100199_c0	4.41842	-1.88089	0.693646	0.804932
comp1002_c0	-0.0258037	-1.56336	1	1
comp100200_c0	-2.6117	-1.62143	0.0737562	0.172151
comp100201_c0	-3.577	-1.525	0.00985719	0.0435161
comp100204_c0	-1.22883	-1.04782	0.415876	0.587324
comp100205_c0	-4.52697	-1.3048	0.000679061	0.00771243
comp100206_c0	-3.49257	-0.293004	0.00678454	0.0340142
comp100209_c0	6.25815	-0.683784	0.0555758	0.141523
comp100210_c0	1.23624	-0.812735	0.470848	0.641811
comp100212_c0	-3.5839	-1.56638	0.0256566	0.0824333
comp100213_c0	-3.3277	-1.72313	0.0430317	0.117645
comp100214_c0	5.55522	-1.35834	0.237282	0.399268
comp100216_c0	4.06913	-2.05434	0.542445	0.694664
comp100217_c0	-8.97195	-1.38387	3.47246e-05	0.000890182
comp100218_c0	-3.77574	-1.74472	0.0377623	0.108261
comp100219_c0	3.88912	-2.08695	0.550054	0.695325
comp100222_c0	6.38341	-0.508428	0.0747833	0.173765
comp100224_c0	4.58435	-1.87456	0.492313	0.653867
comp100226_c0	5.64042	-1.03061	0.136775	0.268626
comp100227_c0	4.10389	-2.04676	0.31444	0.492435
comp100228_c0	6.19679	-0.632848	0.0406359	0.113279
comp100229_c0	-3.53825	0.738963	0.000861609	0.00905518
comp100230_c0	5.66145	-1.06203	0.129821	0.258015
comp100231_c0	-3.99781	0.0921	0.00101117	0.0100538
comp100233_c0	5.25298	-1.45795	0.269211	0.436739
comp100235_c0	4.12182	-2.08124	0.32635	0.503697
comp100236_c0	0.0217135	-1.52538	1	1
comp100238_c0	-4.34625	-1.84164	0.0172374	0.0633274
comp100240_c0	-0.0403306	-1.70593	1	1
comp100242_c0	4.74994	-1.69297	0.42413	0.595532
comp100243_c0	0.468713	-0.578213	0.894808	0.958755
comp100244_c0	4.80291	-1.57899	0.489816	0.652119
comp100245_c0	-2.8804	-0.954358	0.0149829	0.0577821
comp100246_c0	6.34733	-0.516511	0.0730412	0.171048
comp100248_c0	-1.23651	-1.16331	0.48177	0.646544
comp100249_c0	0.298058	-1.63219	0.812931	0.892114
comp100251_c0	-3.08603	-0.330304	0.00701237	0.034748
comp100253_c0	-0.445366	-1.7957	1	1
comp100255_c0	0.0768405	0.516586	0.963708	1
comp100259_c0	-2.8617	-0.879621	0.0211667	0.0723611
comp100260_c0	-0.401534	-1.20312	1	1
comp100261_c0	-0.867277	-1.86988	0.786793	0.871739
comp100262_c0	0.877521	-0.187637	0.722934	0.829947
comp100264_c0	-5.42495	-1.85819	0.000666726	0.00761586
comp100265_c0	-2.88671	-1.08994	0.119703	0.243124
comp100266_c0	6.58306	-0.281689	0.0351724	0.103323
comp100267_c0	-4.91562	-0.571661	0.00514223	0.0283446
comp100270_c0	0.522843	-0.563369	0.822953	0.900624
comp100273_c0	-2.51267	-1.92689	0.17823	0.323095
comp100277_c0	3.96784	-2.07192	0.54522	0.694664
comp100278_c0	-3.25052	-0.700106	0.0258293	0.0827835
comp100279_c0	4.50189	-1.79749	0.487325	0.65061
comp100280_c0	0.872415	-0.148015	0.643619	0.777568
comp100286_c0	5.24708	-1.32395	0.239245	0.401568
comp100287_c0	5.92425	-0.66294	0.156534	0.29442
comp100290_c0	4.66552	-1.67148	0.493182	0.654308
comp100292_c0	5.41048	-1.15759	0.201501	0.354128
comp100293_c0	6.21882	-0.656364	0.0440141	0.119502
comp100295_c0	6.89533	-0.0564862	0.0195132	0.0686682
comp100296_c0	-3.44547	-0.435805	0.0038282	0.0233908
comp100297_c0	-2.95762	-1.7134	0.118991	0.242104
comp100305_c0	2.88211	0.512392	0.0264461	0.0842932
comp100306_c0	4.69401	-1.66269	0.477835	0.644244
comp100308_c0	-3.78276	0.487996	0.000558651	0.0067406
comp100309_c0	0.371099	-1.42249	0.797427	0.880199
comp100310_c0	-1.17746	-1.69901	0.517293	0.676465
comp100313_c0	2.2538	0.731474	0.0336315	0.100194
comp100314_c0	-2.27873	-0.00662514	0.0257088	0.0825117
comp100317_c0	5.6014	-1.11722	0.1292	0.257056
comp100318_c0	-0.958008	-0.739084	0.503368	0.663257
comp100319_c0	1.25866	-0.630598	0.571381	0.711594
comp100322_c0	6.11697	-0.728319	0.0821111	0.185423
comp100328_c0	-3.2171	-1.47097	0.0761455	0.17574
comp100329_c0	4.54335	-1.75495	0.687157	0.804282
comp100333_c0	-2.78526	-0.335929	0.0758853	0.175259
comp100334_c0	7.34993	0.265154	0.00537944	0.0291854
comp100336_c0	5.94063	-0.898244	0.0825471	0.186108
comp100342_c0	5.31246	-1.34471	0.249844	0.414041
comp100343_c0	-0.121189	-1.78246	1	1
comp100344_c0	5.29684	-1.32886	0.240321	0.402889
comp100348_c0	-2.51401	0.0471659	0.0266638	0.0848599
comp100349_c0	-3.48738	-1.82646	0.0550255	0.140589
comp100350_c0	-0.363747	-1.27502	1	1
comp100352_c0	0.738903	-1.25138	0.790093	0.874613
comp100355_c0	-3.71781	-0.468849	0.0424654	0.116697
comp100357_c0	4.72977	-1.60056	0.495019	0.655829
comp100362_c0	-3.67246	-1.74107	0.0337488	0.100457
comp100364_c0	0.394541	0.193229	0.867707	0.937314
comp100369_c0	-0.197416	-1.80642	1	1
comp100372_c0	4.90579	-1.60602	0.342344	0.513491
comp100373_c0	-0.32074	-0.819331	1	1
comp100374_c0	-3.56101	-1.35381	0.0483237	0.127559
comp100376_c0	-3.64302	0.391485	0.00124128	0.0114634
comp100378_c0	-0.0452522	-1.68355	1	1
comp100381_c0	4.26861	-1.90766	0.686132	0.804282
comp100382_c0	-3.22705	-1.03734	0.0212164	0.072479
comp100386_c0	-1.84619	-0.197308	0.0824487	0.185935
comp100388_c0	3.96496	-2.07446	0.545013	0.694664
comp100391_c0	-0.0531244	-1.54525	1	1
comp100401_c0	-3.093	-1.30506	0.0664737	0.160922
comp100403_c0	0.272281	-1.44871	1	1
comp100405_c0	-2.44081	0.600241	0.01374	0.0542099
comp100406_c0	6.24455	-0.599737	0.0399229	0.112023
comp100408_c0	4.90103	-1.78231	0.43507	0.605927
comp100416_c0	1.74642	-0.488645	0.321756	0.50002
comp100417_c0	-1.34942	-1.83933	0.638832	0.773496
comp100418_c0	-1.71715	-1.45947	0.290769	0.463268
comp100422_c0	-3.13686	-1.30713	0.0316494	0.0960649
comp100423_c0	0.343818	0.380763	0.770104	0.85909
comp100426_c0	-0.278741	-1.02067	1	1
comp100430_c0	4.71909	-1.65596	0.474628	0.642245
comp100432_c0	-2.14174	-1.38853	0.117752	0.240164
comp100433_c0	-1.83208	-1.60059	0.278784	0.448613
comp100436_c0	5.09434	-1.6654	0.348735	0.519256
comp100441_c0	6.60391	-0.296879	0.0362267	0.105285
comp100449_c0	3.89794	-2.12489	0.542008	0.694664
comp100455_c0	-2.37513	-0.865849	0.0412925	0.114435
comp100457_c0	-0.0168465	-1.56023	1	1
comp100458_c0	-2.26688	-0.465431	0.0784847	0.179476
comp100459_c0	5.1984	-1.40191	0.240828	0.403363
comp100467_c0	-3.44314	-1.95304	0.0398514	0.111877
comp100471_c0	-0.598342	-1.87321	0.759391	0.858622
comp100473_c0	-4.4877	-1.38024	0.00592032	0.0311363
comp100474_c0	-4.6489	-1.96494	0.00234183	0.0172502
comp100475_c0	-2.121	-2.00298	0.382571	0.553406
comp100476_c0	0.761143	-1.03593	0.786327	0.871353
comp100479_c0	-0.41086	-1.94757	1	1
comp100481_c0	4.75296	-1.51878	0.535838	0.694664
comp100482_c0	-8.50638	-1.87666	0.00329007	0.0213776
comp100488_c0	-2.72235	-0.521646	0.0712535	0.168746
comp100489_c0	-3.77724	-0.88296	0.00884056	0.0403493
comp100493_c0	-0.846942	-2.0983	1	1
comp100494_c0	-3.86559	-2.04478	0.0116081	0.0483925
comp100495_c0	0.194096	-0.803001	1	1
comp100497_c0	4.82401	-1.57049	0.495558	0.656355
comp100504_c0	6.54631	-0.467742	0.0379019	0.10847
comp100512_c0	-3.67749	-0.254046	0.0012836	0.0117356
comp100514_c0	-0.194881	-1.7674	1	1
comp100516_c0	4.55747	-1.78121	0.470411	0.641596
comp100518_c0	-3.37113	-1.44544	0.012224	0.0500424
comp100524_c0	4.53167	-1.78602	0.681902	0.804282
comp100527_c0	-4.38968	-0.0694354	0.000779182	0.00846881
comp100528_c0	-3.71008	-1.0696	0.00505933	0.0280153
comp100529_c0	-0.0909804	-1.77828	1	1
comp100533_c0	4.26652	-1.97425	0.698574	0.808006
comp100534_c0	5.43204	-1.21794	0.200678	0.353017
comp100535_c0	-3.86609	-1.87932	0.0208705	0.0716972
comp100537_c0	-2.87571	-0.312769	0.0152373	0.058533
comp100545_c0	-0.0724723	0.0880655	0.930648	0.98786
comp100551_c0	-4.28658	-1.44973	0.00216378	0.0164384
comp100552_c0	-1.2358	-0.614857	0.453235	0.625036
comp100560_c0	-0.803941	-1.30094	0.614615	0.752684
comp100562_c0	-1.18967	-1.49969	0.718132	0.825546
comp100563_c0	-3.43134	-1.2236	0.0505937	0.132054
comp100566_c0	-1.48177	-1.46512	0.318047	0.496152
comp100571_c0	6.3681	-0.364235	0.062583	0.154096
comp100575_c0	6.68851	-0.362895	0.0278849	0.0875387
comp100576_c0	2.52968	0.176343	0.0525996	0.136068
comp100578_c0	7.08831	0.0190745	0.0298465	0.0920204
comp100579_c0	-4.18388	-1.64773	0.0116878	0.0485821
comp100580_c0	-5.16983	-0.320278	0.00209556	0.0161344
comp100583_c0	0.0217214	-1.52538	1	1
comp100584_c0	-4.539	-1.81044	0.000836577	0.00887754
comp100585_c0	4.44562	-1.87129	0.685759	0.804282
comp100586_c0	-2.25646	-1.4877	0.150801	0.286998
comp100587_c0	6.17043	-0.665258	0.0492032	0.129235
comp100588_c0	4.76697	-1.64249	0.473695	0.64217
comp100589_c0	-3.43443	-1.2831	0.0154147	0.0589248
comp100590_c0	-5.08011	-1.12788	0.000251668	0.00387475
comp100591_c0	6.8722	-0.138976	0.0253883	0.08191
comp100595_c0	-3.8978	-1.87913	0.0213404	0.0727835
comp100596_c0	-2.61267	-1.61114	0.0949895	0.204877
comp100600_c0	0.26343	-0.99053	0.77206	0.86014
comp100615_c0	5.49108	-1.18968	0.173581	0.317265
comp100616_c0	-1.4518	-1.82198	0.42595	0.596964
comp100620_c0	0.839286	-0.962076	0.723816	0.830666
comp100622_c0	1.16001	-0.0517448	0.463025	0.634756
comp100624_c0	-3.6453	-1.17196	0.0139936	0.0549441
comp100630_c0	0.0217292	-1.52538	1	1
comp100632_c0	5.31787	-1.10759	0.265944	0.432975
comp100637_c0	-0.267108	-0.641449	0.905862	0.968023
comp100640_c0	-2.70363	-0.750159	0.0576859	0.145233
comp100644_c0	-2.88714	-0.0819851	0.012205	0.0499921
comp100649_c0	-3.90864	-1.34425	0.00379553	0.0232759
comp100650_c0	6.37136	-0.549193	0.0469596	0.124893
comp100651_c0	-2.20629	-1.89903	0.431896	0.60278
comp100654_c0	-3.84691	-1.60493	0.0290341	0.0901905
comp100661_c0	-2.92358	-1.30292	0.0959638	0.206379
comp100663_c0	-3.80496	-0.695062	0.00268916	0.0187718
comp100664_c0	-3.76145	-1.67703	0.00973606	0.0431604
comp100666_c0	-3.55916	-0.897044	0.00515198	0.0283804
comp100667_c0	-1.99305	-1.04918	0.196499	0.347786
comp100668_c0	5.08844	-1.59059	0.277192	0.446521
comp100669_c0	-1.62759	-0.804319	0.301362	0.476496
comp100670_c0	-4.35089	-0.896805	0.00447571	0.0258968
comp100677_c0	-1.53759	0.391142	0.188003	0.336464
comp100684_c0	-0.842728	-2.01116	0.790866	0.87523
comp100689_c0	5.21677	-1.27565	0.26231	0.42855
comp100691_c0	-1.07706	-2.09419	0.768401	0.858622
comp100692_c0	-3.22884	-1.40335	0.0231556	0.076944
comp100697_c0	-2.93996	-1.55861	0.0549376	0.140441
comp100699_c0	-0.403069	-0.623527	0.874228	0.942526
comp100702_c0	-2.38572	-1.16157	0.0861895	0.191786
comp100703_c0	-2.52174	-1.38052	0.0577162	0.145274
comp100707_c0	4.22792	-1.9842	0.684016	0.804282
comp100710_c0	-0.0405589	-1.70159	1	1
comp100713_c0	4.57092	-1.74803	0.473928	0.64217
comp100715_c0	4.13159	-2.00163	0.323973	0.501507
comp100719_c0	4.91759	-1.54818	0.350002	0.520136
comp100721_c0	-8.45625	-1.87707	0.00120694	0.0112621
comp100723_c0	4.46108	-1.83493	0.683716	0.804282
comp100725_c0	-2.46158	-2.05958	0.315009	0.493004
comp100731_c0	-3.2278	-1.82568	0.128108	0.255451
comp100734_c0	5.92974	-0.865108	0.07073	0.167858
comp100737_c0	-1.59428	-1.78708	0.263292	0.429817
comp100738_c0	4.98375	-1.53626	0.333006	0.508217
comp100744_c0	-1.73602	-1.18982	0.336479	0.509668
comp100746_c0	4.03458	-1.98525	0.56244	0.704522
comp100747_c0	1.57235	-0.595834	0.256662	0.421963
comp100750_c0	2.06916	-0.188078	0.148004	0.283177
comp100752_c0	-0.215966	-0.678861	1	1
comp100758_c0	4.03203	-2.06445	0.322566	0.50043
comp100762_c0	1.87684	-0.307942	0.178262	0.323119
comp100763_c0	-3.73586	-2.02335	0.0454671	0.122147
comp100764_c0	5.86693	-0.958436	0.103803	0.218641
comp100768_c0	-5.0699	-1.15424	0.00483191	0.0272371
comp100769_c0	-0.532383	0.0721697	0.728807	0.835178
comp100770_c0	-2.20838	-0.645556	0.0719022	0.169529
comp100771_c0	-5.1307	0.535741	1.52422e-05	0.00046407
comp100772_c0	-3.4129	-1.10354	0.00637147	0.032651
comp100777_c0	3.9687	-2.11214	0.542605	0.694664
comp100781_c0	-3.42442	-1.08233	0.00845679	0.0392256
comp100784_c0	4.79029	-1.63986	0.474482	0.642245
comp100785_c0	4.9441	-1.55335	0.35837	0.528496
comp100787_c0	4.18601	-1.9585	0.684871	0.804282
comp100790_c0	-3.57422	-1.05976	0.00432486	0.0253465
comp100792_c0	5.12611	-1.24229	0.328517	0.505857
comp100794_c0	5.50433	-1.25967	0.159014	0.297793
comp100795_c0	-4.5897	-1.96551	0.00239974	0.01752
comp100797_c0	-0.139946	-1.65245	1	1
comp100800_c0	-3.40848	-1.50151	0.0243188	0.0795708
comp100807_c0	-2.5403	-1.92905	0.0988289	0.210893
comp100808_c0	6.23323	-0.539369	0.0639015	0.156381
comp100809_c0	4.99033	-1.5099	0.331682	0.507691
comp100810_c0	-0.00901949	-1.55934	1	1
comp100811_c0	-3.25321	-1.88526	0.0375633	0.107867
comp100814_c0	4.89949	-1.66826	0.359249	0.529478
comp100815_c0	-2.57816	-0.373137	0.0800732	0.181993
comp100820_c0	0.00616803	-1.75346	1	1
comp100821_c0	3.89473	-2.08442	0.547621	0.694664
comp100823_c0	-3.32813	-0.0316508	0.00619077	0.0320144
comp100825_c0	-0.906821	-1.98637	0.77015	0.85909
comp100829_c0	6.10228	-0.680379	0.0541719	0.13903
comp100832_c0	5.07121	-1.37863	0.368693	0.539455
comp100833_c0	-4.66789	-1.58804	0.00149118	0.0129077
comp100841_c0	-4.32481	-1.22398	0.00211467	0.0162425
comp100842_c0	-2.23767	-0.626924	0.0483249	0.127559
comp100844_c0	-1.8097	-1.95724	0.42219	0.593499
comp100845_c0	-3.43104	-1.6128	0.0198179	0.0693654
comp100860_c0	-0.104761	-1.37588	0.882973	0.94981
comp100864_c0	-0.00754751	-0.691108	1	1
comp100865_c0	-0.347157	-1.16448	1	1
comp100869_c0	-0.977037	-1.70609	0.830749	0.907134
comp100870_c0	6.20208	-0.749113	0.0665941	0.161114
comp100871_c0	0.298103	-1.34969	1	1
comp100873_c0	-0.767613	-0.996621	0.678126	0.804282
comp100877_c0	-9.29634	-1.30074	0.000988521	0.00991952
comp100879_c0	-3.90145	-0.789989	0.0076511	0.0366874
comp100881_c0	3.70271	-2.11433	0.568318	0.708772
comp100884_c0	-0.755479	0.474155	0.47919	0.644871
comp100885_c0	4.18876	-2.07094	0.324764	0.50214
comp100886_c0	4.22793	-1.9842	0.684032	0.804282
comp100888_c0	3.70271	-2.11433	0.568315	0.708772
comp100889_c0	-3.85121	-1.1505	0.00231787	0.0171313
comp100895_c0	-2.02806	-1.15308	0.177729	0.322515
comp100896_c0	-6.51067	-0.762679	0.000169464	0.0029278
comp100898_c0	-0.58195	-1.92837	1	1
comp100899_c0	-3.48187	-1.36193	0.0150968	0.0581093
comp100901_c0	-3.00423	-2.03946	0.087908	0.194142
comp100905_c0	4.58347	-1.60341	0.538693	0.694664
comp100907_c0	-1.66745	-1.75476	0.469352	0.641106
comp100915_c0	-3.40777	-1.24238	0.0101853	0.0445769
comp100917_c0	-4.3106	-0.765782	0.0120247	0.0494652
comp100920_c0	4.18602	-1.9585	0.684853	0.804282
comp100927_c0	-2.39631	-1.86888	0.161159	0.30074
comp100931_c0	-3.99395	-1.96369	0.0296544	0.091569
comp100936_c0	4.8898	-1.58426	0.333807	0.508793
comp100938_c0	-1.31933	-1.2523	0.492779	0.654139
comp100942_c0	-1.67793	-1.56885	0.391129	0.561406
comp100945_c0	-2.96535	-1.87136	0.114566	0.235032
comp100948_c0	-0.48838	-1.83105	1	1
comp100951_c0	4.37904	-1.90963	0.256655	0.421963
comp100958_c0	-3.24396	-2.05772	0.109755	0.227566
comp100959_c0	-2.00412	-1.62524	0.215747	0.372239
comp100961_c0	-0.568485	-1.15971	0.764948	0.858622
comp100964_c0	6.44466	-0.545303	0.0453742	0.122017
comp100965_c0	-2.65247	-0.716278	0.0243374	0.0796203
comp100966_c0	-4.45002	-0.25353	0.000469696	0.00599672
comp100967_c0	-2.66214	-1.26559	0.0800747	0.181993
comp100970_c0	3.85482	-2.13516	0.547527	0.694664
comp100976_c0	-0.14923	0.0168363	0.946161	1
comp100978_c0	-1.16717	-1.62742	0.616812	0.754913
comp100983_c0	-3.86858	-0.479214	0.00329431	0.0213832
comp100986_c0	-3.81676	-1.7392	0.00693119	0.0344827
comp100987_c0	6.31506	-0.634606	0.0558286	0.142039
comp100991_c0	4.61154	-1.76491	0.479253	0.644891
comp100992_c0	-2.93145	-1.96896	0.212271	0.368104
comp100995_c0	4.16437	-1.99665	0.683617	0.804282
comp100996_c0	-1.65322	-0.680163	0.159995	0.299094
comp101002_c0	-4.12855	-1.61918	0.00594411	0.0312267
comp101008_c0	4.56613	-1.74154	0.497735	0.658408
comp101013_c0	-0.326837	-1.82601	1	1
comp101016_c0	6.23651	-0.635416	0.0414463	0.114788
comp101018_c0	1.04229	-0.868475	0.758453	0.858622
comp101023_c0	-4.76661	-1.35715	0.00140241	0.0124055
comp101024_c0	-3.0071	-1.22125	0.0171952	0.063226
comp101027_c0	4.00704	-2.10966	0.32811	0.505583
comp101031_c0	-2.30289	-1.05533	0.0682938	0.163972
comp101033_c0	-4.12709	-0.383414	0.00104381	0.0102762
comp101036_c0	-5.95523	-0.528162	7.85075e-05	0.00166146
comp101043_c0	4.19401	-1.99661	0.691695	0.804282
comp101044_c0	-0.447011	-0.779992	0.899995	0.962871
comp101045_c0	-1.35712	-1.76537	0.520149	0.679312
comp101049_c0	-2.87307	-1.76454	0.107276	0.223754
comp101050_c0	4.59732	-1.74111	0.47184	0.642144
comp101053_c0	-3.81944	-1.49413	0.0426251	0.116981
comp101058_c0	-4.09061	-1.5944	0.0416648	0.11519
comp101059_c0	0.615366	-0.44008	0.885837	0.952065
comp101066_c0	4.15011	-2.03156	0.369245	0.540008
comp101068_c0	-2.76036	-1.74705	0.105013	0.220375
comp101070_c0	-1.82814	-1.85554	0.386871	0.557223
comp101071_c0	5.61872	-1.05959	0.13493	0.265732
comp101073_c0	0.512668	-1.37195	0.805783	0.886251
comp101075_c0	-4.8029	0.444389	0.00318648	0.0209808
comp101077_c0	-4.56711	-0.289537	0.000650994	0.00748845
comp101079_c0	-2.36543	-1.33929	0.104443	0.219471
comp101080_c0	4.90477	-1.59579	0.425383	0.596481
comp101082_c0	-3.64227	-0.934937	0.00756187	0.0363697
comp101087_c0	4.79798	-1.72642	0.497422	0.658105
comp101089_c0	5.55952	-1.27056	0.166132	0.307845
comp101090_c0	-0.326996	-2.03065	1	1
comp101094_c0	0.354275	-1.3433	1	1
comp101095_c0	3.86277	-2.12994	0.544983	0.694664
comp101102_c0	-3.46076	-1.90835	0.0536921	0.138071
comp101104_c0	-3.48123	-0.678036	0.012505	0.0508925
comp101105_c0	-3.99395	-1.96369	0.0296555	0.091569
comp101109_c0	-4.07825	-1.90547	0.0230362	0.0766888
comp101115_c0	5.77616	-0.978982	0.0938179	0.203124
comp10112_c0	4.01285	-2.10182	0.551143	0.696034
comp101121_c0	4.00176	-2.06184	0.555535	0.698995
comp101126_c0	5.09732	-1.45423	0.333131	0.508278
comp101130_c0	-3.90006	-0.82118	0.00200764	0.0157109
comp101137_c0	-3.80723	-1.92496	0.0162205	0.0609779
comp101139_c0	-2.7926	-1.97465	0.120931	0.24514
comp101141_c0	-1.77515	-0.883766	0.208469	0.363162
comp101148_c0	5.61958	-1.31244	0.237551	0.399578
comp101159_c0	-1.32136	-1.31452	0.544304	0.694664
comp101160_c0	-0.347558	-1.78373	1	1
comp101161_c0	-3.69859	-1.85026	0.0237261	0.0782054
comp101162_c0	-2.94269	-0.974152	0.0347337	0.102537
comp101165_c0	3.89793	-2.12489	0.542084	0.694664
comp101167_c0	-5.68135	-1.6759	0.00032222	0.0046181
comp101168_c0	-0.228798	-1.7227	1	1
comp101169_c0	-3.49594	-0.917887	0.0172212	0.0632858
comp101171_c0	-0.794905	-2.05065	1	1
comp101172_c0	-2.18838	-1.38413	0.179573	0.324721
comp101173_c0	-2.82174	-0.959506	0.0155798	0.0593521
comp101175_c0	-2.90677	-1.79755	0.0245663	0.0801134
comp101180_c0	-2.44223	-0.730692	0.0396203	0.111535
comp101182_c0	-4.00212	-1.35895	0.0167015	0.0620438
comp101184_c0	-0.0909996	-1.64073	1	1
comp101187_c0	5.10307	-1.43176	0.33124	0.507495
comp101188_c0	3.96872	-2.11214	0.542641	0.694664
comp101191_c0	-1.07711	-2.09419	0.768421	0.858622
comp101192_c0	-2.56579	-0.543799	0.101399	0.214958
comp101200_c0	-3.69752	-2.01268	0.0460761	0.123287
comp101203_c0	-4.76178	-1.52819	0.00368505	0.022895
comp101204_c0	2.56899	0.229288	0.0427336	0.117206
comp101205_c0	-2.8319	-0.808906	0.0607787	0.150852
comp101207_c0	4.6768	-1.90834	0.554048	0.69766
comp101213_c0	-3.33605	0.1769	0.00388982	0.0236246
comp101221_c0	5.80158	-1.04118	0.126435	0.25323
comp101225_c0	-3.73952	-1.52963	0.00329521	0.0213832
comp101227_c0	4.24671	-1.94867	0.690123	0.804282
comp101228_c0	4.68794	-1.85937	0.520121	0.679302
comp101230_c0	-3.5838	-1.89539	0.0196649	0.0690221
comp101232_c0	4.85181	-1.57571	0.356923	0.527177
comp101235_c0	-0.727384	-2.0053	1	1
comp101236_c0	0.262138	-1.57698	0.831917	0.908258
comp101238_c0	0.211617	-1.45917	1	1
comp101239_c0	-3.49927	-1.02807	0.0112521	0.0474369
comp101242_c0	2.32757	-0.020187	0.095147	0.205088
comp101243_c0	5.59649	-1.09731	0.156859	0.294871
comp101245_c0	4.3308	-1.89323	0.683283	0.804282
comp101250_c0	-3.04844	0.347763	0.00795922	0.0376133
comp101260_c0	4.47629	-1.80006	0.68528	0.804282
comp101261_c0	4.63396	-1.70462	0.476069	0.642918
comp101262_c0	4.16335	-1.99171	0.349476	0.519803
comp101263_c0	5.42844	-1.31927	0.210058	0.365221
comp101264_c0	-0.632555	-0.619726	0.582139	0.721607
comp101266_c0	-0.737761	-0.882095	0.731975	0.838255
comp101268_c0	-4.21785	-0.760573	0.00545865	0.0294616
comp101274_c0	-2.89788	-1.77171	0.0292875	0.0906889
comp101281_c0	-4.056	-1.64579	0.0277342	0.0872261
comp101285_c0	6.19328	-0.860001	0.126917	0.253863
comp101286_c0	-5.71917	-1.77535	0.000481512	0.00609566
comp101291_c0	4.34502	-1.85426	0.691803	0.804282
comp101299_c0	3.80912	-2.05826	0.570361	0.710539
comp101301_c0	-1.57714	-0.977351	0.3746	0.545659
comp101303_c0	-0.773711	-1.82973	0.788588	0.873281
comp101306_c0	-0.189803	-1.74185	1	1
comp101309_c0	6.70718	-0.232142	0.0290144	0.0901493
comp101311_c0	-0.677027	-1.88306	0.766508	0.858622
comp101319_c0	-3.34213	-1.40419	0.0564174	0.143036
comp101322_c0	-0.780144	-0.561149	0.674194	0.804282
comp101324_c0	4.94948	-1.6196	0.364794	0.535255
comp101327_c0	-2.91993	-1.53174	0.0493269	0.129475
comp101329_c0	-2.45216	-1.78604	0.151011	0.287241
comp101332_c0	4.37904	-1.90963	0.256666	0.421963
comp101340_c0	-2.78021	-1.79679	0.038047	0.108694
comp101341_c0	6.65677	-0.214143	0.0316676	0.096109
comp101343_c0	-2.32819	-1.78985	0.150523	0.286642
comp101350_c0	4.74905	-1.62618	0.493422	0.654559
comp101351_c0	4.71909	-1.65596	0.474628	0.642245
comp101354_c0	1.32586	-0.82115	0.387213	0.557585
comp101355_c0	-0.0951774	-0.555426	1	1
comp101356_c0	0.959528	-1.08889	0.682621	0.804282
comp101357_c0	-1.24607	-2.12248	0.494474	0.655375
comp101358_c0	-3.3596	-1.26048	0.0104889	0.0454151
comp101359_c0	0.307965	-0.322947	0.825131	0.902372
comp101360_c0	-3.37014	-1.60331	0.0170868	0.0629902
comp101365_c0	4.08081	-2.0916	0.322433	0.50043
comp101366_c0	-3.09799	-0.817779	0.0123226	0.050331
comp101368_c0	4.07221	-2.0518	0.544413	0.694664
comp101373_c0	-3.38029	-1.97019	0.0329243	0.0987368
comp101377_c0	-1.79337	-1.0064	0.246608	0.410146
comp101381_c0	-4.02769	-1.71518	0.0109772	0.0467174
comp101384_c0	-1.64019	-1.19997	0.210585	0.36593
comp101385_c0	-4.89009	-1.63201	0.0149067	0.057548
comp101387_c0	-1.49723	-1.45463	0.399823	0.57044
comp101391_c0	-3.42465	-0.505799	0.0027453	0.0189956
comp101393_c0	6.32347	-0.541566	0.0754887	0.174615
comp101398_c0	-0.794896	-0.991731	0.662695	0.794971
comp101403_c0	-2.75989	-0.194612	0.0321306	0.0970384
comp101404_c0	5.06348	-1.44258	0.333028	0.508219
comp101409_c0	5.97881	-0.909125	0.100596	0.213794
comp101418_c0	5.76838	-1.1154	0.131422	0.260502
comp101420_c0	0.502417	-1.33364	0.80758	0.887589
comp101427_c0	3.89794	-2.12489	0.542025	0.694664
comp101428_c0	-2.60116	-1.78605	0.195865	0.346908
comp101430_c0	1.93591	-0.583436	0.303392	0.479225
comp101439_c0	5.08833	-1.41977	0.265396	0.432357
comp101450_c0	3.82488	-2.13499	0.548501	0.694664
comp101451_c0	-0.218018	-0.540383	0.912724	0.973203
comp101452_c0	-1.99084	-2.03452	0.386904	0.55723
comp101453_c0	-4.31667	-0.970801	0.00458382	0.0263262
comp101459_c0	-3.51583	-1.34427	0.0158233	0.0600197
comp101460_c0	5.26486	-1.55639	0.285291	0.456629
comp101461_c0	-0.507779	-1.81698	1	1
comp101464_c0	-4.11563	-1.84067	0.00705017	0.0348458
comp101465_c0	4.50352	-1.85675	0.686516	0.804282
comp101466_c0	-2.91527	-0.715596	0.0191222	0.0677756
comp101467_c0	0.109774	-1.23799	0.897898	0.961117
comp101468_c0	-2.52772	-1.62909	0.0907598	0.198435
comp101469_c0	0.695388	-1.10149	0.852869	0.925557
comp10147_c0	-1.83271	-1.91744	0.327588	0.504944
comp101471_c0	-3.63269	-2.00733	0.0444075	0.120203
comp101475_c0	-0.493376	-1.92995	1	1
comp101479_c0	-1.04838	-1.06947	0.438186	0.609255
comp101481_c0	-1.36206	-1.58969	0.429259	0.600113
comp101482_c0	3.96058	-2.07699	0.548344	0.694664
comp101486_c0	4.57093	-1.74803	0.473924	0.64217
comp101493_c0	-2.45978	-0.891063	0.0681747	0.163814
comp101495_c0	-2.85895	-1.16958	0.0301263	0.0926274
comp101496_c0	-0.165685	-1.76254	1	1
comp101499_c0	-4.29952	-1.07657	0.00574974	0.030523
comp101505_c0	-1.93947	-1.20525	0.257771	0.423261
comp101506_c0	-2.25133	-1.67355	0.133911	0.264137
comp101508_c0	-2.69604	-0.642148	0.0547157	0.140066
comp101510_c0	5.83738	-0.786387	0.131987	0.261243
comp101512_c0	4.06913	-2.05434	0.542415	0.694664
comp101513_c0	-2.7673	-1.67462	0.0756524	0.174849
comp101518_c0	-2.57619	-1.11167	0.110232	0.228281
comp101519_c0	5.35469	-1.34094	0.197058	0.348534
comp101520_c0	-2.19467	-1.0206	0.153987	0.290956
comp101525_c0	-4.36662	-0.714547	0.00828698	0.0386887
comp101528_c0	-2.80669	-1.81957	0.123912	0.249708
comp101531_c0	1.51212	-0.652818	0.311014	0.488815
comp101538_c0	-3.20016	-1.26543	0.0237717	0.0783033
comp101541_c0	1.01725	-0.858618	0.750421	0.854752
comp101543_c0	-2.3334	-1.84844	0.176137	0.320551
comp101547_c0	4.72896	-1.71721	0.49679	0.65757
comp101550_c0	-2.90685	-1.02502	0.0564402	0.143054
comp101553_c0	6.96213	-0.00166788	0.0156046	0.059422
comp101555_c0	-0.798407	-1.34549	0.706908	0.815489
comp101556_c0	6.81906	-0.0945571	0.024606	0.0802116
comp101559_c0	4.88246	-1.6128	0.336935	0.509846
comp101561_c0	-3.85524	-1.66967	0.0576943	0.14524
comp101562_c0	4.37904	-1.90963	0.256673	0.421963
comp101569_c0	-2.97794	-1.18193	0.042682	0.117101
comp101574_c0	-0.84088	-2.06333	1	1
comp101578_c0	-1.89697	-1.94335	0.372714	0.543809
comp101583_c0	-3.67336	-1.36456	0.0281774	0.0881858
comp101584_c0	-1.89083	-1.21677	0.205698	0.359573
comp101586_c0	5.45996	-1.20144	0.171047	0.314639
comp101588_c0	-3.26073	-0.924459	0.0106062	0.0457363
comp101589_c0	-1.48979	-1.71896	0.450858	0.622682
comp101591_c0	-1.78601	-0.837115	0.23475	0.396777
comp101592_c0	4.61355	-1.77379	0.492544	0.653937
comp101595_c0	4.04586	-2.09672	0.321624	0.499846
comp101601_c0	-1.63621	-1.7779	0.462544	0.63441
comp101602_c0	-2.83933	-1.6604	0.181427	0.327045
comp101606_c0	-2.17095	-2.12051	0.506227	0.665943
comp101608_c0	-1.06441	-2.09681	0.760875	0.858622
comp101611_c0	-5.14343	-1.88117	0.0200861	0.0700122
comp101621_c0	-2.69081	-1.65044	0.127313	0.254363
comp101624_c0	-3.28313	-0.634009	0.00688607	0.0343324
comp101625_c0	-0.337917	-1.75852	1	1
comp101628_c0	-2.33793	-2.08928	0.17705	0.321629
comp101629_c0	4.80592	-1.58096	0.481244	0.646229
comp101630_c0	4.41058	-2.045	0.262108	0.428313
comp101631_c0	0.183841	-0.702575	1	1
comp101637_c0	4.18601	-1.9585	0.684859	0.804282
comp101638_c0	-3.75786	-1.60653	0.0330969	0.0991289
comp101639_c0	-1.90323	-2.05433	0.444035	0.615661
comp101641_c0	-4.75219	-1.75659	0.0100012	0.0440285
comp101644_c0	4.35871	-1.82135	0.692494	0.804282
comp101647_c0	-1.80657	-1.1718	0.201881	0.354618
comp101648_c0	-3.68423	-1.32357	0.0266746	0.0848811
comp101652_c0	-3.76116	-2.0125	0.0729542	0.170938
comp101653_c0	-4.42688	-1.76159	0.00544459	0.0294162
comp101655_c0	-1.95789	-1.0658	0.122862	0.248137
comp101657_c0	-2.36696	-1.75135	0.184115	0.330831
comp101659_c0	-4.82802	-1.4051	0.00372566	0.0230429
comp101660_c0	5.59649	-1.09731	0.156863	0.294871
comp101663_c0	-0.481282	-0.61539	0.748488	0.853073
comp101670_c0	-0.786512	-1.29909	0.739104	0.84499
comp101680_c0	-0.439714	-1.88184	1	1
comp101681_c0	-1.46531	-1.42628	0.393485	0.563561
comp101684_c0	4.37904	-1.90963	0.256657	0.421963
comp101685_c0	-2.80705	-1.80119	0.0955105	0.205608
comp101686_c0	-2.68548	-1.44221	0.0713373	0.168857
comp101689_c0	3.77637	-2.14783	0.550167	0.695325
comp101692_c0	4.23679	-1.91017	0.690659	0.804282
comp101702_c0	-2.59129	-1.92869	0.102743	0.217109
comp101704_c0	-2.83444	-1.36228	0.0367331	0.106223
comp101705_c0	5.55952	-1.27056	0.166129	0.307845
comp101706_c0	-3.47035	-1.00852	0.0114204	0.0478847
comp101707_c0	0.802118	-1.27597	0.551914	0.696465
comp101708_c0	-2.5154	-1.9162	0.159163	0.298008
comp101716_c0	4.63969	-1.66994	0.489983	0.652222
comp101718_c0	-2.41674	-0.0347604	0.0337681	0.100497
comp101726_c0	-3.56041	-1.91626	0.0545449	0.139725
comp101729_c0	5.04213	-1.56727	0.362947	0.533251
comp101731_c0	-3.29749	-1.21692	0.0437813	0.119042
comp101732_c0	-5.20644	-1.27327	0.0120019	0.0494015
comp101733_c0	4.07222	-2.0518	0.544438	0.694664
comp101735_c0	4.18643	-1.9561	0.687619	0.804282
comp101736_c0	4.92627	-1.6307	0.35561	0.525946
comp101737_c0	-2.16388	-2.02371	0.177051	0.321629
comp101739_c0	0.86171	-1.10323	0.534069	0.693974
comp101741_c0	-1.56167	-1.79543	0.47623	0.643012
comp101746_c0	-1.81801	-1.57123	0.274919	0.443649
comp101749_c0	-3.43258	-1.46521	0.0119515	0.049252
comp101750_c0	-8.43707	-1.87727	0.00104096	0.0102578
comp101751_c0	4.90895	-1.50618	0.345574	0.51628
comp101754_c0	-0.20942	-0.60114	1	1
comp101755_c0	-3.02447	-1.47525	0.0411371	0.114202
comp101756_c0	-0.0186342	-1.53593	1	1
comp101760_c0	-3.33703	-1.89827	0.0349063	0.10282
comp101761_c0	-2.50609	-0.939232	0.0655112	0.159264
comp101763_c0	0.420642	-1.33087	1	1
comp101764_c0	-2.52986	-1.61171	0.107634	0.224203
comp101768_c0	6.57569	-0.368033	0.0491132	0.12911
comp101772_c0	0.127211	-1.48156	1	1
comp101777_c0	-3.91235	-1.76087	0.0116957	0.0485941
comp101778_c0	5.18844	-1.36242	0.238549	0.400699
comp101782_c0	6.20398	-0.665614	0.0447927	0.120959
comp101788_c0	-2.26091	-1.83326	0.181829	0.32756
comp101798_c0	5.65817	-1.11188	0.165358	0.306695
comp101802_c0	-0.0951768	-0.555426	1	1
comp101803_c0	-2.71144	-1.81532	0.183236	0.329529
comp101804_c0	-2.1391	-1.82327	0.217384	0.374413
comp101809_c0	4.83699	-1.62839	0.476162	0.642953
comp101812_c0	-2.59413	-1.32264	0.0627439	0.154346
comp101816_c0	-3.43393	-1.42089	0.00933129	0.0418802
comp101821_c0	5.26139	-1.31449	0.26238	0.428638
comp101822_c0	6.47799	-0.386518	0.0576144	0.145103
comp101824_c0	-4.08847	-1.39302	0.00535419	0.029099
comp101826_c0	-2.48773	-1.09145	0.0914417	0.199281
comp101832_c0	-2.30819	-1.6877	0.223388	0.38179
comp101835_c0	-3.11938	-1.88418	0.0529903	0.136746
comp101839_c0	-0.165695	-1.76254	1	1
comp101840_c0	-1.11115	-2.10193	0.764384	0.858622
comp101841_c0	-3.72986	-1.87276	0.0266437	0.0848088
comp101843_c0	4.88364	-1.6169	0.340614	0.512087
comp101844_c0	-3.16129	-0.479196	0.00597085	0.0313134
comp101845_c0	-2.43395	-1.84379	0.213304	0.369482
comp101846_c0	5.23002	-1.33173	0.237766	0.399759
comp101849_c0	5.1894	-1.3659	0.241241	0.403696
comp101851_c0	0.0945962	-1.73846	1	1
comp101852_c0	2.24343	-0.0655255	0.112732	0.231984
comp101855_c0	-2.7639	-1.38942	0.086598	0.192464
comp101860_c0	6.56249	-0.392619	0.0505822	0.132038
comp101864_c0	-2.43431	-1.10605	0.0445844	0.120528
comp101866_c0	-3.05398	-0.31863	0.00975781	0.0432388
comp101868_c0	-3.27159	-1.14796	0.0131735	0.0527509
comp101870_c0	-2.87263	-1.79005	0.0250159	0.0810956
comp101871_c0	-1.61166	-1.00424	0.29173	0.464412
comp101872_c0	6.25671	-0.628436	0.0554337	0.141251
comp101873_c0	-1.68875	-1.41467	0.350595	0.520779
comp101874_c0	-2.24313	-1.04488	0.0717424	0.169371
comp101875_c0	-8.64957	-1.7879	0.0027279	0.0189125
comp101879_c0	-3.65249	-1.6282	0.0289404	0.0899569
comp101880_c0	4.51669	-1.75968	0.687476	0.804282
comp101881_c0	-2.46464	-1.84673	0.141543	0.27511
comp101882_c0	-2.66989	-2.01451	0.164914	0.306035
comp101883_c0	-3.03449	-0.97287	0.0242424	0.0793931
comp101889_c0	4.00045	-1.95311	0.360846	0.531094
comp101896_c0	-4.57755	-1.49822	0.00622196	0.0320998
comp101898_c0	-1.24605	-2.12248	0.494467	0.655375
comp101904_c0	-3.82625	-1.09038	0.0029956	0.020128
comp101906_c0	-0.392394	-1.86987	1	1
comp101908_c0	-3.5468	-1.95008	0.0612467	0.151695
comp101909_c0	-3.43165	-1.76551	0.0581638	0.146111
comp101912_c0	-2.71421	-1.24112	0.0714122	0.168984
comp101913_c0	-1.83452	-1.19627	0.208206	0.362836
comp101920_c0	-2.98226	-1.2715	0.0440241	0.119511
comp101924_c0	-5.22694	-1.64996	0.000738636	0.0081628
comp101926_c0	-1.90451	-0.926064	0.176625	0.321182
comp101927_c0	-3.28716	-0.979449	0.0227342	0.0759925
comp101929_c0	-2.63633	-1.77581	0.232167	0.393549
comp101930_c0	-2.17128	-1.21289	0.0845973	0.189385
comp101935_c0	-1.49484	-1.33412	0.392659	0.562775
comp101937_c0	-0.946224	-0.961905	0.487337	0.65061
comp101938_c0	3.58724	-2.173	0.56621	0.707229
comp101939_c0	4.31903	-1.83277	0.702242	0.811209
comp101943_c0	-2.41933	-1.50621	0.119057	0.242181
comp101944_c0	-0.639387	-2.06201	1	1
comp101947_c0	-1.77944	-0.908821	0.200129	0.352408
comp101948_c0	-2.73021	-1.69768	0.0805803	0.182826
comp101949_c0	-1.55598	-1.91116	0.760286	0.858622
comp101951_c0	-1.76041	-1.54109	0.235803	0.398037
comp101952_c0	-3.00429	-2.03946	0.0879581	0.194142
comp101956_c0	3.93043	-2.07944	0.546214	0.694664
comp101958_c0	3.93852	-2.11461	0.552246	0.696465
comp101961_c0	-2.24954	-0.384469	0.0440631	0.119591
comp101962_c0	-3.79761	-2.02867	0.0429677	0.117544
comp101971_c0	-1.39645	-0.989868	0.334558	0.508934
comp101972_c0	-3.56399	-1.4725	0.011045	0.0468751
comp101977_c0	4.56239	-1.92372	0.515663	0.674707
comp101986_c0	-5.76827	-1.86941	0.00190925	0.0152039
comp101991_c0	5.104	-1.56791	0.308616	0.485941
comp101993_c0	-2.25098	-0.896757	0.0694792	0.166029
comp101995_c0	-1.9354	-1.94846	0.372673	0.543765
comp1020_c0	-2.59165	-1.90154	0.153795	0.290761
comp102002_c0	-2.0083	-1.99799	0.33507	0.508934
comp102004_c0	-2.42728	-1.83717	0.1639	0.304566
comp102007_c0	-2.28363	-2.06828	0.215275	0.371554
comp102009_c0	-0.413312	-1.7731	1	1
comp102012_c0	-4.17543	-1.91865	0.0268964	0.0854464
comp102029_c0	-3.96118	-0.745851	0.00231375	0.0171106
comp102032_c0	-1.28934	-1.67073	0.510978	0.669975
comp102041_c0	-3.60227	-1.2983	0.00693309	0.0344832
comp102043_c0	-2.9897	-0.89134	0.020235	0.0703918
comp102045_c0	-0.983456	-1.43729	0.613289	0.751566
comp102051_c0	-3.30811	-1.55736	0.0223419	0.0750694
comp102053_c0	4.42496	-1.99072	0.510401	0.669471
comp102054_c0	-1.32212	-1.10433	0.476173	0.642953
comp102056_c0	-3.23355	-1.70336	0.0388513	0.110229
comp102059_c0	4.4582	-1.68208	0.537299	0.694664
comp102063_c0	-5.3286	-1.45676	0.000263044	0.00399529
comp102074_c0	-3.16914	-1.8722	0.085531	0.191015
comp102075_c0	-1.35162	-1.18661	0.356376	0.52672
comp102078_c0	-1.90596	-1.82574	0.402292	0.573208
comp102079_c0	-2.0996	-1.5891	0.216148	0.372792
comp102081_c0	-2.96184	-1.62524	0.0344722	0.10198
comp102086_c0	1.76144	-0.573453	0.272021	0.440009
comp102088_c0	5.43186	-1.10506	0.204792	0.358327
comp102095_c0	-0.063339	-1.74792	1	1
comp102101_c0	-4.13519	-1.49324	0.00957907	0.0426684
comp102105_c0	4.54244	-1.85649	0.50346	0.663344
comp102109_c0	4.39212	-1.94915	0.69333	0.804695
comp102111_c0	-2.86476	-0.465746	0.0527902	0.1364
comp102112_c0	-3.45696	-1.5374	0.0240446	0.0789304
comp102114_c0	4.32105	-1.76606	0.367056	0.53761
comp102119_c0	4.61848	-1.62266	0.512429	0.671454
comp102120_c0	6.27156	-0.571349	0.0529629	0.136702
comp102121_c0	-3.23219	-0.958202	0.0229872	0.076575
comp102123_c0	-2.9828	-2.00561	0.0895663	0.19671
comp102124_c0	4.82944	-1.64355	0.424719	0.596047
comp102126_c0	6.06971	-0.673502	0.0603197	0.150072
comp102127_c0	0.670061	-1.10732	0.850867	0.923907
comp102128_c0	-0.92818	-1.53865	0.676593	0.804282
comp102134_c0	-2.0218	-1.28059	0.160337	0.299581
comp102135_c0	4.4106	-2.045	0.262146	0.428313
comp102136_c0	4.05757	-2.02142	0.325102	0.50245
comp102137_c0	-3.1703	-1.77264	0.039942	0.112065
comp102138_c0	-4.76983	-1.47747	0.0016702	0.0139291
comp102140_c0	-1.37123	-1.70699	0.416313	0.587705
comp102142_c0	-2.01563	-1.25125	0.179415	0.324621
comp102143_c0	-1.50137	-1.30617	0.418181	0.58951
comp102144_c0	-1.92423	-1.93818	0.294867	0.468402
comp102145_c0	6.27946	-0.675975	0.0550213	0.140589
comp102149_c0	0.656762	-0.849915	0.665207	0.797231
comp102156_c0	-2.93332	-1.13721	0.0388161	0.11019
comp102164_c0	4.70863	-1.68835	0.478028	0.644256
comp102165_c0	-3.63803	-1.15112	0.0132813	0.053073
comp102166_c0	1.77745	-0.293906	0.393235	0.56331
comp102178_c0	-3.59424	-1.67445	0.0292037	0.0905536
comp102183_c0	-2.17136	-2.06324	0.177358	0.321992
comp102189_c0	-2.39432	-1.47421	0.137074	0.269122
comp10219_c0	4.00197	-2.06692	0.54254	0.694664
comp102190_c0	-1.21257	-0.48709	0.329057	0.506242
comp102195_c0	4.18678	-2.02649	0.356917	0.527177
comp102198_c0	-3.98454	-1.73271	0.0161567	0.0608214
comp102201_c0	-2.52312	-1.55636	0.142869	0.276923
comp102204_c0	5.25254	-1.31117	0.266463	0.433547
comp102208_c0	-3.67873	-1.86537	0.0213357	0.0727785
comp102209_c0	-2.33503	-1.75888	0.146004	0.28077
comp102210_c0	4.12861	-2.00657	0.317695	0.495737
comp102211_c0	-4.05867	-1.63734	0.0075091	0.0362096
comp102212_c0	0.135452	-0.831373	1	1
comp102215_c0	-2.5819	-1.09925	0.123391	0.248884
comp102216_c0	-0.16522	-1.8603	1	1
comp102217_c0	-2.89877	-1.68902	0.0916408	0.199639
comp102222_c0	-3.05605	-1.08682	0.0368418	0.106437
comp102232_c0	-2.27057	-1.78762	0.216833	0.373692
comp102234_c0	-0.901601	-0.253718	0.459006	0.631171
comp102239_c0	-0.374802	-0.432969	0.840398	0.915749
comp102245_c0	4.44555	-1.86895	0.683159	0.804282
comp102248_c0	5.89264	-0.920984	0.097669	0.209113
comp102251_c0	4.46108	-1.83493	0.683704	0.804282
comp102253_c0	4.8462	-1.60361	0.356331	0.52669
comp102259_c0	-2.66328	-1.91444	0.144116	0.27835
comp102273_c0	4.95586	-1.56823	0.335359	0.508934
comp102274_c0	-2.67742	-1.97826	0.107018	0.223322
comp102275_c0	-3.12105	-1.62351	0.0442331	0.119848
comp102277_c0	4.94817	-1.52095	0.332802	0.508163
comp102281_c0	-0.262122	-1.70218	1	1
comp102282_c0	-2.81541	-1.31095	0.0671248	0.161991
comp102283_c0	-0.58512	-1.13818	0.772915	0.860903
comp102286_c0	5.51225	-1.1714	0.180834	0.326278
comp102287_c0	-3.99929	-1.64652	0.00408453	0.0244124
comp102291_c0	-1.83205	-1.93042	0.340548	0.512067
comp102293_c0	-2.15949	-2.04468	0.398917	0.56957
comp102301_c0	-3.64737	-1.44448	0.0154022	0.0589235
comp102303_c0	-1.51489	-1.66009	0.463642	0.635364
comp102304_c0	-0.12738	-1.58823	1	1
comp102306_c0	-1.17657	-1.53681	0.597625	0.737013
comp102310_c0	-1.4724	-1.66526	0.556049	0.699398
comp102311_c0	-0.68543	-1.25191	0.766627	0.858622
comp102313_c0	5.97205	-0.784006	0.0986592	0.2106
comp102314_c0	-3.07785	-1.58925	0.0570656	0.144111
comp102318_c0	-1.49485	-1.33412	0.392666	0.562775
comp102319_c0	-2.16021	-2.0107	0.378046	0.548995
comp102322_c0	1.65437	-0.649236	0.302473	0.47802
comp102326_c0	-3.66451	-1.21883	0.00851445	0.0393964
comp102329_c0	-4.83219	-1.96896	0.00432765	0.0253521
comp102330_c0	-2.44395	0.418936	0.0324767	0.0977864
comp102335_c0	1.04857	-1.00824	0.561531	0.703757
comp102336_c0	5.53178	-1.11109	0.17387	0.31767
comp102337_c0	-2.48502	-1.84945	0.147784	0.282974
comp102339_c0	-1.55823	-1.11405	0.410175	0.581368
comp10234_c0	4.88981	-1.58626	0.33159	0.507691
comp102341_c0	-0.951978	-1.92645	0.786771	0.871739
comp102347_c0	-2.36171	-1.7616	0.141656	0.275231
comp102348_c0	5.34308	-1.50454	0.28538	0.456699
comp102349_c0	-3.53271	-1.33849	0.0164045	0.0613728
comp102350_c0	-1.53841	-1.74332	0.409024	0.580071
comp102351_c0	-0.788437	-1.36037	0.626371	0.763541
comp102353_c0	-0.184216	-0.968207	1	1
comp102356_c0	-4.48412	-1.94844	0.0104138	0.0452269
comp102358_c0	4.82944	-1.64355	0.424733	0.596047
comp102359_c0	-3.70614	-1.28839	0.0128238	0.0518088
comp102360_c0	-0.138447	-1.56309	1	1
comp102361_c0	-2.70873	-0.881003	0.0435393	0.118595
comp102362_c0	-0.55575	-1.17834	0.883365	0.950173
comp102366_c0	-1.30331	-1.70219	0.502803	0.662766
comp102368_c0	3.58721	-2.173	0.566226	0.707229
comp102370_c0	-2.5176	-1.42989	0.0857887	0.191366
comp102371_c0	5.66389	-1.06631	0.127353	0.254412
comp102373_c0	4.62827	-1.79424	0.484488	0.64846
comp102374_c0	-4.88932	-1.94401	0.00398259	0.0240016
comp102375_c0	-4.22556	-1.83087	0.0135729	0.0537872
comp102379_c0	4.37904	-1.90963	0.256669	0.421963
comp102383_c0	-1.31807	-0.87066	0.327377	0.504701
comp102384_c0	0.632022	-1.32783	0.638255	0.772941
comp102394_c0	-1.77422	-1.8187	0.279747	0.449655
comp102396_c0	3.8239	-2.13759	0.545247	0.694664
comp102397_c0	4.26914	-1.96931	0.372059	0.543031
comp102399_c0	-2.08769	-1.99525	0.393169	0.56329
comp102400_c0	5.03745	-1.47159	0.332366	0.508163
comp102404_c0	-4.22694	-1.60003	0.00317259	0.0209228
comp102410_c0	-1.75618	-1.94308	0.530304	0.690047
comp102411_c0	-2.17865	-1.58892	0.262148	0.428313
comp102415_c0	-0.312132	-1.6825	1	1
comp102422_c0	-2.25429	-2.02354	0.217984	0.375017
comp102426_c0	-1.04941	-1.48213	0.598224	0.73754
comp102431_c0	3.82392	-2.13759	0.545219	0.694664
comp102441_c0	1.86825	-0.566598	0.269602	0.437251
comp102444_c0	-2.83626	-0.9981	0.0162205	0.0609779
comp102448_c0	-2.34478	-1.25749	0.101044	0.214434
comp102451_c0	-2.28137	-1.1312	0.15306	0.289793
comp102454_c0	4.24751	-1.81026	0.365567	0.536017
comp102455_c0	-2.71733	-2.01965	0.108625	0.225789
comp102456_c0	4.64761	-1.82255	0.489403	0.651912
comp102458_c0	-2.33637	-0.563799	0.0300487	0.092485
comp102459_c0	4.26882	-1.90531	0.688192	0.804282
comp102462_c0	-2.06811	-1.61383	0.202151	0.354906
comp102470_c0	-2.8111	-1.46493	0.0655673	0.159356
comp102477_c0	-0.276063	-1.73761	1	1
comp102481_c0	0.996332	-1.07586	0.575234	0.715023
comp102483_c0	-0.845954	-2.02392	0.763258	0.858622
comp102487_c0	4.3909	-1.78721	0.703845	0.81252
comp102488_c0	-0.0257365	-1.89389	1	1
comp102489_c0	-2.26236	-2.07893	0.179795	0.325004
comp102496_c0	-1.79451	-1.22884	0.341066	0.512389
comp102499_c0	-2.37751	-1.82664	0.152586	0.28921
comp102502_c0	-1.75116	-0.993328	0.315034	0.493004
comp102503_c0	6.47841	-0.366697	0.0632773	0.155233
comp102505_c0	5.14292	-1.36779	0.272936	0.441228
comp102513_c0	-2.51988	-1.73132	0.136144	0.267649
comp102517_c0	0.868516	-1.26063	0.538772	0.694664
comp102519_c0	-1.74708	-1.91495	0.459249	0.631422
comp102528_c0	5.33884	-1.27775	0.235493	0.397673
comp102538_c0	-3.44163	-1.90872	0.0424254	0.116612
comp102540_c0	-0.763982	-1.92857	0.765372	0.858622
comp102542_c0	-1.76832	-1.91762	0.279382	0.449221
comp102543_c0	-4.62946	-2.03115	0.00765268	0.0366874
comp102544_c0	3.74472	-2.15024	0.548475	0.694664
comp102550_c0	-3.38459	-1.93155	0.0539474	0.138581
comp102553_c0	-4.61186	-1.42201	0.00664288	0.0335436
comp102554_c0	-3.87913	-1.45355	0.0227478	0.0760111
comp102558_c0	-2.07126	-1.30627	0.187838	0.336226
comp102559_c0	-0.875611	-2.01353	0.78232	0.868021
comp102564_c0	4.48998	-1.83235	0.488673	0.651364
comp102566_c0	-4.69162	-1.3463	0.000875628	0.00914646
comp102568_c0	-3.3829	-1.98039	0.103125	0.217644
comp102571_c0	-1.23801	-1.24217	0.526773	0.686382
comp102579_c0	4.95403	-1.49529	0.337937	0.510494
comp102581_c0	-0.667441	-1.35565	0.846836	0.920932
comp102582_c0	-0.298722	-0.66832	0.905624	0.967833
comp102585_c0	-0.953217	-1.62393	0.690483	0.804282
comp102587_c0	-2.66909	-1.59981	0.0629181	0.154594
comp102593_c0	4.94044	-1.54357	0.340793	0.512258
comp102600_c0	4.10372	-2.05185	0.32661	0.503907
comp102601_c0	-2.40439	-1.45315	0.121586	0.24617
comp102602_c0	-3.04051	-2.06713	0.107392	0.223879
comp102610_c0	0.430431	-0.554945	0.804041	0.884765
comp102622_c0	-3.09641	-1.50003	0.062216	0.153403
comp102625_c0	-2.24338	-2.06307	0.385543	0.556049
comp102627_c0	-4.44989	-1.60866	0.00259309	0.0183798
comp102628_c0	-2.43997	-1.29181	0.0874652	0.19359
comp102634_c0	4.96232	-1.54089	0.331601	0.507691
comp102636_c0	5.04656	-1.43045	0.360432	0.530725
comp102641_c0	-2.47903	-1.77893	0.153514	0.290383
comp102642_c0	-4.07594	-1.47837	0.0100237	0.0440942
comp102643_c0	-3.78762	-1.52626	0.0209603	0.0719175
comp102649_c0	-2.81763	-0.445017	0.0256503	0.0824232
comp102667_c0	0.718848	-1.0762	0.851049	0.924007
comp102671_c0	-1.9361	-1.56284	0.192602	0.342409
comp102674_c0	-3.34922	-1.37564	0.0291183	0.0903728
comp102675_c0	-0.127757	-1.85521	1	1
comp102676_c0	-2.93786	-1.17203	0.0462648	0.12363
comp102680_c0	4.72346	-1.71288	0.477185	0.643838
comp102685_c0	4.74305	-1.73619	0.48836	0.651306
comp102687_c0	0.299543	-1.3398	1	1
comp102689_c0	5.20245	-1.37875	0.238437	0.40055
comp102693_c0	-3.09964	-0.669267	0.00780664	0.0371466
comp102694_c0	-4.76879	-1.6824	0.00590381	0.0310903
comp102695_c0	5.39142	-1.23969	0.174228	0.318135
comp102697_c0	-2.51808	-1.29743	0.10298	0.21745
comp102702_c0	-0.427032	-1.80766	1	1
comp102705_c0	0.253451	-1.32807	1	1
comp102710_c0	-0.138888	-1.5909	1	1
comp102711_c0	1.48033	-0.66621	0.310192	0.487965
comp102712_c0	-1.41809	-1.05177	0.261563	0.427738
comp102716_c0	-2.08214	-1.41954	0.101805	0.215631
comp102717_c0	4.81356	-1.63104	0.472388	0.64217
comp102718_c0	-2.69419	-2.11756	0.252456	0.417055
comp102719_c0	-2.86824	-0.380488	0.0234681	0.0776254
comp102720_c0	-2.02507	-1.95847	0.353127	0.523359
comp102723_c0	6.61671	-0.293567	0.0400204	0.112188
comp102724_c0	4.21835	-1.94878	0.689143	0.804282
comp102727_c0	-1.37131	-1.81204	0.666571	0.798442
comp102730_c0	-2.96899	-1.78069	0.0817092	0.184796
comp102731_c0	4.59732	-1.74111	0.471846	0.642144
comp102732_c0	-4.46487	-1.07339	0.00108418	0.0105263
comp102733_c0	-4.35782	-1.86398	0.0174205	0.0637393
comp102745_c0	-3.12733	-1.79117	0.0844682	0.189189
comp102747_c0	4.61704	-1.86951	0.49864	0.659196
comp102753_c0	-1.24603	-2.12248	0.494452	0.655375
comp102754_c0	-1.66429	-1.13846	0.276877	0.446117
comp102755_c0	-1.95263	-1.86724	0.396546	0.56693
comp102757_c0	-2.09859	-1.75334	0.206555	0.36071
comp102765_c0	-1.9772	-1.95338	0.342762	0.513943
comp102774_c0	-2.08973	-2.04486	0.349525	0.519803
comp102775_c0	-0.962875	-2.03648	0.766662	0.858622
comp102776_c0	0.448114	-1.43671	0.807955	0.887814
comp102779_c0	-2.2507	-1.69797	0.284086	0.455307
comp102780_c0	-1.79802	-1.92278	0.270171	0.437851
comp102782_c0	-2.22879	-0.764324	0.111254	0.229847
comp102784_c0	4.19486	-1.99167	0.681994	0.804282
comp102786_c0	-2.37366	-1.27739	0.114501	0.234934
comp102793_c0	-3.06371	-2.05004	0.091175	0.198967
comp102798_c0	-1.8995	-1.8599	0.384437	0.555041
comp102800_c0	-3.8915	-1.87408	0.022052	0.0743598
comp102806_c0	4.37427	-1.854	0.688593	0.804282
comp102813_c0	4.58347	-1.60341	0.538691	0.694664
comp102816_c0	-3.25389	-0.8954	0.00887794	0.040456
comp102819_c0	4.2161	-1.95359	0.68625	0.804282
comp102824_c0	-0.221276	-1.77447	1	1
comp102826_c0	-2.51501	-1.59459	0.128841	0.256538
comp102828_c0	-4.0385	-1.66489	0.029764	0.0918115
comp102836_c0	4.66404	-1.753	0.481789	0.646544
comp102839_c0	-2.88192	-1.50849	0.0667255	0.161327
comp102840_c0	-0.976239	-1.55419	0.680431	0.804282
comp102841_c0	-3.83341	-1.87445	0.021044	0.0721215
comp102844_c0	-4.55769	-1.79758	0.00979512	0.043334
comp102845_c0	0.392028	-1.41613	0.797818	0.8803
comp102850_c0	-2.39832	-2.07866	0.233663	0.395416
comp102854_c0	4.03423	-2.06191	0.544034	0.694664
comp102859_c0	4.86626	-1.58692	0.352244	0.522522
comp102872_c0	-0.71963	-1.92359	0.760851	0.858622
comp102873_c0	-3.43654	-1.93688	0.0561262	0.14258
comp102886_c0	-2.40305	-1.46634	0.112587	0.231784
comp102887_c0	-2.42782	-1.09467	0.0917329	0.199782
comp102891_c0	5.17451	-1.45511	0.259204	0.424929
comp102895_c0	-3.8847	-1.69272	0.00944802	0.0422184
comp102904_c0	-0.103971	-1.6891	1	1
comp102907_c0	-0.579195	-1.1981	0.76932	0.858817
comp102911_c0	-2.25752	-1.76956	0.213563	0.369763
comp102913_c0	-2.3983	-2.07866	0.233652	0.395416
comp102915_c0	-3.16691	-1.41003	0.0403966	0.112926
comp102920_c0	-2.7064	-1.77919	0.217966	0.375017
comp102921_c0	-3.86778	-1.82703	0.0361899	0.105202
comp102922_c0	4.69838	-1.71552	0.474188	0.64217
comp102924_c0	-2.51566	-1.84167	0.197612	0.349264
comp102930_c0	0.080735	-1.61924	1	1
comp102933_c0	5.20245	-1.37875	0.23842	0.400549
comp102937_c0	0.188662	-1.77287	1	1
comp102944_c0	-0.701949	-1.92102	0.767772	0.858622
comp102949_c0	-1.96049	-1.95186	0.463539	0.635294
comp102951_c0	0.556888	-1.1974	1	1
comp102952_c0	-4.11899	-1.9197	0.0332929	0.0995196
comp102955_c0	-2.13813	-1.66894	0.264119	0.43083
comp102958_c0	-3.8174	-1.41562	0.0248559	0.0806774
comp102960_c0	-0.748912	-1.3276	0.609241	0.747828
comp102961_c0	4.54335	-1.75495	0.68715	0.804282
comp102968_c0	0.886007	-1.08195	0.502728	0.662698
comp102969_c0	4.53061	-1.78825	0.68429	0.804282
comp102970_c0	-1.81388	-1.8452	0.374331	0.545343
comp102971_c0	-1.04158	-2.0943	0.768314	0.858622
comp102974_c0	-3.8973	-1.45454	0.00202958	0.0158208
comp102976_c0	5.74973	-0.972225	0.125206	0.251562
comp102980_c0	-2.22345	-1.38774	0.192384	0.342135
comp102984_c0	-2.21315	-1.53693	0.118057	0.240585
comp102985_c0	-2.77927	-1.53022	0.0693928	0.165864
comp102987_c0	-1.31115	-1.56862	0.450313	0.622219
comp102995_c0	4.96862	-1.51256	0.336849	0.509797
comp102996_c0	-3.61441	-1.80376	0.0203048	0.0705428
comp102997_c0	-1.90932	-1.86227	0.392161	0.56234
comp103003_c0	-0.744512	-1.97145	0.759357	0.858622
comp103004_c0	-3.1184	-1.33183	0.0412525	0.114363
comp103009_c0	3.78159	-2.14522	0.548323	0.694664
comp103011_c0	4.3302	-1.96172	0.694853	0.805264
comp103019_c0	5.50658	-1.18379	0.175922	0.320243
comp103021_c0	-0.23734	-1.43444	1	1
comp103022_c0	4.32679	-1.9642	0.690596	0.804282
comp103023_c0	-3.35722	-1.89284	0.0509796	0.132802
comp103029_c0	0.649956	-1.14596	0.857543	0.928964
comp103035_c0	4.61189	-1.77157	0.485078	0.648931
comp103041_c0	5.64569	-1.0829	0.133725	0.263851
comp103043_c0	-1.02308	-2.0088	0.769282	0.858817
comp103045_c0	-4.21195	-1.7978	0.0140723	0.0551655
comp103049_c0	-1.20367	-1.65207	0.500598	0.660878
comp103053_c0	0.563182	-0.355941	0.751833	0.855967
comp103060_c0	-2.19478	-2.09857	0.330158	0.507305
comp103068_c0	-2.85534	-1.32736	0.0293429	0.0908391
comp103070_c0	4.13136	-2.0041	0.682409	0.804282
comp103076_c0	-3.68162	-1.33535	0.039895	0.111969
comp103088_c0	-4.1115	-1.67589	0.0199703	0.0697391
comp103091_c0	-0.094243	-1.63862	1	1
comp103095_c0	4.67679	-1.90834	0.554037	0.69766
comp103096_c0	-2.33519	-1.47949	0.115569	0.236584
comp103097_c0	-1.3049	-2.13017	0.501259	0.66153
comp103099_c0	-2.11008	-2.03943	0.391691	0.561941
comp103100_c0	4.19916	-1.98673	0.340145	0.511847
comp103101_c0	4.35862	-1.95915	0.691662	0.804282
comp103102_c0	4.54424	-1.81349	0.472945	0.64217
comp103107_c0	6.0157	-0.860051	0.0829615	0.186778
comp103111_c0	-2.53997	-0.254963	0.0308596	0.0943495
comp103114_c0	-1.24823	-1.21776	0.46308	0.63481
comp103118_c0	-0.98256	-2.07619	0.788981	0.873605
comp103122_c0	-2.76854	-1.89743	0.075811	0.175132
comp103136_c0	-1.59168	-1.78267	0.373524	0.54467
comp103138_c0	6.7782	-0.204937	0.0281957	0.0882217
comp103146_c0	-3.22142	-1.88293	0.0358879	0.104588
comp103147_c0	-0.939939	-1.58954	0.703414	0.812178
comp103155_c0	-0.457634	-1.29167	0.86882	0.938057
comp103157_c0	-2.58158	-1.54945	0.127243	0.254284
comp103158_c0	5.49628	-1.15443	0.17108	0.314639
comp103160_c0	-0.718002	-1.27965	0.60798	0.7466
comp103163_c0	-0.933766	-2.02884	0.77164	0.859809
comp103167_c0	6.10079	-0.75662	0.0574891	0.144871
comp103168_c0	-2.67088	-1.88239	0.0681849	0.163817
comp103171_c0	-2.56892	-1.81931	0.186386	0.334145
comp103172_c0	-4.88932	-1.94401	0.0039824	0.0240016
comp103173_c0	-1.79435	-1.91797	0.401687	0.57255
comp103174_c0	-2.95432	-1.70428	0.0729171	0.170882
comp103180_c0	-3.04126	-0.584915	0.0186438	0.0666172
comp103184_c0	4.78452	-1.55849	0.493093	0.654231
comp103191_c0	-0.634563	-1.90135	1	1
comp103193_c0	-4.49956	-1.90379	0.0129518	0.0521231
comp103194_c0	4.26882	-1.90531	0.688194	0.804282
comp103195_c0	4.97818	-1.56354	0.337984	0.510512
comp103200_c0	-1.2398	-1.62218	0.418262	0.58957
comp103201_c0	-1.22877	-1.54834	0.598497	0.737755
comp103206_c0	0.274659	-1.31701	1	1
comp103207_c0	-2.55168	-0.413326	0.0818889	0.18503
comp103208_c0	-1.88032	-1.94054	0.278213	0.447918
comp103214_c0	4.16335	-1.99171	0.349473	0.519803
comp103222_c0	-3.33551	-1.70438	0.0436774	0.118861
comp103228_c0	-3.7376	-1.64163	0.0106685	0.0459136
comp103229_c0	4.85939	-1.61957	0.473668	0.64217
comp103233_c0	-1.11911	-1.68977	0.698448	0.807986
comp103234_c0	-1.98259	-0.757647	0.129008	0.25677
comp103236_c0	-4.05726	-1.50013	0.0107328	0.0460949
comp103237_c0	-1.27391	-1.9001	0.81002	0.889471
comp103238_c0	-4.53895	-1.6445	0.00236331	0.0173564
comp103240_c0	-3.03166	-0.987795	0.0413348	0.114534
comp103248_c0	-2.10884	-1.99269	0.416867	0.588175
comp103249_c0	-3.71207	-1.51388	0.0220044	0.0742805
comp103252_c0	5.03653	-1.50454	0.360408	0.53072
comp103255_c0	5.3991	-1.22972	0.201987	0.354775
comp103260_c0	-2.24385	-2.06043	0.388694	0.559055
comp103263_c0	-2.78447	-1.93496	0.0858001	0.191366
comp103266_c0	4.03861	-2.05683	0.550231	0.695325
comp103267_c0	-1.54173	-1.34345	0.293094	0.466099
comp103277_c0	-0.00097625	-1.53201	1	1
comp103278_c0	-0.496058	-1.99712	1	1
comp103279_c0	-0.685987	-1.90636	1	1
comp103280_c0	5.42214	-1.24926	0.176394	0.320873
comp103282_c0	4.34284	-1.93143	0.694503	0.805199
comp103283_c0	-1.87955	-1.526	0.200716	0.353037
comp103284_c0	-2.82174	-0.959506	0.0155796	0.0593521
comp103285_c0	3.9687	-2.11214	0.54261	0.694664
comp103287_c0	4.83056	-1.65195	0.487991	0.651205
comp103288_c0	-3.31673	-1.69134	0.0462127	0.123544
comp103291_c0	-5.11803	-1.88662	0.00267795	0.0187292
comp103299_c0	4.57546	-1.80404	0.491261	0.653032
comp103300_c0	5.62572	-1.03468	0.134091	0.264442
comp103306_c0	-4.92201	-1.41879	0.00799329	0.0377435
comp103320_c0	5.07833	-1.51961	0.277291	0.446645
comp103321_c0	5.79703	-1.1822	0.200631	0.35298
comp103328_c0	4.23167	-1.98173	0.692471	0.804282
comp103329_c0	-0.386736	-1.7286	1	1
comp103338_c0	-1.49467	-1.13882	0.233283	0.395042
comp103344_c0	5.26486	-1.55639	0.285301	0.456629
comp103347_c0	-0.461701	-1.83149	1	1
comp103348_c0	0.0952338	-0.843363	1	1
comp103351_c0	3.5872	-2.173	0.566232	0.707229
comp103356_c0	3.82391	-2.13759	0.545241	0.694664
comp103358_c0	-2.89257	-2.0094	0.108431	0.225465
comp103361_c0	-1.4709	-1.65528	0.451951	0.623752
comp103363_c0	3.89794	-2.12489	0.542002	0.694664
comp103365_c0	-2.93638	-1.98474	0.0884202	0.194957
comp103366_c0	-0.909357	-2.0212	0.779138	0.865709
comp103378_c0	-3.10554	-2.0553	0.0888151	0.195429
comp103380_c0	-1.98264	-0.421902	0.118515	0.241334
comp103387_c0	4.90481	-1.50243	0.356044	0.526429
comp103388_c0	-1.16004	-1.54853	0.566579	0.707469
comp103393_c0	4.10814	-2.04422	0.322579	0.50043
comp103395_c0	-3.1005	-1.79592	0.0334029	0.099749
comp103405_c0	-3.17321	-1.83839	0.035285	0.103505
comp103412_c0	-1.83524	-1.89818	0.334838	0.508934
comp103416_c0	5.1468	-1.39748	0.331222	0.507495
comp103422_c0	4.29739	-1.89577	0.695394	0.805487
comp103424_c0	-2.76599	-1.02352	0.0336524	0.10025
comp103440_c0	6.05967	-0.901069	0.088553	0.195165
comp103444_c0	-0.531785	-1.88624	1	1
comp103448_c0	5.10888	-1.5213	0.271422	0.439367
comp103452_c0	5.76372	-1.00103	0.098205	0.209932
comp103459_c0	3.85482	-2.13516	0.547511	0.694664
comp103461_c0	-0.384926	-1.75875	1	1
comp103462_c0	5.06414	-1.59545	0.271848	0.439823
comp103464_c0	4.17247	-2.03411	0.686251	0.804282
comp103468_c0	-4.48461	-1.61164	0.00251559	0.0180517
comp103470_c0	-3.43904	-1.34801	0.0271646	0.0859786
comp103471_c0	4.31026	-1.86819	0.695004	0.805328
comp103473_c0	-0.996877	-2.0441	0.764041	0.858622
comp103474_c0	-4.34625	-1.84164	0.0172367	0.0633274
comp103482_c0	-3.33144	-1.42327	0.0205247	0.070994
comp103484_c0	-1.20086	-1.11366	0.436201	0.607047
comp103488_c0	-2.58716	-1.93752	0.14748	0.282684
comp103493_c0	-1.39915	-1.35534	0.529664	0.689404
comp103495_c0	-2.70173	-1.91962	0.144205	0.27835
comp103496_c0	-2.91383	-1.98731	0.0906381	0.19826
comp103501_c0	-2.43343	-2.08911	0.220064	0.377672
comp103505_c0	-1.76408	-1.1745	0.219464	0.376903
comp103507_c0	-4.27224	-1.88916	0.0085603	0.0395067
comp103509_c0	4.12048	-2.08647	0.328941	0.506169
comp103515_c0	-0.943305	-0.970308	0.530893	0.690666
comp103521_c0	3.93187	-2.11983	0.543622	0.694664
comp103527_c0	0.286172	-1.4348	1	1
comp103528_c0	-3.16489	-1.78348	0.121016	0.245237
comp103532_c0	-0.450821	-1.17566	0.880121	0.94735
comp103537_c0	-2.23029	-1.4579	0.178713	0.323681
comp103544_c0	4.20175	-1.91969	0.692604	0.804282
comp103545_c0	-2.03806	-1.63022	0.222211	0.380479
comp103546_c0	-3.97388	-1.50177	0.00773661	0.036937
comp103548_c0	-0.723269	-1.88994	1	1
comp103554_c0	-1.91164	-1.56096	0.194986	0.34575
comp103555_c0	4.71716	-1.74107	0.487808	0.651061
comp103559_c0	-3.69455	-2.02068	0.04031	0.112757
comp103560_c0	5.01169	-1.4724	0.365206	0.535693
comp103566_c0	-1.6194	-1.82294	0.420493	0.591785
comp103573_c0	-0.915765	-2.07093	0.768492	0.858622
comp103574_c0	-1.58175	-1.3015	0.278942	0.448819
comp103575_c0	-1.88427	-1.23778	0.161789	0.301591
comp103576_c0	-2.86127	-0.945506	0.0359079	0.104622
comp103578_c0	0.461994	-1.24239	1	1
comp103583_c0	-2.75734	-1.77528	0.208186	0.362827
comp103588_c0	-1.89833	-0.826674	0.135454	0.266524
comp103590_c0	-3.03118	-2.03415	0.0974838	0.208854
comp103606_c0	-2.78851	-1.65196	0.0666357	0.161191
comp103607_c0	0.0575743	-1.56026	1	1
comp103619_c0	-3.73586	-2.02335	0.0454684	0.122147
comp103623_c0	4.24853	-1.94626	0.682893	0.804282
comp103625_c0	-1.85481	-1.47755	0.33238	0.508163
comp103636_c0	-0.781284	-1.96879	0.763265	0.858622
comp103638_c0	-2.82595	-1.97429	0.0717851	0.169371
comp103643_c0	5.17554	-1.48452	0.266247	0.433282
comp103647_c0	-1.77046	-1.88077	0.269324	0.436882
comp103652_c0	-1.10029	-0.896421	0.52538	0.68482
comp103664_c0	-4.48432	-1.24172	0.00313551	0.0207677
comp103666_c0	-1.17152	-1.57679	0.567621	0.708438
comp103670_c0	-1.06689	-1.58712	0.702248	0.811209
comp103673_c0	-0.802908	-2.09579	1	1
comp103680_c0	-2.64807	-1.90174	0.152618	0.289225
comp103681_c0	-2.43733	-0.831708	0.0791485	0.18036
comp103687_c0	-4.20693	-1.99102	0.0236236	0.0779662
comp103689_c0	4.24853	-1.94626	0.682889	0.804282
comp103693_c0	-0.664096	-1.26112	0.609619	0.748128
comp103695_c0	-1.63997	-1.82561	0.258422	0.423976
comp103698_c0	4.37703	-1.85172	0.684612	0.804282
comp103699_c0	-0.065402	-1.59926	1	1
comp103702_c0	5.08316	-1.43626	0.332591	0.508163
comp103703_c0	-1.76527	-1.46806	0.330015	0.507176
comp103722_c0	-0.962224	-2.08669	0.767984	0.858622
comp103728_c0	-1.63977	-1.38941	0.297451	0.47165
comp103729_c0	0.0864222	-1.50743	1	1
comp103732_c0	5.56138	-1.09987	0.171411	0.314995
comp103736_c0	-3.42644	-1.80261	0.0172912	0.0634409
comp103737_c0	-3.20848	-2.06843	0.0920684	0.200302
comp103738_c0	-0.167702	-1.96083	1	1
comp103742_c0	-1.35501	-1.74714	0.627574	0.764533
comp103743_c0	-3.35005	-1.93692	0.0906365	0.19826
comp103763_c0	-0.805819	-1.9021	0.773893	0.86144
comp103766_c0	4.44556	-1.86895	0.683161	0.804282
comp103774_c0	-3.28105	-1.53514	0.0441986	0.119772
comp103784_c0	-1.9405	-1.97992	0.356549	0.5269
comp103787_c0	4.36117	-1.96163	0.695338	0.805487
comp103788_c0	5.08316	-1.43626	0.332589	0.508163
comp103791_c0	-3.20575	-1.28055	0.0231362	0.0769161
comp103795_c0	-2.27078	-1.69349	0.267652	0.434889
comp103799_c0	-2.66328	-1.91444	0.144114	0.27835
comp103800_c0	-2.38046	-2.0813	0.217775	0.374811
comp103808_c0	3.80911	-2.05826	0.570367	0.710539
comp103812_c0	-3.46687	-1.71892	0.0177316	0.0644469
comp103818_c0	4.07221	-2.0518	0.544428	0.694664
comp103823_c0	-3.15839	-2.06319	0.0897664	0.196933
comp103825_c0	-0.265955	-1.81623	1	1
comp103826_c0	4.43406	-1.83977	0.682069	0.804282
comp103829_c0	3.89794	-2.12489	0.542003	0.694664
comp103831_c0	-2.13323	-1.65876	0.233374	0.395087
comp103837_c0	-3.72144	-1.18332	0.0140686	0.055162
comp103839_c0	-1.10762	-2.09156	0.78277	0.868313
comp103840_c0	4.39897	-1.99841	0.712486	0.820563
comp103844_c0	-1.08393	-2.10735	1	1
comp103845_c0	-2.97362	-1.3485	0.037311	0.107334
comp103852_c0	-3.09734	-2.00011	0.106889	0.223176
comp103862_c0	4.08083	-2.0916	0.322475	0.50043
comp103868_c0	4.32104	-1.76606	0.36706	0.53761
comp103869_c0	4.24831	-2.01633	0.694729	0.805199
comp103881_c0	5.14765	-1.40104	0.25146	0.415876
comp103885_c0	-3.90407	-1.81091	0.0119562	0.0492633
comp103888_c0	4.42495	-1.99072	0.510393	0.669471
comp103891_c0	-1.50656	-1.73841	0.405788	0.576973
comp103893_c0	4.90322	-1.53007	0.341845	0.512997
comp103899_c0	-4.99999	-1.94364	0.00900821	0.0408604
comp103900_c0	4.17778	-2.0392	0.3338	0.508793
comp103908_c0	-2.87128	-1.46565	0.097008	0.208091
comp103912_c0	4.85181	-1.57571	0.356921	0.527177
comp103917_c0	-4.1916	-1.98566	0.0231358	0.0769161
comp103918_c0	-3.24301	-1.81839	0.0401969	0.112501
comp103919_c0	-1.90909	-1.52581	0.203013	0.356083
comp103921_c0	-5.10889	-1.60376	0.00693078	0.0344827
comp103930_c0	5.59185	-1.09153	0.127044	0.253998
comp103932_c0	1.44786	-0.700476	0.31174	0.489586
comp103941_c0	-2.20908	-2.06862	0.275442	0.444254
comp103944_c0	-1.88821	-1.29278	0.213492	0.369709
comp103951_c0	-2.06593	-1.746	0.207318	0.361677
comp103954_c0	-2.81059	-1.95846	0.206086	0.360046
comp103955_c0	-3.94027	-1.42669	0.00781361	0.037158
comp103959_c0	0.580624	-1.30301	0.633075	0.768886
comp103960_c0	-2.71151	-1.88748	0.069739	0.166371
comp103963_c0	-2.57907	-1.82168	0.196934	0.348375
comp103964_c0	-2.8682	-1.69425	0.0742064	0.172865
comp103967_c0	4.3101	-2.00612	0.691254	0.804282
comp103972_c0	-1.53926	-1.872	0.429582	0.600484
comp103973_c0	-0.521582	-1.81959	1	1
comp103975_c0	4.21383	-1.956	0.690739	0.804282
comp103976_c0	3.9687	-2.11214	0.542608	0.694664
comp103977_c0	4.00199	-2.06692	0.542459	0.694664
comp103982_c0	-4.65222	-1.88926	0.00425461	0.0250708
comp103983_c0	-1.72218	-1.58177	0.193857	0.344147
comp103986_c0	-0.987787	-2.0839	0.762848	0.858622
comp103988_c0	4.38745	-1.88345	0.683505	0.804282
comp103989_c0	-2.62652	-1.56546	0.0640015	0.156559
comp103998_c0	-3.49494	-1.24638	0.0182412	0.0656695
comp103999_c0	-1.39091	-1.22796	0.334075	0.508877
comp104000_c0	3.98402	-2.03375	0.553872	0.69766
comp104001_c0	4.24831	-2.01633	0.694732	0.805199
comp104004_c0	-8.43707	-1.87727	0.0010409	0.0102578
comp104010_c0	-3.47584	-1.95286	0.0368982	0.106526
comp104012_c0	4.57253	-1.81088	0.480498	0.645639
comp104016_c0	3.96781	-2.07192	0.545261	0.694664
comp104017_c0	-2.8682	-1.69425	0.0742083	0.172865
comp104020_c0	-0.862546	-2.1008	1	1
comp104023_c0	5.05783	-1.46705	0.330997	0.507495
comp104039_c0	-2.06582	-0.805204	0.133839	0.264031
comp104042_c0	0.0770739	-1.65118	1	1
comp104044_c0	3.82487	-2.13499	0.548519	0.694664
comp104047_c0	4.31067	-1.93157	0.682699	0.804282
comp104048_c0	-2.75338	-1.92981	0.0725417	0.170316
comp104055_c0	-2.02855	-1.92815	0.347738	0.518251
comp104056_c0	4.28324	-2.01632	0.698205	0.807763
comp104061_c0	5.46247	-1.18268	0.171079	0.314639
comp104062_c0	3.99331	-2.02881	0.549059	0.694931
comp104068_c0	5.35505	-1.3189	0.190438	0.339674
comp104069_c0	-2.8296	-1.7177	0.0730483	0.171048
comp104072_c0	-1.86558	-1.9201	0.393035	0.563179
comp104080_c0	-4.00017	-1.89223	0.020893	0.071742
comp104088_c0	-2.36597	-2.07084	0.248667	0.412609
comp104090_c0	3.9352	-2.11722	0.542708	0.694664
comp104093_c0	-2.24854	-1.71959	0.271913	0.439889
comp104097_c0	4.55012	-1.97523	0.552038	0.696465
comp104103_c0	-1.69785	-1.40705	0.355347	0.525677
comp104104_c0	-1.85222	-1.84048	0.336538	0.509668
comp104106_c0	4.06912	-2.05434	0.54241	0.694664
comp104117_c0	-2.49871	-1.49976	0.144401	0.278578
comp104120_c0	-2.12334	-1.62998	0.237776	0.399763
comp104128_c0	-3.55095	-1.63834	0.0286892	0.0893468
comp104131_c0	-0.592026	-1.97783	1	1
comp104133_c0	-3.34797	-1.54549	0.0233133	0.0773099
comp104160_c0	4.34502	-1.85426	0.691799	0.804282
comp104163_c0	4.65661	-1.79161	0.488147	0.651279
comp104169_c0	-2.41541	-1.83182	0.15624	0.293996
comp104172_c0	-2.53378	-1.85947	0.158505	0.297054
comp104177_c0	3.85953	-2.13255	0.543987	0.694664
comp104178_c0	-3.57477	-1.74671	0.0794464	0.18081
comp104183_c0	-2.52367	-1.85703	0.148381	0.283641
comp104186_c0	4.1475	-1.96821	0.32733	0.504654
comp104192_c0	-2.78537	-1.96648	0.154073	0.290956
comp104193_c0	-0.651677	-1.91119	0.76029	0.858622
comp104205_c0	-3.29111	-1.52668	0.0300562	0.0924981
comp104208_c0	-0.273555	-1.78414	1	1
comp104209_c0	-1.09507	-1.16539	0.522239	0.681426
comp104210_c0	3.96696	-2.06938	0.550564	0.6956
comp104217_c0	-0.300577	-1.6735	1	1
comp104223_c0	-0.456768	-1.75916	1	1
comp104225_c0	-3.25663	-1.20754	0.0109775	0.0467174
comp104229_c0	4.45319	-1.93901	0.489077	0.651618
comp104232_c0	-0.687521	-1.91619	0.761917	0.858622
comp104237_c0	5.02059	-1.57204	0.367111	0.537669
comp104240_c0	-3.17973	-1.43501	0.0467177	0.124479
comp104245_c0	4.4353	-1.90447	0.691697	0.804282
comp104247_c0	-3.77852	-1.678	0.00792603	0.0375007
comp104249_c0	4.41646	-1.87621	0.682443	0.804282
comp104250_c0	4.00337	-2.06438	0.546586	0.694664
comp104252_c0	-3.33984	-1.73036	0.0141974	0.055498
comp104266_c0	-3.50508	-1.15508	0.00777219	0.0370559
comp104278_c0	0.0725495	-1.42808	1	1
comp104281_c0	-2.93	-1.97703	0.131473	0.260572
comp104285_c0	4.33984	-1.92662	0.683219	0.804282
comp104294_c0	-3.24578	-1.30897	0.0271884	0.0860244
comp104295_c0	-2.95495	-1.41896	0.0351453	0.103261
comp104296_c0	-0.732575	-2.04053	1	1
comp104303_c0	-3.44145	-1.75443	0.0182411	0.0656695
comp10432_c0	-2.70175	-1.91962	0.144227	0.27835
comp10433_c0	-2.18354	-2.06588	0.346773	0.517303
comp104332_c0	-1.87141	-0.428908	0.112307	0.231408
comp104333_c0	4.72274	-1.62275	0.491299	0.653032
comp104349_c0	-4.1155	-1.90528	0.0235501	0.0777931
comp104362_c0	-2.70174	-1.91962	0.144219	0.27835
comp104363_c0	-2.82595	-1.97429	0.0717847	0.169371
comp104375_c0	-2.65738	-1.86998	0.17064	0.314173
comp104381_c0	-1.54591	-1.84176	0.422426	0.593752
comp104392_c0	-0.235659	-1.66184	1	1
comp104393_c0	-0.950281	-2.00646	0.769357	0.858817
comp104399_c0	3.93173	-2.07691	0.548019	0.694664
comp104404_c0	-3.80002	-2.034	0.0452795	0.121879
comp104408_c0	-3.13959	-1.01791	0.0396163	0.111534
comp104410_c0	-1.89773	-1.94317	0.332776	0.508163
comp104422_c0	-1.81156	-1.40326	0.332588	0.508163
comp104428_c0	-0.801307	-2.0532	1	1
comp104429_c0	-2.42657	-1.47909	0.141522	0.27511
comp104431_c0	-2.38482	-1.73472	0.148969	0.284563
comp104437_c0	-2.46946	-1.51592	0.111626	0.230443
comp104446_c0	4.79034	-1.63574	0.475507	0.642579
comp104447_c0	-0.632063	-0.88452	0.679878	0.804282
comp104448_c0	-0.81126	-2.01097	0.767328	0.858622
comp104454_c0	-1.94897	-1.94579	0.353178	0.523376
comp104457_c0	-1.08276	-2.05676	0.766479	0.858622
comp104461_c0	-2.69288	-1.84943	0.075176	0.174098
comp104462_c0	-1.38742	-1.7758	0.563961	0.705697
comp104465_c0	-2.04471	-2.00316	0.335145	0.508934
comp104469_c0	-3.02786	-1.7809	0.0794188	0.180786
comp10447_c0	4.1475	-1.96821	0.327333	0.504654
comp104475_c0	-2.86666	-2.01825	0.0720433	0.169756
comp104478_c0	-1.24608	-2.12248	0.494482	0.655375
comp104479_c0	3.88486	-2.08949	0.551671	0.696465
comp104480_c0	4.83488	-1.54944	0.485514	0.649354
comp104481_c0	-1.15211	-2.10967	0.763431	0.858622
comp104482_c0	-1.8678	-1.42946	0.211938	0.367642
comp104485_c0	-2.5001	-2.0969	0.230806	0.391752
comp104488_c0	4.10814	-2.04422	0.322584	0.50043
comp104491_c0	-0.686884	-1.9536	1	1
comp104501_c0	-3.54615	-1.6041	0.00825264	0.0385761
comp104509_c0	-2.26712	-2.02098	0.228973	0.389251
comp104520_c0	-1.85998	-1.9695	0.344308	0.515285
comp104525_c0	-2.79401	-2.03839	0.0760813	0.175609
comp104533_c0	4.06334	-2.01401	0.325363	0.502639
comp104542_c0	-3.37614	-1.29045	0.0284041	0.08865
comp104546_c0	3.9687	-2.11214	0.542599	0.694664
comp104547_c0	-0.770372	-1.37373	0.622389	0.759899
comp104556_c0	-4.50689	-1.72585	0.00811919	0.0381269
comp104561_c0	-3.1473	-1.87331	0.033466	0.0998436
comp104565_c0	4.10372	-2.05185	0.326619	0.503907
comp104566_c0	-3.73197	-1.80393	0.0845784	0.189351
comp104580_c0	-0.877294	-1.47011	0.633582	0.769213
comp104583_c0	5.20291	-1.38052	0.236191	0.398369
comp104588_c0	-3.2755	-1.84875	0.0445978	0.120558
comp104589_c0	-0.9933	-2.08127	0.767764	0.858622
comp104594_c0	-0.955676	-2.07873	0.767493	0.858622
comp104600_c0	-2.96118	-1.74041	0.0744932	0.1733
comp104603_c0	4.52465	-1.88463	0.488436	0.651306
comp104605_c0	4.06912	-2.05434	0.542402	0.694664
comp104607_c0	-1.53861	-1.76006	0.459205	0.631378
comp104610_c0	-0.885416	-1.48449	0.687597	0.804282
comp104612_c0	-1.76149	-1.91513	0.269924	0.437514
comp104621_c0	3.79773	-2.10193	0.560243	0.702655
comp104622_c0	-2.67512	-1.65717	0.0705772	0.167625
comp104625_c0	5.69412	-1.00618	0.126584	0.253432
comp104627_c0	-1.74738	-1.43667	0.305848	0.482503
comp104633_c0	-2.52987	-1.80949	0.186437	0.334175
comp104636_c0	0.246318	-1.41838	1	1
comp104637_c0	-0.334625	-1.74454	1	1
comp104638_c0	4.55827	-1.77899	0.470707	0.641787
comp104640_c0	-3.20292	-1.43798	0.0394859	0.111366
comp104643_c0	-3.59745	-1.49527	0.0125482	0.0510322
comp104645_c0	-3.70887	-2.03803	0.0629797	0.154698
comp104649_c0	-2.58838	-0.702303	0.0251332	0.0813391
comp104652_c0	0.013397	-1.58784	1	1
comp104653_c0	4.05757	-2.02142	0.325106	0.50245
comp104659_c0	-1.2526	-1.15951	0.448058	0.619835
comp10466_c0	4.13971	-2.03917	0.318394	0.496334
comp104663_c0	3.97316	-2.10953	0.545786	0.694664
comp104666_c0	4.60393	-1.80599	0.492085	0.653701
comp104668_c0	-1.64053	-1.77504	0.463812	0.63548
comp104674_c0	-3.1586	-1.76359	0.0424251	0.116612
comp104682_c0	5.36764	-1.30755	0.181201	0.326759
comp104685_c0	-0.757035	-1.93099	0.76191	0.858622
comp104690_c0	-3.68013	-1.80412	0.0276265	0.0870003
comp104694_c0	-2.206	-2.06845	0.173518	0.317204
comp104697_c0	-0.884971	-2.10866	1	1
comp104709_c0	-0.659315	-1.90877	0.764812	0.858622
comp104713_c0	4.54638	-1.81121	0.48207	0.646608
comp104716_c0	0.181641	-1.62471	1	1
comp104720_c0	-2.20781	-1.99116	0.200583	0.352957
comp104721_c0	4.26914	-1.96931	0.372077	0.543031
comp104731_c0	-3.11558	-2.04999	0.0828002	0.186542
comp104737_c0	-1.58822	-1.81082	0.425814	0.596807
comp104738_c0	-0.32665	-1.72552	1	1
comp104746_c0	-2.26711	-2.02098	0.228962	0.389247
comp104748_c0	4.80687	-1.65672	0.49396	0.655005
comp10475_c0	-2.86536	-1.93478	0.0983703	0.210161
comp104757_c0	4.05757	-2.02142	0.325116	0.50245
comp104758_c0	4.50189	-1.79749	0.487324	0.65061
comp104762_c0	6.0391	-0.731759	0.0623287	0.153623
comp104770_c0	4.59461	-1.73678	0.492415	0.653932
comp104778_c0	-1.35036	-1.6533	0.467083	0.638679
comp10478_c0	-3.64347	-1.46034	0.0141009	0.0552527
comp104786_c0	-1.9783	-1.99281	0.344787	0.515605
comp104791_c0	4.41842	-1.88089	0.693645	0.804932
comp104792_c0	-1.85666	-1.20087	0.210474	0.365846
comp104800_c0	-3.40578	-1.90099	0.0421288	0.116063
comp104802_c0	4.86762	-1.59293	0.472854	0.64217
comp104804_c0	-0.799172	-1.93596	0.765117	0.858622
comp104811_c0	5.79065	-1.08153	0.146699	0.28177
comp104816_c0	-2.04871	-1.9557	0.376904	0.548075
comp104818_c0	-4.55109	-1.90399	0.0162419	0.0610099
comp104820_c0	-4.5126	-1.75062	0.00104	0.0102542
comp104826_c0	-1.54774	-1.87727	0.425263	0.596467
comp104831_c0	5.73505	-1.18394	0.192905	0.342819
comp104832_c0	-3.1057	-1.97568	0.0926833	0.201301
comp104833_c0	-2.17313	-2.02115	0.186211	0.333933
comp104834_c0	4.57093	-1.74803	0.473925	0.64217
comp104840_c0	-2.07926	-1.99782	0.382372	0.553256
comp104851_c0	-1.38153	-1.22501	0.430891	0.601927
comp104855_c0	5.31577	-1.25538	0.278427	0.44817
comp104865_c0	4.18876	-2.07094	0.324765	0.50214
comp104866_c0	-2.07958	-2.04503	0.393261	0.563317
comp104877_c0	-3.41691	-1.51088	0.0224505	0.0753092
comp104878_c0	-2.47556	-1.88084	0.15599	0.293643
comp104888_c0	4.23167	-1.98173	0.692455	0.804282
comp104894_c0	-2.91033	-1.98989	0.0857026	0.191244
comp104896_c0	5.59667	-1.08059	0.156539	0.29442
comp104902_c0	4.62303	-1.73418	0.471838	0.642144
comp104904_c0	-3.46428	-1.54267	0.0213875	0.0728456
comp104906_c0	1.10874	-0.955652	0.567756	0.708509
comp104909_c0	-2.87389	-1.94524	0.0725764	0.170328
comp104911_c0	6.48692	-0.605631	0.0871212	0.193256
comp104914_c0	-1.02309	-2.0088	0.769285	0.858817
comp104920_c0	-3.40349	-1.97821	0.0318103	0.0963904
comp104921_c0	-0.445498	-1.08855	0.887192	0.952655
comp104923_c0	-2.54906	-1.81981	0.163659	0.304217
comp104950_c0	-1.04852	-2.05948	0.765632	0.858622
comp104953_c0	-2.2926	-1.77943	0.128732	0.256391
comp104960_c0	-3.25967	-1.85119	0.0364666	0.105716
comp104980_c0	-2.43757	-2.08647	0.225366	0.38435
comp104983_c0	-2.04257	-1.99007	0.389343	0.559703
comp104987_c0	-2.34631	-1.58581	0.16252	0.302628
comp104988_c0	-0.909544	-1.81494	1	1
comp104991_c0	4.42167	-1.94409	0.487076	0.650485
comp104999_c0	4.57259	-1.80632	0.47798	0.644256
comp1050_c0	-1.76817	-1.87043	0.383861	0.554476
comp105000_c0	-2.08279	-1.6445	0.20433	0.357736
comp105001_c0	-0.468478	-0.77906	0.897852	0.961107
comp105012_c0	-1.70539	-1.85779	0.472325	0.64217
comp105026_c0	0.52609	-1.23375	0.866025	0.935932
comp105030_c0	-2.83335	-1.65255	0.0745937	0.173487
comp105031_c0	-0.581955	-1.92837	1	1
comp105032_c0	3.93172	-2.07691	0.548024	0.694664
comp105034_c0	-0.429	-1.80028	1	1
comp10504_c0	4.26743	-1.90297	0.6923	0.804282
comp105041_c0	4.94817	-1.52095	0.332798	0.508163
comp105042_c0	-0.479579	-1.85104	1	1
comp105049_c0	5.47865	-1.17841	0.170769	0.314355
comp105069_c0	-2.91028	-1.98989	0.085675	0.191222
comp105071_c0	-0.0763187	-1.64806	1	1
comp105080_c0	5.00474	-1.52967	0.333574	0.508635
comp105086_c0	-2.04085	-1.63901	0.293899	0.467122
comp105088_c0	-1.07709	-2.09419	0.768414	0.858622
comp105089_c0	4.96862	-1.51256	0.33685	0.509797
comp105092_c0	5.03139	-1.49691	0.332239	0.50816
comp105093_c0	-1.64973	-1.81299	0.461134	0.63316
comp105097_c0	-2.0447	-2.00316	0.335131	0.508934
comp105106_c0	-0.552524	-1.63599	1	1
comp105111_c0	-1.63576	-0.89002	0.20318	0.356298
comp105116_c0	-2.0484	-2.00572	0.334908	0.508934
comp105118_c0	-0.334621	-1.74454	1	1
comp105119_c0	4.38862	-1.88111	0.681953	0.804282
comp105122_c0	-2.75125	-1.92479	0.0749445	0.173848
comp105131_c0	-3.8248	-1.38447	0.0102807	0.0448215
comp105132_c0	-4.35623	-2.00433	0.0244504	0.0798806
comp105136_c0	-2.44358	-2.09174	0.224958	0.383839
comp105137_c0	4.84493	-1.59558	0.475245	0.642579
comp105154_c0	3.9352	-2.11722	0.542738	0.694664
comp105157_c0	0.80306	-1.14217	0.503057	0.662946
comp105159_c0	-3.97712	-1.22952	0.00956479	0.0426121
comp105163_c0	-1.1287	-2.06434	0.767715	0.858622
comp105168_c0	4.75743	-1.5707	0.506185	0.665904
comp105169_c0	-2.081	-2.01088	0.330776	0.507495
comp105181_c0	-2.7629	-1.66205	0.0979818	0.209592
comp105185_c0	4.76209	-1.8492	0.427164	0.598069
comp105187_c0	-1.5963	-1.76047	0.485545	0.649357
comp105188_c0	-0.919021	-2.06567	0.773085	0.860917
comp105189_c0	-2.30663	-1.55308	0.160253	0.29951
comp105196_c0	-1.81021	-1.85772	0.339253	0.511375
comp105213_c0	-2.69859	-1.95338	0.151451	0.287751
comp105218_c0	4.6658	-1.74415	0.547799	0.694664
comp105221_c0	-2.7548	-1.93514	0.0840451	0.188449
comp105222_c0	6.41737	-0.481964	0.063154	0.154985
comp105235_c0	-2.26542	-2.0261	0.224535	0.383348
comp105245_c0	-0.621285	-1.90376	1	1
comp105246_c0	4.74652	-1.72955	0.508437	0.667705
comp105253_c0	3.77639	-2.14783	0.550151	0.695325
comp105254_c0	5.42507	-1.231	0.171522	0.315084
comp105257_c0	4.03424	-2.06191	0.544185	0.694664
comp105262_c0	-1.84585	-1.95983	0.440871	0.612334
comp105266_c0	4.12181	-2.08124	0.326337	0.503697
comp105276_c0	-0.216469	-1.74686	1	1
comp105278_c0	-3.10554	-2.0553	0.0888149	0.195429
comp105279_c0	5.6671	-1.01703	0.126778	0.253673
comp105280_c0	-2.99925	-1.7478	0.0747885	0.173765
comp105282_c0	-3.70781	-1.26043	0.00903686	0.0409365
comp105294_c0	-1.44287	-1.70458	0.46498	0.636585
comp105299_c0	-1.60955	-1.73376	0.475137	0.642504
comp10530_c0	4.8187	-1.75281	0.365332	0.53581
comp105300_c0	0.532624	-1.38059	0.79803	0.880422
comp105301_c0	-1.28597	-1.62978	0.411299	0.582474
comp105303_c0	-2.96381	-2.03417	0.091248	0.199052
comp105310_c0	-3.45744	-1.74645	0.0455184	0.122147
comp105312_c0	5.00015	-1.55484	0.343387	0.514531
comp105314_c0	-0.952378	-2.03903	0.760844	0.858622
comp105317_c0	5.78834	-0.988682	0.0961302	0.206651
comp105320_c0	3.89794	-2.12489	0.542014	0.694664
comp105326_c0	-1.91297	-1.898	0.37983	0.550594
comp105328_c0	-0.445369	-1.7957	1	1
comp105339_c0	-1.02308	-2.0088	0.76928	0.858817
comp105344_c0	3.82487	-2.13499	0.548518	0.694664
comp105349_c0	4.19387	-1.99414	0.686173	0.804282
comp10535_c0	3.97316	-2.10953	0.545812	0.694664
comp105350_c0	-1.8981	-1.85754	0.383893	0.554476
comp105356_c0	5.08541	-1.5577	0.26693	0.434066
comp105364_c0	-2.16159	-1.68867	0.210535	0.365895
comp105365_c0	-2.97099	-1.84313	0.0989441	0.21104
comp105374_c0	4.4106	-2.045	0.262141	0.428313
comp105386_c0	-1.92599	-1.89315	0.393124	0.563261
comp105387_c0	5.51047	-1.14718	0.174476	0.318465
comp105393_c0	6.07991	-0.8397	0.0779033	0.178468
comp105403_c0	-0.66589	-1.84138	1	1
comp105405_c0	-2.85754	-1.72282	0.0775959	0.177954
comp105420_c0	-2.42913	-2.00353	0.258434	0.423976
comp105432_c0	-2.6942	-2.11756	0.252461	0.417055
comp105434_c0	-2.82561	-2.01293	0.154221	0.291089
comp105436_c0	4.98487	-1.53822	0.339338	0.511481
comp105439_c0	-2.16531	-1.7541	0.2267	0.386132
comp105440_c0	-2.83793	-1.7545	0.0271433	0.0859679
comp105444_c0	-0.0435552	-1.59243	1	1
comp105445_c0	-0.808374	-2.09317	1	1
comp105457_c0	-0.992276	-2.00629	0.771167	0.859679
comp105461_c0	-0.0257375	-1.89389	1	1
comp105463_c0	4.65869	-1.69991	0.478244	0.644277
comp105469_c0	5.15649	-1.43867	0.240806	0.403363
comp105471_c0	-3.1758	-1.84084	0.0352944	0.103512
comp105472_c0	0.34242	-1.55301	0.809746	0.889238
comp105480_c0	4.68941	-1.74815	0.480537	0.645639
comp105484_c0	5.77541	-0.961492	0.0947943	0.204582
comp105485_c0	-2.03175	-1.5295	0.225849	0.384996
comp105489_c0	-1.15214	-2.10967	0.763439	0.858622
comp105494_c0	-0.744504	-1.97145	0.759351	0.858622
comp105506_c0	4.60177	-1.79915	0.485931	0.649723
comp105515_c0	-1.29469	-1.73061	0.633172	0.768941
comp105522_c0	-2.47903	-1.77893	0.153511	0.290383
comp10553_c0	-0.353076	-1.74738	1	1
comp105532_c0	4.55011	-1.97523	0.55203	0.696465
comp105545_c0	-3.0481	-1.77852	0.0861062	0.191625
comp105551_c0	-3.26322	-1.8907	0.0338027	0.100554
comp105555_c0	4.5525	-1.63564	0.534416	0.694286
comp105556_c0	4.51647	-1.82292	0.685115	0.804282
comp105557_c0	-2.49509	-1.80678	0.189758	0.338695
comp105561_c0	-2.57724	-1.82723	0.155407	0.292831
comp105562_c0	5.42692	-1.29751	0.200377	0.352724
comp105569_c0	4.77319	-1.69893	0.479192	0.644871
comp105578_c0	-2.28326	-1.70296	0.180252	0.325602
comp10558_c0	-0.98777	-2.0839	0.762838	0.858622
comp105580_c0	-3.21973	-1.64791	0.0421192	0.116056
comp105585_c0	4.57112	-1.74587	0.475723	0.642674
comp105587_c0	4.02028	-2.0966	0.365867	0.536272
comp105596_c0	4.35861	-1.95915	0.691652	0.804282
comp105600_c0	-3.64778	-1.84239	0.0220288	0.07434
comp105608_c0	-0.293467	-1.64332	1	1
comp105611_c0	4.07221	-2.0518	0.544422	0.694664
comp105617_c0	-2.66855	-1.95069	0.167354	0.30959
comp105618_c0	-2.16879	-2.0606	0.179583	0.324721
comp105625_c0	-3.52531	-1.99659	0.0385903	0.109792
comp105634_c0	-1.07391	-2.1021	1	1
comp105652_c0	4.35726	-1.89304	0.691538	0.804282
comp105668_c0	-0.712682	-2.08287	1	1
comp105672_c0	-3.26943	-2.07629	0.096003	0.206421
comp105678_c0	-1.11899	-1.09184	0.421048	0.592326
comp105684_c0	6.14606	-0.774706	0.0789716	0.180075
comp105693_c0	-2.16019	-2.0107	0.378028	0.548995
comp105694_c0	-2.77392	-1.95675	0.11694	0.238855
comp105696_c0	4.29767	-1.97665	0.697845	0.807468
comp105699_c0	4.59209	-1.73462	0.504239	0.66396
comp105709_c0	4.16503	-1.99418	0.330377	0.507424
comp105714_c0	4.02028	-2.0966	0.365851	0.536272
comp105718_c0	-4.80645	-1.56362	0.00374834	0.0231272
comp105723_c0	-2.16116	-1.16469	0.112341	0.231461
comp105729_c0	-3.20849	-2.06843	0.092071	0.200302
comp105739_c0	-1.2003	-2.11477	0.766319	0.858622
comp105740_c0	-0.829971	-1.97384	0.769397	0.858817
comp105747_c0	4.43476	-1.83749	0.684203	0.804282
comp105753_c0	-0.474483	-1.84634	1	1
comp105756_c0	-1.63468	-1.84268	0.470368	0.641596
comp105768_c0	-0.267381	-1.47492	1	1
comp10577_c0	4.87712	-1.64449	0.343778	0.514856
comp105771_c0	-2.97463	-2.03964	0.0859142	0.191366
comp105775_c0	4.29959	-1.89811	0.688841	0.804282
comp105777_c0	-1.99346	-1.91051	0.382761	0.553456
comp105786_c0	4.37435	-1.91684	0.690167	0.804282
comp105787_c0	4.00337	-2.06438	0.546591	0.694664
comp105795_c0	4.06847	-2.05688	0.32318	0.501061
comp105805_c0	4.47525	-1.86168	0.685576	0.804282
comp105806_c0	5.36	-1.25481	0.239229	0.401568
comp105810_c0	-2.8784	-1.97952	0.078918	0.179981
comp105813_c0	-2.43551	-2.10222	0.183811	0.330404
comp105827_c0	-0.55203	-1.18771	0.750053	0.854445
comp105835_c0	-3.03979	-1.99492	0.101013	0.214379
comp105839_c0	-3.33638	-1.72596	0.0413902	0.11465
comp105847_c0	-0.270521	-1.71371	1	1
comp105849_c0	-3.02964	-1.54994	0.0437205	0.118922
comp105850_c0	-2.86514	-1.9821	0.0859325	0.191366
comp105858_c0	-0.686494	-1.9186	0.760711	0.858622
comp105862_c0	4.03718	-2.05937	0.54252	0.694664
comp105863_c0	4.46108	-1.83493	0.683716	0.804282
comp105869_c0	-3.74642	-1.55656	0.0105618	0.0456054
comp105873_c0	0.0376439	-1.84229	1	1
comp105874_c0	-1.463	-1.714	0.4548	0.626713
comp105875_c0	4.45895	-1.74328	0.705555	0.814132
comp105876_c0	-0.154199	-1.68565	1	1
comp105877_c0	4.34284	-1.93143	0.694504	0.805199
comp105884_c0	-0.965411	-2.08136	0.773223	0.860994
comp105885_c0	-4.62945	-2.03115	0.00765103	0.0366874
comp105889_c0	4.59229	-1.83719	0.488422	0.651306
comp105897_c0	-2.44359	-2.09174	0.224967	0.383839
comp105903_c0	-3.079	-1.79849	0.0755029	0.174638
comp105911_c0	-2.78596	-1.93246	0.0703752	0.167271
comp105918_c0	-2.57522	-1.26627	0.101268	0.214764
comp105920_c0	4.68374	-1.69731	0.49093	0.652836
comp105922_c0	4.64793	-1.72941	0.470846	0.641811
comp105923_c0	-0.695349	-1.94615	1	1
comp105934_c0	-3.82743	-1.92217	0.0189667	0.0673877
comp105936_c0	-3.55378	-1.76465	0.01864	0.0666172
comp105937_c0	4.45709	-1.7713	0.69404	0.805146
comp105943_c0	-1.3561	-1.67691	0.41371	0.584992
comp105944_c0	4.51793	-1.81836	0.685192	0.804282
comp105971_c0	-1.83838	-1.54223	0.203503	0.356709
comp105982_c0	-2.5784	-1.83434	0.15167	0.288041
comp105986_c0	-2.86513	-1.9821	0.085924	0.191366
comp105990_c0	-2.86513	-1.9821	0.0859241	0.191366
comp105995_c0	4.15075	-1.96581	0.323151	0.501061
comp105998_c0	4.17681	-2.03157	0.3245	0.501904
comp106005_c0	-2.07149	-1.76588	0.292715	0.465645
comp106006_c0	-2.25752	-1.76956	0.213559	0.369763
comp106010_c0	4.57732	-1.80177	0.509187	0.668367
comp106014_c0	4.31026	-1.86819	0.695005	0.805328
comp10602_c0	-2.78535	-1.96648	0.154046	0.290956
comp106025_c0	4.27975	-1.93892	0.681873	0.804282
comp106027_c0	4.62271	-1.73202	0.480083	0.645403
comp106032_c0	-0.700988	-1.99831	1	1
comp106033_c0	4.8898	-1.58426	0.333806	0.508793
comp106037_c0	-1.79601	-1.89069	0.330902	0.507495
comp106040_c0	-3.48122	-1.75964	0.0182296	0.0656653
comp106047_c0	-1.88034	-1.94054	0.278236	0.447918
comp106052_c0	-4.24952	-1.96042	0.00617097	0.0319285
comp106054_c0	3.86277	-2.12994	0.544967	0.694664
comp106055_c0	-0.753088	-1.96126	0.767434	0.858622
comp106061_c0	4.94148	-1.54943	0.337089	0.50997
comp106068_c0	3.93001	-2.12244	0.548239	0.694664
comp106069_c0	-2.39752	-2.09707	0.185622	0.333164
comp106072_c0	-2.23743	-1.45278	0.168068	0.310558
comp106073_c0	4.29251	-1.9717	0.687274	0.804282
comp106074_c0	3.96058	-2.07699	0.548358	0.694664
comp106081_c0	-1.84681	-1.51619	0.192395	0.342135
comp106093_c0	-1.17869	-1.70123	0.511946	0.671007
comp106122_c0	-2.69859	-1.95338	0.151451	0.287751
comp106135_c0	-2.54555	-1.82741	0.152964	0.289633
comp106141_c0	-1.64216	-1.82797	0.258886	0.424574
comp106154_c0	4.58381	-1.7764	0.475343	0.642579
comp106158_c0	-0.801301	-2.0532	1	1
comp106185_c0	4.70567	-1.81255	0.495876	0.6567
comp106188_c0	-2.98923	-1.98971	0.0989477	0.21104
comp106191_c0	4.58381	-1.7764	0.475348	0.642579
comp106194_c0	5.24661	-1.44684	0.291861	0.464564
comp106198_c0	-2.09184	-2.00831	0.34574	0.516382
comp106204_c0	-2.98787	-1.77575	0.0772085	0.1774
comp10621_c0	5.02117	-1.42594	0.356913	0.527177
comp106210_c0	5.32609	-1.2904	0.201879	0.354618
comp106213_c0	-1.21214	-2.12001	0.768018	0.858622
comp106214_c0	-1.04197	-2.13424	1	1
comp106215_c0	3.89794	-2.12489	0.542008	0.694664
comp106216_c0	-1.51102	-1.73617	0.411688	0.58292
comp106238_c0	-1.0991	-1.0201	0.469989	0.641462
comp106242_c0	-1.52415	-1.65797	0.470806	0.641811
comp106250_c0	-0.201869	-1.684	1	1
comp106253_c0	3.85953	-2.13255	0.543985	0.694664
comp106254_c0	-0.197857	-1.86538	1	1
comp106259_c0	4.06402	-2.01648	0.546532	0.694664
comp106268_c0	4.87506	-1.56719	0.342473	0.513641
comp106280_c0	-1.69078	-1.44901	0.326739	0.504024
comp106282_c0	-2.26762	-1.43829	0.109034	0.226398
comp106285_c0	5.26487	-1.55639	0.285305	0.456629
comp106289_c0	4.22612	-1.98667	0.684224	0.804282
comp106301_c0	4.37435	-1.91684	0.69018	0.804282
comp106303_c0	-1.10376	-1.9776	0.787391	0.872235
comp106306_c0	3.82488	-2.13499	0.548505	0.694664
comp106307_c0	0.0625561	-1.62191	1	1
comp106310_c0	4.35947	-1.95668	0.691799	0.804282
comp106331_c0	4.49089	-1.82323	0.689634	0.804282
comp106342_c0	4.34204	-1.92421	0.685454	0.804282
comp106348_c0	-0.620738	-2.02016	1	1
comp106350_c0	-2.84074	-1.15811	0.0337785	0.100511
comp106352_c0	-3.80002	-2.034	0.0452785	0.121879
comp106354_c0	-1.9394	-1.98506	0.346675	0.51723
comp106360_c0	-3.81401	-1.65337	0.0118065	0.0488402
comp106380_c0	-2.42726	-1.78948	0.16916	0.312044
comp106390_c0	5.84627	-1.09318	0.12305	0.248402
comp106392_c0	-1.76298	-1.91263	0.275705	0.444587
comp106394_c0	4.15322	-1.9634	0.68804	0.804282
comp106404_c0	4.90974	-1.48118	0.36034	0.530665
comp106405_c0	-1.76831	-1.91762	0.279363	0.449221
comp106409_c0	4.47525	-1.86168	0.685574	0.804282
comp106412_c0	5.11115	-1.52726	0.267325	0.434546
comp106421_c0	-2.70172	-1.91962	0.144198	0.27835
comp106440_c0	4.83698	-1.62839	0.476148	0.642953
comp106445_c0	5.09307	-1.37428	0.272589	0.440763
comp106452_c0	-0.426186	-1.78849	1	1
comp106455_c0	5.23625	-1.39103	0.244	0.406996
comp106458_c0	-1.93189	-1.94828	0.332652	0.508163
comp106466_c0	-1.02641	-2.08905	0.762883	0.858622
comp106467_c0	0.636007	-1.12311	0.8517	0.92454
comp106478_c0	-2.04873	-1.9557	0.376923	0.548075
comp106479_c0	0.21058	-1.68079	0.809961	0.889455
comp106481_c0	-0.952906	-2.08407	0.760966	0.858622
comp106485_c0	-0.994994	-1.5298	0.496567	0.6574
comp106488_c0	-2.95409	-1.77059	0.0804656	0.182669
comp106497_c0	-2.15261	-1.97085	0.393298	0.563355
comp106502_c0	-0.525106	-1.85322	1	1
comp106541_c0	-3.06369	-2.05004	0.0911554	0.198963
comp106544_c0	-3.22143	-1.48093	0.0186664	0.0666711
comp106569_c0	-2.94079	-2.06473	0.0686778	0.164655
comp106571_c0	-3.75086	-1.82198	0.0204347	0.0708062
comp106575_c0	-1.02947	-2.09167	0.762874	0.858622
comp106587_c0	-2.23394	-2.01328	0.407169	0.578368
comp10660_c0	-3.90566	-1.91534	0.0208608	0.0716898
comp106603_c0	4.79184	-1.64398	0.49253	0.653937
comp106623_c0	-0.580194	-1.51141	1	1
comp106625_c0	1.83434	-0.353989	0.185757	0.333338
comp106628_c0	-4.00975	-1.36577	0.00360795	0.0226105
comp10663_c0	-0.552036	-1.879	1	1
comp106641_c0	4.50189	-1.79749	0.487332	0.65061
comp106659_c0	4.16213	-1.99912	0.682271	0.804282
comp106671_c0	5.36278	-1.23513	0.240717	0.403287
comp106672_c0	-2.70172	-1.91962	0.144193	0.27835
comp106673_c0	-1.75192	-1.83046	0.382652	0.553406
comp106677_c0	4.19758	-1.9892	0.687	0.804282
comp106685_c0	4.06913	-2.05434	0.542442	0.694664
comp106688_c0	4.34204	-1.92421	0.685445	0.804282
comp106693_c0	-2.49244	-1.81949	0.142642	0.27663
comp106702_c0	4.32679	-1.9642	0.690598	0.804282
comp106706_c0	-1.64217	-1.82797	0.258891	0.424574
comp106714_c0	4.31067	-1.93157	0.6827	0.804282
comp106728_c0	3.68677	-2.16044	0.557952	0.700959
comp106732_c0	4.06913	-2.05434	0.54242	0.694664
comp106749_c0	4.79937	-1.60888	0.474322	0.64217
comp106755_c0	-1.98237	-1.60572	0.264004	0.430696
comp106774_c0	4.58479	-1.77195	0.474065	0.64217
comp10678_c0	-1.35141	-1.69756	0.429194	0.600071
comp106803_c0	-0.417271	-1.75429	1	1
comp106808_c0	-2.66527	-1.18962	0.0555323	0.141454
comp106809_c0	-3.00429	-2.03946	0.0879573	0.194142
comp106820_c0	4.35787	-1.89069	0.686715	0.804282
comp106838_c0	5.13181	-1.38613	0.265936	0.432975
comp106854_c0	-2.33753	-2.07348	0.222576	0.380785
comp106855_c0	4.62053	-1.72986	0.49847	0.659032
comp106856_c0	-0.622803	-1.90618	1	1
comp106868_c0	4.58479	-1.77195	0.474119	0.64217
comp106873_c0	4.10372	-2.05185	0.326609	0.503907
comp106874_c0	-1.39776	-1.71195	0.414318	0.585679
comp106879_c0	4.57326	-1.84919	0.507684	0.667233
comp106885_c0	-3.12794	-1.31602	0.0185518	0.0664235
comp106891_c0	4.52441	-1.72548	0.489476	0.651933
comp106898_c0	4.17242	-2.08395	0.350757	0.520901
comp106901_c0	4.54445	-1.75278	0.685846	0.804282
comp106906_c0	-2.59156	-1.15522	0.0533761	0.137482
comp106907_c0	-0.351154	-1.74232	1	1
comp106916_c0	6.52017	-0.368169	0.0454768	0.122147
comp106929_c0	-1.67635	-1.83064	0.264386	0.431116
comp106935_c0	-4.15043	-2.06031	0.0664394	0.160904
comp106942_c0	4.51642	-1.82064	0.682088	0.804282
comp106948_c0	0.528756	-1.59531	0.704402	0.813023
comp106963_c0	-1.61252	-1.43152	0.267504	0.434689
comp106965_c0	-3.36285	-1.56783	0.0251672	0.0814034
comp106975_c0	-2.19907	-2.0552	0.388636	0.559055
comp106976_c0	-1.64768	-1.76472	0.273006	0.4413
comp106979_c0	-2.18921	-1.97342	0.390228	0.560535
comp106993_c0	4.83512	-1.6936	0.376132	0.547385
comp106997_c0	-1.7385	-1.86532	0.391403	0.56169
comp107012_c0	-2.40366	-1.40779	0.152182	0.288708
comp107018_c0	4.8301	-1.65826	0.480905	0.645932
comp107033_c0	-1.18507	-1.55731	0.409434	0.580586
comp107039_c0	-0.262114	-1.70218	1	1
comp107044_c0	-1.32409	-1.62474	0.447702	0.61949
comp107048_c0	4.25872	-1.97919	0.684589	0.804282
comp107056_c0	-2.13539	-1.98114	0.184722	0.331754
comp107068_c0	4.83642	-1.52527	0.49871	0.659244
comp107072_c0	4.14539	-2.03663	0.331128	0.507495
comp107074_c0	-1.56998	-1.76736	0.458711	0.630906
comp107079_c0	-3.29064	-1.84339	0.0543785	0.139409
comp107089_c0	-2.0447	-2.00316	0.335125	0.508934
comp107095_c0	4.83872	-1.58957	0.380707	0.551481
comp1071_c0	-0.744512	-1.97145	0.759357	0.858622
comp107109_c0	-2.21869	-2.06581	0.189438	0.338297
comp107114_c0	5.47451	-1.31895	0.208464	0.363162
comp107120_c0	-1.46454	-1.6986	0.410599	0.581811
comp107121_c0	-3.24396	-2.05772	0.109755	0.227566
comp107125_c0	4.45852	-1.76913	0.692614	0.804282
comp107131_c0	-1.9661	-1.31145	0.233617	0.395415
comp107132_c0	4.44782	-1.86661	0.687204	0.804282
comp107156_c0	4.44556	-1.86895	0.68317	0.804282
comp107161_c0	-1.08851	-2.05931	0.76749	0.858622
comp107162_c0	-1.10929	-2.10456	0.762043	0.858622
comp107168_c0	-3.37776	-1.2836	0.0314381	0.0955887
comp107175_c0	4.79038	-1.6378	0.471538	0.642144
comp107197_c0	-1.10929	-2.10456	0.762041	0.858622
comp107200_c0	4.04584	-2.09672	0.321593	0.499846
comp107208_c0	5.37941	-1.22926	0.238077	0.400131
comp107209_c0	-3.73517	-1.98694	0.0469262	0.124849
comp107214_c0	-2.35404	-1.44293	0.144644	0.278933
comp107215_c0	4.07591	-1.98038	0.334007	0.508877
comp107218_c0	4.00531	-2.10705	0.546644	0.694664
comp107225_c0	5.37216	-1.2657	0.237642	0.399608
comp107226_c0	4.19486	-1.99167	0.681982	0.804282
comp107241_c0	-0.0985632	-1.60196	1	1
comp107250_c0	-2.14081	-1.32223	0.186573	0.334352
comp107264_c0	3.82489	-2.13499	0.548498	0.694664
comp107269_c0	-0.175139	-1.65438	1	1
comp107277_c0	4.54638	-1.81121	0.482068	0.646608
comp107284_c0	-1.97295	-1.23848	0.142686	0.276685
comp107306_c0	-1.47333	-1.76024	0.415901	0.587324
comp107307_c0	4.00176	-2.06184	0.555531	0.698995
comp107310_c0	-3.01407	-2.00544	0.0914856	0.199343
comp107311_c0	5.12236	-1.45524	0.264838	0.431705
comp107319_c0	0.72807	-1.09439	0.852911	0.925557
comp107327_c0	4.96861	-1.51256	0.336854	0.509797
comp107329_c0	4.57841	-1.71824	0.489371	0.651911
comp107335_c0	-3.10121	-1.83338	0.0712064	0.16868
comp107336_c0	-2.04839	-2.00572	0.334896	0.508934
comp107360_c0	5.12791	-1.40551	0.339188	0.511337
comp107362_c0	5.16382	-1.3877	0.247929	0.411765
comp107375_c0	4.06402	-2.01648	0.546531	0.694664
comp107376_c0	-2.54923	-1.89131	0.15344	0.290322
comp107383_c0	0.159309	-1.46554	1	1
comp107384_c0	4.53362	-1.8518	0.482955	0.647267
comp107388_c0	-2.93699	-2.02904	0.0831718	0.187104
comp107389_c0	0.971782	-0.968878	0.62553	0.762802
comp107391_c0	-1.06185	-1.50241	0.573127	0.713068
comp107399_c0	4.29665	-1.96923	0.692646	0.804282
comp107413_c0	3.82394	-2.13759	0.545201	0.694664
comp107426_c0	-0.579013	-1.93862	1	1
comp107427_c0	-2.74269	-0.78193	0.0271664	0.0859786
comp107434_c0	-2.00831	-1.99799	0.335075	0.508934
comp107450_c0	-1.15214	-2.10967	0.763442	0.858622
comp107453_c0	4.08082	-2.0916	0.322448	0.50043
comp107464_c0	-1.66002	-1.96567	0.437732	0.60877
comp107470_c0	4.40684	-1.90946	0.694635	0.805199
comp107477_c0	0.167944	-1.48667	1	1
comp107484_c0	-1.11488	-2.10984	1	1
comp107494_c0	-1.01367	-2.04155	0.771619	0.859809
comp107520_c0	4.88246	-1.6128	0.336922	0.509846
comp107521_c0	5.08356	-1.43808	0.332555	0.508163
comp107535_c0	-3.69356	-1.7677	0.0323399	0.0974877
comp107542_c0	3.9687	-2.11214	0.542613	0.694664
comp107558_c0	-1.15402	-1.64454	0.517883	0.676999
comp107573_c0	-2.89784	-1.76798	0.0777054	0.178125
comp107574_c0	4.61024	-1.76712	0.471849	0.642144
comp107578_c0	-1.81993	-1.87309	0.328465	0.505857
comp107582_c0	4.46419	-1.73904	0.698693	0.808089
comp107593_c0	4.47548	-1.79561	0.690444	0.804282
comp107604_c0	4.67679	-1.90834	0.554039	0.69766
comp107607_c0	-1.81992	-1.87309	0.32846	0.505857
comp107616_c0	0.277668	-1.64852	0.82318	0.900835
comp107618_c0	-0.651505	-2.02526	1	1
comp107622_c0	4.8049	-1.66093	0.47528	0.642579
comp107630_c0	0.173162	-1.45708	1	1
comp107632_c0	-0.637103	-1.90859	1	1
comp107639_c0	-2.33542	-1.43099	0.107921	0.224633
comp107650_c0	-2.21131	-2.01585	0.21988	0.377406
comp107656_c0	-2.83905	-1.1698	0.0280819	0.088019
comp107673_c0	-2.35219	-1.71517	0.18157	0.327213
comp107692_c0	-1.12865	-2.06434	0.767699	0.858622
comp107696_c0	4.28324	-2.01632	0.698201	0.807763
comp107698_c0	4.41799	-1.87387	0.683865	0.804282
comp107703_c0	3.82488	-2.13499	0.548509	0.694664
comp107720_c0	-2.63583	-1.44023	0.0522221	0.13532
comp107722_c0	-2.7413	-1.96122	0.150205	0.286199
comp107732_c0	-0.682963	-1.89011	1	1
comp107737_c0	4.70202	-1.60905	0.504565	0.664275
comp107768_c0	4.69988	-1.71119	0.50024	0.660572
comp107780_c0	-4.13164	-1.94718	0.0204584	0.0708544
comp107782_c0	-1.63729	-1.17674	0.218153	0.375245
comp107784_c0	-1.69451	-1.45468	0.292719	0.465645
comp107791_c0	4.31297	-1.92917	0.689437	0.804282
comp107794_c0	-3.14519	-1.80342	0.0349618	0.102885
comp107799_c0	-0.607498	-1.87086	1	1
comp107801_c0	-0.996861	-2.0441	0.764034	0.858622
comp107806_c0	-0.851051	-1.98383	0.761486	0.858622
[truncated: 50,041 more rows]

## Sheet: Summary
qseid	gene name	logFC	logCPM	PValue	FDR
comp84042_c0	Hexokinase A, isoform A	1.38857	4.52938	0.0100836	0.0442854		comp_ID	logFC
comp84042_c1	Hexokinase A, isoform A	1.51839	4.56669	0.00865461	0.0397516		comp84042_c0	1.38857
comp73179_c0	Hexokinase A, isoform A	-1.65895	0.0836124	0.121173	0.245486		comp84042_c1	1.51839
comp90923_c0	PGM1	0.855746	5.8647	0.0608835	0.151026		comp73179_c0	-1.65895
comp91603_c0	PGM1	1.02679	6.08332	0.0267526	0.0850774
comp88742_c0	PGM1	-1.14314	0.452445	0.251541	0.415945		comp_ID	logFC
comp67137_c0	TPP						comp90923_c0	0.855746
comp145573_c0	TPP						comp91603_c0	1.02679
comp169665_c0	TPP						comp88742_c0	-1.14314
comp119539_c0	TPS1
comp161562_c0	TPS1						comp_ID	logFC
comp140955_c0	TPS1						comp67137_c0	-
comp86300_c0	Trehalase, isoform A	0.476991	3.20791	0.363667	0.534058		comp145573_c0	-
comp85602_c0	Trehalase, isoform A	0.903976	3.29701	0.20003	0.352282		comp169665_c0	-
comp88604_c0	Trehalase, isoform A	1.48568	5.01122	0.00882424	0.0402854
comp88604_c1	Trehalase, isoform A	1.22818	5.01467	0.0122157	0.0500241		comp_ID	logFC
comp90334_c1	Trehalase, isoform A	-3.32972	-0.440692	0.0043829	0.0255702		comp119539_c0	-
comp86246_c0	UDP-Glucose pyrophosphorylase, isoform A	1.79717	5.7434	0.000987209	0.00991017		comp161562_c0	-
comp86763_c0	UDP-Glucose pyrophosphorylase, isoform A	2.06159	5.57162	0.0001017	0.00202699		comp140955_c0	-
							comp_ID	logFC
							comp85602_c0	0.903976
							comp88604_c0	1.48568
							comp88604_c1	1.22818
							comp_ID	logFC
							comp86246_c0	1.79717
							comp86763_c0	2.06159
