# Supplementary material for: Trehalose and tardigrade CAHS proteins work synergistically to promote desiccation tolerance
Source: Commun Biol. 2022 Oct 1;5:1046. doi: 10.1038/s42003-022-04015-2 (PMC9526748; doi:10.1038/s42003-022-04015-2)
Supplement: Supplementary file 5 — Data S1 [file 42003_2022_4015_MOESM5_ESM.zip › File S1 - Data/Fig. 5 Data/Figure_5_Yeast_DT.xlsx]

## Sheet: Combine
Strain	Trehalose	Survival A	Survival B	Survival	SD
Δnth1 + AGT1 - pEV	No Trehalose	0.00055555	0.0008709	0.000713225	0.000222986
Δnth1 + AGT1 - CAHS A	No Trehalose	0.00066665	0.0005294	0.000598025	9.70504e-05
Δnth1 + AGT1 - CAHS B	No Trehalose	0.0004666	0.0004545	0.00046055	8.55599e-06
Δnth1 + AGT1 - CAHS D	No Trehalose	0.0454835	0.066667	0.0560753	0.014979
Δnth1 + AGT1 - CAHS E	No Trehalose	0.053335	0.04	0.0466675	0.00942927
Δnth1 + AGT1 - CAHS F	No Trehalose	0.066665	0.08709	0.0768775	0.0144427
Δnth1 + AGT1 - pEV	1% Trehalose	3.87096	3.5123	3.69163	0.253614
Δnth1 + AGT1 - CAHS A	1% Trehalose	27.1428	22.1667	24.6548	3.5187
Δnth1 + AGT1 - CAHS B	1% Trehalose	21.4285	17.1428	19.2857	3.03048
Δnth1 + AGT1 - CAHS D	1% Trehalose	27.1429	22.1857	24.6643	3.50523
Δnth1 + AGT1 - CAHS E	1% Trehalose	13.5294	11.0544	12.2919	1.7501
Δnth1 + AGT1 - CAHS F	1% Trehalose	14.1667	16.0981	15.1324	1.3657

## Sheet: Split
Strain	Group	Set	Survival A	Survival B	Percent	Stdev
Empty Vector	Control	Δnth1 + AGT1 - CAHS A	0.000555556	0.0008709	0.000713228	0.000222982
Trehalose	Trehalose	Δnth1 + AGT1 - CAHS A	3.87097	3.5123	3.69163	0.253616
CAHS	CAHS	Δnth1 + AGT1 - CAHS A	0.000666667	0.0005294	0.000598033	9.70622e-05
CAHS + Trehalose	Predicted Additive	Δnth1 + AGT1 - CAHS A	3.87163	3.51283	3.69223	0.253713
CAHS + Trehalose	Experimental	Δnth1 + AGT1 - CAHS A	27.1429	22.1667	24.6548	3.5187
Empty Vector	Control	Δnth1 + AGT1 - CAHS B	0.000555556	0.0008709	0.000713228	0.000222982
Trehalose	Trehalose	Δnth1 + AGT1 - CAHS B	3.87097	3.5123	3.69163	0.253616
CAHS	CAHS	Δnth1 + AGT1 - CAHS B	0.000466667	0.0004545	0.000460583	8.60313e-06
CAHS + Trehalose	Predicted Additive	Δnth1 + AGT1 - CAHS B	3.87143	3.51275	3.69209	0.253625
CAHS + Trehalose	Experimental	Δnth1 + AGT1 - CAHS B	21.4286	17.1428	19.2857	3.0305
Empty Vector	Control	Δnth1 + AGT1 - CAHS D	0.000555556	0.0008709	0.000713228	0.000222982
Trehalose	Trehalose	Δnth1 + AGT1 - CAHS D	3.87097	3.5123	3.69163	0.253616
CAHS	CAHS	Δnth1 + AGT1 - CAHS D	0.0454545	0.066667	0.0560608	0.0149995
CAHS + Trehalose	Predicted Additive	Δnth1 + AGT1 - CAHS D	3.91642	3.57897	3.74769	0.238617
CAHS + Trehalose	Experimental	Δnth1 + AGT1 - CAHS D	27.1429	22.1857	24.6643	3.50524
Empty Vector	Control	Δnth1 + AGT1 - CAHS E	0.000555556	0.0008709	0.000713228	0.000222982
Trehalose	Trehalose	Δnth1 + AGT1 - CAHS E	3.87097	3.5123	3.69163	0.253616
CAHS	CAHS	Δnth1 + AGT1 - CAHS E	0.05	0.04	0.045	0.00707107
CAHS + Trehalose	Predicted Additive	Δnth1 + AGT1 - CAHS E	3.92097	3.5523	3.73663	0.260687
CAHS + Trehalose	Experimental	Δnth1 + AGT1 - CAHS E	13.5294	11.0544	12.2919	1.7501
Empty Vector	Control	Δnth1 + AGT1 - CAHS F	0.000555556	0.0008709	0.000713228	0.000222982
Trehalose	Trehalose	Δnth1 + AGT1 - CAHS F	3.87097	3.5123	3.69163	0.253616
CAHS	CAHS	Δnth1 + AGT1 - CAHS F	0.0666667	0.08709	0.0768783	0.0144415
CAHS + Trehalose	Predicted Additive	Δnth1 + AGT1 - CAHS F	3.93763	3.59939	3.76851	0.239175
CAHS + Trehalose	Experimental	Δnth1 + AGT1 - CAHS F	14.1667	16.0981	15.1324	1.3657

## Sheet: Split_dot
Strain	Group	Set	Trial	Survival		Average	SD
Empty Vector	Control	Δnth1 + AGT1 - CAHS A	one	0.000555556		0.000713228	0.000222982
Trehalose	Trehalose	Δnth1 + AGT1 - CAHS A	one	3.87097		3.69163	0.253616
CAHS	CAHS	Δnth1 + AGT1 - CAHS A	one	0.000666667		0.000598033	9.70622e-05
CAHS + Trehalose	Predicted Additive	Δnth1 + AGT1 - CAHS A	one	3.87163		3.69223	0.253713
CAHS + Trehalose	Experimental	Δnth1 + AGT1 - CAHS A	one	27.1429		24.6548	3.5187
Empty Vector	Control	Δnth1 + AGT1 - CAHS B	one	0.000555556		0.000713228	0.000222982
Trehalose	Trehalose	Δnth1 + AGT1 - CAHS B	one	3.87097		3.69163	0.253616
CAHS	CAHS	Δnth1 + AGT1 - CAHS B	one	0.000466667		0.000460583	8.60313e-06
CAHS + Trehalose	Predicted Additive	Δnth1 + AGT1 - CAHS B	one	3.87143		3.69209	0.253625
CAHS + Trehalose	Experimental	Δnth1 + AGT1 - CAHS B	one	21.4286		19.2857	3.0305
Empty Vector	Control	Δnth1 + AGT1 - CAHS D	one	0.000555556		0.000713228	0.000222982
Trehalose	Trehalose	Δnth1 + AGT1 - CAHS D	one	3.87097		3.69163	0.253616
CAHS	CAHS	Δnth1 + AGT1 - CAHS D	one	0.0454545		0.0560608	0.0149995
CAHS + Trehalose	Predicted Additive	Δnth1 + AGT1 - CAHS D	one	3.91642		3.74769	0.238617
CAHS + Trehalose	Experimental	Δnth1 + AGT1 - CAHS D	one	27.1429		24.6643	3.50524
Empty Vector	Control	Δnth1 + AGT1 - CAHS E	one	0.000555556		0.000713228	0.000222982
Trehalose	Trehalose	Δnth1 + AGT1 - CAHS E	one	3.87097		3.69163	0.253616
CAHS	CAHS	Δnth1 + AGT1 - CAHS E	one	0.05		0.045	0.00707107
CAHS + Trehalose	Predicted Additive	Δnth1 + AGT1 - CAHS E	one	3.92097		3.73663	0.260687
CAHS + Trehalose	Experimental	Δnth1 + AGT1 - CAHS E	one	13.5294		12.2919	1.7501
Empty Vector	Control	Δnth1 + AGT1 - CAHS F	one	0.000555556		0.000713228	0.000222982
Trehalose	Trehalose	Δnth1 + AGT1 - CAHS F	one	3.87097		3.69163	0.253616
CAHS	CAHS	Δnth1 + AGT1 - CAHS F	one	0.0666667		0.0768783	0.0144415
CAHS + Trehalose	Predicted Additive	Δnth1 + AGT1 - CAHS F	one	3.93763		3.76851	0.239175
CAHS + Trehalose	Experimental	Δnth1 + AGT1 - CAHS F	one	14.1667		15.1324	1.3657
Empty Vector	Control	Δnth1 + AGT1 - CAHS A	two	0.0008709
Trehalose	Trehalose	Δnth1 + AGT1 - CAHS A	two	3.5123
CAHS	CAHS	Δnth1 + AGT1 - CAHS A	two	0.0005294
CAHS + Trehalose	Predicted Additive	Δnth1 + AGT1 - CAHS A	two	3.51283
CAHS + Trehalose	Experimental	Δnth1 + AGT1 - CAHS A	two	22.1667
Empty Vector	Control	Δnth1 + AGT1 - CAHS B	two	0.0008709
Trehalose	Trehalose	Δnth1 + AGT1 - CAHS B	two	3.5123
CAHS	CAHS	Δnth1 + AGT1 - CAHS B	two	0.0004545
CAHS + Trehalose	Predicted Additive	Δnth1 + AGT1 - CAHS B	two	3.51275
CAHS + Trehalose	Experimental	Δnth1 + AGT1 - CAHS B	two	17.1428
Empty Vector	Control	Δnth1 + AGT1 - CAHS D	two	0.0008709
Trehalose	Trehalose	Δnth1 + AGT1 - CAHS D	two	3.5123
CAHS	CAHS	Δnth1 + AGT1 - CAHS D	two	0.066667
CAHS + Trehalose	Predicted Additive	Δnth1 + AGT1 - CAHS D	two	3.57897
CAHS + Trehalose	Experimental	Δnth1 + AGT1 - CAHS D	two	22.1857
Empty Vector	Control	Δnth1 + AGT1 - CAHS E	two	0.0008709
Trehalose	Trehalose	Δnth1 + AGT1 - CAHS E	two	3.5123
CAHS	CAHS	Δnth1 + AGT1 - CAHS E	two	0.04
CAHS + Trehalose	Predicted Additive	Δnth1 + AGT1 - CAHS E	two	3.5523
CAHS + Trehalose	Experimental	Δnth1 + AGT1 - CAHS E	two	11.0544
Empty Vector	Control	Δnth1 + AGT1 - CAHS F	two	0.0008709
Trehalose	Trehalose	Δnth1 + AGT1 - CAHS F	two	3.5123
CAHS	CAHS	Δnth1 + AGT1 - CAHS F	two	0.08709
CAHS + Trehalose	Predicted Additive	Δnth1 + AGT1 - CAHS F	two	3.59939
CAHS + Trehalose	Experimental	Δnth1 + AGT1 - CAHS F	two	16.0981

## Sheet: Sheet2
Strain	Trehalose	Survival	SD
Δnth1 + AGT1 - pEV	No Trehalose	0.000713228	0.000445972		0.000713228	0.000713228
Δnth1 + AGT1 - CAHS A	No Trehalose	0.00066665	0.000194101		3.69163	0.000598033
Δnth1 + AGT1 - CAHS B	No Trehalose	0.0004666	1.7112e-05		0.000598033
Δnth1 + AGT1 - CAHS D	No Trehalose	0.0454835	0.029958		3.69223
Δnth1 + AGT1 - CAHS E	No Trehalose	0.053335	0.0188585		24.6548
Δnth1 + AGT1 - CAHS F	No Trehalose	0.066665	0.0288853
Δnth1 + AGT1 - pEV	1% Trehalose	3.87096	0.507229		0.000460583	3.69163
Δnth1 + AGT1 - CAHS A	1% Trehalose	27.1428	7.0374		3.69209	3.69223
Δnth1 + AGT1 - CAHS B	1% Trehalose	21.4285	6.06096		19.2857
Δnth1 + AGT1 - CAHS D	1% Trehalose	27.1429	7.01047
Δnth1 + AGT1 - CAHS E	1% Trehalose	13.5294	3.50019		0.0560608
Δnth1 + AGT1 - CAHS F	1% Trehalose	14.1667	2.73141		3.74769
					24.6643
					0.045
					12.2919
					3.76851
					15.1324

## Sheet: T.test
Strain	Group	Set	Trial	Survival		T.test
Empty Vector	Control	Δnth1 + AGT1 - CAHS A	one	0.000555556	0.0008709	0.598073
Trehalose	Trehalose	Δnth1 + AGT1 - CAHS A	one	3.87097	3.5123
CAHS	CAHS	Δnth1 + AGT1 - CAHS A	one	0.000666667	0.0005294
CAHS + Trehalose	Predicted Additive	Δnth1 + AGT1 - CAHS A	one	3.87163	3.51283	0.0309144
CAHS + Trehalose	Experimental	Δnth1 + AGT1 - CAHS A	one	27.1429	22.1667
Empty Vector	Control	Δnth1 + AGT1 - CAHS B	one	0.000555556	0.0008709	0.354877
Trehalose	Trehalose	Δnth1 + AGT1 - CAHS B	one	3.87097	3.5123
CAHS	CAHS	Δnth1 + AGT1 - CAHS B	one	0.000466667	0.0004545
CAHS + Trehalose	Predicted Additive	Δnth1 + AGT1 - CAHS B	one	3.87143	3.51275	0.0309047
CAHS + Trehalose	Experimental	Δnth1 + AGT1 - CAHS B	one	21.4286	17.1428
Empty Vector	Control	Δnth1 + AGT1 - CAHS D	one	0.000555556	0.0008709	0.120468
Trehalose	Trehalose	Δnth1 + AGT1 - CAHS D	one	3.87097	3.5123
CAHS	CAHS	Δnth1 + AGT1 - CAHS D	one	0.0454545	0.066667
CAHS + Trehalose	Predicted Additive	Δnth1 + AGT1 - CAHS D	one	3.91642	3.57897	0.0286477
CAHS + Trehalose	Experimental	Δnth1 + AGT1 - CAHS D	one	27.1429	22.1857
Empty Vector	Control	Δnth1 + AGT1 - CAHS E	one	0.000555556	0.0008709	0.0713232
Trehalose	Trehalose	Δnth1 + AGT1 - CAHS E	one	3.87097	3.5123
CAHS	CAHS	Δnth1 + AGT1 - CAHS E	one	0.05	0.04
CAHS + Trehalose	Predicted Additive	Δnth1 + AGT1 - CAHS E	one	3.92097	3.5523	0.0313859
CAHS + Trehalose	Experimental	Δnth1 + AGT1 - CAHS E	one	13.5294	11.0544
Empty Vector	Control	Δnth1 + AGT1 - CAHS F	one	0.000555556	0.0008709	0.0847834
Trehalose	Trehalose	Δnth1 + AGT1 - CAHS F	one	3.87097	3.5123
CAHS	CAHS	Δnth1 + AGT1 - CAHS F	one	0.0666667	0.08709
CAHS + Trehalose	Predicted Additive	Δnth1 + AGT1 - CAHS F	one	3.93763	3.59939	0.0477532
CAHS + Trehalose	Experimental	Δnth1 + AGT1 - CAHS F	one	14.1667	16.0981
