# Supplementary material for: Trehalose and tardigrade CAHS proteins work synergistically to promote desiccation tolerance
Source: Commun Biol. 2022 Oct 1;5:1046. doi: 10.1038/s42003-022-04015-2 (PMC9526748; doi:10.1038/s42003-022-04015-2)
Supplement: Supplementary file 5 — Data S1 [file 42003_2022_4015_MOESM5_ESM.zip › File S1 - Data/Fig. S2 Data/Gel_Quant.xlsx]

## Sheet: Sheet1
Concentration	Signal	Sample	SignalSc
100	441621	BSA Standard	4.41621
50	425707	BSA Standard	4.25707
25	416286	BSA Standard	4.16286			4.18022
12.5	412022	BSA Standard	4.12022
6.25	410718	BSA Standard	4.10718
28.6838	427519	CAHS	4.18022
				Protectant Quantificaation
				Protectant	Quantity (µg)	Quantity per Tardigrade (ng/Tardigrade)	Molar Ratio
				CAHS	13.1	0.006	~8.08
				Trehalose	1.6	0.05

## Sheet: Sheet2
28.6838	427519	CAHS
