# Supplementary material for: Trehalose and tardigrade CAHS proteins work synergistically to promote desiccation tolerance
Source: Commun Biol. 2022 Oct 1;5:1046. doi: 10.1038/s42003-022-04015-2 (PMC9526748; doi:10.1038/s42003-022-04015-2)
Supplement: Supplementary file 5 — Data S1 [file 42003_2022_4015_MOESM5_ESM.zip › File S1 - Data/Fig. S3 Data/Supplemental_S4.xlsx]

## Sheet: Summary
Additive	Assay	Activity1	Activity2	Activity3	Activity	Group	SD
2-Methylsuccinic acid	Protein Unfolding	0.381816	0.748305	0.220549	0.450223	Metabolite	0.270446
Benzamide	Protein Unfolding	4.5749	2.34388	1.23497	2.71792	Metabolite	1.70109
Betaine	Protein Unfolding	3.65898	4.39809	1.39489	3.15066	Metabolite	1.5648
Cytosine	Protein Unfolding	4.38908	5.98905	3.98904	4.78906	Metabolite	1.0583
Glycine	Protein Unfolding	0.150602	0.338792	0.300546	0.263313	Metabolite	0.0994662
N-acetyl-L-aspartic acid	Protein Unfolding	0.584738	1.87837	0.263582	0.908898	Metabolite	0.854809
N-acetyl-L-aspragine	Protein Unfolding	4.98095	5.34981	2.34894	4.22657	Metabolite	1.6365
Putrescine	Protein Unfolding	1.34557	0.748757	1.89204	1.32879	Metabolite	0.571828
Spermidine	Protein Unfolding	2.34871	5.37879	3.98908	3.90553	Metabolite	1.51677
Spermine	Protein Unfolding	4.37487	3.58948	5.9849	4.64975	Metabolite	1.22114
Taurine	Protein Unfolding	1.67749	0.489806	0.646435	0.937909	Metabolite	0.645263
Trimethyl-N-Oxide	Protein Unfolding	7.28908	5.3271	3.27098	5.29572	Metabolite	2.00924
Vanillin	Protein Unfolding	1.49381	2.48908	0.989083	1.65733	Metabolite	0.763252
