# Supplementary material for: Trehalose and tardigrade CAHS proteins work synergistically to promote desiccation tolerance
Source: Commun Biol. 2022 Oct 1;5:1046. doi: 10.1038/s42003-022-04015-2 (PMC9526748; doi:10.1038/s42003-022-04015-2)
Supplement: Supplementary file 5 — Data S1 [file 42003_2022_4015_MOESM5_ESM.zip › File S1 - Data/Fig. 4 Data/Full_Summary_CAHS_D_Tre_Suc.xlsx]

## Sheet: Summary
	E1	E2	E3	C1	C2	C3	E1/C1	E2/C2	E3/C3	Average	Percent	Stdev
Control	3.10484e-05	-0.000516532	-0.000258065	-0.00493528	-0.00650625	-0.00608286	-0.00629111	0.0793902	0.0424248	0.038508	3.8508	4.29747
CAHS D	-0.00226935	-0.00215766	-0.00194879	-0.00640766	-0.00643952	-0.00630343	0.354163	0.335066	0.309164	0.332797	33.2797	2.25852
Sucrose 08:1	-0.000857661	-0.000966331	-8.83065e-05	-0.0061129	-0.00621028	-0.00661492	0.140303	0.155602	0.0133496	0.103085	10.3085	7.80886
Sucrose 8:1	1.71371e-05	-0.000183266	9.27419e-06	-0.00601431	-0.00606028	-0.00625202	-0.00284938	0.0302405	-0.00148339	0.00863592	0.863592	1.87226
Sucrose 80:1	-0.000127419	-9.77823e-05	4.33468e-05	-0.00614052	-0.00617621	-0.00650786	0.0207506	0.0158321	-0.00666068	0.00997399	0.997399	1.46144
Trehalose 08:1	-0.000208468	-0.000614315	-0.000800806	-0.00657782	-0.00679778	-0.00713508	0.0316925	0.0903698	0.112235	0.0780992	7.80992	4.16498
Trehalose 8:1	-1.41129e-05	-1.47177e-05	-7.98387e-05	-0.00675907	-0.00703387	-0.00701593	0.00208799	0.00209241	0.0113796	0.00518668	0.518668	0.536326
Trehalose 80:1	-8.60887e-05	-6.27016e-05	-9e-05	-0.00643891	-0.00674294	-0.00680927	0.0133701	0.00929885	0.0132173	0.0119621	1.19621	0.230768
TC 08:1	-0.00231976	-0.00264617	-0.0024	-0.00700403	-0.00568327	-0.00701008	0.331203	0.465607	0.342364	0.379725	37.9725	7.45853
TC 8:1	-0.00278387	-0.0028873	-0.00270222	-0.00653911	-0.00695988	-0.00706774	0.425726	0.414849	0.382331	0.407635	40.7635	2.25789
TC 80:1	-0.00591351	-0.00357863	-0.00499718	-0.00657863	-0.00705907	-0.00633165	0.898897	0.506955	0.789237	0.731696	73.1696	20.2208
SC 08:1	-0.00243952	-0.00253851	-0.00251734	-0.00681008	-0.00629012	-0.00640323	0.358221	0.403571	0.393136	0.384976	38.4976	2.37504
SC 8:1	-0.00226935	-0.00284597	-0.00260161	-0.00653911	-0.00695988	-0.00706774	0.347043	0.408911	0.368097	0.374684	37.4684	3.14552
SC 80:1	-0.00372702	-0.00355585	-0.00312157	-0.00568508	-0.00562319	-0.0051502	0.655578	0.632355	0.606107	0.631347	63.1347	2.47512

## Sheet: Summary_CAHS_D_Trehalose
Samples	Mixture	Type	E1	E2	E3	C1	C2	C3	E1/C1	E2/C2	E3/C3	Percent	Stdev
Control	Control	Control	3.10484e-05	2.70161e-05	-0.000258065	-0.00493528	-0.00650625	-0.00608286	-0.629111	-0.415233	4.24248	1.06605	2.75295
CAHS D	Protein	Protein	-0.00226935	-0.00215766	-0.00194879	-0.00640766	-0.00643952	-0.00630343	35.4163	33.5066	30.9164	33.2797	2.25852
m0.8	Sugar	Sugar	-0.000144758	3.08468e-05	-1.29032e-05	-0.00657782	-0.00679778	-0.00713508	2.2007	-0.453777	0.180842	0.642588	1.38617
m8	Sugar	Sugar	-1.41129e-05	-1.47177e-05	-7.98387e-05	-0.00675907	-0.00703387	-0.00701593	0.208799	0.209241	1.13796	0.518668	0.536326
m80	Sugar	Sugar	-8.60887e-05	-6.27016e-05	-0.000114113	-0.00643891	-0.00674294	-0.00680927	1.33701	0.929885	1.67585	1.31425	0.373501
m0.8	Experimental	Experimental	-0.00231976	-0.00264617	-0.0019994	-0.00700403	-0.00649435	-0.00701008	33.1203	40.7457	28.5217	34.1292	6.17412
m8	Experimental	Experimental	-0.00278387	-0.0028873	-0.00270222	-0.00653911	-0.00695988	-0.00706774	42.5726	41.4849	38.2331	40.7635	2.25789
m80	Experimental	Experimental	-0.00591351	-0.0054869	-0.00499718	-0.00657863	-0.00705907	-0.00633165	89.8897	77.7283	78.9237	82.1806	6.70299
m0.8	Predicted	Experimental							37.617	33.0528	31.0972	33.9223	2.64997	0.962426
m8	Predicted	Experimental							35.6251	33.7158	32.0543	33.7984	2.32132	0.0153744
m80	Predicted	Experimental							36.7533	34.4365	32.5922	34.594	2.28919	0.00364738

## Sheet: CAHS_D_Trehalose_dot
Samples	Mixture	Type	Trial	Number
Control	Control	Control	One	-0.629111
CAHS D	Protein	Protein	One	35.4163
m0.8	Sugar	Sugar	One	2.2007
m8	Sugar	Sugar	One	0.208799
m80	Sugar	Sugar	One	1.33701
m0.8	Experimental	Experimental	One	33.1203
m8	Experimental	Experimental	One	42.5726
m80	Experimental	Experimental	One	89.8897
m0.8	Predicted	Experimental	One	37.617
m8	Predicted	Experimental	One	35.6251
m80	Predicted	Experimental	One	36.7533
Control	Control	Control	Two	-0.415233
CAHS D	Protein	Protein	Two	33.5066
m0.8	Sugar	Sugar	Two	-0.453777
m8	Sugar	Sugar	Two	0.209241
m80	Sugar	Sugar	Two	0.929885
m0.8	Experimental	Experimental	Two	40.7457
m8	Experimental	Experimental	Two	41.4849
m80	Experimental	Experimental	Two	77.7283
m0.8	Predicted	Experimental	Two	33.0528
m8	Predicted	Experimental	Two	33.7158
m80	Predicted	Experimental	Two	34.4365
Control	Control	Control	Three	4.24248
CAHS D	Protein	Protein	Three	30.9164
m0.8	Sugar	Sugar	Three	0.180842
m8	Sugar	Sugar	Three	1.13796
m80	Sugar	Sugar	Three	1.67585
m0.8	Experimental	Experimental	Three	28.5217
m8	Experimental	Experimental	Three	38.2331
m80	Experimental	Experimental	Three	78.9237
m0.8	Predicted	Experimental	Three	31.0972
m8	Predicted	Experimental	Three	32.0543
m80	Predicted	Experimental	Three	32.5922

## Sheet: CT
CT_80_E3		Num Sheets:	18
Date	Stage	Time (seconds)	A340	A340(delta)	A260	A260(delta)	A280	A280(delta)		Time (seconds)	CT_80_E3	CT_80_E2	CT_80_E1	CT_80_C3	CT_80_C2	CT_80_C1	CT_08_E3	CT_8_E3	CT_08_E2	CT_8_E2	CT_08_E1	CT_8_E1	CT_08_C3	CT_8_C3	CT_08_C2	CT_8_C2	CT_08_C1	CT_8_C1
2022-02-26 14:42:05	1	0	0.624	0	1.63	0	0.41	0		0	0.624	0.541	0.57	0.527	0.543	0.512	0.561	0.559	0.56	0.561	0.557	0.544	0.547	0.538	0.532	0.571	0.488	0.6
2022-02-26 14:42:07	1	2	0.609	-0.0148	1.635	0.005	0.408	-0.0012		2	0.609	0.53	0.561	0.516	0.524	0.497	0.556	0.554	0.558	0.557	0.55	0.54	0.53	0.523	0.52	0.556	0.467	0.585
2022-02-26 14:42:09	1	4	0.599	-0.0108	1.643	0.0082	0.408	-0.0003		4	0.599	0.526	0.55	0.499	0.511	0.485	0.552	0.55	0.551	0.55	0.545	0.537	0.516	0.512	0.507	0.542	0.449	0.57
2022-02-26 14:42:11	1	6	0.584	-0.0144	1.653	0.0102	0.411	0.0026		6	0.584	0.518	0.539	0.485	0.494	0.47	0.551	0.543	0.546	0.546	0.543	0.531	0.5	0.495	0.495	0.523	0.427	0.556
2022-02-26 14:42:13	1	8	0.572	-0.0118	1.644	-0.0093	0.411	0		8	0.572	0.512	0.531	0.469	0.477	0.456	0.546	0.537	0.544	0.542	0.535	0.524	0.483	0.481	0.482	0.507	0.409	0.541
2022-02-26 14:42:15	1	10	0.56	-0.012	1.65	0.0066	0.41	-0.0004		10	0.56	0.502	0.52	0.455	0.462	0.44	0.542	0.535	0.538	0.538	0.53	0.521	0.465	0.467	0.472	0.493	0.387	0.524
2022-02-26 14:42:17	1	12	0.548	-0.0122	1.679	0.0285	0.413	0.0025		12	0.548	0.496	0.508	0.44	0.444	0.428	0.54	0.527	0.534	0.533	0.522	0.516	0.45	0.45	0.457	0.477	0.368	0.511
2022-02-26 14:42:19	1	14	0.535	-0.0136	1.666	-0.0131	0.413	0.0005		14	0.535	0.486	0.5	0.426	0.429	0.415	0.535	0.524	0.527	0.525	0.516	0.508	0.436	0.438	0.444	0.46	0.35	0.495
2022-02-26 14:42:21	1	16	0.523	-0.0117	1.671	0.0051	0.411	-0.0025		16	0.523	0.48	0.487	0.413	0.413	0.399	0.529	0.519	0.522	0.52	0.512	0.506	0.421	0.423	0.436	0.445	0.33	0.48
2022-02-26 14:42:23	1	18	0.511	-0.0116	1.691	0.0208	0.415	0.0042		18	0.511	0.473	0.48	0.399	0.396	0.385	0.523	0.514	0.517	0.513	0.505	0.499	0.404	0.409	0.424	0.431	0.312	0.463
2022-02-26 14:42:25	1	20	0.512	0.0004	1.712	0.0207	0.429	0.0143		20	0.512	0.466	0.469	0.382	0.381	0.375	0.522	0.507	0.513	0.511	0.5	0.497	0.389	0.396	0.414	0.418	0.297	0.447
2022-02-26 14:42:27	1	22	0.487	-0.0246	1.694	-0.0178	0.415	-0.0145		22	0.487	0.455	0.457	0.369	0.365	0.362	0.516	0.509	0.506	0.504	0.494	0.489	0.374	0.383	0.405	0.403	0.279	0.435
2022-02-26 14:42:29	1	24	0.475	-0.0122	1.697	0.003	0.414	-0.0006		24	0.475	0.451	0.449	0.356	0.35	0.35	0.515	0.496	0.501	0.498	0.489	0.483	0.361	0.368	0.392	0.389	0.262	0.42
2022-02-26 14:42:31	1	26	0.462	-0.0127	1.708	0.0108	0.415	0.0009		26	0.462	0.443	0.437	0.34	0.336	0.339	0.508	0.49	0.497	0.495	0.482	0.477	0.345	0.355	0.382	0.375	0.246	0.405
2022-02-26 14:42:33	1	28	0.45	-0.0118	1.701	-0.0071	0.416	0.0005		28	0.45	0.433	0.426	0.329	0.321	0.325	0.501	0.487	0.491	0.486	0.475	0.472	0.33	0.341	0.374	0.359	0.23	0.391
2022-02-26 14:42:35	1	30	0.439	-0.0111	1.713	0.0117	0.416	0.0009		30	0.439	0.426	0.417	0.316	0.305	0.313	0.497	0.48	0.487	0.481	0.47	0.465	0.315	0.329	0.361	0.345	0.217	0.377
2022-02-26 14:42:37	1	32	0.428	-0.0118	1.735	0.0226	0.415	-0.0011		32	0.428	0.421	0.409	0.302	0.292	0.299	0.492	0.475	0.481	0.473	0.464	0.461	0.302	0.314	0.351	0.33	0.201	0.36
2022-02-26 14:42:39	1	34	0.415	-0.0128	1.731	-0.0046	0.416	0.0002		34	0.415	0.413	0.397	0.287	0.277	0.282	0.485	0.467	0.476	0.469	0.46	0.455	0.289	0.3	0.342	0.318	0.19	0.347
2022-02-26 14:42:41	1	36	0.402	-0.0128	1.739	0.0082	0.417	0.0018		36	0.402	0.408	0.385	0.275	0.263	0.271	0.481	0.463	0.469	0.462	0.452	0.451	0.275	0.286	0.331	0.305	0.18	0.332
2022-02-26 14:42:43	1	38	0.391	-0.0115	1.731	-0.0083	0.417	-0.0004		38	0.391	0.402	0.375	0.263	0.248	0.258	0.477	0.458	0.466	0.457	0.449	0.451	0.259	0.274	0.319	0.29	0.17	0.317
2022-02-26 14:42:45	1	40	0.379	-0.0114	1.753	0.0219	0.419	0.0017		40	0.379	0.394	0.365	0.25	0.238	0.247	0.472	0.452	0.46	0.451	0.44	0.44	0.244	0.262	0.304	0.277	0.158	0.304
2022-02-26 14:42:47	1	42	0.367	-0.0119	1.744	-0.0085	0.419	-0.0002		42	0.367	0.39	0.359	0.235	0.224	0.235	0.469	0.444	0.453	0.445	0.434	0.433	0.231	0.25	0.291	0.262	0.144	0.29
2022-02-26 14:42:49	1	44	0.355	-0.0121	1.762	0.0174	0.418	-0.0004		44	0.355	0.382	0.348	0.225	0.211	0.222	0.463	0.442	0.448	0.439	0.425	0.429	0.224	0.237	0.278	0.251	0.133	0.278
2022-02-26 14:42:51	1	46	0.345	-0.0105	1.759	-0.0026	0.418	-0.0001		46	0.345	0.375	0.336	0.212	0.2	0.21	0.458	0.434	0.442	0.433	0.42	0.423	0.206	0.225	0.267	0.236	0.124	0.264
2022-02-26 14:42:53	1	48	0.334	-0.0104	1.777	0.0183	0.42	0.0019		48	0.334	0.367	0.326	0.201	0.187	0.197	0.453	0.429	0.437	0.427	0.413	0.417	0.194	0.214	0.255	0.225	0.115	0.253
2022-02-26 14:42:55	1	50	0.325	-0.0093	1.76	-0.0171	0.421	0.0008		50	0.325	0.36	0.317	0.189	0.175	0.186	0.448	0.423	0.434	0.421	0.407	0.411	0.183	0.203	0.242	0.212	0.106	0.24
2022-02-26 14:42:57	1	52	0.314	-0.0113	1.771	0.0113	0.422	0.0011		52	0.314	0.352	0.314	0.18	0.166	0.176	0.444	0.417	0.426	0.412	0.399	0.406	0.173	0.191	0.23	0.199	0.099	0.228
2022-02-26 14:42:59	1	54	0.302	-0.0118	1.769	-0.0028	0.422	-0.0001		54	0.302	0.346	0.301	0.168	0.155	0.166	0.439	0.411	0.419	0.407	0.393	0.402	0.166	0.181	0.221	0.189	0.09	0.216
2022-02-26 14:43:01	1	56	0.29	-0.0119	1.791	0.0226	0.421	-0.0006		56	0.29	0.338	0.291	0.16	0.144	0.156	0.434	0.404	0.414	0.401	0.386	0.397	0.151	0.172	0.208	0.179	0.083	0.204
2022-02-26 14:43:03	1	58	0.281	-0.0088	1.794	0.0027	0.422	0.0006		58	0.281	0.331	0.281	0.148	0.135	0.146	0.429	0.398	0.407	0.397	0.38	0.388	0.143	0.161	0.199	0.168	0.075	0.195
2022-02-26 14:43:05	1	60	0.272	-0.0094	1.805	0.0113	0.423	0.0014		60	0.272	0.323	0.274	0.14	0.126	0.135	0.425	0.392	0.404	0.391	0.375	0.383	0.134	0.153	0.19	0.159	0.07	0.183
CT_80_E2											-0.00591351	-0.00357863	-0.00499718	-0.00657863	-0.00705907	-0.00633165	-0.00231976	-0.00278387	-0.00264617	-0.0028873	-0.00305101	-0.00270222	-0.00700403	-0.00653911	-0.00568327	-0.00695988	-0.00701008	-0.00706774
Date	Stage	Time (seconds)	A340	A340(delta)	A260	A260(delta)	A280	A280(delta)
2022-02-26 14:39:11	1	0	0.541	0	1.377	0	0.347	0
2022-02-26 14:39:13	1	2	0.53	-0.0117	1.375	-0.002	0.346	-0.001
2022-02-26 14:39:15	1	4	0.526	-0.0038	1.386	0.0109	0.349	0.0035
2022-02-26 14:39:17	1	6	0.518	-0.0079	1.395	0.0089	0.351	0.002
2022-02-26 14:39:19	1	8	0.512	-0.0063	1.395	-0.0001	0.351	-0.0006
2022-02-26 14:39:21	1	10	0.502	-0.0099	1.403	0.0083	0.351	0.0002
2022-02-26 14:39:23	1	12	0.496	-0.0058	1.409	0.0057	0.353	0.0024
2022-02-26 14:39:25	1	14	0.486	-0.0102	1.409	0.0004	0.352	-0.001
2022-02-26 14:39:27	1	16	0.48	-0.0061	1.403	-0.0063	0.352	-0.0001
2022-02-26 14:39:29	1	18	0.473	-0.0066	1.412	0.0088	0.354	0.0016
2022-02-26 14:39:31	1	20	0.466	-0.0073	1.42	0.0075	0.354	0.0002
2022-02-26 14:39:33	1	22	0.455	-0.0102	1.427	0.0076	0.352	-0.002
2022-02-26 14:39:35	1	24	0.451	-0.004	1.426	-0.0013	0.355	0.0032
2022-02-26 14:39:37	1	26	0.443	-0.0087	1.427	0.001	0.356	0.0003
2022-02-26 14:39:39	1	28	0.433	-0.0096	1.43	0.0036	0.354	-0.0017
2022-02-26 14:39:41	1	30	0.426	-0.007	1.436	0.0057	0.355	0.0007
2022-02-26 14:39:43	1	32	0.421	-0.0045	1.441	0.0046	0.356	0.001
2022-02-26 14:39:45	1	34	0.413	-0.008	1.437	-0.0036	0.355	-0.0002
2022-02-26 14:39:47	1	36	0.408	-0.0059	1.452	0.0151	0.356	0.0007
2022-02-26 14:39:49	1	38	0.402	-0.0059	1.457	0.0043	0.357	0.001
2022-02-26 14:39:51	1	40	0.394	-0.0077	1.466	0.0092	0.357	0.0001
2022-02-26 14:39:53	1	42	0.39	-0.0045	1.461	-0.0051	0.357	-0.0006
2022-02-26 14:39:55	1	44	0.382	-0.0073	1.456	-0.0048	0.355	-0.0012
2022-02-26 14:39:57	1	46	0.375	-0.0067	1.465	0.0091	0.358	0.003
2022-02-26 14:39:59	1	48	0.367	-0.0083	1.466	0.0008	0.358	-0.0001
2022-02-26 14:40:01	1	50	0.36	-0.0073	1.473	0.0074	0.358	-0.0003
2022-02-26 14:40:03	1	52	0.352	-0.0077	1.48	0.0073	0.359	0.0013
2022-02-26 14:40:05	1	54	0.346	-0.0063	1.482	0.0013	0.361	0.0012
2022-02-26 14:40:07	1	56	0.338	-0.0079	1.484	0.0025	0.36	-0.0009
2022-02-26 14:40:09	1	58	0.331	-0.0073	1.493	0.0091	0.36	0.0002
2022-02-26 14:40:11	1	60	0.323	-0.0073	1.488	-0.0057	0.36	0
CT_80_E1
Date	Stage	Time (seconds)	A340	A340(delta)	A260	A260(delta)	A280	A280(delta)
2022-02-26 14:36:29	1	0	0.57	0	1.457	0	0.37	0
2022-02-26 14:36:31	1	2	0.561	-0.0094	1.478	0.021	0.371	0.0011
2022-02-26 14:36:33	1	4	0.55	-0.0109	1.481	0.0027	0.372	0.0007
2022-02-26 14:36:35	1	6	0.539	-0.0113	1.489	0.0082	0.372	0.0001
2022-02-26 14:36:37	1	8	0.531	-0.008	1.482	-0.007	0.372	0.0005
2022-02-26 14:36:39	1	10	0.52	-0.0108	1.497	0.0152	0.375	0.0025
2022-02-26 14:36:41	1	12	0.508	-0.0119	1.5	0.0024	0.375	-0.0001
2022-02-26 14:36:43	1	14	0.5	-0.0074	1.506	0.0066	0.376	0.0012
2022-02-26 14:36:45	1	16	0.487	-0.0131	1.508	0.0012	0.376	-0.0005
2022-02-26 14:36:47	1	18	0.48	-0.0078	1.526	0.0189	0.376	0.0009
2022-02-26 14:36:49	1	20	0.469	-0.0109	1.513	-0.0135	0.378	0.0013
2022-02-26 14:36:51	1	22	0.457	-0.0116	1.521	0.008	0.378	0
2022-02-26 14:36:53	1	24	0.449	-0.0081	1.531	0.0098	0.379	0.0012
2022-02-26 14:36:55	1	26	0.437	-0.0115	1.529	-0.0013	0.377	-0.002
2022-02-26 14:36:57	1	28	0.426	-0.0113	1.554	0.0247	0.376	-0.0008
2022-02-26 14:36:59	1	30	0.417	-0.009	1.544	-0.0102	0.381	0.0044
2022-02-26 14:37:01	1	32	0.409	-0.0085	1.552	0.0078	0.379	-0.0014
2022-02-26 14:37:03	1	34	0.397	-0.0116	1.556	0.004	0.381	0.0016
2022-02-26 14:37:05	1	36	0.385	-0.0117	1.565	0.0095	0.38	-0.0012
2022-02-26 14:37:07	1	38	0.375	-0.0106	1.566	0.001	0.382	0.0019
2022-02-26 14:37:09	1	40	0.365	-0.0093	1.575	0.0086	0.381	-0.0009
2022-02-26 14:37:11	1	42	0.359	-0.0066	1.574	-0.0009	0.385	0.004
2022-02-26 14:37:13	1	44	0.348	-0.0105	1.593	0.0194	0.383	-0.0013
2022-02-26 14:37:15	1	46	0.336	-0.0125	1.593	-0.0007	0.382	-0.0013
2022-02-26 14:37:17	1	48	0.326	-0.0096	1.579	-0.0135	0.381	-0.0009
2022-02-26 14:37:19	1	50	0.317	-0.0094	1.602	0.0222	0.383	0.0014
2022-02-26 14:37:21	1	52	0.314	-0.0024	1.615	0.0137	0.386	0.0033
2022-02-26 14:37:23	1	54	0.301	-0.0133	1.613	-0.0018	0.385	-0.0006
2022-02-26 14:37:25	1	56	0.291	-0.01	1.618	0.0045	0.383	-0.0024
2022-02-26 14:37:27	1	58	0.281	-0.01	1.612	-0.0061	0.385	0.0021
2022-02-26 14:37:29	1	60	0.274	-0.0074	1.635	0.0234	0.387	0.0015
CT_80_C3
Date	Stage	Time (seconds)	A340	A340(delta)	A260	A260(delta)	A280	A280(delta)
2022-02-26 10:58:01	1	0	0.527	0	1.403	0	0.356	0
2022-02-26 10:58:03	1	2	0.516	-0.0118	1.428	0.0249	0.357	0.0011
2022-02-26 10:58:05	1	4	0.499	-0.017	1.435	0.0074	0.357	-0.0002
2022-02-26 10:58:07	1	6	0.485	-0.014	1.443	0.0075	0.357	0.0003
2022-02-26 10:58:09	1	8	0.469	-0.0153	1.45	0.0073	0.359	0.0019
2022-02-26 10:58:11	1	10	0.455	-0.0145	1.458	0.0079	0.36	0.0012
2022-02-26 10:58:13	1	12	0.44	-0.0144	1.467	0.0093	0.36	-0.0006
2022-02-26 10:58:15	1	14	0.426	-0.0146	1.47	0.0022	0.363	0.0027
2022-02-26 10:58:17	1	16	0.413	-0.0131	1.476	0.0066	0.361	-0.001
2022-02-26 10:58:19	1	18	0.399	-0.0139	1.483	0.0064	0.363	0.001
2022-02-26 10:58:21	1	20	0.382	-0.0164	1.486	0.0029	0.362	-0.0008
2022-02-26 10:58:23	1	22	0.369	-0.014	1.493	0.0071	0.362	0.0006
2022-02-26 10:58:25	1	24	0.356	-0.0127	1.514	0.0214	0.363	0.0005
2022-02-26 10:58:27	1	26	0.34	-0.0153	1.522	0.0084	0.364	0.001
2022-02-26 10:58:29	1	28	0.329	-0.0116	1.512	-0.0104	0.365	0.0016
2022-02-26 10:58:31	1	30	0.316	-0.0134	1.539	0.0268	0.367	0.0014
2022-02-26 10:58:33	1	32	0.302	-0.0137	1.533	-0.0063	0.366	-0.001
2022-02-26 10:58:35	1	34	0.287	-0.0146	1.547	0.0148	0.366	-0.0001
2022-02-26 10:58:37	1	36	0.275	-0.0126	1.559	0.0118	0.367	0.001
2022-02-26 10:58:39	1	38	0.263	-0.0118	1.556	-0.0035	0.367	0.0008
2022-02-26 10:58:41	1	40	0.25	-0.0124	1.561	0.0052	0.367	-0.0001
2022-02-26 10:58:43	1	42	0.235	-0.0156	1.559	-0.0017	0.367	-0.0002
2022-02-26 10:58:45	1	44	0.225	-0.0099	1.574	0.0146	0.368	0.0008
2022-02-26 10:58:47	1	46	0.212	-0.0126	1.574	-0.0002	0.369	0.0011
2022-02-26 10:58:49	1	48	0.201	-0.0113	1.601	0.0276	0.37	0.0012
2022-02-26 10:58:51	1	50	0.189	-0.0117	1.583	-0.0176	0.368	-0.0024
2022-02-26 10:58:53	1	52	0.18	-0.0094	1.596	0.0124	0.37	0.0025
2022-02-26 10:58:55	1	54	0.168	-0.0116	1.592	-0.0035	0.37	-0.0001
2022-02-26 10:58:57	1	56	0.16	-0.0081	1.607	0.015	0.372	0.0017
2022-02-26 10:58:59	1	58	0.148	-0.0119	1.62	0.0126	0.371	-0.0008
2022-02-26 10:59:01	1	60	0.14	-0.0085	1.623	0.0033	0.37	-0.0008
CT_80_C2
Date	Stage	Time (seconds)	A340	A340(delta)	A260	A260(delta)	A280	A280(delta)
2022-02-26 10:53:11	1	0	0.543	0	1.472	0	0.368	0
2022-02-26 10:53:13	1	2	0.524	-0.019	1.466	-0.0063	0.37	0.0012
2022-02-26 10:53:15	1	4	0.511	-0.0134	1.486	0.0201	0.37	0.0004
2022-02-26 10:53:17	1	6	0.494	-0.0164	1.498	0.0119	0.372	0.0024
2022-02-26 10:53:19	1	8	0.477	-0.0168	1.506	0.0081	0.374	0.002
2022-02-26 10:53:21	1	10	0.462	-0.0157	1.51	0.0039	0.374	-0.0001
2022-02-26 10:53:23	1	12	0.444	-0.0175	1.52	0.01	0.372	-0.0019
2022-02-26 10:53:25	1	14	0.429	-0.0156	1.513	-0.0065	0.373	0.0011
2022-02-26 10:53:27	1	16	0.413	-0.0154	1.536	0.0226	0.374	0.0008
2022-02-26 10:53:29	1	18	0.396	-0.0176	1.542	0.0056	0.375	0.001
2022-02-26 10:53:31	1	20	0.381	-0.0144	1.551	0.0097	0.376	0.0007
2022-02-26 10:53:33	1	22	0.365	-0.0158	1.562	0.0104	0.377	0.0014
2022-02-26 10:53:35	1	24	0.35	-0.0156	1.578	0.0164	0.379	0.0016
2022-02-26 10:53:37	1	26	0.336	-0.0139	1.581	0.003	0.378	-0.0009
2022-02-26 10:53:39	1	28	0.321	-0.0148	1.573	-0.0082	0.378	-0.0002
2022-02-26 10:53:41	1	30	0.305	-0.016	1.584	0.0108	0.379	0.0014
2022-02-26 10:53:43	1	32	0.292	-0.0131	1.602	0.018	0.379	0
2022-02-26 10:53:45	1	34	0.277	-0.0149	1.611	0.0092	0.38	0.0004
2022-02-26 10:53:47	1	36	0.263	-0.0138	1.606	-0.0047	0.379	-0.0004
2022-02-26 10:53:49	1	38	0.248	-0.015	1.621	0.0152	0.381	0.0012
2022-02-26 10:53:51	1	40	0.238	-0.0107	1.622	0.0008	0.381	0.0003
2022-02-26 10:53:53	1	42	0.224	-0.0132	1.624	0.0019	0.382	0.0013
2022-02-26 10:53:55	1	44	0.211	-0.013	1.649	0.0247	0.382	0.0001
2022-02-26 10:53:57	1	46	0.2	-0.0113	1.643	-0.0061	0.383	0.0011
2022-02-26 10:53:59	1	48	0.187	-0.0132	1.648	0.0054	0.383	0
2022-02-26 10:54:01	1	50	0.175	-0.0118	1.652	0.0039	0.384	0.001
2022-02-26 10:54:03	1	52	0.166	-0.0092	1.666	0.0144	0.385	0.0009
2022-02-26 10:54:05	1	54	0.155	-0.0113	1.647	-0.0196	0.384	-0.0012
2022-02-26 10:54:07	1	56	0.144	-0.0109	1.66	0.0135	0.383	-0.0005
2022-02-26 10:54:09	1	58	0.135	-0.0086	1.692	0.0313	0.385	0.0021
2022-02-26 10:54:11	1	60	0.126	-0.0094	1.685	-0.0063	0.387	0.0018
CT_80_C1
Date	Stage	Time (seconds)	A340	A340(delta)	A260	A260(delta)	A280	A280(delta)
2022-02-26 10:50:08	1	0	0.512	0	1.399	0	0.35	0
2022-02-26 10:50:10	1	2	0.497	-0.0156	1.402	0.0032	0.351	0.0013
2022-02-26 10:50:12	1	4	0.485	-0.0121	1.406	0.0043	0.351	-0.0004
2022-02-26 10:50:14	1	6	0.47	-0.0146	1.415	0.009	0.353	0.0021
2022-02-26 10:50:16	1	8	0.456	-0.014	1.426	0.0104	0.353	0.0001
2022-02-26 10:50:18	1	10	0.44	-0.0155	1.42	-0.0056	0.352	-0.0012
2022-02-26 10:50:20	1	12	0.428	-0.0126	1.444	0.0241	0.355	0.0028
2022-02-26 10:50:22	1	14	0.415	-0.0125	1.439	-0.0053	0.355	0.0002
2022-02-26 10:50:24	1	16	0.399	-0.0168	1.452	0.0124	0.355	0.0005
2022-02-26 10:50:26	1	18	0.385	-0.0131	1.457	0.0052	0.355	-0.0002
2022-02-26 10:50:28	1	20	0.375	-0.0101	1.467	0.0102	0.356	0.001
2022-02-26 10:50:30	1	22	0.362	-0.0136	1.472	0.0053	0.355	-0.0011
2022-02-26 10:50:32	1	24	0.35	-0.0116	1.481	0.009	0.357	0.0017
2022-02-26 10:50:34	1	26	0.339	-0.0115	1.48	-0.0014	0.356	-0.0009
2022-02-26 10:50:36	1	28	0.325	-0.0141	1.493	0.0127	0.357	0.0011
2022-02-26 10:50:38	1	30	0.313	-0.0115	1.497	0.0043	0.359	0.0016
2022-02-26 10:50:40	1	32	0.299	-0.0139	1.507	0.0099	0.358	-0.0005
2022-02-26 10:50:42	1	34	0.282	-0.0172	1.516	0.0092	0.359	0.0013
2022-02-26 10:50:44	1	36	0.271	-0.0112	1.517	0.0005	0.36	0.0005
2022-02-26 10:50:46	1	38	0.258	-0.0126	1.528	0.0112	0.36	0.0003
2022-02-26 10:50:48	1	40	0.247	-0.0107	1.533	0.0053	0.36	0.0002
2022-02-26 10:50:50	1	42	0.235	-0.0129	1.542	0.0086	0.361	0.001
2022-02-26 10:50:52	1	44	0.222	-0.0127	1.545	0.0029	0.362	0.0009
2022-02-26 10:50:54	1	46	0.21	-0.012	1.551	0.0066	0.363	0.0008
2022-02-26 10:50:56	1	48	0.197	-0.0127	1.559	0.0076	0.363	0.0004
2022-02-26 10:50:58	1	50	0.186	-0.0116	1.559	-0.0002	0.362	-0.0014
2022-02-26 10:51:00	1	52	0.176	-0.0098	1.569	0.0101	0.364	0.0021
2022-02-26 10:51:02	1	54	0.166	-0.0095	1.579	0.0105	0.366	0.002
2022-02-26 10:51:04	1	56	0.156	-0.0102	1.591	0.0118	0.366	-0.0001
2022-02-26 10:51:06	1	58	0.146	-0.0105	1.586	-0.0048	0.366	0.0004
2022-02-26 10:51:08	1	60	0.135	-0.011	1.587	0.0003	0.364	-0.0025
CT_08_E3
Date	Stage	Time (seconds)	A340	A340(delta)	A260	A260(delta)	A280	A280(delta)
2022-02-26 14:58:11	1	0	0.561	0	1.379	0	0.35	0
2022-02-26 14:58:13	1	2	0.556	-0.0049	1.384	0.0044	0.35	0.0006
2022-02-26 14:58:15	1	4	0.552	-0.004	1.381	-0.0031	0.352	0.0016
2022-02-26 14:58:17	1	6	0.551	-0.0016	1.383	0.002	0.352	-0.0002
2022-02-26 14:58:19	1	8	0.546	-0.0045	1.383	0.0001	0.351	-0.0002
2022-02-26 14:58:21	1	10	0.542	-0.0042	1.384	0.0013	0.353	0.0012
2022-02-26 14:58:23	1	12	0.54	-0.0024	1.399	0.0147	0.354	0.0017
2022-02-26 14:58:25	1	14	0.535	-0.0051	1.399	-0.0004	0.354	-0.0007
2022-02-26 14:58:27	1	16	0.529	-0.0053	1.403	0.0043	0.354	0.0008
2022-02-26 14:58:29	1	18	0.523	-0.0061	1.398	-0.005	0.353	-0.0011
2022-02-26 14:58:31	1	20	0.522	-0.0014	1.396	-0.002	0.354	0.0009
2022-02-26 14:58:33	1	22	0.516	-0.0057	1.41	0.0144	0.354	0
2022-02-26 14:58:35	1	24	0.515	-0.0013	1.409	-0.0009	0.356	0.0022
2022-02-26 14:58:37	1	26	0.508	-0.0073	1.414	0.0042	0.354	-0.0019
2022-02-26 14:58:39	1	28	0.501	-0.0068	1.416	0.002	0.354	-0.0008
2022-02-26 14:58:41	1	30	0.497	-0.0037	1.411	-0.0047	0.355	0.0017
2022-02-26 14:58:43	1	32	0.492	-0.0048	1.416	0.0056	0.355	-0.0008
2022-02-26 14:58:45	1	34	0.485	-0.0075	1.417	0.0003	0.354	-0.0001
2022-02-26 14:58:47	1	36	0.481	-0.0036	1.415	-0.0017	0.356	0.0016
2022-02-26 14:58:49	1	38	0.477	-0.0044	1.433	0.018	0.354	-0.0017
2022-02-26 14:58:51	1	40	0.472	-0.0047	1.429	-0.0046	0.355	0.0006
2022-02-26 14:58:53	1	42	0.469	-0.003	1.442	0.0134	0.356	0.0013
2022-02-26 14:58:55	1	44	0.463	-0.0056	1.43	-0.0115	0.356	-0.0001
2022-02-26 14:58:57	1	46	0.458	-0.0056	1.435	0.0045	0.355	-0.0007
2022-02-26 14:58:59	1	48	0.453	-0.0046	1.434	-0.0009	0.358	0.0024
2022-02-26 14:59:01	1	50	0.448	-0.0051	1.447	0.0128	0.358	0.0002
2022-02-26 14:59:03	1	52	0.444	-0.0042	1.451	0.0039	0.358	-0.0002
2022-02-26 14:59:05	1	54	0.439	-0.0053	1.453	0.0028	0.358	0.0002
2022-02-26 14:59:07	1	56	0.434	-0.0046	1.45	-0.0029	0.358	0
2022-02-26 14:59:09	1	58	0.429	-0.0055	1.45	-0.0004	0.358	0
2022-02-26 14:59:11	1	60	0.425	-0.0034	1.47	0.0199	0.36	0.0019
CT_8_E3
Date	Stage	Time (seconds)	A340	A340(delta)	A260	A260(delta)	A280	A280(delta)
2022-02-26 13:39:53	1	0	0.559	0	1.386	0	0.352	0
2022-02-26 13:39:55	1	2	0.554	-0.0056	1.387	0.0004	0.355	0.0024
2022-02-26 13:39:57	1	4	0.55	-0.0042	1.399	0.0123	0.355	0.0002
2022-02-26 13:39:59	1	6	0.543	-0.0068	1.388	-0.0111	0.355	0.0001
2022-02-26 13:40:01	1	8	0.537	-0.0055	1.397	0.0089	0.354	-0.0009
2022-02-26 13:40:03	1	10	0.535	-0.0027	1.398	0.001	0.358	0.0036
2022-02-26 13:40:05	1	12	0.527	-0.0076	1.406	0.0076	0.356	-0.0019
2022-02-26 13:40:07	1	14	0.524	-0.0031	1.411	0.0056	0.356	0
2022-02-26 13:40:09	1	16	0.519	-0.0047	1.412	0.0007	0.357	0.0009
2022-02-26 13:40:11	1	18	0.514	-0.0047	1.408	-0.0041	0.358	0.001
2022-02-26 13:40:13	1	20	0.507	-0.0071	1.414	0.0068	0.357	-0.001
2022-02-26 13:40:15	1	22	0.509	0.0013	1.427	0.013	0.362	0.0057
2022-02-26 13:40:17	1	24	0.496	-0.013	1.42	-0.0072	0.358	-0.0042
2022-02-26 13:40:19	1	26	0.49	-0.0059	1.424	0.0036	0.359	0.0007
2022-02-26 13:40:21	1	28	0.487	-0.0027	1.437	0.0133	0.359	0.0006
2022-02-26 13:40:23	1	30	0.48	-0.0071	1.439	0.0015	0.358	-0.0009
2022-02-26 13:40:25	1	32	0.475	-0.0054	1.434	-0.0051	0.359	0.0004
2022-02-26 13:40:27	1	34	0.467	-0.0071	1.436	0.0024	0.36	0.0007
2022-02-26 13:40:29	1	36	0.463	-0.0049	1.437	0.0014	0.359	-0.0007
2022-02-26 13:40:31	1	38	0.458	-0.0045	1.445	0.0074	0.36	0.0008
2022-02-26 13:40:33	1	40	0.452	-0.0066	1.45	0.0056	0.359	-0.0005
2022-02-26 13:40:35	1	42	0.444	-0.0073	1.441	-0.0092	0.359	0.0003
2022-02-26 13:40:37	1	44	0.442	-0.0026	1.461	0.0201	0.362	0.0022
2022-02-26 13:40:39	1	46	0.434	-0.0074	1.451	-0.0099	0.361	-0.0011
2022-02-26 13:40:41	1	48	0.429	-0.0054	1.465	0.0137	0.36	-0.0007
2022-02-26 13:40:43	1	50	0.423	-0.0054	1.458	-0.0067	0.362	0.0021
2022-02-26 13:40:45	1	52	0.417	-0.006	1.464	0.0054	0.362	-0.0001
2022-02-26 13:40:47	1	54	0.411	-0.006	1.468	0.0045	0.36	-0.0017
2022-02-26 13:40:49	1	56	0.404	-0.0076	1.469	0.001	0.36	0.0002
2022-02-26 13:40:51	1	58	0.398	-0.0061	1.473	0.0039	0.36	0.0001
2022-02-26 13:40:53	1	60	0.392	-0.0057	1.477	0.0038	0.362	0.0018
CT_08_E2
Date	Stage	Time (seconds)	A340	A340(delta)	A260	A260(delta)	A280	A280(delta)
2022-02-26 14:55:14	1	0	0.56	0	1.393	0	0.352	0
2022-02-26 14:55:16	1	2	0.558	-0.0025	1.39	-0.0032	0.353	0.0004
2022-02-26 14:55:18	1	4	0.551	-0.0072	1.405	0.0148	0.353	-0.0001
2022-02-26 14:55:20	1	6	0.546	-0.0045	1.397	-0.0077	0.352	-0.0005
2022-02-26 14:55:22	1	8	0.544	-0.0018	1.403	0.0058	0.355	0.003
2022-02-26 14:55:24	1	10	0.538	-0.0063	1.41	0.0069	0.354	-0.0007
2022-02-26 14:55:26	1	12	0.534	-0.0044	1.408	-0.0014	0.354	-0.0005
2022-02-26 14:55:28	1	14	0.527	-0.0066	1.411	0.0023	0.354	0.0004
2022-02-26 14:55:30	1	16	0.522	-0.0049	1.412	0.001	0.356	0.0019
2022-02-26 14:55:32	1	18	0.517	-0.0053	1.414	0.0021	0.354	-0.0022
2022-02-26 14:55:34	1	20	0.513	-0.0038	1.423	0.0092	0.355	0.0012
2022-02-26 14:55:36	1	22	0.506	-0.0072	1.424	0.0012	0.356	0.0012
2022-02-26 14:55:38	1	24	0.501	-0.0046	1.425	0.0009	0.357	0.0002
2022-02-26 14:55:40	1	26	0.497	-0.0048	1.434	0.0092	0.356	-0.0007
2022-02-26 14:55:42	1	28	0.491	-0.0056	1.431	-0.0027	0.358	0.0026
2022-02-26 14:55:44	1	30	0.487	-0.0043	1.435	0.0035	0.358	-0.0008
2022-02-26 14:55:46	1	32	0.481	-0.0056	1.435	0.0004	0.357	-0.0003
2022-02-26 14:55:48	1	34	0.476	-0.0055	1.443	0.0074	0.358	0.0002
2022-02-26 14:55:50	1	36	0.469	-0.0063	1.44	-0.0026	0.358	0
2022-02-26 14:55:52	1	38	0.466	-0.0033	1.447	0.0066	0.357	-0.0001
2022-02-26 14:55:54	1	40	0.46	-0.006	1.458	0.0115	0.358	0
2022-02-26 14:55:56	1	42	0.453	-0.0067	1.457	-0.0013	0.359	0.0019
2022-02-26 14:55:58	1	44	0.448	-0.0049	1.457	0.0005	0.358	-0.001
2022-02-26 14:56:00	1	46	0.442	-0.006	1.458	0.0003	0.36	0.0014
2022-02-26 14:56:02	1	48	0.437	-0.0055	1.461	0.0029	0.357	-0.0027
2022-02-26 14:56:04	1	50	0.434	-0.0029	1.465	0.0039	0.361	0.0038
2022-02-26 14:56:06	1	52	0.426	-0.0078	1.472	0.0073	0.36	-0.0011
2022-02-26 14:56:08	1	54	0.419	-0.0067	1.473	0.0012	0.359	-0.0013
2022-02-26 14:56:10	1	56	0.414	-0.0055	1.475	0.0017	0.359	0.0008
2022-02-26 14:56:12	1	58	0.407	-0.0067	1.474	-0.0007	0.36	0.0003
2022-02-26 14:56:14	1	60	0.404	-0.0032	1.491	0.0172	0.36	0.0005
CT_8_E2
Date	Stage	Time (seconds)	A340	A340(delta)	A260	A260(delta)	A280	A280(delta)
2022-02-26 13:35:55	1	0	0.561	0	1.394	0	0.354	0
2022-02-26 13:35:57	1	2	0.557	-0.0046	1.4	0.0057	0.354	0.0007
2022-02-26 13:35:59	1	4	0.55	-0.0064	1.396	-0.0034	0.356	0.0012
2022-02-26 13:36:01	1	6	0.546	-0.0044	1.405	0.0086	0.354	-0.0021
2022-02-26 13:36:03	1	8	0.542	-0.0036	1.407	0.0027	0.356	0.0029
2022-02-26 13:36:05	1	10	0.538	-0.0046	1.418	0.0104	0.358	0.0019
2022-02-26 13:36:07	1	12	0.533	-0.0052	1.419	0.0014	0.357	-0.001
2022-02-26 13:36:09	1	14	0.525	-0.0072	1.425	0.0055	0.358	0.0005
2022-02-26 13:36:11	1	16	0.52	-0.0054	1.416	-0.0091	0.357	-0.0011
2022-02-26 13:36:13	1	18	0.513	-0.0068	1.43	0.0147	0.358	0.0013
2022-02-26 13:36:15	1	20	0.511	-0.0022	1.43	0.0001	0.358	0.0003
2022-02-26 13:36:17	1	22	0.504	-0.0065	1.431	0.0004	0.358	-0.0001
2022-02-26 13:36:19	1	24	0.498	-0.0061	1.437	0.0056	0.358	-0.0002
2022-02-26 13:36:21	1	26	0.495	-0.0035	1.44	0.0031	0.359	0.0013
2022-02-26 13:36:23	1	28	0.486	-0.0087	1.444	0.0042	0.358	-0.0015
2022-02-26 13:36:25	1	30	0.481	-0.0053	1.441	-0.0026	0.36	0.0018
2022-02-26 13:36:27	1	32	0.473	-0.0077	1.442	0.0004	0.36	0.0007
2022-02-26 13:36:29	1	34	0.469	-0.0045	1.456	0.0145	0.36	-0.0008
2022-02-26 13:36:31	1	36	0.462	-0.007	1.446	-0.0105	0.361	0.0014
2022-02-26 13:36:33	1	38	0.457	-0.0042	1.457	0.0116	0.361	-0.0006
2022-02-26 13:36:35	1	40	0.451	-0.0063	1.461	0.0036	0.36	-0.0002
2022-02-26 13:36:37	1	42	0.445	-0.0062	1.46	-0.0012	0.362	0.0017
2022-02-26 13:36:39	1	44	0.439	-0.0057	1.465	0.0056	0.362	-0.0002
2022-02-26 13:36:41	1	46	0.433	-0.0067	1.476	0.0103	0.361	-0.0004
2022-02-26 13:36:43	1	48	0.427	-0.005	1.468	-0.0077	0.362	0.0003
2022-02-26 13:36:45	1	50	0.421	-0.0065	1.473	0.0055	0.363	0.0013
2022-02-26 13:36:47	1	52	0.412	-0.0087	1.473	-0.0008	0.362	-0.0015
2022-02-26 13:36:49	1	54	0.407	-0.0058	1.481	0.0086	0.362	0.0002
2022-02-26 13:36:51	1	56	0.401	-0.0052	1.481	0.0003	0.362	0.0008
2022-02-26 13:36:53	1	58	0.397	-0.0043	1.488	0.0069	0.363	0
2022-02-26 13:36:55	1	60	0.391	-0.0064	1.49	0.002	0.363	0.0005
CT_08_E1
Date	Stage	Time (seconds)	A340	A340(delta)	A260	A260(delta)	A280	A280(delta)
2022-02-26 14:50:52	1	0	0.557	0	1.39	0	0.353	0
2022-02-26 14:50:54	1	2	0.55	-0.0066	1.4	0.0108	0.353	0.0001
2022-02-26 14:50:56	1	4	0.545	-0.0054	1.404	0.0035	0.355	0.0024
2022-02-26 14:50:58	1	6	0.543	-0.0016	1.406	0.002	0.357	0.0018
2022-02-26 14:51:00	1	8	0.535	-0.0079	1.419	0.0134	0.357	-0.0007
2022-02-26 14:51:02	1	10	0.53	-0.005	1.415	-0.0043	0.358	0.0019
2022-02-26 14:51:04	1	12	0.522	-0.0086	1.416	0.0006	0.358	-0.0008
2022-02-26 14:51:06	1	14	0.516	-0.0057	1.416	0.0007	0.358	0.0003
2022-02-26 14:51:08	1	16	0.512	-0.0039	1.423	0.0064	0.356	-0.0015
2022-02-26 14:51:10	1	18	0.505	-0.0075	1.419	-0.0033	0.357	0.0004
2022-02-26 14:51:12	1	20	0.5	-0.0043	1.425	0.0057	0.357	0.0002
2022-02-26 14:51:14	1	22	0.494	-0.0061	1.435	0.0095	0.359	0.0021
2022-02-26 14:51:16	1	24	0.489	-0.0056	1.441	0.0065	0.36	0.0007
2022-02-26 14:51:18	1	26	0.482	-0.0068	1.438	-0.0027	0.358	-0.0021
2022-02-26 14:51:20	1	28	0.475	-0.0072	1.441	0.0022	0.358	0.0003
2022-02-26 14:51:22	1	30	0.47	-0.0047	1.444	0.0039	0.36	0.0018
2022-02-26 14:51:24	1	32	0.464	-0.0063	1.457	0.0122	0.36	0.0005
2022-02-26 14:51:26	1	34	0.46	-0.0042	1.458	0.0014	0.361	0.0002
2022-02-26 14:51:28	1	36	0.452	-0.0078	1.463	0.0053	0.36	-0.0008
2022-02-26 14:51:30	1	38	0.449	-0.0032	1.473	0.01	0.361	0.0013
2022-02-26 14:51:32	1	40	0.44	-0.0089	1.46	-0.0134	0.363	0.0015
2022-02-26 14:51:34	1	42	0.434	-0.0063	1.465	0.0046	0.362	-0.0008
2022-02-26 14:51:36	1	44	0.425	-0.0083	1.475	0.0104	0.363	0.0016
2022-02-26 14:51:38	1	46	0.42	-0.0056	1.475	0.0003	0.364	0.0005
2022-02-26 14:51:40	1	48	0.413	-0.0069	1.479	0.0037	0.363	-0.0009
2022-02-26 14:51:42	1	50	0.407	-0.0056	1.49	0.011	0.362	-0.0008
2022-02-26 14:51:44	1	52	0.399	-0.0079	1.478	-0.0124	0.362	0.0001
2022-02-26 14:51:46	1	54	0.393	-0.0061	1.488	0.0101	0.364	0.0017
2022-02-26 14:51:48	1	56	0.386	-0.0075	1.495	0.0073	0.363	-0.0007
2022-02-26 14:51:50	1	58	0.38	-0.0055	1.492	-0.0034	0.364	0.001
2022-02-26 14:51:52	1	60	0.375	-0.0049	1.515	0.0231	0.367	0.0024
CT_8_E1
Date	Stage	Time (seconds)	A340	A340(delta)	A260	A260(delta)	A280	A280(delta)
2022-02-26 10:31:35	1	0	0.544	0	1.351	0	0.342	0
2022-02-26 10:31:37	1	2	0.54	-0.0031	1.347	-0.0036	0.342	0.0007
2022-02-26 10:31:39	1	4	0.537	-0.0033	1.352	0.0049	0.343	0.001
2022-02-26 10:31:41	1	6	0.531	-0.0058	1.357	0.0053	0.344	0.0012
2022-02-26 10:31:43	1	8	0.524	-0.007	1.354	-0.003	0.344	-0.0003
2022-02-26 10:31:45	1	10	0.521	-0.0031	1.366	0.0114	0.345	0.0011
2022-02-26 10:31:47	1	12	0.516	-0.0051	1.364	-0.0013	0.345	-0.0007
2022-02-26 10:31:49	1	14	0.508	-0.0082	1.375	0.0111	0.343	-0.0014
2022-02-26 10:31:51	1	16	0.506	-0.0024	1.377	0.0013	0.347	0.0039
2022-02-26 10:31:53	1	18	0.499	-0.0069	1.378	0.0014	0.347	-0.0003
2022-02-26 10:31:55	1	20	0.497	-0.0016	1.374	-0.0035	0.348	0.0013
2022-02-26 10:31:57	1	22	0.489	-0.0079	1.381	0.0064	0.346	-0.0022
2022-02-26 10:31:59	1	24	0.483	-0.0063	1.382	0.001	0.347	0.0008
2022-02-26 10:32:01	1	26	0.477	-0.0059	1.385	0.0035	0.345	-0.0011
2022-02-26 10:32:03	1	28	0.472	-0.0049	1.392	0.0067	0.349	0.0031
2022-02-26 10:32:05	1	30	0.465	-0.0069	1.394	0.0022	0.347	-0.0017
2022-02-26 10:32:07	1	32	0.461	-0.0047	1.39	-0.0039	0.347	0
2022-02-26 10:32:09	1	34	0.455	-0.0056	1.399	0.0089	0.348	0.0011
2022-02-26 10:32:11	1	36	0.451	-0.0036	1.402	0.0028	0.348	-0.0001
2022-02-26 10:32:13	1	38	0.451	0.0002	1.408	0.006	0.355	0.0072
2022-02-26 10:32:15	1	40	0.44	-0.0115	1.403	-0.0055	0.348	-0.0075
2022-02-26 10:32:17	1	42	0.433	-0.0066	1.402	-0.0009	0.348	0.0006
2022-02-26 10:32:19	1	44	0.429	-0.0046	1.411	0.0091	0.35	0.0015
2022-02-26 10:32:21	1	46	0.423	-0.0054	1.411	-0.0003	0.349	-0.0003
2022-02-26 10:32:23	1	48	0.417	-0.0067	1.415	0.0042	0.35	0.0007
2022-02-26 10:32:25	1	50	0.411	-0.0058	1.42	0.0057	0.351	0.0007
2022-02-26 10:32:27	1	52	0.406	-0.0049	1.423	0.003	0.35	-0.0005
2022-02-26 10:32:29	1	54	0.402	-0.0044	1.427	0.0036	0.351	0.0005
2022-02-26 10:32:31	1	56	0.397	-0.0048	1.434	0.0073	0.352	0.0009
2022-02-26 10:32:33	1	58	0.388	-0.0091	1.434	-0.0002	0.351	-0.0008
2022-02-26 10:32:35	1	60	0.383	-0.0048	1.432	-0.0016	0.353	0.0019
CT_08_C3
Date	Stage	Time (seconds)	A340	A340(delta)	A260	A260(delta)	A280	A280(delta)
2022-02-26 11:43:24	1	0	0.547	0	1.493	0	0.38	0
2022-02-26 11:43:26	1	2	0.53	-0.0176	1.493	-0.0005	0.379	-0.0009
2022-02-26 11:43:28	1	4	0.516	-0.0137	1.51	0.0172	0.38	0.0009
2022-02-26 11:43:30	1	6	0.5	-0.0163	1.512	0.0018	0.383	0.0032
2022-02-26 11:43:32	1	8	0.483	-0.0172	1.519	0.0069	0.382	-0.0017
2022-02-26 11:43:34	1	10	0.465	-0.0174	1.533	0.0144	0.384	0.002
2022-02-26 11:43:36	1	12	0.45	-0.0155	1.537	0.0041	0.385	0.0016
2022-02-26 11:43:38	1	14	0.436	-0.014	1.551	0.0143	0.387	0.0013
2022-02-26 11:43:40	1	16	0.421	-0.0153	1.565	0.0136	0.387	-0.0001
2022-02-26 11:43:42	1	18	0.404	-0.0169	1.558	-0.0067	0.386	-0.0003
2022-02-26 11:43:44	1	20	0.389	-0.0144	1.574	0.0157	0.387	0.0011
2022-02-26 11:43:46	1	22	0.374	-0.0154	1.573	-0.0006	0.387	-0.0008
2022-02-26 11:43:48	1	24	0.361	-0.0126	1.596	0.0223	0.389	0.0022
2022-02-26 11:43:50	1	26	0.345	-0.0164	1.575	-0.0208	0.389	0.0005
2022-02-26 11:43:52	1	28	0.33	-0.0144	1.596	0.0215	0.39	0.0008
2022-02-26 11:43:54	1	30	0.315	-0.0156	1.605	0.0081	0.391	0.0013
2022-02-26 11:43:56	1	32	0.302	-0.013	1.615	0.0107	0.392	0.0012
2022-02-26 11:43:58	1	34	0.289	-0.013	1.619	0.0036	0.393	0.0007
2022-02-26 11:44:00	1	36	0.275	-0.014	1.639	0.0204	0.396	0.0024
2022-02-26 11:44:02	1	38	0.259	-0.0156	1.64	0.001	0.394	-0.0017
2022-02-26 11:44:04	1	40	0.244	-0.0148	1.643	0.003	0.395	0.0006
2022-02-26 11:44:06	1	42	0.231	-0.0133	1.649	0.0056	0.395	0.0006
2022-02-26 11:44:08	1	44	0.224	-0.0068	1.68	0.0312	0.403	0.0081
2022-02-26 11:44:10	1	46	0.206	-0.0181	1.674	-0.0064	0.396	-0.0067
2022-02-26 11:44:12	1	48	0.194	-0.0118	1.662	-0.0119	0.396	-0.0005
2022-02-26 11:44:14	1	50	0.183	-0.0113	1.669	0.0073	0.396	0.0004
2022-02-26 11:44:16	1	52	0.173	-0.0105	1.683	0.0142	0.397	0.0007
2022-02-26 11:44:18	1	54	0.166	-0.0065	1.692	0.0085	0.401	0.0041
2022-02-26 11:44:20	1	56	0.151	-0.0147	1.7	0.0082	0.399	-0.002
2022-02-26 11:44:22	1	58	0.143	-0.0082	1.7	0	0.4	0.0007
2022-02-26 11:44:24	1	60	0.134	-0.0095	1.693	-0.0074	0.399	-0.0009
CT_8_C3
Date	Stage	Time (seconds)	A340	A340(delta)	A260	A260(delta)	A280	A280(delta)
2022-02-26 11:23:50	1	0	0.538	0	1.458	0	0.366	0
2022-02-26 11:23:52	1	2	0.523	-0.015	1.468	0.0098	0.366	0.0004
2022-02-26 11:23:54	1	4	0.512	-0.0113	1.471	0.0036	0.366	0
2022-02-26 11:23:56	1	6	0.495	-0.0171	1.479	0.0081	0.368	0.0023
2022-02-26 11:23:58	1	8	0.481	-0.0139	1.488	0.0086	0.369	0.0011
2022-02-26 11:24:00	1	10	0.467	-0.0139	1.5	0.0123	0.37	0.0002
2022-02-26 11:24:02	1	12	0.45	-0.0167	1.509	0.0089	0.37	0.0003
2022-02-26 11:24:04	1	14	0.438	-0.0126	1.509	-0.0005	0.37	0.0001
2022-02-26 11:24:06	1	16	0.423	-0.0151	1.522	0.0137	0.371	0.0013
2022-02-26 11:24:08	1	18	0.409	-0.0132	1.525	0.0029	0.37	-0.0009
2022-02-26 11:24:10	1	20	0.396	-0.0134	1.529	0.004	0.373	0.0028
2022-02-26 11:24:12	1	22	0.383	-0.0136	1.545	0.0155	0.374	0.0004
2022-02-26 11:24:14	1	24	0.368	-0.0142	1.548	0.0031	0.375	0.0013
2022-02-26 11:24:16	1	26	0.355	-0.0133	1.548	0.0007	0.374	-0.0005
2022-02-26 11:24:18	1	28	0.341	-0.0137	1.562	0.0135	0.375	0.0011
2022-02-26 11:24:20	1	30	0.329	-0.0128	1.571	0.0094	0.379	0.0033
2022-02-26 11:24:22	1	32	0.314	-0.0149	1.579	0.0078	0.376	-0.0032
2022-02-26 11:24:24	1	34	0.3	-0.0136	1.58	0.0011	0.376	0.0001
2022-02-26 11:24:26	1	36	0.286	-0.0137	1.585	0.0047	0.378	0.0024
2022-02-26 11:24:28	1	38	0.274	-0.0119	1.594	0.0088	0.377	-0.0008
2022-02-26 11:24:30	1	40	0.262	-0.0122	1.601	0.0077	0.378	0.0007
2022-02-26 11:24:32	1	42	0.25	-0.0121	1.608	0.0064	0.38	0.0018
2022-02-26 11:24:34	1	44	0.237	-0.0128	1.61	0.0023	0.379	-0.0011
2022-02-26 11:24:36	1	46	0.225	-0.012	1.614	0.0039	0.378	-0.0004
2022-02-26 11:24:38	1	48	0.214	-0.0113	1.63	0.0163	0.381	0.0025
2022-02-26 11:24:40	1	50	0.203	-0.0113	1.633	0.0025	0.381	0.0004
2022-02-26 11:24:42	1	52	0.191	-0.0115	1.641	0.0079	0.381	-0.0004
2022-02-26 11:24:44	1	54	0.181	-0.0102	1.648	0.0068	0.381	-0.0002
2022-02-26 11:24:46	1	56	0.172	-0.0096	1.652	0.0042	0.381	0.0006
2022-02-26 11:24:48	1	58	0.161	-0.0108	1.657	0.0051	0.382	0.0006
2022-02-26 11:24:50	1	60	0.153	-0.0081	1.652	-0.0045	0.381	-0.0007
CT_08_C2
Date	Stage	Time (seconds)	A340	A340(delta)	A260	A260(delta)	A280	A280(delta)
2022-02-26 10:47:17	1	0	0.532	0	1.393	0	0.35	0
2022-02-26 10:47:19	1	2.01	0.52	-0.0113	1.399	0.007	0.351	0.0005
2022-02-26 10:47:21	1	4.01	0.507	-0.0131	1.394	-0.0058	0.35	-0.0009
2022-02-26 10:47:23	1	6.01	0.495	-0.0121	1.408	0.0146	0.352	0.0023
2022-02-26 10:47:25	1	8.01	0.482	-0.0131	1.425	0.0168	0.352	0.0001
2022-02-26 10:47:27	1	10.01	0.472	-0.0105	1.432	0.0072	0.354	0.0018
2022-02-26 10:47:29	1	12.01	0.457	-0.015	1.423	-0.0089	0.352	-0.0023
2022-02-26 10:47:31	1	14.01	0.444	-0.0125	1.427	0.0038	0.353	0.0015
2022-02-26 10:47:33	1	16.01	0.436	-0.0086	1.438	0.0106	0.354	0.0007
2022-02-26 10:47:35	1	18.01	0.424	-0.0113	1.448	0.01	0.357	0.0025
2022-02-26 10:47:37	1	20.01	0.414	-0.0104	1.448	0.0004	0.356	-0.0006
2022-02-26 10:47:39	1	22.01	0.405	-0.0092	1.455	0.0067	0.354	-0.0018
2022-02-26 10:47:41	1	24.01	0.392	-0.0128	1.462	0.0075	0.354	0.0003
2022-02-26 10:47:43	1	26.01	0.382	-0.0098	1.458	-0.0037	0.356	0.0011
2022-02-26 10:47:45	1	28.01	0.374	-0.0083	1.473	0.0148	0.358	0.0025
2022-02-26 10:47:47	1	30.01	0.361	-0.0127	1.489	0.0154	0.359	0.0005
2022-02-26 10:47:49	1	32.01	0.351	-0.01	1.488	-0.0004	0.358	-0.0006
2022-02-26 10:47:51	1	34.01	0.342	-0.0086	1.479	-0.0097	0.357	-0.0014
2022-02-26 10:47:53	1	36.01	0.331	-0.0117	1.491	0.0127	0.359	0.0023
2022-02-26 10:47:55	1	38.01	0.319	-0.0115	1.503	0.0118	0.359	0.0003
2022-02-26 10:47:57	1	40.01	0.304	-0.0147	1.506	0.0028	0.359	-0.0001
2022-02-26 10:47:59	1	42.01	0.291	-0.0136	1.514	0.008	0.359	0.0004
2022-02-26 10:48:01	1	44.01	0.278	-0.013	1.519	0.0046	0.361	0.0011
2022-02-26 10:48:03	1	46.01	0.267	-0.0108	1.528	0.0098	0.361	0.0001
2022-02-26 10:48:05	1	48.01	0.255	-0.0122	1.536	0.0073	0.362	0.0016
2022-02-26 10:48:07	1	50.01	0.242	-0.0126	1.538	0.0026	0.361	-0.0011
2022-02-26 10:48:09	1	52.01	0.23	-0.0122	1.54	0.002	0.362	0.0008
2022-02-26 10:48:11	1	54.01	0.221	-0.0093	1.557	0.0168	0.363	0.0009
2022-02-26 10:48:13	1	56.01	0.208	-0.0127	1.558	0.0007	0.363	0.0001
2022-02-26 10:48:15	1	58.01	0.199	-0.0094	1.557	-0.0012	0.363	-0.0001
2022-02-26 10:48:17	1	60.01	0.19	-0.0091	1.567	0.01	0.365	0.0019
CT_8_C2
Date	Stage	Time (seconds)	A340	A340(delta)	A260	A260(delta)	A280	A280(delta)
2022-02-26 11:21:30	1	0	0.571	0	1.547	0	0.387	0
2022-02-26 11:21:32	1	2	0.556	-0.0147	1.543	-0.0043	0.388	0.0015
2022-02-26 11:21:34	1	4	0.542	-0.0149	1.553	0.0102	0.388	0.0004
2022-02-26 11:21:36	1	6	0.523	-0.0181	1.574	0.0209	0.389	0.0005
2022-02-26 11:21:38	1	8	0.507	-0.0163	1.563	-0.0109	0.389	-0.0004
2022-02-26 11:21:40	1	10	0.493	-0.0142	1.595	0.0315	0.391	0.0028
2022-02-26 11:21:42	1	12	0.477	-0.0164	1.59	-0.0046	0.393	0.0016
2022-02-26 11:21:44	1	14	0.46	-0.0162	1.596	0.0057	0.391	-0.0019
2022-02-26 11:21:46	1	16	0.445	-0.0151	1.603	0.0075	0.391	0.0003
2022-02-26 11:21:48	1	18	0.431	-0.0146	1.608	0.0043	0.395	0.0033
2022-02-26 11:21:50	1	20	0.418	-0.0125	1.61	0.0019	0.393	-0.0015
2022-02-26 11:21:52	1	22	0.403	-0.0156	1.621	0.0118	0.395	0.0017
2022-02-26 11:21:54	1	24	0.389	-0.0132	1.624	0.0025	0.395	0
2022-02-26 11:21:56	1	26	0.375	-0.0148	1.647	0.023	0.396	0.0013
2022-02-26 11:21:58	1	28	0.359	-0.0152	1.652	0.0052	0.398	0.0014
2022-02-26 11:22:00	1	30	0.345	-0.0145	1.658	0.0059	0.398	0.0001
2022-02-26 11:22:02	1	32	0.33	-0.0149	1.662	0.0041	0.399	0.0013
2022-02-26 11:22:04	1	34	0.318	-0.0116	1.675	0.0131	0.4	0.0007
2022-02-26 11:22:06	1	36	0.305	-0.0137	1.677	0.0016	0.399	-0.0011
2022-02-26 11:22:08	1	38	0.29	-0.015	1.683	0.0059	0.399	0.0006
2022-02-26 11:22:10	1	40	0.277	-0.0124	1.711	0.028	0.401	0.0018
2022-02-26 11:22:12	1	42	0.262	-0.0152	1.715	0.0043	0.399	-0.0016
2022-02-26 11:22:14	1	44	0.251	-0.0114	1.705	-0.0102	0.402	0.0027
2022-02-26 11:22:16	1	46	0.236	-0.0143	1.702	-0.0024	0.401	-0.001
2022-02-26 11:22:18	1	48	0.225	-0.0111	1.723	0.0201	0.403	0.0019
2022-02-26 11:22:20	1	50	0.212	-0.0131	1.718	-0.005	0.401	-0.0016
2022-02-26 11:22:22	1	52	0.199	-0.0127	1.72	0.0021	0.402	0.0007
2022-02-26 11:22:24	1	54	0.189	-0.01	1.723	0.003	0.402	0.0003
2022-02-26 11:22:26	1	56	0.179	-0.0107	1.735	0.0121	0.404	0.0019
2022-02-26 11:22:28	1	58	0.168	-0.0106	1.762	0.0269	0.403	-0.0008
2022-02-26 11:22:30	1	60	0.159	-0.0091	1.75	-0.012	0.405	0.0021
CT_08_C1
Date	Stage	Time (seconds)	A340	A340(delta)	A260	A260(delta)	A280	A280(delta)
2022-02-26 11:40:00	1	0	0.488	0	1.431	0	0.353	0
2022-02-26 11:40:02	1	2	0.467	-0.0208	1.443	0.0118	0.354	0.001
2022-02-26 11:40:04	1	4	0.449	-0.0182	1.451	0.0083	0.357	0.0031
2022-02-26 11:40:06	1	6	0.427	-0.022	1.463	0.0113	0.357	0.0007
2022-02-26 11:40:08	1	8	0.409	-0.0175	1.472	0.0094	0.359	0.0019
2022-02-26 11:40:10	1	10	0.387	-0.0222	1.483	0.0107	0.359	0.0002
2022-02-26 11:40:12	1	12	0.368	-0.0184	1.493	0.0101	0.361	0.0011
2022-02-26 11:40:14	1	14	0.35	-0.0185	1.498	0.0052	0.362	0.0013
2022-02-26 11:40:16	1	16	0.33	-0.0201	1.512	0.0136	0.363	0.0014
2022-02-26 11:40:18	1	18	0.312	-0.0183	1.521	0.0094	0.362	-0.0009
2022-02-26 11:40:20	1	20	0.297	-0.0148	1.538	0.0167	0.364	0.0018
2022-02-26 11:40:22	1	22	0.279	-0.0176	1.538	0.0001	0.366	0.0014
2022-02-26 11:40:24	1	24	0.262	-0.0173	1.553	0.0148	0.365	-0.0003
2022-02-26 11:40:26	1	26	0.246	-0.0154	1.543	-0.0096	0.367	0.0014
2022-02-26 11:40:28	1	28	0.23	-0.0164	1.567	0.0235	0.368	0.0012
2022-02-26 11:40:30	1	30	0.217	-0.0132	1.568	0.0014	0.367	-0.0012
2022-02-26 11:40:32	1	32	0.201	-0.0156	1.583	0.0146	0.367	0.0006
2022-02-26 11:40:34	1	34	0.19	-0.0108	1.574	-0.0081	0.369	0.0021
2022-02-26 11:40:36	1	36	0.18	-0.0098	1.593	0.0188	0.369	0.0003
2022-02-26 11:40:38	1	38	0.17	-0.011	1.597	0.0038	0.371	0.0014
2022-02-26 11:40:40	1	40	0.158	-0.0119	1.591	-0.0061	0.37	-0.0008
2022-02-26 11:40:42	1	42	0.144	-0.0133	1.613	0.0221	0.371	0.0009
2022-02-26 11:40:44	1	44	0.133	-0.0113	1.624	0.0111	0.371	-0.0001
2022-02-26 11:40:46	1	46	0.124	-0.0089	1.608	-0.0162	0.37	-0.0009
2022-02-26 11:40:48	1	48	0.115	-0.0091	1.621	0.0134	0.373	0.0034
2022-02-26 11:40:50	1	50	0.106	-0.0091	1.631	0.0099	0.373	-0.0002
2022-02-26 11:40:52	1	52	0.099	-0.0073	1.634	0.0031	0.374	0.0011
2022-02-26 11:40:54	1	54	0.09	-0.009	1.633	-0.0011	0.373	-0.0015
2022-02-26 11:40:56	1	56	0.083	-0.0067	1.634	0.0009	0.373	0
2022-02-26 11:40:58	1	58	0.075	-0.0075	1.647	0.0128	0.374	0.0009
2022-02-26 11:41:00	1	60	0.07	-0.0056	1.64	-0.0069	0.373	-0.0006
CT_8_C1
Date	Stage	Time (seconds)	A340	A340(delta)	A260	A260(delta)	A280	A280(delta)
2022-02-26 11:18:49	1	0	0.6	0	1.602	0	0.401	0
2022-02-26 11:18:51	1	2	0.585	-0.0145	1.595	-0.0067	0.403	0.0016
2022-02-26 11:18:53	1	4	0.57	-0.0157	1.608	0.0131	0.403	0.0001
2022-02-26 11:18:55	1	6	0.556	-0.0136	1.616	0.0081	0.404	0.001
2022-02-26 11:18:57	1	8	0.541	-0.0156	1.623	0.0067	0.406	0.002
2022-02-26 11:18:59	1	10	0.524	-0.016	1.629	0.0058	0.405	-0.0004
2022-02-26 11:19:01	1	12	0.511	-0.014	1.642	0.0135	0.407	0.0019
2022-02-26 11:19:03	1	14	0.495	-0.0157	1.653	0.0105	0.408	0.0007
2022-02-26 11:19:05	1	16	0.48	-0.0149	1.666	0.014	0.409	0.0016
2022-02-26 11:19:07	1	18	0.463	-0.0169	1.672	0.006	0.408	-0.0011
2022-02-26 11:19:09	1	20	0.447	-0.0158	1.684	0.0118	0.409	0.0007
2022-02-26 11:19:11	1	22	0.435	-0.0126	1.679	-0.0049	0.411	0.002
2022-02-26 11:19:13	1	24	0.42	-0.0147	1.674	-0.0055	0.409	-0.0017
2022-02-26 11:19:15	1	26	0.405	-0.0146	1.704	0.0303	0.412	0.0022
2022-02-26 11:19:17	1	28	0.391	-0.0145	1.697	-0.0071	0.412	0.0001
2022-02-26 11:19:19	1	30	0.377	-0.014	1.721	0.0244	0.414	0.0027
2022-02-26 11:19:21	1	32	0.36	-0.0165	1.715	-0.0067	0.414	-0.0005
2022-02-26 11:19:23	1	34	0.347	-0.0137	1.73	0.0157	0.413	-0.0005
2022-02-26 11:19:25	1	36	0.332	-0.0144	1.727	-0.0037	0.414	0.0006
2022-02-26 11:19:27	1	38	0.317	-0.0149	1.736	0.0091	0.415	0.0007
2022-02-26 11:19:29	1	40	0.304	-0.0138	1.76	0.0237	0.414	-0.0009
2022-02-26 11:19:31	1	42	0.29	-0.0132	1.757	-0.0021	0.415	0.0012
2022-02-26 11:19:33	1	44	0.278	-0.0125	1.793	0.0352	0.418	0.003
2022-02-26 11:19:35	1	46	0.264	-0.0134	1.759	-0.0333	0.415	-0.0026
2022-02-26 11:19:37	1	48	0.253	-0.0116	1.785	0.0257	0.416	0.0011
2022-02-26 11:19:39	1	50	0.24	-0.0129	1.762	-0.0227	0.419	0.0025
2022-02-26 11:19:41	1	52	0.228	-0.0121	1.811	0.0487	0.418	-0.0007
2022-02-26 11:19:43	1	54	0.216	-0.0117	1.787	-0.0244	0.42	0.0018
2022-02-26 11:19:45	1	56	0.204	-0.0117	1.801	0.0144	0.419	-0.0015
2022-02-26 11:19:47	1	58	0.195	-0.0097	1.803	0.0022	0.421	0.0027
2022-02-26 11:19:49	1	60	0.183	-0.0114	1.824	0.0211	0.419	-0.0023

## Sheet: Trehalose
Trehalose_80_E3		Num Sheets:	18
Date	Stage	Time (seconds)	A340	A340(delta)	A260	A260(delta)	A280	A280(delta)		Time (seconds)	Trehalose_80_E3	Trehalose_8_C1	Trehalose_08_C1	Trehalose_8_C2	Trehalose_08_C2	Trehalose_8_C3	Trehalose_08_C3	Trehalose_8_E1	Trehalose_08_E1	Trehalose_8_E2	Trehalose_08_E2	Trehalose_8_E3	Trehalose_08_E3	Trehalose_80_C1	Trehalose_80_C2	Trehalose_80_C3	Trehalose_80_E1	Trehalose_80_E2
##########	1	0	0.62	0	1.469	0	0.375	0		0	0.62	0.53	0.498	0.506	0.531	0.528	0.519	0.583	0.599	0.574	0.584	0.56	0.605	0.527	0.521	0.544	0.641	0.606
##########	1	2	0.626	0.0067	1.467	-0.0025	0.38	0.0058		2	0.626	0.517	0.481	0.489	0.512	0.51	0.503	0.582	0.6	0.572	0.583	0.558	0.603	0.513	0.505	0.532	0.638	0.606
##########	1	4	0.624	-0.0018	1.479	0.0127	0.379	-0.0013		4	0.624	0.501	0.465	0.472	0.5	0.494	0.484	0.584	0.601	0.573	0.584	0.561	0.603	0.498	0.486	0.516	0.639	0.605
##########	1	6	0.627	0.0023	1.479	-0.0007	0.381	0.0023		6	0.627	0.483	0.45	0.454	0.484	0.477	0.467	0.587	0.601	0.575	0.581	0.56	0.604	0.483	0.472	0.499	0.642	0.608
##########	1	8	0.625	-0.0022	1.488	0.0088	0.379	-0.0022		8	0.625	0.47	0.435	0.439	0.468	0.461	0.449	0.585	0.606	0.574	0.585	0.56	0.602	0.469	0.455	0.484	0.642	0.605
##########	1	10	0.631	0.0061	1.494	0.0062	0.383	0.004		10	0.631	0.455	0.422	0.423	0.454	0.445	0.431	0.585	0.607	0.576	0.583	0.564	0.601	0.455	0.439	0.467	0.641	0.603
##########	1	12	0.63	-0.0011	1.482	-0.0116	0.383	-0.0007		12	0.63	0.441	0.407	0.404	0.437	0.427	0.413	0.582	0.599	0.574	0.582	0.559	0.6	0.44	0.424	0.452	0.638	0.603
##########	1	14	0.623	-0.0062	1.473	-0.0096	0.381	-0.0017		14	0.623	0.425	0.391	0.389	0.423	0.411	0.396	0.586	0.601	0.574	0.582	0.561	0.603	0.425	0.409	0.438	0.631	0.609
##########	1	16	0.62	-0.0034	1.469	-0.0032	0.379	-0.0022		16	0.62	0.414	0.376	0.373	0.407	0.396	0.381	0.581	0.602	0.576	0.582	0.56	0.599	0.412	0.396	0.424	0.628	0.609
##########	1	18	0.613	-0.0071	1.449	-0.0201	0.372	-0.0067		18	0.613	0.401	0.364	0.356	0.394	0.381	0.364	0.584	0.6	0.573	0.583	0.559	0.592	0.398	0.378	0.405	0.632	0.609
##########	1	20	0.61	-0.003	1.453	0.0041	0.372	0.0002		20	0.61	0.383	0.349	0.342	0.379	0.365	0.348	0.584	0.6	0.575	0.582	0.561	0.596	0.385	0.365	0.391	0.63	0.608
##########	1	22	0.61	-0.0001	1.443	-0.0106	0.37	-0.0018		22	0.61	0.373	0.333	0.326	0.363	0.348	0.33	0.584	0.595	0.575	0.582	0.557	0.596	0.373	0.351	0.377	0.637	0.604
##########	1	24	0.609	-0.0009	1.444	0.0015	0.37	-0.0008		24	0.609	0.354	0.319	0.31	0.347	0.334	0.315	0.583	0.592	0.576	0.585	0.558	0.596	0.357	0.335	0.363	0.631	0.604
##########	1	26	0.613	0.0037	1.447	0.0031	0.372	0.0022		26	0.613	0.339	0.306	0.295	0.334	0.318	0.299	0.584	0.589	0.574	0.583	0.559	0.599	0.343	0.319	0.348	0.615	0.593
##########	1	28	0.605	-0.0072	1.426	-0.0213	0.368	-0.0036		28	0.605	0.325	0.289	0.282	0.319	0.304	0.284	0.586	0.586	0.573	0.584	0.56	0.6	0.329	0.307	0.334	0.602	0.593
##########	1	30	0.609	0.0032	1.445	0.0186	0.372	0.0033		30	0.609	0.312	0.276	0.266	0.306	0.289	0.269	0.584	0.585	0.574	0.583	0.559	0.598	0.317	0.292	0.321	0.601	0.589
##########	1	32	0.607	-0.0015	1.446	0.0016	0.37	-0.0013		32	0.607	0.307	0.263	0.25	0.293	0.274	0.255	0.584	0.582	0.572	0.584	0.557	0.597	0.303	0.279	0.307	0.599	0.594
##########	1	34	0.608	0.0013	1.435	-0.0115	0.37	0		34	0.608	0.291	0.248	0.235	0.277	0.259	0.241	0.584	0.583	0.573	0.582	0.555	0.599	0.29	0.265	0.291	0.592	0.593
##########	1	36	0.608	-0.0005	1.436	0.0015	0.369	-0.0011		36	0.608	0.274	0.236	0.222	0.262	0.247	0.228	0.584	0.591	0.571	0.583	0.553	0.601	0.278	0.253	0.28	0.586	0.59
##########	1	38	0.606	-0.0017	1.431	-0.0057	0.369	-0.0005		38	0.606	0.26	0.225	0.209	0.25	0.234	0.213	0.586	0.589	0.572	0.583	0.552	0.602	0.264	0.239	0.266	0.582	0.592
##########	1	40	0.61	0.0037	1.45	0.0197	0.371	0.0025		40	0.61	0.247	0.211	0.197	0.236	0.222	0.201	0.583	0.59	0.573	0.584	0.555	0.603	0.253	0.227	0.254	0.592	0.598
##########	1	42	0.614	0.0037	1.452	0.0012	0.372	0.0004		42	0.614	0.237	0.198	0.182	0.236	0.207	0.189	0.584	0.591	0.571	0.583	0.555	0.599	0.241	0.215	0.242	0.605	0.597
##########	1	44	0.614	0.0007	1.458	0.006	0.373	0.001		44	0.614	0.223	0.187	0.17	0.214	0.197	0.177	0.584	0.595	0.573	0.584	0.556	0.599	0.23	0.201	0.228	0.597	0.598
##########	1	46	0.615	0.0011	1.457	-0.0004	0.373	0.0008		46	0.615	0.207	0.175	0.161	0.201	0.183	0.165	0.583	0.594	0.574	0.585	0.553	0.6	0.218	0.191	0.216	0.597	0.601
##########	1	48	0.618	0.0025	1.463	0.0055	0.375	0.0015		48	0.618	0.192	0.166	0.148	0.186	0.17	0.154	0.585	0.596	0.574	0.584	0.553	0.598	0.207	0.18	0.204	0.595	0.603
##########	1	50	0.618	-0.0004	1.469	0.006	0.375	0.0004		50	0.618	0.182	0.155	0.138	0.182	0.162	0.143	0.585	0.597	0.572	0.583	0.556	0.597	0.196	0.168	0.193	0.596	0.603
##########	1	52	0.622	0.0044	1.472	0.0032	0.378	0.0031		52	0.622	0.171	0.145	0.127	0.167	0.151	0.132	0.583	0.596	0.574	0.585	0.558	0.598	0.185	0.159	0.182	0.601	0.605
##########	1	54	0.622	-0.0005	1.471	-0.0008	0.378	-0.0006		54	0.622	0.159	0.137	0.117	0.156	0.14	0.123	0.583	0.597	0.576	0.585	0.557	0.601	0.174	0.148	0.173	0.608	0.609
##########	1	56	0.62	-0.0016	1.484	0.0127	0.377	-0.0013		56	0.62	0.15	0.127	0.109	0.147	0.131	0.116	0.582	0.596	0.574	0.584	0.559	0.603	0.163	0.138	0.162	0.605	0.605
##########	1	58	0.622	0.0016	1.48	-0.004	0.378	0.0016		58	0.622	0.14	0.118	0.1	0.137	0.122	0.108	0.584	0.596	0.572	0.585	0.559	0.603	0.154	0.129	0.153	0.61	0.607
##########	1	60	0.62	-0.0015	1.473	-0.0068	0.378	0.0001		60	0.62	0.131	0.111	0.093	0.13	0.114	0.098	0.581	0.595	0.575	0.585	0.56	0.604	0.147	0.121	0.143	0.608	0.607
Trehalose_8_C1											-0.000114113	-0.00675907	-0.00657782	-0.00703387	-0.00679778	-0.00701593	-0.00713508	-1.41129e-05	-0.000144758	-1.47177e-05	3.08468e-05	-7.98387e-05	-1.29032e-05	-0.00643891	-0.00674294	-0.00680927	-0.000860887	-6.27016e-05
Date	Stage	Time (seconds)	A340	A340(delta)	A260	A260(delta)	A280	A280(delta)
##########	1	0	0.53	0	1.423	0	0.358	0
##########	1	2	0.517	-0.0133	1.432	0.0085	0.359	0.0011
##########	1	4	0.501	-0.0164	1.448	0.016	0.359	-0.0003
##########	1	6	0.483	-0.0179	1.441	-0.007	0.358	-0.0007
##########	1	8	0.47	-0.013	1.452	0.0111	0.362	0.004
##########	1	10	0.455	-0.0143	1.464	0.0118	0.363	0.0007
##########	1	12	0.441	-0.0142	1.479	0.015	0.362	-0.0007
##########	1	14	0.425	-0.0159	1.484	0.0055	0.364	0.0015
##########	1	16	0.414	-0.0114	1.484	-0.0002	0.364	0.0005
##########	1	18	0.401	-0.0129	1.507	0.0228	0.366	0.0015
##########	1	20	0.383	-0.0178	1.507	0.0002	0.366	-0.0002
##########	1	22	0.373	-0.01	1.504	-0.0029	0.365	-0.0006
##########	1	24	0.354	-0.0188	1.512	0.0075	0.366	0.0011
##########	1	26	0.339	-0.015	1.523	0.0113	0.367	0.0007
##########	1	28	0.325	-0.0146	1.533	0.0095	0.368	0.0009
##########	1	30	0.312	-0.0127	1.532	-0.0001	0.367	-0.0003
##########	1	32	0.307	-0.0056	1.541	0.0087	0.369	0.0019
##########	1	34	0.291	-0.0154	1.563	0.0214	0.37	0.0004
##########	1	36	0.274	-0.0174	1.564	0.0013	0.368	-0.0017
##########	1	38	0.26	-0.0143	1.576	0.0122	0.37	0.0022
##########	1	40	0.247	-0.0128	1.571	-0.0054	0.371	0.0006
##########	1	42	0.237	-0.0101	1.58	0.0088	0.37	-0.0005
##########	1	44	0.223	-0.0137	1.589	0.0094	0.373	0.0026
##########	1	46	0.207	-0.016	1.608	0.0188	0.373	0
##########	1	48	0.192	-0.0146	1.596	-0.0119	0.372	-0.0008
##########	1	50	0.182	-0.0107	1.626	0.0298	0.374	0.0016
##########	1	52	0.171	-0.0107	1.608	-0.0173	0.375	0.0013
##########	1	54	0.159	-0.0124	1.616	0.0078	0.373	-0.0021
##########	1	56	0.15	-0.009	1.622	0.0059	0.374	0.0007
##########	1	58	0.14	-0.0095	1.624	0.0022	0.375	0.0015
##########	1	60	0.131	-0.0088	1.639	0.015	0.375	-0.0004
Trehalose_08_C1
Date	Stage	Time (seconds)	A340	A340(delta)	A260	A260(delta)	A280	A280(delta)
##########	1	0	0.498	0	1.392	0	0.343	0
##########	1	2	0.481	-0.0173	1.399	0.0063	0.347	0.0042
##########	1	4	0.465	-0.0153	1.405	0.0068	0.346	-0.0011
##########	1	6	0.45	-0.0152	1.414	0.0081	0.346	0.0001
##########	1	8	0.435	-0.0148	1.416	0.0026	0.348	0.0018
##########	1	10	0.422	-0.0135	1.438	0.022	0.352	0.0037
##########	1	12	0.407	-0.0153	1.444	0.0062	0.35	-0.0015
##########	1	14	0.391	-0.0157	1.446	0.0019	0.351	0.0008
##########	1	16	0.376	-0.0147	1.46	0.0133	0.353	0.0022
##########	1	18	0.364	-0.0124	1.47	0.0099	0.353	-0.0005
##########	1	20	0.349	-0.0149	1.466	-0.0031	0.353	0.0006
##########	1	22	0.333	-0.0157	1.474	0.0079	0.353	-0.0009
##########	1	24	0.319	-0.0146	1.495	0.0212	0.354	0.0016
##########	1	26	0.306	-0.0126	1.5	0.0049	0.354	0.0001
##########	1	28	0.289	-0.0171	1.504	0.0032	0.355	0.0006
##########	1	30	0.276	-0.0129	1.509	0.0051	0.356	0.0014
##########	1	32	0.263	-0.0133	1.524	0.0151	0.357	0.0004
##########	1	34	0.248	-0.0143	1.533	0.0094	0.356	-0.0001
##########	1	36	0.236	-0.0127	1.515	-0.018	0.357	0.0003
##########	1	38	0.225	-0.0106	1.543	0.0282	0.358	0.0011
##########	1	40	0.211	-0.0144	1.541	-0.0027	0.359	0.0008
##########	1	42	0.198	-0.0123	1.542	0.0013	0.359	0.0002
##########	1	44	0.187	-0.0117	1.544	0.0021	0.358	-0.0008
##########	1	46	0.175	-0.0112	1.551	0.0065	0.361	0.0026
##########	1	48	0.166	-0.0092	1.557	0.006	0.362	0.0014
##########	1	50	0.155	-0.0114	1.584	0.0272	0.361	-0.0008
##########	1	52	0.145	-0.0095	1.577	-0.0069	0.363	0.0018
##########	1	54	0.137	-0.0085	1.581	0.0038	0.363	0.0005
##########	1	56	0.127	-0.01	1.588	0.0072	0.362	-0.0013
##########	1	58	0.118	-0.0088	1.593	0.0048	0.363	0.0014
##########	1	60	0.111	-0.0072	1.595	0.0025	0.363	0
Trehalose_8_C2
Date	Stage	Time (seconds)	A340	A340(delta)	A260	A260(delta)	A280	A280(delta)
##########	1	0.01	0.506	0	1.391	0	0.346	0
##########	1	2.01	0.489	-0.0168	1.404	0.0125	0.348	0.0014
##########	1	4.01	0.472	-0.0172	1.412	0.008	0.349	0.0011
##########	1	6.01	0.454	-0.0186	1.414	0.0024	0.349	-0.0004
##########	1	8.01	0.439	-0.015	1.431	0.0167	0.35	0.0013
##########	1	10.01	0.423	-0.0156	1.441	0.0099	0.352	0.0025
##########	1	12.01	0.404	-0.0187	1.442	0.0019	0.353	0.0008
##########	1	14.01	0.389	-0.0154	1.454	0.012	0.354	0.0005
##########	1	16.01	0.373	-0.0154	1.471	0.0165	0.355	0.0012
##########	1	18.01	0.356	-0.0176	1.472	0.0015	0.352	-0.0025
##########	1	20.01	0.342	-0.0134	1.483	0.0109	0.356	0.0032
##########	1	22.01	0.326	-0.0165	1.492	0.0082	0.355	-0.0007
##########	1	24.01	0.31	-0.0155	1.501	0.0091	0.354	-0.0006
##########	1	26.01	0.295	-0.0157	1.503	0.0026	0.356	0.0014
##########	1	28.01	0.282	-0.0131	1.502	-0.001	0.355	-0.0003
##########	1	30.01	0.266	-0.0151	1.52	0.0174	0.358	0.0022
##########	1	32.01	0.25	-0.0165	1.527	0.0074	0.357	-0.0008
##########	1	34.01	0.235	-0.0145	1.529	0.0022	0.359	0.0025
##########	1	36.01	0.222	-0.0137	1.545	0.0159	0.359	-0.0003
##########	1	38.01	0.209	-0.0124	1.541	-0.0045	0.36	0.0007
##########	1	40.01	0.197	-0.0119	1.552	0.0112	0.361	0.0016
##########	1	42.01	0.182	-0.0153	1.566	0.0138	0.359	-0.0019
##########	1	44.01	0.17	-0.0117	1.563	-0.0029	0.361	0.0011
##########	1	46.01	0.161	-0.0094	1.58	0.0167	0.363	0.0025
##########	1	48.01	0.148	-0.0132	1.581	0.0014	0.36	-0.0031
##########	1	50.01	0.138	-0.0101	1.583	0.0025	0.363	0.0031
##########	1	52.01	0.127	-0.0103	1.574	-0.009	0.362	-0.0007
##########	1	54.01	0.117	-0.0098	1.588	0.0133	0.364	0.0019
##########	1	56.01	0.109	-0.0088	1.607	0.0192	0.364	-0.0005
##########	1	58.01	0.1	-0.0087	1.608	0.0006	0.365	0.0015
##########	1	60.01	0.093	-0.0068	1.601	-0.0068	0.365	0.0001
Trehalose_08_C2
Date	Stage	Time (seconds)	A340	A340(delta)	A260	A260(delta)	A280	A280(delta)
##########	1	0	0.531	0	1.428	0	0.357	0
##########	1	2	0.512	-0.0193	1.435	0.0071	0.359	0.0023
##########	1	4	0.5	-0.0119	1.44	0.0053	0.361	0.0024
##########	1	6	0.484	-0.0166	1.456	0.0156	0.362	0.0005
##########	1	8	0.468	-0.0154	1.454	-0.0024	0.363	0.0012
##########	1	10	0.454	-0.0145	1.478	0.0241	0.362	-0.0006
##########	1	12	0.437	-0.017	1.473	-0.0044	0.362	-0.0005
##########	1	14	0.423	-0.0137	1.483	0.01	0.363	0.0009
##########	1	16	0.407	-0.0156	1.491	0.0078	0.364	0.001
##########	1	18	0.394	-0.0131	1.5	0.009	0.366	0.0021
##########	1	20	0.379	-0.0158	1.517	0.017	0.367	0.0015
##########	1	22	0.363	-0.0151	1.516	-0.0014	0.366	-0.001
##########	1	24	0.347	-0.0166	1.519	0.0036	0.366	-0.0001
##########	1	26	0.334	-0.0128	1.534	0.0147	0.369	0.0023
##########	1	28	0.319	-0.0148	1.533	-0.0012	0.368	-0.0005
##########	1	30	0.306	-0.0137	1.536	0.0035	0.368	-0.0007
##########	1	32	0.293	-0.0128	1.556	0.0195	0.369	0.0019
##########	1	34	0.277	-0.0156	1.558	0.0026	0.37	0.0002
##########	1	36	0.262	-0.0148	1.568	0.0101	0.369	-0.0002
##########	1	38	0.25	-0.0126	1.578	0.0094	0.371	0.0016
##########	1	40	0.236	-0.0136	1.582	0.0045	0.371	0.0002
##########	1	42	0.236	-0.0005	1.605	0.0222	0.384	0.0125
##########	1	44	0.214	-0.022	1.59	-0.0145	0.372	-0.0114
##########	1	46	0.201	-0.013	1.602	0.0117	0.374	0.0016
##########	1	48	0.186	-0.0144	1.596	-0.0056	0.372	-0.0019
##########	1	50	0.182	-0.0044	1.616	0.0199	0.379	0.0068
##########	1	52	0.167	-0.0151	1.613	-0.0028	0.374	-0.0044
##########	1	54	0.156	-0.0108	1.619	0.0054	0.373	-0.0011
##########	1	56	0.147	-0.009	1.633	0.0146	0.374	0.0011
##########	1	58	0.137	-0.0095	1.635	0.0022	0.375	0.0009
##########	1	60	0.13	-0.0075	1.636	0.0004	0.377	0.0017
Trehalose_8_C3
Date	Stage	Time (seconds)	A340	A340(delta)	A260	A260(delta)	A280	A280(delta)
##########	1	0	0.528	0	1.431	0	0.358	0
##########	1	2	0.51	-0.0176	1.441	0.01	0.36	0.0019
##########	1	4	0.494	-0.016	1.449	0.0083	0.362	0.0015
##########	1	6	0.477	-0.0171	1.468	0.0187	0.363	0.0015
##########	1	8	0.461	-0.0164	1.475	0.0073	0.363	0.0001
##########	1	10	0.445	-0.0163	1.483	0.0075	0.365	0.0014
##########	1	12	0.427	-0.0175	1.492	0.0091	0.366	0.0015
##########	1	14	0.411	-0.0159	1.505	0.0134	0.366	-0.0003
##########	1	16	0.396	-0.0152	1.512	0.0063	0.367	0.0011
##########	1	18	0.381	-0.0156	1.512	0.0003	0.367	0.0001
##########	1	20	0.365	-0.0155	1.522	0.0097	0.368	0.0008
##########	1	22	0.348	-0.0167	1.531	0.0098	0.368	-0.0002
##########	1	24	0.334	-0.0149	1.53	-0.0009	0.368	0.0003
##########	1	26	0.318	-0.0158	1.542	0.012	0.369	0.0011
##########	1	28	0.304	-0.0138	1.555	0.0127	0.369	0.0002
##########	1	30	0.289	-0.0147	1.564	0.009	0.371	0.0018
##########	1	32	0.274	-0.0149	1.578	0.0143	0.373	0.0014
##########	1	34	0.259	-0.0154	1.569	-0.0091	0.371	-0.0019
##########	1	36	0.247	-0.0123	1.592	0.0226	0.373	0.0018
##########	1	38	0.234	-0.0128	1.584	-0.0079	0.374	0.001
##########	1	40	0.222	-0.0121	1.609	0.0252	0.374	0.0005
##########	1	42	0.207	-0.0143	1.609	0	0.375	0.0006
##########	1	44	0.197	-0.0103	1.613	0.0034	0.376	0.0018
##########	1	46	0.183	-0.0144	1.605	-0.0077	0.374	-0.0024
##########	1	48	0.17	-0.013	1.615	0.0102	0.374	-0.0001
##########	1	50	0.162	-0.0073	1.621	0.0062	0.376	0.0018
##########	1	52	0.151	-0.0117	1.64	0.0182	0.376	0
##########	1	54	0.14	-0.0106	1.639	-0.0007	0.376	0.0004
##########	1	56	0.131	-0.0087	1.639	0.0005	0.376	0.0003
##########	1	58	0.122	-0.009	1.652	0.0127	0.377	0.0005
##########	1	60	0.114	-0.0087	1.657	0.0045	0.377	-0.0002
Trehalose_08_C3
Date	Stage	Time (seconds)	A340	A340(delta)	A260	A260(delta)	A280	A280(delta)
##########	1	0	0.519	0	1.44	0	0.358	0
##########	1	2	0.503	-0.0165	1.448	0.0085	0.36	0.0017
##########	1	4	0.484	-0.019	1.463	0.0143	0.361	0.0008
##########	1	6	0.467	-0.0163	1.467	0.0042	0.362	0.0012
##########	1	8	0.449	-0.0186	1.474	0.0074	0.364	0.0023
##########	1	10	0.431	-0.0174	1.491	0.0168	0.365	0.0007
##########	1	12	0.413	-0.0186	1.505	0.0136	0.366	0.0008
##########	1	14	0.396	-0.0165	1.517	0.0117	0.366	0.0003
##########	1	16	0.381	-0.0148	1.519	0.0027	0.367	0.0003
##########	1	18	0.364	-0.0176	1.529	0.0094	0.368	0.0011
##########	1	20	0.348	-0.0159	1.542	0.0137	0.369	0.0014
##########	1	22	0.33	-0.0178	1.537	-0.0051	0.367	-0.0016
##########	1	24	0.315	-0.0149	1.546	0.0083	0.368	0.0003
##########	1	26	0.299	-0.0157	1.549	0.0037	0.368	0.0001
##########	1	28	0.284	-0.0149	1.559	0.0092	0.369	0.0009
##########	1	30	0.269	-0.0156	1.57	0.0109	0.37	0.0016
##########	1	32	0.255	-0.014	1.581	0.011	0.371	0.0008
##########	1	34	0.241	-0.014	1.595	0.0145	0.372	0.0014
##########	1	36	0.228	-0.0126	1.599	0.0038	0.375	0.0025
##########	1	38	0.213	-0.0154	1.596	-0.0032	0.373	-0.0024
##########	1	40	0.201	-0.0123	1.612	0.0161	0.374	0.0012
##########	1	42	0.189	-0.0112	1.607	-0.0042	0.375	0.0016
##########	1	44	0.177	-0.0122	1.621	0.0137	0.376	0.0003
##########	1	46	0.165	-0.0122	1.633	0.0116	0.375	-0.0003
##########	1	48	0.154	-0.0113	1.638	0.0049	0.374	-0.0011
##########	1	50	0.143	-0.0109	1.628	-0.0098	0.375	0.0011
##########	1	52	0.132	-0.0104	1.634	0.0059	0.377	0.0013
##########	1	54	0.123	-0.0093	1.651	0.0175	0.377	0.0002
##########	1	56	0.116	-0.0073	1.648	-0.003	0.378	0.0014
##########	1	58	0.108	-0.0082	1.661	0.0124	0.378	-0.0006
##########	1	60	0.098	-0.0096	1.657	-0.0032	0.378	0.0003
Trehalose_8_E1
Date	Stage	Time (seconds)	A340	A340(delta)	A260	A260(delta)	A280	A280(delta)
##########	1	0	0.583	0	1.389	0	0.351	0
##########	1	2	0.582	-0.001	1.392	0.0032	0.35	-0.0006
##########	1	4	0.584	0.0016	1.39	-0.0022	0.352	0.0023
##########	1	6	0.587	0.0028	1.394	0.0043	0.352	0
##########	1	8	0.585	-0.0016	1.387	-0.0071	0.352	0
##########	1	10	0.585	-0.0004	1.391	0.0037	0.353	0.0006
##########	1	12	0.582	-0.0023	1.389	-0.0016	0.351	-0.0024
##########	1	14	0.586	0.004	1.382	-0.0072	0.351	0.0009
##########	1	16	0.581	-0.0052	1.381	-0.0012	0.35	-0.0013
##########	1	18	0.584	0.0032	1.385	0.0046	0.353	0.003
##########	1	20	0.584	-0.0005	1.381	-0.0039	0.353	-0.0001
##########	1	22	0.584	-0.0003	1.394	0.0122	0.352	-0.0012
##########	1	24	0.583	-0.0004	1.378	-0.0151	0.351	-0.0004
##########	1	26	0.584	0.0004	1.391	0.0124	0.352	0.001
##########	1	28	0.586	0.0028	1.392	0.0011	0.354	0.0013
##########	1	30	0.584	-0.002	1.394	0.0019	0.354	0.0002
##########	1	32	0.584	0	1.386	-0.008	0.352	-0.0018
##########	1	34	0.584	0.0001	1.389	0.003	0.352	0
##########	1	36	0.584	-0.0007	1.392	0.0032	0.353	0.0006
##########	1	38	0.586	0.0017	1.384	-0.0084	0.354	0.0009
##########	1	40	0.583	-0.0029	1.397	0.0135	0.352	-0.0011
##########	1	42	0.584	0.0017	1.391	-0.0066	0.355	0.0021
##########	1	44	0.584	-0.0004	1.386	-0.005	0.354	-0.0009
##########	1	46	0.583	-0.001	1.387	0.0013	0.354	0.0003
##########	1	48	0.585	0.0023	1.395	0.0075	0.355	0.0013
##########	1	50	0.585	-0.0001	1.388	-0.0062	0.354	-0.0013
##########	1	52	0.583	-0.0023	1.396	0.0079	0.353	-0.0004
##########	1	54	0.583	-0.0001	1.385	-0.011	0.354	0.0004
##########	1	56	0.582	-0.0009	1.397	0.0122	0.353	-0.0007
##########	1	58	0.584	0.002	1.388	-0.009	0.355	0.0014
##########	1	60	0.581	-0.0028	1.385	-0.0037	0.353	-0.0012
Trehalose_08_E1
Date	Stage	Time (seconds)	A340	A340(delta)	A260	A260(delta)	A280	A280(delta)
##########	1	0	0.599	0	1.416	0	0.36	0
##########	1	2	0.6	0.0006	1.424	0.0076	0.36	0.0001
##########	1	4	0.601	0.0007	1.42	-0.0032	0.361	0.0007
##########	1	6	0.601	-0.0002	1.434	0.0135	0.362	0.0009
##########	1	8	0.606	0.0053	1.43	-0.0036	0.37	0.0081
##########	1	10	0.607	0.0007	1.428	-0.0025	0.369	-0.0011
##########	1	12	0.599	-0.0072	1.42	-0.0072	0.362	-0.0065
##########	1	14	0.601	0.0013	1.432	0.0119	0.362	0.0002
##########	1	16	0.602	0.0015	1.427	-0.005	0.363	0.0002
##########	1	18	0.6	-0.0018	1.422	-0.0052	0.361	-0.0011
##########	1	20	0.6	-0.0005	1.426	0.0042	0.361	-0.0005
##########	1	22	0.595	-0.0049	1.421	-0.0057	0.361	0.0003
##########	1	24	0.592	-0.0034	1.401	-0.0199	0.357	-0.0046
##########	1	26	0.589	-0.0024	1.398	-0.0022	0.356	-0.0006
##########	1	28	0.586	-0.003	1.399	0.0005	0.354	-0.0022
##########	1	30	0.585	-0.0016	1.39	-0.009	0.353	-0.0007
##########	1	32	0.582	-0.0029	1.386	-0.0041	0.352	-0.0009
##########	1	34	0.583	0.0014	1.388	0.0023	0.354	0.0013
##########	1	36	0.591	0.0076	1.397	0.0091	0.356	0.0024
##########	1	38	0.589	-0.002	1.401	0.0036	0.356	0.0002
##########	1	40	0.59	0.0014	1.403	0.0019	0.357	0.0004
##########	1	42	0.591	0.0011	1.414	0.011	0.357	0.0006
##########	1	44	0.595	0.0033	1.417	0.003	0.359	0.0017
##########	1	46	0.594	-0.001	1.415	-0.0016	0.359	0.0002
##########	1	48	0.596	0.0025	1.425	0.0094	0.36	0.0011
##########	1	50	0.597	0.0007	1.412	-0.012	0.361	0.0008
##########	1	52	0.596	-0.0013	1.42	0.0077	0.36	-0.0011
##########	1	54	0.597	0.0018	1.427	0.0069	0.361	0.001
##########	1	56	0.596	-0.0014	1.421	-0.0056	0.36	-0.0005
##########	1	58	0.596	0.0004	1.411	-0.0101	0.359	-0.0016
##########	1	60	0.595	-0.0017	1.418	0.0068	0.359	0.0002
Trehalose_8_E2
Date	Stage	Time (seconds)	A340	A340(delta)	A260	A260(delta)	A280	A280(delta)
##########	1	0	0.574	0	1.355	0	0.347	0
##########	1	2	0.572	-0.0015	1.356	0.0008	0.345	-0.0011
##########	1	4	0.573	0.0012	1.359	0.0028	0.345	-0.0003
##########	1	6	0.575	0.0018	1.358	-0.0014	0.348	0.0028
##########	1	8	0.574	-0.0013	1.362	0.0043	0.347	-0.0008
##########	1	10	0.576	0.002	1.361	-0.0005	0.349	0.0018
##########	1	12	0.574	-0.0022	1.354	-0.0078	0.348	-0.0012
##########	1	14	0.574	0.0007	1.359	0.0056	0.347	-0.001
##########	1	16	0.576	0.0015	1.366	0.0071	0.348	0.0014
##########	1	18	0.573	-0.0031	1.36	-0.0067	0.348	-0.0002
##########	1	20	0.575	0.0023	1.363	0.0034	0.348	0
##########	1	22	0.575	0.0001	1.364	0.0008	0.348	-0.0002
##########	1	24	0.576	0.0009	1.359	-0.0047	0.349	0.0012
##########	1	26	0.574	-0.0017	1.363	0.0041	0.348	-0.0013
##########	1	28	0.573	-0.0018	1.36	-0.0027	0.347	-0.0004
##########	1	30	0.574	0.0016	1.356	-0.0046	0.347	-0.0005
##########	1	32	0.572	-0.0018	1.36	0.004	0.347	0.0005
##########	1	34	0.573	0.0012	1.357	-0.0027	0.347	-0.0002
##########	1	36	0.571	-0.0021	1.354	-0.0035	0.344	-0.0026
##########	1	38	0.572	0.0002	1.357	0.0029	0.347	0.0022
##########	1	40	0.573	0.001	1.357	0.0003	0.345	-0.0013
##########	1	42	0.571	-0.0012	1.355	-0.0021	0.347	0.0014
##########	1	44	0.573	0.0015	1.358	0.0037	0.346	-0.0005
##########	1	46	0.574	0.0008	1.364	0.0053	0.348	0.0014
##########	1	48	0.574	-0.0001	1.367	0.0028	0.348	0.0001
##########	1	50	0.572	-0.002	1.36	-0.0063	0.347	-0.0005
##########	1	52	0.574	0.0021	1.36	0.0001	0.347	0.0002
##########	1	54	0.576	0.0019	1.373	0.0125	0.348	0.0007
##########	1	56	0.574	-0.0019	1.363	-0.0097	0.348	-0.0002
##########	1	58	0.572	-0.0012	1.366	0.0025	0.348	-0.0002
##########	1	60	0.575	0.0025	1.368	0.0022	0.349	0.0009
Trehalose_08_E2
Date	Stage	Time (seconds)	A340	A340(delta)	A260	A260(delta)	A280	A280(delta)
##########	1	0	0.584	0	1.381	0	0.353	0
##########	1	2	0.583	-0.0008	1.378	-0.0022	0.353	0.0003
##########	1	4	0.584	0.0005	1.375	-0.0031	0.353	-0.0003
##########	1	6	0.581	-0.0026	1.38	0.0044	0.353	0.0006
##########	1	8	0.585	0.0038	1.384	0.0045	0.354	0.0007
##########	1	10	0.583	-0.0014	1.388	0.0038	0.353	-0.0006
##########	1	12	0.582	-0.0014	1.373	-0.0148	0.352	-0.0018
##########	1	14	0.582	0.0002	1.377	0.0043	0.351	-0.0011
##########	1	16	0.582	-0.0001	1.371	-0.0062	0.35	-0.0002
##########	1	18	0.583	0.0011	1.388	0.0168	0.354	0.0037
##########	1	20	0.582	-0.0006	1.38	-0.0078	0.353	-0.0011
##########	1	22	0.582	0.0001	1.383	0.0029	0.355	0.0017
##########	1	24	0.585	0.0028	1.383	0.0001	0.353	-0.0016
##########	1	26	0.583	-0.0024	1.384	0.0006	0.353	-0.0004
##########	1	28	0.584	0.0008	1.387	0.0028	0.355	0.0023
##########	1	30	0.583	-0.0008	1.38	-0.0068	0.354	-0.0014
##########	1	32	0.584	0.0007	1.388	0.0085	0.353	-0.0006
##########	1	34	0.582	-0.0011	1.38	-0.0087	0.354	0.0012
##########	1	36	0.583	0.0008	1.375	-0.0047	0.355	0.0007
##########	1	38	0.583	-0.0006	1.382	0.0074	0.353	-0.0018
##########	1	40	0.584	0.0013	1.379	-0.003	0.355	0.0016
##########	1	42	0.583	-0.0005	1.386	0.0062	0.355	-0.0001
##########	1	44	0.584	0.0003	1.385	-0.0004	0.353	-0.001
##########	1	46	0.585	0.0011	1.393	0.0079	0.355	0.0017
##########	1	48	0.584	-0.0008	1.388	-0.0054	0.354	-0.0014
##########	1	50	0.583	-0.0007	1.383	-0.0044	0.355	0.0012
##########	1	52	0.585	0.0014	1.393	0.0097	0.355	0.0003
##########	1	54	0.585	0.0001	1.395	0.0019	0.355	-0.0004
##########	1	56	0.584	-0.0005	1.389	-0.0057	0.354	-0.0013
##########	1	58	0.585	0.0003	1.389	-0.0003	0.354	0.0008
##########	1	60	0.585	0.0003	1.384	-0.0049	0.355	0.0004
Trehalose_8_E3
Date	Stage	Time (seconds)	A340	A340(delta)	A260	A260(delta)	A280	A280(delta)
##########	1	0	0.56	0	1.331	0	0.338	0
##########	1	2	0.558	-0.0022	1.332	0.0011	0.34	0.0017
##########	1	4	0.561	0.0023	1.319	-0.0132	0.337	-0.0025
##########	1	6	0.56	-0.0008	1.327	0.008	0.338	0.0005
##########	1	8	0.56	0.0006	1.325	-0.002	0.339	0.0015
##########	1	10	0.564	0.0037	1.333	0.0086	0.344	0.0047
##########	1	12	0.559	-0.0046	1.324	-0.0086	0.339	-0.0056
##########	1	14	0.561	0.001	1.325	0.0008	0.338	-0.0003
##########	1	16	0.56	-0.0004	1.327	0.0021	0.34	0.0014
##########	1	18	0.559	-0.0007	1.326	-0.0017	0.339	-0.0009
##########	1	20	0.561	0.0011	1.328	0.0021	0.34	0.0009
##########	1	22	0.557	-0.0037	1.326	-0.002	0.338	-0.002
##########	1	24	0.558	0.0013	1.32	-0.0056	0.337	-0.0004
##########	1	26	0.559	0.0009	1.325	0.0051	0.338	0.0009
##########	1	28	0.56	0.0011	1.322	-0.0036	0.339	0.0005
##########	1	30	0.559	-0.001	1.326	0.0046	0.338	-0.001
##########	1	32	0.557	-0.0016	1.317	-0.0093	0.338	-0.0002
##########	1	34	0.555	-0.0026	1.313	-0.0038	0.335	-0.0021
##########	1	36	0.553	-0.0023	1.316	0.0029	0.335	-0.001
##########	1	38	0.552	-0.0006	1.31	-0.0067	0.335	0.0009
##########	1	40	0.555	0.0027	1.313	0.0039	0.336	0.0002
##########	1	42	0.555	0.0008	1.319	0.0057	0.337	0.0013
##########	1	44	0.556	0.0008	1.321	0.0017	0.337	-0.0003
##########	1	46	0.553	-0.0029	1.311	-0.0103	0.335	-0.0017
##########	1	48	0.553	-0.0006	1.311	0.0005	0.335	0.0003
##########	1	50	0.556	0.0035	1.315	0.0043	0.336	0.0008
##########	1	52	0.558	0.0016	1.323	0.0079	0.339	0.0028
##########	1	54	0.557	-0.0002	1.327	0.0034	0.339	-0.0002
##########	1	56	0.559	0.0014	1.33	0.0029	0.339	0.0002
##########	1	58	0.559	-0.0002	1.328	-0.002	0.338	-0.001
##########	1	60	0.56	0.0014	1.333	0.0053	0.34	0.0026
Trehalose_08_E3
Date	Stage	Time (seconds)	A340	A340(delta)	A260	A260(delta)	A280	A280(delta)
##########	1	0	0.605	0	1.431	0	0.365	0
##########	1	2	0.603	-0.0023	1.435	0.0043	0.365	-0.0002
##########	1	4	0.603	0.0009	1.43	-0.0049	0.364	-0.0004
##########	1	6	0.604	0.0006	1.434	0.0036	0.364	-0.0003
##########	1	8	0.602	-0.0022	1.429	-0.0045	0.363	-0.0011
##########	1	10	0.601	-0.0004	1.424	-0.0053	0.364	0.0009
##########	1	12	0.6	-0.0012	1.422	-0.0022	0.363	-0.0005
##########	1	14	0.603	0.0026	1.435	0.0134	0.365	0.002
##########	1	16	0.599	-0.0039	1.421	-0.0138	0.363	-0.0022
##########	1	18	0.592	-0.0069	1.396	-0.025	0.358	-0.0055
##########	1	20	0.596	0.0038	1.41	0.0139	0.359	0.0018
##########	1	22	0.596	0	1.422	0.0117	0.361	0.0012
##########	1	24	0.596	0.0003	1.415	-0.0069	0.36	-0.0002
##########	1	26	0.599	0.0027	1.42	0.0048	0.362	0.0018
##########	1	28	0.6	0.0014	1.419	-0.0013	0.362	-0.0007
##########	1	30	0.598	-0.0019	1.428	0.0091	0.362	0.0002
##########	1	32	0.597	-0.0007	1.415	-0.0128	0.362	0.0007
##########	1	34	0.599	0.0015	1.423	0.0084	0.362	-0.0009
##########	1	36	0.601	0.0024	1.419	-0.0045	0.363	0.0015
##########	1	38	0.602	0.0006	1.431	0.0125	0.364	0.0012
##########	1	40	0.603	0.0009	1.426	-0.0057	0.364	-0.0003
##########	1	42	0.599	-0.0035	1.428	0.002	0.363	-0.0008
##########	1	44	0.599	-0.0005	1.418	-0.0092	0.363	-0.0004
##########	1	46	0.6	0.0013	1.426	0.0075	0.363	0.0007
##########	1	48	0.598	-0.0027	1.42	-0.0064	0.364	0.0003
##########	1	50	0.597	-0.0002	1.417	-0.0026	0.362	-0.0014
##########	1	52	0.598	0.0002	1.431	0.014	0.363	0.0008
##########	1	54	0.601	0.0038	1.428	-0.0024	0.364	0.0012
##########	1	56	0.603	0.0014	1.443	0.0142	0.366	0.0014
##########	1	58	0.603	0.0004	1.44	-0.0028	0.364	-0.0017
##########	1	60	0.604	0.001	1.438	-0.0015	0.366	0.0017
Trehalose_80_C1
Date	Stage	Time (seconds)	A340	A340(delta)	A260	A260(delta)	A280	A280(delta)
##########	1	0	0.527	0	1.434	0	0.361	0
##########	1	2	0.513	-0.014	1.441	0.0068	0.362	0.0004
##########	1	4	0.498	-0.0147	1.451	0.0095	0.364	0.0025
##########	1	6	0.483	-0.0153	1.467	0.0161	0.364	0
##########	1	8	0.469	-0.0145	1.464	-0.0024	0.366	0.0012
##########	1	10	0.455	-0.0138	1.474	0.0096	0.365	-0.001
##########	1	12	0.44	-0.0145	1.479	0.0046	0.365	0.0009
##########	1	14	0.425	-0.015	1.488	0.0095	0.366	0.0006
##########	1	16	0.412	-0.0132	1.491	0.0033	0.366	0
##########	1	18	0.398	-0.0137	1.511	0.02	0.368	0.0016
##########	1	20	0.385	-0.0139	1.502	-0.0092	0.367	-0.0011
##########	1	22	0.373	-0.012	1.524	0.0216	0.368	0.0009
##########	1	24	0.357	-0.0157	1.517	-0.0066	0.368	0.0007
##########	1	26	0.343	-0.014	1.529	0.0118	0.369	0.0011
##########	1	28	0.329	-0.0135	1.542	0.0132	0.37	0.0008
##########	1	30	0.317	-0.0126	1.545	0.0027	0.371	0.0013
##########	1	32	0.303	-0.0134	1.546	0.0011	0.37	-0.0014
##########	1	34	0.29	-0.013	1.559	0.0131	0.37	0.0001
##########	1	36	0.278	-0.0125	1.569	0.0099	0.371	0.0006
##########	1	38	0.264	-0.0134	1.57	0.0013	0.371	0.0007
##########	1	40	0.253	-0.0115	1.578	0.0079	0.373	0.0014
##########	1	42	0.241	-0.0117	1.578	-0.0004	0.373	0.0005
##########	1	44	0.23	-0.011	1.587	0.009	0.374	0.0005
##########	1	46	0.218	-0.0117	1.604	0.0168	0.374	-0.0002
##########	1	48	0.207	-0.0116	1.591	-0.0132	0.375	0.0014
##########	1	50	0.196	-0.0106	1.607	0.0165	0.375	0.0003
##########	1	52	0.185	-0.0113	1.612	0.0053	0.376	0.0006
##########	1	54	0.174	-0.0112	1.628	0.0156	0.377	0.0015
##########	1	56	0.163	-0.0105	1.632	0.0045	0.377	-0.0008
##########	1	58	0.154	-0.0088	1.627	-0.0054	0.378	0.0017
##########	1	60	0.147	-0.0076	1.643	0.0158	0.379	0.0008
Trehalose_80_C2
Date	Stage	Time (seconds)	A340	A340(delta)	A260	A260(delta)	A280	A280(delta)
##########	1	0	0.521	0	1.431	0	0.358	0
##########	1	2	0.505	-0.0157	1.44	0.0084	0.36	0.0011
##########	1	4	0.486	-0.0191	1.449	0.009	0.359	-0.0002
##########	1	6	0.472	-0.0135	1.456	0.0076	0.361	0.0019
##########	1	8	0.455	-0.0171	1.462	0.0053	0.361	-0.0007
##########	1	10	0.439	-0.0164	1.465	0.0036	0.362	0.001
##########	1	12	0.424	-0.0151	1.477	0.0116	0.362	0.0007
##########	1	14	0.409	-0.0145	1.499	0.0226	0.364	0.0021
##########	1	16	0.396	-0.0136	1.493	-0.0066	0.364	0
##########	1	18	0.378	-0.0182	1.511	0.0178	0.364	-0.0007
##########	1	20	0.365	-0.0129	1.51	-0.0011	0.365	0.0015
##########	1	22	0.351	-0.0139	1.528	0.0185	0.365	0.0001
##########	1	24	0.335	-0.0154	1.528	0	0.366	0.0002
##########	1	26	0.319	-0.0163	1.534	0.0059	0.367	0.0016
##########	1	28	0.307	-0.0123	1.537	0.0026	0.369	0.0012
##########	1	30	0.292	-0.0148	1.546	0.0096	0.368	-0.0002
##########	1	32	0.279	-0.0128	1.558	0.0119	0.37	0.0015
##########	1	34	0.265	-0.0143	1.567	0.0085	0.37	-0.0001
##########	1	36	0.253	-0.0122	1.57	0.0033	0.369	-0.0006
##########	1	38	0.239	-0.0133	1.579	0.0096	0.371	0.0021
##########	1	40	0.227	-0.012	1.59	0.0102	0.372	0.0009
##########	1	42	0.215	-0.0123	1.59	0.0001	0.372	-0.0004
##########	1	44	0.201	-0.0136	1.599	0.009	0.371	-0.0006
##########	1	46	0.191	-0.0103	1.608	0.0089	0.374	0.0026
##########	1	48	0.18	-0.0113	1.614	0.0061	0.372	-0.0013
##########	1	50	0.168	-0.0113	1.61	-0.0036	0.371	-0.001
##########	1	52	0.159	-0.0099	1.612	0.0018	0.375	0.0034
##########	1	54	0.148	-0.0106	1.621	0.0092	0.373	-0.0016
##########	1	56	0.138	-0.01	1.622	0.0014	0.373	0.0001
##########	1	58	0.129	-0.0086	1.64	0.0173	0.373	0
##########	1	60	0.121	-0.0081	1.645	0.0052	0.374	0.0006
Trehalose_80_C3
Date	Stage	Time (seconds)	A340	A340(delta)	A260	A260(delta)	A280	A280(delta)
##########	1	0	0.544	0	1.494	0	0.374	0
##########	1	2	0.532	-0.0127	1.511	0.0167	0.377	0.003
##########	1	4	0.516	-0.0153	1.521	0.0101	0.378	0.0013
##########	1	6	0.499	-0.0178	1.524	0.0036	0.377	-0.0007
##########	1	8	0.484	-0.0144	1.53	0.0057	0.379	0.0019
##########	1	10	0.467	-0.0168	1.542	0.0116	0.379	-0.0004
##########	1	12	0.452	-0.0155	1.547	0.0054	0.379	0.0007
##########	1	14	0.438	-0.0138	1.554	0.0074	0.382	0.0026
##########	1	16	0.424	-0.014	1.572	0.0179	0.382	-0.0004
##########	1	18	0.405	-0.0195	1.578	0.0055	0.381	-0.0011
##########	1	20	0.391	-0.0134	1.576	-0.0021	0.381	0.0008
##########	1	22	0.377	-0.014	1.592	0.0163	0.384	0.0025
##########	1	24	0.363	-0.0143	1.594	0.0014	0.384	0.0007
##########	1	26	0.348	-0.0148	1.611	0.0174	0.385	0.0007
##########	1	28	0.334	-0.0144	1.628	0.0172	0.386	0.0005
##########	1	30	0.321	-0.0124	1.621	-0.0075	0.386	0
##########	1	32	0.307	-0.0147	1.63	0.0091	0.385	-0.0005
##########	1	34	0.291	-0.0152	1.624	-0.0054	0.386	0.0014
##########	1	36	0.28	-0.0117	1.646	0.0213	0.388	0.0016
##########	1	38	0.266	-0.0136	1.632	-0.0133	0.389	0.0009
##########	1	40	0.254	-0.0123	1.665	0.0328	0.39	0.0009
##########	1	42	0.242	-0.0121	1.656	-0.0095	0.389	-0.0011
##########	1	44	0.228	-0.0138	1.651	-0.0043	0.39	0.0012
##########	1	46	0.216	-0.012	1.68	0.0283	0.389	-0.0006
##########	1	48	0.204	-0.0119	1.666	-0.0137	0.39	0.0008
##########	1	50	0.193	-0.011	1.693	0.0266	0.391	0.0009
##########	1	52	0.182	-0.0112	1.683	-0.0092	0.391	-0.0001
##########	1	54	0.173	-0.009	1.697	0.0133	0.394	0.003
##########	1	56	0.162	-0.0109	1.7	0.0029	0.391	-0.0027
##########	1	58	0.153	-0.0089	1.711	0.0118	0.392	0.0008
##########	1	60	0.143	-0.01	1.704	-0.007	0.393	0.0006
Trehalose_80_E1
Date	Stage	Time (seconds)	A340	A340(delta)	A260	A260(delta)	A280	A280(delta)
##########	1	0	0.641	0	1.509	0	0.385	0
##########	1	2	0.638	-0.0028	1.502	-0.0074	0.381	-0.0045
##########	1	4	0.639	0.001	1.505	0.0029	0.382	0.0012
##########	1	6	0.642	0.0033	1.512	0.0071	0.384	0.0013
##########	1	8	0.642	-0.0006	1.514	0.0024	0.383	-0.0004
##########	1	10	0.641	-0.0008	1.509	-0.0046	0.382	-0.0008
##########	1	12	0.638	-0.0026	1.504	-0.0054	0.383	0.0004
##########	1	14	0.631	-0.007	1.481	-0.0229	0.377	-0.0053
##########	1	16	0.628	-0.0029	1.485	0.0034	0.375	-0.0025
##########	1	18	0.632	0.0041	1.494	0.0099	0.379	0.0041
##########	1	20	0.63	-0.0024	1.497	0.0023	0.38	0.0009
##########	1	22	0.637	0.0071	1.502	0.0057	0.381	0.0009
##########	1	24	0.631	-0.0067	1.486	-0.0167	0.375	-0.0056
##########	1	26	0.615	-0.0153	1.448	-0.0376	0.368	-0.007
##########	1	28	0.602	-0.0129	1.419	-0.0287	0.361	-0.0077
##########	1	30	0.601	-0.0008	1.423	0.0033	0.36	-0.0002
##########	1	32	0.599	-0.0028	1.417	-0.0055	0.359	-0.0014
##########	1	34	0.592	-0.0061	1.405	-0.0125	0.356	-0.0027
##########	1	36	0.586	-0.0065	1.383	-0.0217	0.349	-0.0072
##########	1	38	0.582	-0.0037	1.378	-0.0053	0.349	-0.0005
##########	1	40	0.592	0.01	1.408	0.0303	0.355	0.006
##########	1	42	0.605	0.0123	1.425	0.0173	0.362	0.0073
##########	1	44	0.597	-0.0071	1.418	-0.0071	0.359	-0.0032
##########	1	46	0.597	-0.0002	1.413	-0.0051	0.359	0.0001
##########	1	48	0.595	-0.0022	1.403	-0.0099	0.355	-0.0034
##########	1	50	0.596	0.0011	1.426	0.0225	0.358	0.0029
##########	1	52	0.601	0.0052	1.435	0.0099	0.361	0.0028
##########	1	54	0.608	0.0063	1.44	0.0045	0.363	0.0018
##########	1	56	0.605	-0.0029	1.438	-0.0024	0.364	0.0009
##########	1	58	0.61	0.0056	1.45	0.0127	0.366	0.0024
##########	1	60	0.608	-0.0025	1.437	-0.0131	0.364	-0.0017
Trehalose_80_E2
Date	Stage	Time (seconds)	A340	A340(delta)	A260	A260(delta)	A280	A280(delta)
##########	1	0	0.606	0	1.442	0	0.366	0
##########	1	2	0.606	0	1.438	-0.0039	0.367	0.0013
##########	1	4	0.605	-0.001	1.433	-0.0049	0.368	0.0003
##########	1	6	0.608	0.0036	1.439	0.0057	0.367	-0.0004
##########	1	8	0.605	-0.0035	1.441	0.0023	0.366	-0.001
##########	1	10	0.603	-0.0023	1.43	-0.011	0.365	-0.0014
##########	1	12	0.603	0.0007	1.43	0.0001	0.365	0
##########	1	14	0.609	0.0059	1.439	0.0089	0.368	0.0028
##########	1	16	0.609	-0.0003	1.444	0.0052	0.368	0.0006
##########	1	18	0.609	0	1.446	0.0018	0.369	0.0006
##########	1	20	0.608	-0.001	1.446	0.0004	0.369	0
##########	1	22	0.604	-0.0042	1.433	-0.013	0.366	-0.0029
##########	1	24	0.604	0.0004	1.44	0.007	0.366	0.0002
##########	1	26	0.593	-0.0111	1.411	-0.0298	0.36	-0.0064
##########	1	28	0.593	0.0002	1.404	-0.0065	0.359	-0.0011
##########	1	30	0.589	-0.0041	1.399	-0.0051	0.357	-0.0012
##########	1	32	0.594	0.0044	1.405	0.0059	0.358	0.0004
##########	1	34	0.593	-0.0006	1.412	0.007	0.359	0.001
##########	1	36	0.59	-0.0026	1.402	-0.01	0.357	-0.0023
##########	1	38	0.592	0.002	1.402	0.0004	0.358	0.0018
##########	1	40	0.598	0.0055	1.412	0.0098	0.363	0.005
##########	1	42	0.597	-0.001	1.408	-0.0036	0.362	-0.0017
##########	1	44	0.598	0.0011	1.415	0.0066	0.365	0.0031
##########	1	46	0.601	0.0028	1.42	0.0053	0.365	0.0005
##########	1	48	0.603	0.0021	1.428	0.0074	0.364	-0.0013
##########	1	50	0.603	-0.0002	1.434	0.0068	0.366	0.0021
##########	1	52	0.605	0.0023	1.441	0.0065	0.368	0.0018
##########	1	54	0.609	0.0036	1.441	-0.0004	0.367	-0.0011
##########	1	56	0.605	-0.0032	1.435	-0.0059	0.369	0.0017
##########	1	58	0.607	0.0016	1.436	0.0017	0.37	0.0011
##########	1	60	0.607	-0.0005	1.442	0.006	0.368	-0.0015

## Sheet: Summary_CAHS_D_Sucrose
Samples	Mixture	Type	E1	E2	E3	C1	C2	C3	E1/C1	E2/C2	E3/C3	Percent	Stdev
Control	Control	Control	3.10484e-05	2.70161e-05	-0.000258065	-0.00493528	-0.00650625	-0.00608286	-0.629111	-0.415233	4.24248	1.06605	2.75295
CAHS D	Protein	Protein	-0.00226935	-0.00215766	-0.00194879	-0.00640766	-0.00643952	-0.00630343	35.4163	33.5066	30.9164	33.2797	2.25852
m0.8	Sugar	Sugar	0.000140726	-0.000182863	2.70161e-05	-0.00657782	-0.00679778	-0.00713508	-2.1394	2.69004	-0.378638	0.0573339	2.44406
m8	Sugar	Sugar	-1.41129e-05	-1.47177e-05	-7.98387e-05	-0.00675907	-0.00703387	-0.00701593	0.208799	0.209241	1.13796	0.518668	0.536326
m80	Sugar	Sugar	-8.60887e-05	-6.27016e-05	-0.000182863	-0.00643891	-0.00674294	-0.00680927	1.33701	0.929885	2.6855	1.6508	0.918908
m0.8	Experimental	Experimental	-0.00243952	-0.00253851	-0.00251734	-0.00681008	-0.00629012	-0.00640323	35.8221	40.3571	39.3136	38.4976	2.37504
m8	Experimental	Experimental	-0.00226935	-0.00284597	-0.00260161	-0.00678004	-0.00625665	-0.00667218	33.4711	45.4871	38.992	39.3167	6.01455
m80	Experimental	Experimental	-0.00372702	-0.00355585	-0.00312157	-0.00568508	-0.00562319	-0.0051502	65.5578	63.2355	60.6107	63.1347	2.47512
m0.8	Predicted	Experimental							33.2769	36.1966	30.5377	33.3371	3.32781	0.0747352
m8	Predicted	Experimental							35.6251	33.7158	32.0543	33.7984	2.32132	0.248859
m80	Predicted	Experimental							36.7533	34.4365	33.6019	34.9305	2.4383	0.000205706

## Sheet: CAHS_D_Sucrose_dot
Samples	Mixture	Type	Trial	Number
Control	Control	Control	One	-0.629111
CAHS D	Protein	Protein	One	35.4163
m0.8	Sugar	Sugar	One	-2.1394
m8	Sugar	Sugar	One	0.208799
m80	Sugar	Sugar	One	1.33701
m0.8	Experimental	Experimental	One	35.8221
m8	Experimental	Experimental	One	33.4711
m80	Experimental	Experimental	One	65.5578
m0.8	Predicted	Experimental	One	33.2769
m8	Predicted	Experimental	One	35.6251
m80	Predicted	Experimental	One	36.7533
Control	Control	Control	Two	-0.415233
CAHS D	Protein	Protein	Two	33.5066
m0.8	Sugar	Sugar	Two	2.69004
m8	Sugar	Sugar	Two	0.209241
m80	Sugar	Sugar	Two	0.929885
m0.8	Experimental	Experimental	Two	40.3571
m8	Experimental	Experimental	Two	45.4871
m80	Experimental	Experimental	Two	63.2355
m0.8	Predicted	Experimental	Two	36.1966
m8	Predicted	Experimental	Two	33.7158
m80	Predicted	Experimental	Two	34.4365
Control	Control	Control	Three	4.24248
CAHS D	Protein	Protein	Three	30.9164
m0.8	Sugar	Sugar	Three	-0.378638
m8	Sugar	Sugar	Three	1.13796
m80	Sugar	Sugar	Three	2.6855
m0.8	Experimental	Experimental	Three	39.3136
m8	Experimental	Experimental	Three	38.992
m80	Experimental	Experimental	Three	60.6107
m0.8	Predicted	Experimental	Three	30.5377
m8	Predicted	Experimental	Three	32.0543
m80	Predicted	Experimental	Three	33.6019

## Sheet: SC
SC_80_E3		Num Sheets:	17
Date	Stage	Time (seconds)	A340	A340(delta)	A260	A260(delta)	A280	A280(delta)		Time (seconds)	SC_80_E3	SC_80_E2	SC_80_E1	SC_80_C3	SC_80_C2	SC_80_C1	SC_08_E3	SC_8_E3	SC_08_E2	SC_8_E2	SC_08_E1	SC_8_E1	SC_08_C3	SC_08_C2	SC_8_C2	SC_08_C1	SC_8_C1
2022-02-26 15:34:45	1	0	0.574	0	1.437	0	0.364	0		0	0.574	0.546	0.579	0.504	0.51	0.543	0.573	0.439	0.558	0.622	0.579	0.568	0.532	0.519	0.525	0.508	0.511
2022-02-26 15:34:47	1	2	0.567	-0.007	1.434	-0.003	0.362	-0.0023		2	0.567	0.538	0.574	0.491	0.495	0.534	0.572	0.437	0.555	0.617	0.575	0.562	0.516	0.507	0.513	0.492	0.499
2022-02-26 15:34:49	1	4	0.56	-0.0073	1.445	0.0106	0.363	0.0005		4	0.56	0.531	0.568	0.478	0.483	0.523	0.568	0.434	0.549	0.609	0.571	0.558	0.501	0.493	0.503	0.479	0.487
2022-02-26 15:34:51	1	6	0.553	-0.0069	1.458	0.0137	0.364	0.0014		6	0.553	0.526	0.564	0.466	0.47	0.515	0.559	0.429	0.546	0.607	0.567	0.552	0.484	0.476	0.488	0.465	0.476
2022-02-26 15:34:53	1	8	0.545	-0.0076	1.458	-0.0003	0.365	0.0012		8	0.545	0.517	0.558	0.453	0.457	0.505	0.557	0.425	0.54	0.597	0.561	0.548	0.469	0.462	0.48	0.45	0.465
2022-02-26 15:34:55	1	10	0.537	-0.0087	1.458	0.0004	0.364	-0.001		10	0.537	0.511	0.551	0.442	0.443	0.494	0.55	0.423	0.534	0.596	0.558	0.544	0.454	0.451	0.467	0.435	0.454
2022-02-26 15:34:57	1	12	0.533	-0.0034	1.458	-0.0007	0.366	0.0014		12	0.533	0.502	0.543	0.427	0.43	0.484	0.547	0.419	0.53	0.589	0.552	0.539	0.437	0.434	0.455	0.422	0.443
2022-02-26 15:34:59	1	14	0.526	-0.0074	1.458	0.0002	0.366	0.0004		14	0.526	0.495	0.537	0.421	0.417	0.476	0.543	0.416	0.525	0.583	0.548	0.534	0.421	0.421	0.446	0.41	0.428
2022-02-26 15:35:01	1	16	0.517	-0.0089	1.479	0.0207	0.367	0.0013		16	0.517	0.486	0.535	0.409	0.405	0.466	0.54	0.411	0.522	0.579	0.544	0.531	0.406	0.408	0.434	0.396	0.42
2022-02-26 15:35:03	1	18	0.511	-0.0063	1.475	-0.0036	0.368	0.0009		18	0.511	0.481	0.529	0.396	0.393	0.456	0.532	0.406	0.516	0.572	0.538	0.522	0.393	0.396	0.425	0.382	0.409
2022-02-26 15:35:05	1	20	0.502	-0.0085	1.477	0.0022	0.368	-0.0005		20	0.502	0.473	0.521	0.385	0.382	0.449	0.527	0.402	0.513	0.568	0.534	0.519	0.377	0.382	0.413	0.371	0.395
2022-02-26 15:35:07	1	22	0.495	-0.0073	1.482	0.0052	0.367	-0.0004		22	0.495	0.468	0.517	0.374	0.371	0.437	0.522	0.398	0.506	0.56	0.529	0.515	0.364	0.367	0.401	0.357	0.381
2022-02-26 15:35:09	1	24	0.487	-0.0079	1.49	0.0079	0.368	0.0004		24	0.487	0.458	0.511	0.362	0.367	0.429	0.517	0.393	0.502	0.555	0.525	0.508	0.349	0.353	0.391	0.343	0.368
2022-02-26 15:35:11	1	26	0.481	-0.0065	1.489	-0.0008	0.369	0.0008		26	0.481	0.452	0.505	0.348	0.356	0.419	0.515	0.387	0.496	0.55	0.519	0.503	0.333	0.341	0.379	0.329	0.357
2022-02-26 15:35:13	1	28	0.471	-0.0092	1.502	0.0123	0.368	-0.0006		28	0.471	0.444	0.501	0.336	0.342	0.408	0.509	0.385	0.494	0.543	0.514	0.497	0.319	0.327	0.368	0.316	0.344
2022-02-26 15:35:15	1	30	0.464	-0.0078	1.488	-0.0142	0.369	0.0011		30	0.464	0.436	0.493	0.322	0.329	0.398	0.504	0.379	0.486	0.538	0.51	0.493	0.306	0.319	0.357	0.304	0.331
2022-02-26 15:35:17	1	32	0.456	-0.0074	1.499	0.0117	0.37	0.0005		32	0.456	0.431	0.484	0.311	0.317	0.388	0.5	0.374	0.483	0.532	0.504	0.487	0.294	0.301	0.346	0.286	0.317
2022-02-26 15:35:19	1	34	0.449	-0.0075	1.517	0.0177	0.37	0.0009		34	0.449	0.421	0.478	0.299	0.306	0.376	0.495	0.37	0.478	0.526	0.501	0.483	0.277	0.287	0.334	0.275	0.305
2022-02-26 15:35:21	1	36	0.439	-0.0094	1.505	-0.0119	0.37	-0.0002		36	0.439	0.418	0.473	0.288	0.295	0.363	0.493	0.365	0.469	0.521	0.493	0.478	0.264	0.281	0.323	0.261	0.294
2022-02-26 15:35:23	1	38	0.434	-0.0051	1.513	0.0077	0.373	0.0024		38	0.434	0.413	0.466	0.276	0.286	0.352	0.486	0.36	0.465	0.517	0.487	0.472	0.251	0.264	0.314	0.252	0.281
2022-02-26 15:35:25	1	40	0.427	-0.0076	1.521	0.0079	0.371	-0.0018		40	0.427	0.408	0.458	0.266	0.273	0.342	0.482	0.356	0.459	0.508	0.482	0.468	0.24	0.252	0.302	0.236	0.271
2022-02-26 15:35:27	1	42	0.416	-0.0109	1.523	0.0025	0.371	0.0005		42	0.416	0.397	0.453	0.255	0.262	0.328	0.474	0.35	0.454	0.504	0.477	0.461	0.225	0.242	0.292	0.225	0.257
2022-02-26 15:35:29	1	44	0.409	-0.0067	1.522	-0.0012	0.372	0.0011		44	0.409	0.392	0.447	0.244	0.252	0.318	0.47	0.345	0.447	0.498	0.472	0.458	0.212	0.23	0.283	0.214	0.246
2022-02-26 15:35:31	1	46	0.403	-0.0059	1.517	-0.0044	0.369	-0.0032		46	0.403	0.385	0.439	0.234	0.242	0.307	0.466	0.34	0.445	0.492	0.465	0.449	0.201	0.22	0.271	0.201	0.237
2022-02-26 15:35:33	1	48	0.4	-0.0031	1.534	0.017	0.371	0.0019		48	0.4	0.378	0.432	0.226	0.23	0.298	0.46	0.334	0.439	0.487	0.46	0.443	0.189	0.207	0.26	0.188	0.227
2022-02-26 15:35:35	1	50	0.388	-0.0119	1.529	-0.0057	0.371	-0.0005		50	0.388	0.369	0.426	0.215	0.219	0.289	0.454	0.33	0.434	0.48	0.456	0.44	0.178	0.195	0.249	0.178	0.216
2022-02-26 15:35:37	1	52	0.382	-0.0062	1.537	0.0081	0.372	0.0015		52	0.382	0.362	0.419	0.204	0.209	0.278	0.447	0.325	0.43	0.476	0.451	0.433	0.168	0.185	0.238	0.168	0.207
2022-02-26 15:35:39	1	54	0.374	-0.0079	1.54	0.003	0.372	0.0003		54	0.374	0.351	0.414	0.194	0.199	0.269	0.443	0.32	0.423	0.468	0.446	0.427	0.156	0.176	0.228	0.158	0.197
2022-02-26 15:35:41	1	56	0.366	-0.0084	1.535	-0.0046	0.372	0		56	0.366	0.344	0.405	0.184	0.188	0.257	0.437	0.317	0.417	0.463	0.442	0.423	0.149	0.166	0.218	0.149	0.186
2022-02-26 15:35:43	1	58	0.361	-0.0048	1.547	0.0119	0.374	0.0016		58	0.361	0.336	0.4	0.176	0.178	0.248	0.435	0.312	0.413	0.457	0.435	0.418	0.139	0.155	0.21	0.138	0.179
2022-02-26 15:35:45	1	60	0.354	-0.0066	1.55	0.0028	0.375	0.001		60	0.354	0.329	0.393	0.167	0.169	0.238	0.427	0.308	0.407	0.451	0.43	0.412	0.13	0.147	0.199	0.129	0.168
SC_80_E2											-0.00372702	-0.00355585	-0.00312157	-0.00568508	-0.00562319	-0.0051502	-0.00243952	-0.00226935	-0.00253851	-0.00284597	-0.00251734	-0.00260161	-0.00681008	-0.00629012	-0.00544919	-0.00640323	-0.0058627
Date	Stage	Time (seconds)	A340	A340(delta)	A260	A260(delta)	A280	A280(delta)
2022-02-26 15:32:07	1	0	0.546	0	1.375	0	0.346	0
2022-02-26 15:32:09	1	2	0.538	-0.0077	1.376	0.0014	0.346	0.0006
2022-02-26 15:32:11	1	4	0.531	-0.0071	1.387	0.0112	0.348	0.0015
2022-02-26 15:32:13	1	6	0.526	-0.0054	1.384	-0.0039	0.348	-0.0004
2022-02-26 15:32:15	1	8	0.517	-0.0093	1.388	0.0042	0.347	-0.0001
2022-02-26 15:32:17	1	10	0.511	-0.0057	1.392	0.0041	0.35	0.0027
2022-02-26 15:32:19	1	12	0.502	-0.0087	1.397	0.0056	0.349	-0.0014
2022-02-26 15:32:21	1	14	0.495	-0.0074	1.398	0.0004	0.35	0.0016
2022-02-26 15:32:23	1	16	0.486	-0.009	1.401	0.0033	0.35	-0.0006
2022-02-26 15:32:25	1	18	0.481	-0.0051	1.409	0.0075	0.35	0
2022-02-26 15:32:27	1	20	0.473	-0.0079	1.416	0.0071	0.35	0.0006
2022-02-26 15:32:29	1	22	0.468	-0.005	1.412	-0.0035	0.35	0
2022-02-26 15:32:31	1	24	0.458	-0.0097	1.418	0.0056	0.352	0.0019
2022-02-26 15:32:33	1	26	0.452	-0.0062	1.425	0.0074	0.352	0.0001
2022-02-26 15:32:35	1	28	0.444	-0.0077	1.423	-0.0022	0.353	0.0009
2022-02-26 15:32:37	1	30	0.436	-0.0082	1.429	0.006	0.352	-0.0007
2022-02-26 15:32:39	1	32	0.431	-0.005	1.438	0.0095	0.353	0.0009
2022-02-26 15:32:41	1	34	0.421	-0.0094	1.426	-0.0124	0.352	-0.0011
2022-02-26 15:32:43	1	36	0.418	-0.0034	1.438	0.012	0.353	0.0004
2022-02-26 15:32:45	1	38	0.413	-0.0049	1.439	0.0007	0.352	-0.0007
2022-02-26 15:32:47	1	40	0.408	-0.0049	1.442	0.0028	0.355	0.003
2022-02-26 15:32:49	1	42	0.397	-0.0109	1.44	-0.0016	0.352	-0.0028
2022-02-26 15:32:51	1	44	0.392	-0.0057	1.448	0.008	0.354	0.0015
2022-02-26 15:32:53	1	46	0.385	-0.0066	1.451	0.0032	0.355	0.001
2022-02-26 15:32:55	1	48	0.378	-0.007	1.459	0.008	0.354	-0.0004
2022-02-26 15:32:57	1	50	0.369	-0.009	1.463	0.004	0.354	0.0001
2022-02-26 15:32:59	1	52	0.362	-0.0074	1.473	0.0096	0.356	0.0016
2022-02-26 15:33:01	1	54	0.351	-0.0108	1.473	0.0004	0.357	0.0009
2022-02-26 15:33:03	1	56	0.344	-0.0072	1.476	0.0024	0.357	0.0003
2022-02-26 15:33:05	1	58	0.336	-0.0082	1.479	0.0031	0.358	0.0006
2022-02-26 15:33:07	1	60	0.329	-0.0063	1.481	0.0021	0.356	-0.0016
SC_80_E1
Date	Stage	Time (seconds)	A340	A340(delta)	A260	A260(delta)	A280	A280(delta)
2022-02-26 15:27:57	1	0	0.579	0	1.436	0	0.363	0
2022-02-26 15:27:59	1	2	0.574	-0.0052	1.425	-0.011	0.363	-0.0003
2022-02-26 15:28:01	1	4	0.568	-0.0063	1.44	0.0146	0.366	0.0026
2022-02-26 15:28:03	1	6	0.564	-0.0041	1.441	0.0018	0.364	-0.0013
2022-02-26 15:28:05	1	8	0.558	-0.0059	1.442	0.0009	0.365	0.0007
2022-02-26 15:28:07	1	10	0.551	-0.0069	1.435	-0.0075	0.365	0.0005
2022-02-26 15:28:09	1	12	0.543	-0.0074	1.445	0.0102	0.365	-0.0004
2022-02-26 15:28:11	1	14	0.537	-0.0062	1.446	0.0005	0.363	-0.0017
2022-02-26 15:28:13	1	16	0.535	-0.0022	1.452	0.0061	0.367	0.0033
2022-02-26 15:28:15	1	18	0.529	-0.0055	1.461	0.0096	0.367	0.0004
2022-02-26 15:28:17	1	20	0.521	-0.0082	1.454	-0.0069	0.366	-0.0006
2022-02-26 15:28:19	1	22	0.517	-0.0039	1.463	0.0091	0.368	0.0013
2022-02-26 15:28:21	1	24	0.511	-0.006	1.475	0.0114	0.368	0.0001
2022-02-26 15:28:23	1	26	0.505	-0.006	1.469	-0.0062	0.368	0.0005
2022-02-26 15:28:25	1	28	0.501	-0.0045	1.477	0.0081	0.368	0
2022-02-26 15:28:27	1	30	0.493	-0.0081	1.477	0.0003	0.368	-0.0003
2022-02-26 15:28:29	1	32	0.484	-0.0091	1.484	0.0068	0.367	-0.0008
2022-02-26 15:28:31	1	34	0.478	-0.0052	1.48	-0.0041	0.367	-0.0001
2022-02-26 15:28:33	1	36	0.473	-0.0059	1.49	0.0099	0.367	0.0003
2022-02-26 15:28:35	1	38	0.466	-0.0061	1.494	0.0047	0.37	0.0021
2022-02-26 15:28:37	1	40	0.458	-0.0083	1.498	0.004	0.37	0.0006
2022-02-26 15:28:39	1	42	0.453	-0.0052	1.5	0.0021	0.369	-0.0008
2022-02-26 15:28:41	1	44	0.447	-0.0057	1.523	0.0229	0.372	0.0026
2022-02-26 15:28:43	1	46	0.439	-0.0084	1.502	-0.0215	0.371	-0.0014
2022-02-26 15:28:45	1	48	0.432	-0.0072	1.506	0.0044	0.371	0.0007
2022-02-26 15:28:47	1	50	0.426	-0.0063	1.506	0	0.37	-0.0017
2022-02-26 15:28:49	1	52	0.419	-0.0063	1.521	0.0152	0.371	0.001
2022-02-26 15:28:51	1	54	0.414	-0.0054	1.524	0.0025	0.373	0.0028
2022-02-26 15:28:53	1	56	0.405	-0.0083	1.528	0.0043	0.372	-0.0015
2022-02-26 15:28:55	1	58	0.4	-0.0057	1.533	0.0046	0.374	0.0018
2022-02-26 15:28:57	1	60	0.393	-0.0063	1.53	-0.003	0.373	-0.001
SC_80_C3
Date	Stage	Time (seconds)	A340	A340(delta)	A260	A260(delta)	A280	A280(delta)
2022-02-26 16:40:09	1	0	0.504	0	1.351	0	0.338	0
2022-02-26 16:40:11	1	2	0.491	-0.0135	1.363	0.0114	0.34	0.0017
2022-02-26 16:40:13	1	4	0.478	-0.013	1.37	0.007	0.34	0.0007
2022-02-26 16:40:15	1	6	0.466	-0.0115	1.383	0.0135	0.342	0.0021
2022-02-26 16:40:17	1	8	0.453	-0.0132	1.39	0.0067	0.343	0.0008
2022-02-26 16:40:19	1	10	0.442	-0.0111	1.397	0.0067	0.343	0.0001
2022-02-26 16:40:21	1	12	0.427	-0.0145	1.4	0.003	0.342	-0.0008
2022-02-26 16:40:23	1	14	0.421	-0.0064	1.41	0.0105	0.343	0.0009
2022-02-26 16:40:25	1	16	0.409	-0.0123	1.416	0.0058	0.345	0.0012
2022-02-26 16:40:27	1	18	0.396	-0.013	1.427	0.0105	0.345	0.0005
2022-02-26 16:40:29	1	20	0.385	-0.0107	1.417	-0.0097	0.346	0.0007
2022-02-26 16:40:31	1	22	0.374	-0.0108	1.425	0.0085	0.346	0.0005
2022-02-26 16:40:33	1	24	0.362	-0.0125	1.431	0.006	0.346	0
2022-02-26 16:40:35	1	26	0.348	-0.0134	1.436	0.0043	0.346	-0.0001
2022-02-26 16:40:37	1	28	0.336	-0.0128	1.452	0.0159	0.347	0.0007
2022-02-26 16:40:39	1	30	0.322	-0.0136	1.45	-0.0013	0.348	0.0009
2022-02-26 16:40:41	1	32	0.311	-0.011	1.46	0.0093	0.35	0.0018
2022-02-26 16:40:43	1	34	0.299	-0.0119	1.47	0.0107	0.35	0.0002
2022-02-26 16:40:45	1	36	0.288	-0.0108	1.471	0.0007	0.35	0.0002
2022-02-26 16:40:47	1	38	0.276	-0.0125	1.482	0.0104	0.35	0.0003
2022-02-26 16:40:49	1	40	0.266	-0.0101	1.491	0.0093	0.351	0.0006
2022-02-26 16:40:51	1	42	0.255	-0.0106	1.494	0.0035	0.351	0
2022-02-26 16:40:53	1	44	0.244	-0.0109	1.498	0.0038	0.351	0
2022-02-26 16:40:55	1	46	0.234	-0.01	1.508	0.0095	0.352	0.001
2022-02-26 16:40:57	1	48	0.226	-0.0082	1.51	0.0027	0.353	0.0007
2022-02-26 16:40:59	1	50	0.215	-0.0113	1.516	0.0052	0.352	-0.0007
2022-02-26 16:41:01	1	52	0.204	-0.0108	1.519	0.0036	0.353	0.0009
2022-02-26 16:41:03	1	54	0.194	-0.0094	1.524	0.0045	0.353	-0.0001
2022-02-26 16:41:05	1	56	0.184	-0.0102	1.535	0.0108	0.354	0.0013
2022-02-26 16:41:07	1	58	0.176	-0.0084	1.526	-0.0081	0.355	0.0007
2022-02-26 16:41:09	1	60	0.167	-0.0088	1.539	0.0121	0.355	0.0002
SC_80_C2
Date	Stage	Time (seconds)	A340	A340(delta)	A260	A260(delta)	A280	A280(delta)
2022-02-26 16:37:35	1	0	0.51	0	1.368	0	0.341	0
2022-02-26 16:37:37	1	2	0.495	-0.0148	1.381	0.0134	0.343	0.0019
2022-02-26 16:37:39	1	4	0.483	-0.0119	1.385	0.0036	0.345	0.0019
2022-02-26 16:37:41	1	6	0.47	-0.0134	1.386	0.001	0.344	-0.0007
2022-02-26 16:37:43	1	8	0.457	-0.0127	1.398	0.012	0.346	0.0019
2022-02-26 16:37:45	1	10	0.443	-0.014	1.402	0.004	0.346	0.0001
2022-02-26 16:37:47	1	12	0.43	-0.0127	1.413	0.011	0.346	-0.0002
2022-02-26 16:37:49	1	14	0.417	-0.0131	1.424	0.0116	0.347	0.0005
2022-02-26 16:37:51	1	16	0.405	-0.0122	1.426	0.0016	0.348	0.0014
2022-02-26 16:37:53	1	18	0.393	-0.0124	1.429	0.0036	0.349	0.0005
2022-02-26 16:37:55	1	20	0.382	-0.0105	1.443	0.0138	0.349	0.0004
2022-02-26 16:37:57	1	22	0.371	-0.0115	1.437	-0.0061	0.348	-0.0008
2022-02-26 16:37:59	1	24	0.367	-0.0036	1.442	0.0051	0.35	0.0017
2022-02-26 16:38:01	1	26	0.356	-0.0108	1.446	0.0034	0.348	-0.002
2022-02-26 16:38:03	1	28	0.342	-0.0147	1.462	0.0163	0.351	0.0028
2022-02-26 16:38:05	1	30	0.329	-0.0125	1.462	0.0004	0.351	0.0002
2022-02-26 16:38:07	1	32	0.317	-0.0117	1.471	0.0084	0.351	0.0007
2022-02-26 16:38:09	1	34	0.306	-0.0115	1.475	0.004	0.351	-0.0004
2022-02-26 16:38:11	1	36	0.295	-0.0106	1.479	0.0045	0.352	0.0005
2022-02-26 16:38:13	1	38	0.286	-0.0089	1.489	0.0095	0.352	0.0002
2022-02-26 16:38:15	1	40	0.273	-0.013	1.486	-0.0026	0.352	0.0003
2022-02-26 16:38:17	1	42	0.262	-0.0117	1.499	0.0129	0.353	0.001
2022-02-26 16:38:19	1	44	0.252	-0.01	1.503	0.0038	0.355	0.0018
2022-02-26 16:38:21	1	46	0.242	-0.01	1.512	0.0093	0.356	0.001
2022-02-26 16:38:23	1	48	0.23	-0.0118	1.514	0.0015	0.354	-0.0016
2022-02-26 16:38:25	1	50	0.219	-0.0108	1.516	0.0018	0.356	0.0018
2022-02-26 16:38:27	1	52	0.209	-0.0101	1.531	0.0152	0.355	-0.0007
2022-02-26 16:38:29	1	54	0.199	-0.0105	1.535	0.004	0.356	0.0005
2022-02-26 16:38:31	1	56	0.188	-0.0104	1.538	0.0028	0.356	0.0001
2022-02-26 16:38:33	1	58	0.178	-0.0098	1.546	0.0089	0.357	0.0007
2022-02-26 16:38:35	1	60	0.169	-0.0098	1.55	0.004	0.359	0.0019
SC_80_C1
Date	Stage	Time (seconds)	A340	A340(delta)	A260	A260(delta)	A280	A280(delta)
2022-02-26 16:35:18	1	0.01	0.543	0	1.412	0	0.355	0
2022-02-26 16:35:20	1	2.01	0.534	-0.0084	1.418	0.0058	0.358	0.0027
2022-02-26 16:35:22	1	4.01	0.523	-0.0109	1.433	0.0149	0.358	0.0009
2022-02-26 16:35:24	1	6.01	0.515	-0.008	1.435	0.0022	0.359	0.0007
2022-02-26 16:35:26	1	8.01	0.505	-0.0103	1.445	0.0103	0.361	0.0015
2022-02-26 16:35:28	1	10.01	0.494	-0.0106	1.447	0.0019	0.36	-0.0007
2022-02-26 16:35:30	1	12.01	0.484	-0.0106	1.45	0.0027	0.359	-0.0006
2022-02-26 16:35:32	1	14.01	0.476	-0.0075	1.452	0.0021	0.361	0.002
2022-02-26 16:35:34	1	16.01	0.466	-0.0101	1.455	0.0024	0.361	-0.0002
2022-02-26 16:35:36	1	18.01	0.456	-0.0107	1.455	0.0008	0.36	-0.0007
2022-02-26 16:35:38	1	20.01	0.449	-0.0069	1.467	0.0118	0.364	0.004
2022-02-26 16:35:40	1	22.01	0.437	-0.0119	1.469	0.0018	0.361	-0.0037
2022-02-26 16:35:42	1	24.01	0.429	-0.0082	1.478	0.0088	0.362	0.0016
2022-02-26 16:35:44	1	26.01	0.419	-0.0098	1.492	0.014	0.362	0
2022-02-26 16:35:46	1	28.01	0.408	-0.0109	1.491	-0.001	0.364	0.0017
2022-02-26 16:35:48	1	30.01	0.398	-0.0101	1.496	0.0054	0.365	0.0014
2022-02-26 16:35:50	1	32.01	0.388	-0.0095	1.512	0.0156	0.366	0.0004
2022-02-26 16:35:52	1	34.01	0.376	-0.0122	1.512	0.0004	0.366	0.0005
2022-02-26 16:35:54	1	36.01	0.363	-0.0134	1.525	0.0132	0.366	-0.0001
2022-02-26 16:35:56	1	38.01	0.352	-0.0111	1.518	-0.0075	0.366	-0.0002
2022-02-26 16:35:58	1	40.01	0.342	-0.0095	1.523	0.0051	0.366	0.0001
2022-02-26 16:36:00	1	42.01	0.328	-0.0138	1.531	0.0075	0.365	-0.0015
2022-02-26 16:36:02	1	44.01	0.318	-0.0103	1.537	0.0061	0.368	0.0034
2022-02-26 16:36:04	1	46.01	0.307	-0.0107	1.542	0.0051	0.366	-0.0017
2022-02-26 16:36:06	1	48.01	0.298	-0.0097	1.553	0.0117	0.368	0.0014
2022-02-26 16:36:08	1	50.01	0.289	-0.0082	1.547	-0.0064	0.37	0.0022
2022-02-26 16:36:10	1	52.01	0.278	-0.0115	1.558	0.0108	0.369	-0.0009
2022-02-26 16:36:12	1	54.01	0.269	-0.0089	1.571	0.0126	0.37	0.001
2022-02-26 16:36:14	1	56.01	0.257	-0.0119	1.574	0.0031	0.369	-0.0006
2022-02-26 16:36:16	1	58.01	0.248	-0.0086	1.575	0.0015	0.371	0.0013
2022-02-26 16:36:18	1	60.01	0.238	-0.0109	1.577	0.0017	0.37	-0.0004
SC_08_E3
Date	Stage	Time (seconds)	A340	A340(delta)	A260	A260(delta)	A280	A280(delta)
2022-02-26 15:09:54	1	0	0.573	0	1.407	0	0.356	0
2022-02-26 15:09:56	1	2	0.572	-0.0018	1.423	0.0157	0.359	0.0029
2022-02-26 15:09:58	1	4	0.568	-0.0041	1.417	-0.0061	0.36	0.0007
2022-02-26 15:10:00	1	6	0.559	-0.0085	1.424	0.0073	0.359	-0.001
2022-02-26 15:10:02	1	8	0.557	-0.002	1.435	0.0107	0.361	0.0025
2022-02-26 15:10:04	1	10	0.55	-0.0069	1.424	-0.0108	0.359	-0.0022
2022-02-26 15:10:06	1	12	0.547	-0.0034	1.432	0.0078	0.359	0.0001
2022-02-26 15:10:08	1	14	0.543	-0.0039	1.424	-0.0079	0.363	0.0042
2022-02-26 15:10:10	1	16	0.54	-0.0034	1.44	0.0159	0.362	-0.0007
2022-02-26 15:10:12	1	18	0.532	-0.0072	1.432	-0.008	0.361	-0.0012
2022-02-26 15:10:14	1	20	0.527	-0.0051	1.444	0.0122	0.363	0.0015
2022-02-26 15:10:16	1	22	0.522	-0.0054	1.439	-0.005	0.362	-0.0004
2022-02-26 15:10:18	1	24	0.517	-0.0045	1.438	-0.001	0.361	-0.0013
2022-02-26 15:10:20	1	26	0.515	-0.0022	1.45	0.0119	0.362	0.0013
2022-02-26 15:10:22	1	28	0.509	-0.0064	1.442	-0.0081	0.361	-0.001
2022-02-26 15:10:24	1	30	0.504	-0.0051	1.438	-0.0038	0.362	0.0003
2022-02-26 15:10:26	1	32	0.5	-0.0035	1.447	0.009	0.361	-0.0004
2022-02-26 15:10:28	1	34	0.495	-0.0046	1.453	0.0065	0.362	0.0007
2022-02-26 15:10:30	1	36	0.493	-0.0028	1.461	0.0074	0.363	0.001
2022-02-26 15:10:32	1	38	0.486	-0.0067	1.455	-0.0056	0.362	-0.0008
2022-02-26 15:10:34	1	40	0.482	-0.0041	1.465	0.0098	0.364	0.0014
2022-02-26 15:10:36	1	42	0.474	-0.0073	1.47	0.0048	0.364	0
2022-02-26 15:10:38	1	44	0.47	-0.0043	1.467	-0.0027	0.365	0.0012
2022-02-26 15:10:40	1	46	0.466	-0.0047	1.469	0.0023	0.364	-0.0003
2022-02-26 15:10:42	1	48	0.46	-0.0052	1.484	0.0143	0.364	-0.0002
2022-02-26 15:10:44	1	50	0.454	-0.0063	1.485	0.0016	0.365	0.0009
2022-02-26 15:10:46	1	52	0.447	-0.0066	1.476	-0.0087	0.364	-0.0014
2022-02-26 15:10:48	1	54	0.443	-0.0046	1.485	0.0082	0.367	0.0028
2022-02-26 15:10:50	1	56	0.437	-0.0059	1.49	0.0054	0.365	-0.0016
2022-02-26 15:10:52	1	58	0.435	-0.0022	1.483	-0.0072	0.367	0.0021
2022-02-26 15:10:54	1	60	0.427	-0.0073	1.499	0.0158	0.367	0.0003
SC_8_E3
Date	Stage	Time (seconds)	A340	A340(delta)	A260	A260(delta)	A280	A280(delta)
2022-02-26 15:22:41	1	0	0.439	0	1.21	0	0.198	0
2022-02-26 15:22:43	1	2	0.437	-0.0023	1.206	-0.0044	0.198	-0.0002
2022-02-26 15:22:45	1	4	0.434	-0.0027	1.218	0.0123	0.201	0.0026
2022-02-26 15:22:47	1	6	0.429	-0.0056	1.213	-0.0052	0.199	-0.0014
2022-02-26 15:22:49	1	8	0.425	-0.0042	1.217	0.0039	0.2	0.0008
2022-02-26 15:22:51	1	10	0.423	-0.0019	1.225	0.008	0.2	-0.0001
2022-02-26 15:22:53	1	12	0.419	-0.0041	1.23	0.0048	0.201	0.0012
2022-02-26 15:22:55	1	14	0.416	-0.0025	1.234	0.0044	0.203	0.0015
2022-02-26 15:22:57	1	16	0.411	-0.0055	1.234	-0.0003	0.202	-0.0013
2022-02-26 15:22:59	1	18	0.406	-0.0046	1.234	0	0.202	0.0004
2022-02-26 15:23:01	1	20	0.402	-0.0036	1.239	0.0053	0.202	0.0002
2022-02-26 15:23:03	1	22	0.398	-0.0042	1.236	-0.0034	0.203	0.0008
2022-02-26 15:23:05	1	24	0.393	-0.0047	1.241	0.0057	0.205	0.0018
2022-02-26 15:23:07	1	26	0.387	-0.0067	1.24	-0.0011	0.203	-0.0015
2022-02-26 15:23:09	1	28	0.385	-0.0021	1.25	0.0101	0.203	-0.0002
2022-02-26 15:23:11	1	30	0.379	-0.0054	1.243	-0.0072	0.204	0.0007
2022-02-26 15:23:13	1	32	0.374	-0.0054	1.247	0.0044	0.203	-0.0009
2022-02-26 15:23:15	1	34	0.37	-0.0042	1.254	0.007	0.203	-0.0001
2022-02-26 15:23:17	1	36	0.365	-0.0045	1.256	0.0012	0.204	0.0008
2022-02-26 15:23:19	1	38	0.36	-0.0054	1.261	0.0055	0.204	0.0007
2022-02-26 15:23:21	1	40	0.356	-0.0041	1.265	0.0037	0.206	0.0014
2022-02-26 15:23:23	1	42	0.35	-0.0057	1.259	-0.0061	0.205	-0.0011
2022-02-26 15:23:25	1	44	0.345	-0.0046	1.271	0.0122	0.205	0.0002
2022-02-26 15:23:27	1	46	0.34	-0.0049	1.27	-0.001	0.206	0.0011
2022-02-26 15:23:29	1	48	0.334	-0.0069	1.267	-0.0025	0.205	-0.0007
2022-02-26 15:23:31	1	50	0.33	-0.0036	1.272	0.005	0.206	0.001
2022-02-26 15:23:33	1	52	0.325	-0.0046	1.279	0.0062	0.205	-0.0009
2022-02-26 15:23:35	1	54	0.32	-0.0052	1.283	0.0043	0.207	0.0013
2022-02-26 15:23:37	1	56	0.317	-0.0027	1.289	0.0062	0.208	0.0014
2022-02-26 15:23:39	1	58	0.312	-0.0057	1.291	0.002	0.206	-0.0021
2022-02-26 15:23:41	1	60	0.308	-0.0041	1.292	0.0008	0.208	0.0022
SC_08_E2
Date	Stage	Time (seconds)	A340	A340(delta)	A260	A260(delta)	A280	A280(delta)
2022-02-26 15:07:43	1	0	0.558	0	1.369	0	0.347	0
2022-02-26 15:07:45	1	2	0.555	-0.0031	1.379	0.0107	0.348	0.0008
2022-02-26 15:07:47	1	4	0.549	-0.0056	1.373	-0.0063	0.349	0.001
2022-02-26 15:07:49	1	6	0.546	-0.0032	1.379	0.006	0.35	0.0004
2022-02-26 15:07:51	1	8	0.54	-0.0056	1.386	0.0069	0.351	0.0014
2022-02-26 15:07:53	1	10	0.534	-0.0065	1.389	0.0029	0.351	-0.0004
2022-02-26 15:07:55	1	12	0.53	-0.0035	1.388	-0.0007	0.35	-0.001
2022-02-26 15:07:57	1	14	0.525	-0.0055	1.39	0.0017	0.352	0.0023
2022-02-26 15:07:59	1	16	0.522	-0.0032	1.393	0.0028	0.351	-0.0014
2022-02-26 15:08:01	1	18	0.516	-0.0055	1.393	0.0005	0.352	0.0015
2022-02-26 15:08:03	1	20	0.513	-0.0037	1.402	0.0088	0.351	-0.0006
2022-02-26 15:08:05	1	22	0.506	-0.0061	1.402	-0.0003	0.352	0.0002
2022-02-26 15:08:07	1	24	0.502	-0.0048	1.413	0.0109	0.352	0.0008
2022-02-26 15:08:09	1	26	0.496	-0.0053	1.409	-0.0031	0.353	0.0006
2022-02-26 15:08:11	1	28	0.494	-0.0022	1.417	0.0072	0.355	0.0019
2022-02-26 15:08:13	1	30	0.486	-0.0076	1.411	-0.0053	0.353	-0.0021
2022-02-26 15:08:15	1	32	0.483	-0.0037	1.418	0.007	0.353	0.0001
2022-02-26 15:08:17	1	34	0.478	-0.0044	1.42	0.0022	0.354	0.0014
2022-02-26 15:08:19	1	36	0.469	-0.009	1.415	-0.0058	0.353	-0.0011
2022-02-26 15:08:21	1	38	0.465	-0.0042	1.427	0.0122	0.354	0.0004
2022-02-26 15:08:23	1	40	0.459	-0.006	1.431	0.0045	0.354	0.0002
2022-02-26 15:08:25	1	42	0.454	-0.0055	1.428	-0.0031	0.353	-0.0006
2022-02-26 15:08:27	1	44	0.447	-0.0061	1.433	0.0044	0.352	-0.0009
2022-02-26 15:08:29	1	46	0.445	-0.0028	1.441	0.0086	0.355	0.0024
2022-02-26 15:08:31	1	48	0.439	-0.0062	1.441	-0.0003	0.355	0.0003
2022-02-26 15:08:33	1	50	0.434	-0.0048	1.441	0.0001	0.356	0.0008
2022-02-26 15:08:35	1	52	0.43	-0.0038	1.438	-0.0034	0.356	0
2022-02-26 15:08:37	1	54	0.423	-0.0073	1.459	0.021	0.356	-0.0001
2022-02-26 15:08:39	1	56	0.417	-0.0059	1.451	-0.008	0.354	-0.0023
2022-02-26 15:08:41	1	58	0.413	-0.004	1.463	0.0125	0.357	0.0035
2022-02-26 15:08:43	1	60	0.407	-0.0057	1.46	-0.0034	0.357	-0.0002
SC_8_E2
Date	Stage	Time (seconds)	A340	A340(delta)	A260	A260(delta)	A280	A280(delta)
2022-02-26 15:19:43	1	0	0.622	0	1.54	0	0.387	0
2022-02-26 15:19:45	1	2	0.617	-0.0055	1.536	-0.0042	0.388	0.0006
2022-02-26 15:19:47	1	4	0.609	-0.0076	1.539	0.0028	0.388	0.0006
2022-02-26 15:19:49	1	6	0.607	-0.0018	1.533	-0.0056	0.39	0.0011
2022-02-26 15:19:51	1	8	0.597	-0.0099	1.559	0.0252	0.388	-0.0014
2022-02-26 15:19:53	1	10	0.596	-0.0012	1.546	-0.0123	0.39	0.0014
2022-02-26 15:19:55	1	12	0.589	-0.0075	1.553	0.0063	0.388	-0.0018
2022-02-26 15:19:57	1	14	0.583	-0.0058	1.558	0.0055	0.39	0.0026
2022-02-26 15:19:59	1	16	0.579	-0.0038	1.571	0.0135	0.39	-0.0008
2022-02-26 15:20:01	1	18	0.572	-0.007	1.567	-0.0042	0.39	0.0005
2022-02-26 15:20:03	1	20	0.568	-0.0037	1.565	-0.0025	0.392	0.0017
2022-02-26 15:20:05	1	22	0.56	-0.0084	1.564	-0.0004	0.391	-0.001
2022-02-26 15:20:07	1	24	0.555	-0.0052	1.575	0.0108	0.391	0.0001
2022-02-26 15:20:09	1	26	0.55	-0.0048	1.572	-0.0034	0.391	0
2022-02-26 15:20:11	1	28	0.543	-0.0073	1.566	-0.0054	0.391	0.0002
2022-02-26 15:20:13	1	30	0.538	-0.0048	1.589	0.0228	0.391	0.0003
2022-02-26 15:20:15	1	32	0.532	-0.0062	1.57	-0.0193	0.391	-0.0002
2022-02-26 15:20:17	1	34	0.526	-0.0062	1.578	0.0086	0.391	0
2022-02-26 15:20:19	1	36	0.521	-0.0047	1.579	0.0004	0.393	0.0016
2022-02-26 15:20:21	1	38	0.517	-0.0041	1.588	0.0096	0.393	0
2022-02-26 15:20:23	1	40	0.508	-0.0087	1.588	-0.0004	0.393	0.0001
2022-02-26 15:20:25	1	42	0.504	-0.004	1.594	0.0059	0.392	-0.0004
2022-02-26 15:20:27	1	44	0.498	-0.0064	1.592	-0.0023	0.393	0.0006
2022-02-26 15:20:29	1	46	0.492	-0.0052	1.598	0.0061	0.394	0.0014
2022-02-26 15:20:31	1	48	0.487	-0.0053	1.614	0.0159	0.393	-0.0019
2022-02-26 15:20:33	1	50	0.48	-0.0067	1.606	-0.0075	0.395	0.0021
2022-02-26 15:20:35	1	52	0.476	-0.0049	1.602	-0.0043	0.394	-0.0005
2022-02-26 15:20:37	1	54	0.468	-0.0072	1.613	0.0115	0.395	0.0011
2022-02-26 15:20:39	1	56	0.463	-0.0055	1.614	0.0004	0.395	-0.0001
2022-02-26 15:20:41	1	58	0.457	-0.0055	1.626	0.012	0.396	0.0011
2022-02-26 15:20:43	1	60	0.451	-0.006	1.617	-0.0087	0.397	0.0011
SC_08_E1
Date	Stage	Time (seconds)	A340	A340(delta)	A260	A260(delta)	A280	A280(delta)
2022-02-26 15:05:27	1	0	0.579	0	1.421	0	0.361	0
2022-02-26 15:05:29	1	2	0.575	-0.0048	1.427	0.0059	0.36	-0.0004
2022-02-26 15:05:31	1	4	0.571	-0.0035	1.421	-0.0061	0.362	0.0014
2022-02-26 15:05:33	1	6	0.567	-0.0045	1.434	0.0129	0.363	0.0009
2022-02-26 15:05:35	1	8	0.561	-0.0055	1.43	-0.0044	0.363	0.0002
2022-02-26 15:05:37	1	10	0.558	-0.0033	1.435	0.0059	0.365	0.0022
2022-02-26 15:05:39	1	12	0.552	-0.0058	1.445	0.0097	0.364	-0.0014
2022-02-26 15:05:41	1	14	0.548	-0.0045	1.439	-0.0058	0.364	0.0003
2022-02-26 15:05:43	1	16	0.544	-0.0039	1.44	0.0004	0.366	0.0018
2022-02-26 15:05:45	1	18	0.538	-0.0054	1.441	0.0014	0.364	-0.0018
2022-02-26 15:05:47	1	20	0.534	-0.0043	1.452	0.011	0.366	0.0024
2022-02-26 15:05:49	1	22	0.529	-0.0053	1.451	-0.0009	0.366	0.0001
2022-02-26 15:05:51	1	24	0.525	-0.004	1.454	0.0028	0.366	-0.0001
2022-02-26 15:05:53	1	26	0.519	-0.0052	1.462	0.0084	0.367	0.0005
2022-02-26 15:05:55	1	28	0.514	-0.005	1.473	0.0111	0.367	0.0002
2022-02-26 15:05:57	1	30	0.51	-0.0045	1.466	-0.0074	0.367	-0.0002
2022-02-26 15:05:59	1	32	0.504	-0.0056	1.466	-0.0002	0.368	0.0013
2022-02-26 15:06:01	1	34	0.501	-0.0031	1.473	0.0072	0.367	-0.0006
2022-02-26 15:06:03	1	36	0.493	-0.0084	1.471	-0.0016	0.367	-0.0003
2022-02-26 15:06:05	1	38	0.487	-0.0061	1.478	0.0065	0.368	0.0005
2022-02-26 15:06:07	1	40	0.482	-0.0042	1.484	0.0065	0.369	0.001
2022-02-26 15:06:09	1	42	0.477	-0.0055	1.477	-0.0079	0.369	0.0003
2022-02-26 15:06:11	1	44	0.472	-0.0047	1.485	0.008	0.369	0.0002
2022-02-26 15:06:13	1	46	0.465	-0.0069	1.493	0.0081	0.37	0.0006
2022-02-26 15:06:15	1	48	0.46	-0.0048	1.491	-0.0013	0.369	-0.0011
2022-02-26 15:06:17	1	50	0.456	-0.0041	1.484	-0.0072	0.368	-0.0004
2022-02-26 15:06:19	1	52	0.451	-0.0054	1.501	0.0167	0.369	0.0009
2022-02-26 15:06:21	1	54	0.446	-0.0048	1.508	0.0066	0.37	0.001
2022-02-26 15:06:23	1	56	0.442	-0.0045	1.51	0.0026	0.371	0.001
2022-02-26 15:06:25	1	58	0.435	-0.0068	1.506	-0.004	0.372	0.0011
2022-02-26 15:06:27	1	60	0.43	-0.005	1.512	0.0055	0.371	-0.0009
SC_8_E1
Date	Stage	Time (seconds)	A340	A340(delta)	A260	A260(delta)	A280	A280(delta)
2022-02-26 15:15:51	1	0	0.568	0	1.402	0	0.357	0
2022-02-26 15:15:53	1	2	0.562	-0.006	1.398	-0.0035	0.354	-0.0028
2022-02-26 15:15:55	1	4	0.558	-0.0042	1.403	0.0051	0.356	0.0014
2022-02-26 15:15:57	1	6	0.552	-0.0062	1.405	0.0021	0.356	0
2022-02-26 15:15:59	1	8	0.548	-0.0033	1.411	0.0057	0.357	0.0016
2022-02-26 15:16:01	1	10	0.544	-0.0048	1.409	-0.0026	0.357	-0.0006
2022-02-26 15:16:03	1	12	0.539	-0.0044	1.422	0.0133	0.358	0.001
2022-02-26 15:16:05	1	14	0.534	-0.0056	1.424	0.0023	0.359	0.0012
2022-02-26 15:16:07	1	16	0.531	-0.003	1.425	0.0006	0.36	0.0013
2022-02-26 15:16:09	1	18	0.522	-0.0084	1.421	-0.0035	0.358	-0.0026
2022-02-26 15:16:11	1	20	0.519	-0.0027	1.441	0.0194	0.361	0.0035
2022-02-26 15:16:13	1	22	0.515	-0.0042	1.429	-0.0119	0.361	-0.0004
2022-02-26 15:16:15	1	24	0.508	-0.0075	1.433	0.0044	0.359	-0.0022
2022-02-26 15:16:17	1	26	0.503	-0.005	1.432	-0.0011	0.359	0.0007
2022-02-26 15:16:19	1	28	0.497	-0.0062	1.443	0.0103	0.359	-0.0003
2022-02-26 15:16:21	1	30	0.493	-0.0041	1.448	0.0055	0.359	-0.0001
2022-02-26 15:16:23	1	32	0.487	-0.0055	1.45	0.0024	0.36	0.0008
2022-02-26 15:16:25	1	34	0.483	-0.0044	1.444	-0.0066	0.361	0.0013
2022-02-26 15:16:27	1	36	0.478	-0.0051	1.456	0.0123	0.361	0.0004
2022-02-26 15:16:29	1	38	0.472	-0.0056	1.466	0.0103	0.361	-0.0001
2022-02-26 15:16:31	1	40	0.468	-0.0037	1.461	-0.0051	0.361	-0.0004
2022-02-26 15:16:33	1	42	0.461	-0.0073	1.463	0.0012	0.361	0.0004
2022-02-26 15:16:35	1	44	0.458	-0.0035	1.46	-0.0027	0.363	0.0019
2022-02-26 15:16:37	1	46	0.449	-0.0084	1.475	0.0148	0.362	-0.0016
2022-02-26 15:16:39	1	48	0.443	-0.0062	1.47	-0.0043	0.363	0.0014
2022-02-26 15:16:41	1	50	0.44	-0.0025	1.474	0.0041	0.365	0.0019
2022-02-26 15:16:43	1	52	0.433	-0.0072	1.477	0.0022	0.363	-0.0021
2022-02-26 15:16:45	1	54	0.427	-0.006	1.49	0.0133	0.363	0
2022-02-26 15:16:47	1	56	0.423	-0.0045	1.475	-0.0147	0.363	0.0002
2022-02-26 15:16:49	1	58	0.418	-0.005	1.479	0.0036	0.364	0.0014
2022-02-26 15:16:51	1	60	0.412	-0.0061	1.497	0.0181	0.364	-0.0002
SC_08_C3
Date	Stage	Time (seconds)	A340	A340(delta)	A260	A260(delta)	A280	A280(delta)
2022-02-26 16:16:41	1	0	0.532	0	1.423	0	0.355	0
2022-02-26 16:16:43	1	2	0.516	-0.0158	1.441	0.0178	0.357	0.0027
2022-02-26 16:16:45	1	4	0.501	-0.0152	1.456	0.0148	0.36	0.003
2022-02-26 16:16:47	1	6	0.484	-0.0163	1.454	-0.0021	0.36	-0.0006
2022-02-26 16:16:49	1	8	0.469	-0.015	1.462	0.0081	0.362	0.002
2022-02-26 16:16:51	1	10	0.454	-0.0149	1.48	0.0187	0.363	0.0012
2022-02-26 16:16:53	1	12	0.437	-0.0168	1.484	0.0034	0.362	-0.0007
2022-02-26 16:16:55	1	14	0.421	-0.0162	1.487	0.0034	0.364	0.0015
2022-02-26 16:16:57	1	16	0.406	-0.0154	1.487	-0.0006	0.362	-0.0016
2022-02-26 16:16:59	1	18	0.393	-0.0133	1.497	0.0103	0.362	-0.0001
2022-02-26 16:17:01	1	20	0.377	-0.0156	1.504	0.0072	0.364	0.0025
2022-02-26 16:17:03	1	22	0.364	-0.0125	1.522	0.0183	0.366	0.0011
2022-02-26 16:17:05	1	24	0.349	-0.0152	1.52	-0.0023	0.367	0.0009
2022-02-26 16:17:07	1	26	0.333	-0.0161	1.523	0.0028	0.365	-0.0019
2022-02-26 16:17:09	1	28	0.319	-0.0142	1.537	0.0143	0.365	0.0006
2022-02-26 16:17:11	1	30	0.306	-0.0133	1.534	-0.0035	0.365	-0.0002
2022-02-26 16:17:13	1	32	0.294	-0.0119	1.529	-0.0052	0.366	0.0006
2022-02-26 16:17:15	1	34	0.277	-0.0165	1.555	0.0267	0.365	-0.0008
2022-02-26 16:17:17	1	36	0.264	-0.0128	1.557	0.002	0.367	0.0023
2022-02-26 16:17:19	1	38	0.251	-0.0132	1.559	0.0018	0.367	-0.0004
2022-02-26 16:17:21	1	40	0.24	-0.0115	1.564	0.0049	0.369	0.0019
2022-02-26 16:17:23	1	42	0.225	-0.0144	1.574	0.0103	0.369	0.0004
2022-02-26 16:17:25	1	44	0.212	-0.0133	1.576	0.0015	0.368	-0.0006
2022-02-26 16:17:27	1	46	0.201	-0.0105	1.595	0.019	0.37	0.002
2022-02-26 16:17:29	1	48	0.189	-0.0122	1.608	0.0127	0.371	0.0003
2022-02-26 16:17:31	1	50	0.178	-0.0109	1.6	-0.0073	0.372	0.0011
2022-02-26 16:17:33	1	52	0.168	-0.01	1.621	0.0211	0.374	0.0017
2022-02-26 16:17:35	1	54	0.156	-0.0124	1.613	-0.0081	0.371	-0.0026
2022-02-26 16:17:37	1	56	0.149	-0.0072	1.627	0.0134	0.374	0.003
2022-02-26 16:17:39	1	58	0.139	-0.0096	1.63	0.0035	0.374	0.0005
2022-02-26 16:17:41	1	60	0.13	-0.0092	1.621	-0.0094	0.374	-0.0003
SC_08_C2
Date	Stage	Time (seconds)	A340	A340(delta)	A260	A260(delta)	A280	A280(delta)
2022-02-26 16:12:52	1	0	0.519	0	1.391	0	0.348	0
2022-02-26 16:12:54	1	2	0.507	-0.0116	1.403	0.0118	0.35	0.0018
2022-02-26 16:12:56	1	4	0.493	-0.0138	1.406	0.0034	0.35	0.0001
2022-02-26 16:12:58	1	6	0.476	-0.0169	1.415	0.0083	0.352	0.0013
2022-02-26 16:13:00	1	8	0.462	-0.014	1.415	0.0003	0.351	-0.0004
2022-02-26 16:13:02	1	10.01	0.451	-0.0114	1.438	0.0228	0.353	0.002
2022-02-26 16:13:04	1	12	0.434	-0.0168	1.44	0.0019	0.353	-0.0001
2022-02-26 16:13:06	1	14	0.421	-0.0135	1.448	0.0082	0.354	0.001
2022-02-26 16:13:08	1	16	0.408	-0.0127	1.453	0.0055	0.356	0.0019
2022-02-26 16:13:10	1	18.01	0.396	-0.0122	1.46	0.0062	0.355	-0.0017
2022-02-26 16:13:12	1	20	0.382	-0.0138	1.467	0.0071	0.355	0.0001
2022-02-26 16:13:14	1	22	0.367	-0.0148	1.465	-0.0019	0.355	-0.0001
2022-02-26 16:13:16	1	24	0.353	-0.0138	1.476	0.0113	0.356	0.0017
2022-02-26 16:13:18	1	26	0.341	-0.0124	1.483	0.0071	0.356	0.0002
2022-02-26 16:13:20	1	28	0.327	-0.0135	1.498	0.015	0.359	0.0022
2022-02-26 16:13:22	1	30	0.319	-0.0084	1.507	0.0092	0.365	0.006
2022-02-26 16:13:24	1	32	0.301	-0.0177	1.5	-0.007	0.359	-0.0055
2022-02-26 16:13:26	1	34	0.287	-0.014	1.517	0.0162	0.36	0.0005
2022-02-26 16:13:28	1	36	0.281	-0.0058	1.53	0.0138	0.366	0.0061
2022-02-26 16:13:30	1	38	0.264	-0.0178	1.527	-0.0034	0.36	-0.0059
2022-02-26 16:13:32	1	40	0.252	-0.0115	1.531	0.004	0.359	-0.0007
2022-02-26 16:13:34	1	42.01	0.242	-0.0106	1.538	0.0067	0.36	0.0005
2022-02-26 16:13:36	1	44	0.23	-0.0115	1.532	-0.0061	0.358	-0.0011
2022-02-26 16:13:38	1	46	0.22	-0.0105	1.54	0.0085	0.361	0.0029
2022-02-26 16:13:40	1	48	0.207	-0.0131	1.559	0.0187	0.361	-0.0002
2022-02-26 16:13:42	1	50.01	0.195	-0.0118	1.555	-0.0034	0.361	-0.0006
2022-02-26 16:13:44	1	52	0.185	-0.0095	1.559	0.004	0.363	0.0021
2022-02-26 16:13:46	1	54	0.176	-0.0096	1.577	0.0172	0.363	0.0005
2022-02-26 16:13:48	1	56	0.166	-0.0096	1.574	-0.0021	0.363	-0.0001
2022-02-26 16:13:50	1	58	0.155	-0.0111	1.576	0.0018	0.364	0.0013
2022-02-26 16:13:52	1	60	0.147	-0.0085	1.578	0.0019	0.364	0.0001
SC_8_C2
Date	Stage	Time (seconds)	A340	A340(delta)	A260	A260(delta)	A280	A280(delta)
2022-02-26 16:24:15	1	0	0.525	0	1.362	0	0.346	0
2022-02-26 16:24:17	1	2	0.513	-0.0126	1.367	0.0053	0.348	0.002
2022-02-26 16:24:19	1	4	0.503	-0.01	1.379	0.0123	0.348	-0.0001
2022-02-26 16:24:21	1	6	0.488	-0.0145	1.384	0.0045	0.347	-0.0004
2022-02-26 16:24:23	1	8	0.48	-0.0083	1.396	0.0127	0.349	0.0019
2022-02-26 16:24:25	1	10	0.467	-0.0124	1.397	0.0006	0.351	0.0014
2022-02-26 16:24:27	1	12	0.455	-0.0126	1.401	0.0036	0.348	-0.003
2022-02-26 16:24:29	1	14	0.446	-0.0092	1.404	0.003	0.349	0.0013
2022-02-26 16:24:31	1	16	0.434	-0.0115	1.419	0.0153	0.351	0.0021
2022-02-26 16:24:33	1	18	0.425	-0.0091	1.421	0.0018	0.353	0.0015
2022-02-26 16:24:35	1	20	0.413	-0.0126	1.427	0.0058	0.351	-0.0014
2022-02-26 16:24:37	1	22	0.401	-0.0116	1.42	-0.007	0.352	0.0004
2022-02-26 16:24:39	1	24	0.391	-0.0102	1.426	0.006	0.354	0.002
2022-02-26 16:24:41	1	26	0.379	-0.0115	1.43	0.0044	0.354	0.0003
2022-02-26 16:24:43	1	28	0.368	-0.0114	1.443	0.0128	0.354	0.0006
2022-02-26 16:24:45	1	30	0.357	-0.0112	1.45	0.007	0.354	-0.0001
2022-02-26 16:24:47	1	32	0.346	-0.0111	1.458	0.0081	0.354	-0.0007
2022-02-26 16:24:49	1	34	0.334	-0.0119	1.466	0.0082	0.355	0.0019
2022-02-26 16:24:51	1	36	0.323	-0.0108	1.469	0.0024	0.355	-0.0001
2022-02-26 16:24:53	1	38	0.314	-0.0092	1.474	0.0059	0.354	-0.0011
2022-02-26 16:24:55	1	40	0.302	-0.0114	1.481	0.0063	0.355	0.0004
2022-02-26 16:24:57	1	42	0.292	-0.0106	1.487	0.0067	0.356	0.0014
2022-02-26 16:24:59	1	44	0.283	-0.0087	1.498	0.011	0.358	0.0016
2022-02-26 16:25:01	1	46	0.271	-0.0125	1.493	-0.005	0.356	-0.0013
2022-02-26 16:25:03	1	48	0.26	-0.0101	1.511	0.018	0.357	0.0009
2022-02-26 16:25:05	1	50	0.249	-0.0111	1.509	-0.0028	0.359	0.0014
2022-02-26 16:25:07	1	52	0.238	-0.0117	1.527	0.0184	0.358	-0.0003
2022-02-26 16:25:09	1	54	0.228	-0.0098	1.518	-0.0087	0.361	0.0022
2022-02-26 16:25:11	1	56	0.218	-0.0099	1.533	0.0144	0.359	-0.0019
2022-02-26 16:25:13	1	58	0.21	-0.0081	1.536	0.0038	0.361	0.002
2022-02-26 16:25:15	1	60	0.199	-0.0104	1.537	0.0002	0.36	-0.0002
SC_08_C1
Date	Stage	Time (seconds)	A340	A340(delta)	A260	A260(delta)	A280	A280(delta)
2022-02-26 16:04:49	1	0	0.508	0	1.366	0	0.341	0
2022-02-26 16:04:51	1	2	0.492	-0.0161	1.377	0.0114	0.343	0.0016
2022-02-26 16:04:53	1	4	0.479	-0.0134	1.387	0.0091	0.345	0.0023
2022-02-26 16:04:55	1	6	0.465	-0.0141	1.391	0.0046	0.346	0.0003
2022-02-26 16:04:57	1	8	0.45	-0.0148	1.391	0.0002	0.345	-0.0011
2022-02-26 16:04:59	1	10	0.435	-0.0147	1.409	0.0177	0.348	0.0031
2022-02-26 16:05:01	1	12	0.422	-0.0137	1.414	0.0054	0.349	0.0009
2022-02-26 16:05:03	1	14	0.41	-0.0117	1.423	0.0083	0.349	0.0001
2022-02-26 16:05:05	1	16	0.396	-0.0136	1.43	0.0068	0.348	-0.0004
2022-02-26 16:05:07	1	18	0.382	-0.014	1.435	0.0056	0.35	0.0015
2022-02-26 16:05:09	1	20	0.371	-0.0111	1.436	0.0008	0.35	0
2022-02-26 16:05:11	1	22	0.357	-0.0144	1.441	0.0045	0.35	-0.0002
2022-02-26 16:05:13	1	24	0.343	-0.0139	1.452	0.0118	0.35	0.0008
2022-02-26 16:05:15	1	26	0.329	-0.0138	1.443	-0.0097	0.35	-0.0005
2022-02-26 16:05:17	1	28	0.316	-0.0127	1.459	0.0159	0.352	0.0017
2022-02-26 16:05:19	1	30	0.304	-0.0128	1.467	0.0086	0.352	0.0007
2022-02-26 16:05:21	1	32	0.286	-0.0171	1.473	0.0062	0.351	-0.0009
2022-02-26 16:05:23	1	34	0.275	-0.0115	1.493	0.0194	0.353	0.0014
2022-02-26 16:05:25	1	36	0.261	-0.0139	1.487	-0.0062	0.352	-0.0004
2022-02-26 16:05:27	1	38	0.252	-0.0093	1.492	0.0051	0.354	0.0015
2022-02-26 16:05:29	1	40	0.236	-0.0157	1.507	0.0148	0.353	-0.0006
2022-02-26 16:05:31	1	42	0.225	-0.0115	1.503	-0.0039	0.356	0.0024
2022-02-26 16:05:33	1	44	0.214	-0.0109	1.522	0.019	0.355	-0.0008
2022-02-26 16:05:35	1	46	0.201	-0.0122	1.523	0.0016	0.357	0.0016
2022-02-26 16:05:37	1	48	0.188	-0.0135	1.542	0.0184	0.356	-0.0008
2022-02-26 16:05:39	1	50	0.178	-0.0096	1.533	-0.0087	0.358	0.0022
2022-02-26 16:05:41	1	52	0.168	-0.0099	1.54	0.0071	0.357	-0.0007
2022-02-26 16:05:43	1	54	0.158	-0.0102	1.549	0.0086	0.358	0.0008
2022-02-26 16:05:45	1	56	0.149	-0.0094	1.552	0.003	0.359	0.001
2022-02-26 16:05:47	1	58	0.138	-0.0109	1.559	0.0073	0.36	0.0006
2022-02-26 16:05:49	1	60	0.129	-0.0089	1.563	0.0039	0.359	-0.0009
SC_8_C1
Date	Stage	Time (seconds)	A340	A340(delta)	A260	A260(delta)	A280	A280(delta)
2022-02-26 16:21:37	1	0	0.511	0	1.364	0	0.34	0
2022-02-26 16:21:39	1	2	0.499	-0.012	1.366	0.002	0.341	0.0016
2022-02-26 16:21:41	1	4	0.487	-0.0116	1.382	0.0163	0.342	0.0005
2022-02-26 16:21:43	1	6	0.476	-0.0113	1.381	-0.0011	0.341	-0.0006
2022-02-26 16:21:45	1	8	0.465	-0.0108	1.386	0.005	0.343	0.0016
2022-02-26 16:21:47	1	10	0.454	-0.0114	1.387	0.001	0.342	-0.0006
2022-02-26 16:21:49	1	12	0.443	-0.0114	1.397	0.0099	0.344	0.0015
2022-02-26 16:21:51	1	14	0.428	-0.0146	1.409	0.0121	0.345	0.0009
2022-02-26 16:21:53	1	16	0.42	-0.0079	1.413	0.0043	0.344	-0.0006
2022-02-26 16:21:55	1	18	0.409	-0.0112	1.421	0.0077	0.347	0.0029
2022-02-26 16:21:57	1	20	0.395	-0.014	1.424	0.0025	0.346	-0.0004
2022-02-26 16:21:59	1	22	0.381	-0.0145	1.427	0.0038	0.346	-0.0006
2022-02-26 16:22:01	1	24	0.368	-0.0122	1.435	0.0078	0.347	0.0015
2022-02-26 16:22:03	1	26	0.357	-0.0116	1.445	0.0101	0.348	0.0004
2022-02-26 16:22:05	1	28	0.344	-0.013	1.459	0.0142	0.349	0.0009
2022-02-26 16:22:07	1	30	0.331	-0.0132	1.46	0.0008	0.349	0.0001
2022-02-26 16:22:09	1	32	0.317	-0.0138	1.471	0.0107	0.349	0.0003
2022-02-26 16:22:11	1	34	0.305	-0.0117	1.473	0.0024	0.35	0.0007
2022-02-26 16:22:13	1	36	0.294	-0.0107	1.482	0.0087	0.349	-0.0002
2022-02-26 16:22:15	1	38	0.281	-0.013	1.49	0.0083	0.35	0.001
2022-02-26 16:22:17	1	40	0.271	-0.0108	1.498	0.0077	0.352	0.002
2022-02-26 16:22:19	1	42	0.257	-0.0132	1.497	-0.0012	0.351	-0.0014
2022-02-26 16:22:21	1	44	0.246	-0.011	1.5	0.0034	0.352	0.0009
2022-02-26 16:22:23	1	46	0.237	-0.0092	1.507	0.0066	0.354	0.0017
2022-02-26 16:22:25	1	48	0.227	-0.0104	1.513	0.0061	0.353	-0.0001
2022-02-26 16:22:27	1	50	0.216	-0.0109	1.52	0.0069	0.353	-0.0009
2022-02-26 16:22:29	1	52	0.207	-0.0093	1.527	0.0074	0.354	0.0014
2022-02-26 16:22:31	1	54	0.197	-0.0095	1.534	0.0066	0.354	0.0003
2022-02-26 16:22:33	1	56	0.186	-0.0113	1.537	0.0034	0.355	0.0008
2022-02-26 16:22:35	1	58	0.179	-0.0072	1.541	0.0044	0.355	0.0001
2022-02-26 16:22:37	1	60	0.168	-0.0104	1.542	0.0002	0.355	-0.0005

## Sheet: Sucrose
Sucrose_8_C2		Num Sheets:	12
Date	Stage	Time (seconds)	A340	A340(delta)	A260	A260(delta)	A280	A280(delta)		Time (seconds)	Sucrose_8_C2	Sucrose_8_C1	Sucrose_8_C3	Sucrose_8_E1	Sucrose_8_E2	Sucrose_8_E3	Sucrose_80_C1	Sucrose_80_C2	Sucrose_80_C3	Sucrose_80_E1	Sucrose_80_E2	Sucrose_80_E3
2022-02-26 16:55:25	1	0	0.331	0	1.077	0	0.096	0		0	0.331	0.505	0.501	0.602	0.598	0.589	0.497	0.511	0.499	0.588	0.58	0.576
2022-02-26 16:55:27	1	2	0.32	-0.0111	1.089	0.0121	0.098	0.0015		2	0.32	0.491	0.49	0.604	0.6	0.59	0.482	0.499	0.485	0.588	0.583	0.574
2022-02-26 16:55:29	1	4	0.31	-0.0105	1.092	0.003	0.1	0.0022		4	0.31	0.479	0.473	0.603	0.6	0.591	0.47	0.485	0.47	0.59	0.586	0.575
2022-02-26 16:55:31	1	6	0.296	-0.0139	1.105	0.0132	0.101	0.0005		6	0.296	0.465	0.461	0.601	0.602	0.592	0.458	0.472	0.454	0.59	0.584	0.575
2022-02-26 16:55:33	1	8	0.284	-0.0116	1.107	0.0021	0.102	0.0011		8	0.284	0.452	0.448	0.603	0.603	0.594	0.443	0.459	0.435	0.589	0.585	0.575
2022-02-26 16:55:35	1	10	0.272	-0.0127	1.111	0.0044	0.1	-0.0013		10	0.272	0.436	0.432	0.601	0.602	0.593	0.434	0.445	0.422	0.591	0.585	0.575
2022-02-26 16:55:37	1	12	0.26	-0.0119	1.122	0.0107	0.101	0.0004		12	0.26	0.426	0.417	0.61	0.599	0.596	0.418	0.431	0.404	0.588	0.588	0.578
2022-02-26 16:55:39	1	14	0.247	-0.0131	1.128	0.006	0.1	-0.0003		14	0.247	0.411	0.403	0.607	0.6	0.596	0.404	0.418	0.39	0.589	0.585	0.577
2022-02-26 16:55:41	1	16	0.234	-0.0131	1.13	0.0022	0.102	0.0018		16	0.234	0.397	0.389	0.602	0.599	0.596	0.391	0.406	0.374	0.59	0.586	0.579
2022-02-26 16:55:43	1	18	0.221	-0.0121	1.132	0.0014	0.102	-0.0002		18	0.221	0.384	0.377	0.607	0.6	0.595	0.38	0.401	0.36	0.591	0.585	0.579
2022-02-26 16:55:45	1	20	0.21	-0.0118	1.142	0.0103	0.102	0.0004		20	0.21	0.37	0.362	0.609	0.601	0.595	0.367	0.385	0.345	0.589	0.584	0.578
2022-02-26 16:55:47	1	22	0.196	-0.0135	1.151	0.009	0.103	0.0003		22	0.196	0.36	0.35	0.606	0.603	0.597	0.354	0.373	0.333	0.589	0.585	0.577
2022-02-26 16:55:49	1	24	0.184	-0.0123	1.146	-0.0049	0.103	0.0003		24	0.184	0.347	0.336	0.609	0.605	0.596	0.34	0.362	0.318	0.59	0.585	0.58
2022-02-26 16:55:51	1	26	0.171	-0.0132	1.154	0.0081	0.102	-0.0014		26	0.171	0.335	0.324	0.605	0.605	0.598	0.328	0.343	0.306	0.588	0.583	0.578
2022-02-26 16:55:53	1	28	0.157	-0.0135	1.162	0.0075	0.103	0.0011		28	0.157	0.323	0.309	0.607	0.603	0.595	0.315	0.326	0.291	0.588	0.583	0.578
2022-02-26 16:55:55	1	30	0.145	-0.0123	1.175	0.0128	0.103	-0.0001		30	0.145	0.311	0.296	0.61	0.601	0.595	0.302	0.313	0.279	0.586	0.583	0.579
2022-02-26 16:55:57	1	32	0.131	-0.0135	1.178	0.0036	0.104	0.0011		32	0.131	0.298	0.284	0.612	0.602	0.594	0.293	0.299	0.266	0.584	0.583	0.579
2022-02-26 16:55:59	1	34	0.119	-0.0119	1.182	0.0033	0.106	0.0022		34	0.119	0.288	0.271	0.61	0.6	0.595	0.277	0.289	0.254	0.583	0.582	0.577
2022-02-26 16:56:01	1	36	0.109	-0.0104	1.207	0.0251	0.108	0.0023		36	0.109	0.276	0.26	0.61	0.599	0.593	0.264	0.275	0.241	0.585	0.585	0.578
2022-02-26 16:56:03	1	38	0.095	-0.0141	1.195	-0.0115	0.106	-0.0018		38	0.095	0.263	0.246	0.608	0.599	0.597	0.252	0.267	0.228	0.586	0.585	0.578
2022-02-26 16:56:05	1	40	0.084	-0.0112	1.21	0.0148	0.107	0.0007		40	0.084	0.251	0.236	0.605	0.591	0.595	0.24	0.255	0.214	0.586	0.585	0.578
2022-02-26 16:56:07	1	42	0.073	-0.0112	1.208	-0.0022	0.109	0.0017		42	0.073	0.238	0.223	0.603	0.587	0.594	0.227	0.242	0.204	0.586	0.582	0.577
2022-02-26 16:56:09	1	44	0.06	-0.0121	1.227	0.0188	0.109	-0.0003		44	0.06	0.228	0.211	0.605	0.591	0.595	0.215	0.228	0.192	0.585	0.585	0.579
2022-02-26 16:56:11	1	46	0.05	-0.0109	1.233	0.0065	0.109	0.0009		46	0.05	0.218	0.202	0.605	0.596	0.597	0.203	0.219	0.181	0.588	0.583	0.579
2022-02-26 16:56:13	1	48	0.04	-0.0094	1.235	0.0018	0.11	0.0011		48	0.04	0.205	0.191	0.609	0.598	0.595	0.192	0.209	0.171	0.589	0.582	0.577
2022-02-26 16:56:15	1	50	0.029	-0.0114	1.24	0.0052	0.109	-0.0012		50	0.029	0.195	0.18	0.602	0.593	0.594	0.182	0.196	0.161	0.587	0.583	0.579
2022-02-26 16:56:17	1	52	0.018	-0.0108	1.249	0.0087	0.11	0.0006		52	0.018	0.182	0.17	0.605	0.593	0.596	0.173	0.187	0.148	0.586	0.582	0.578
2022-02-26 16:56:19	1	54	0.007	-0.0108	1.256	0.0068	0.11	0.0006		54	0.007	0.173	0.159	0.605	0.591	0.592	0.163	0.177	0.138	0.584	0.581	0.578
2022-02-26 16:56:21	1	56	-0.002	-0.0089	1.263	0.0075	0.111	0.0005		56	-0.002	0.162	0.15	0.604	0.593	0.591	0.153	0.167	0.13	0.582	0.577	0.576
2022-02-26 16:56:23	1	58	-0.01	-0.0085	1.254	-0.0094	0.111	0.0002		58	-0.01	0.153	0.142	0.605	0.591	0.591	0.146	0.157	0.121	0.581	0.575	0.578
2022-02-26 16:56:25	1	60	-0.021	-0.0103	1.264	0.0104	0.112	0.0006		60	-0.021	0.144	0.133	0.602	0.592	0.591	0.136	0.149	0.113	0.577	0.575	0.579
Sucrose_8_C1											-0.00601431	-0.00606028	-0.00625202	1.71371e-05	-0.000183266	9.27419e-06	-0.00614052	-0.00617621	-0.00650786	-0.000127419	-9.77823e-05	4.33468e-05
Date	Stage	Time (seconds)	A340	A340(delta)	A260	A260(delta)	A280	A280(delta)
2022-02-26 16:53:28	1	0	0.505	0	1.355	0	0.34	0
2022-02-26 16:53:30	1	2	0.491	-0.014	1.367	0.0111	0.339	-0.0009
2022-02-26 16:53:32	1	4	0.479	-0.0115	1.371	0.0049	0.342	0.0035
2022-02-26 16:53:34	1	6	0.465	-0.0145	1.382	0.0105	0.343	0.0005
2022-02-26 16:53:36	1	8	0.452	-0.0128	1.381	-0.0015	0.343	0.0004
2022-02-26 16:53:38	1	10	0.436	-0.0161	1.393	0.0128	0.344	0.0004
2022-02-26 16:53:40	1	12	0.426	-0.0099	1.405	0.0117	0.346	0.0022
2022-02-26 16:53:42	1	14	0.411	-0.0147	1.408	0.0031	0.344	-0.0023
2022-02-26 16:53:44	1	16	0.397	-0.0146	1.417	0.0086	0.345	0.0017
2022-02-26 16:53:46	1	18	0.384	-0.0121	1.428	0.0108	0.346	0.0008
2022-02-26 16:53:48	1	20	0.37	-0.0141	1.422	-0.0057	0.345	-0.0012
2022-02-26 16:53:50	1	22	0.36	-0.0107	1.428	0.0061	0.346	0.0015
2022-02-26 16:53:52	1	24	0.347	-0.0123	1.431	0.0031	0.348	0.001
2022-02-26 16:53:54	1	26	0.335	-0.0122	1.443	0.0119	0.348	0.0001
2022-02-26 16:53:56	1	28	0.323	-0.0127	1.451	0.0085	0.347	-0.0002
2022-02-26 16:53:58	1	30	0.311	-0.0118	1.449	-0.002	0.348	0.0007
2022-02-26 16:54:00	1	32	0.298	-0.0126	1.465	0.0152	0.347	-0.0011
2022-02-26 16:54:02	1	34	0.288	-0.0099	1.467	0.0021	0.35	0.0029
2022-02-26 16:54:04	1	36	0.276	-0.0126	1.469	0.0024	0.349	-0.0009
2022-02-26 16:54:06	1	38	0.263	-0.0129	1.48	0.011	0.35	0.0013
2022-02-26 16:54:08	1	40	0.251	-0.0121	1.473	-0.0075	0.35	-0.0002
2022-02-26 16:54:10	1	42	0.238	-0.0123	1.49	0.0171	0.35	0.0003
2022-02-26 16:54:12	1	44	0.228	-0.01	1.496	0.0064	0.352	0.0013
2022-02-26 16:54:14	1	46	0.218	-0.0105	1.509	0.0126	0.352	0.0007
2022-02-26 16:54:16	1	48	0.205	-0.0128	1.514	0.0057	0.352	-0.0004
2022-02-26 16:54:18	1	50	0.195	-0.0104	1.52	0.0061	0.355	0.0026
2022-02-26 16:54:20	1	52	0.182	-0.0122	1.525	0.0045	0.353	-0.0013
2022-02-26 16:54:22	1	54	0.173	-0.0093	1.525	-0.0004	0.353	0
2022-02-26 16:54:24	1	56	0.162	-0.0107	1.533	0.0085	0.354	0.0004
2022-02-26 16:54:26	1	58	0.153	-0.0091	1.537	0.0034	0.355	0.0015
2022-02-26 16:54:28	1	60	0.144	-0.0089	1.552	0.0156	0.355	-0.0001
Sucrose_8_C3
Date	Stage	Time (seconds)	A340	A340(delta)	A260	A260(delta)	A280	A280(delta)
2022-02-26 16:47:40	1	0	0.501	0	1.354	0	0.34	0
2022-02-26 16:47:42	1	2	0.49	-0.011	1.359	0.0047	0.34	0.0006
2022-02-26 16:47:44	1	4	0.473	-0.0164	1.37	0.0115	0.341	0.0011
2022-02-26 16:47:46	1	6	0.461	-0.012	1.378	0.0074	0.344	0.0022
2022-02-26 16:47:48	1	8	0.448	-0.0138	1.389	0.0113	0.344	0.0001
2022-02-26 16:47:50	1	10	0.432	-0.016	1.392	0.0031	0.343	-0.001
2022-02-26 16:47:52	1	12	0.417	-0.0147	1.397	0.0046	0.343	0.0004
2022-02-26 16:47:54	1	14	0.403	-0.0141	1.398	0.0016	0.345	0.0021
2022-02-26 16:47:56	1	16	0.389	-0.0134	1.412	0.0138	0.346	0.0005
2022-02-26 16:47:58	1	18	0.377	-0.012	1.42	0.008	0.344	-0.0012
2022-02-26 16:48:00	1	20	0.362	-0.015	1.418	-0.0024	0.344	-0.0006
2022-02-26 16:48:02	1	22	0.35	-0.0127	1.427	0.0097	0.346	0.002
2022-02-26 16:48:04	1	24	0.336	-0.0134	1.435	0.0079	0.346	0.0002
2022-02-26 16:48:06	1	26	0.324	-0.0128	1.439	0.0036	0.347	0.0011
2022-02-26 16:48:08	1	28	0.309	-0.0141	1.454	0.0155	0.346	-0.0005
2022-02-26 16:48:10	1	30	0.296	-0.0132	1.449	-0.0057	0.347	0.0007
2022-02-26 16:48:12	1	32	0.284	-0.0122	1.459	0.0105	0.346	-0.0009
2022-02-26 16:48:14	1	34	0.271	-0.0129	1.464	0.0047	0.347	0.0009
2022-02-26 16:48:16	1	36	0.26	-0.0112	1.476	0.0124	0.349	0.002
2022-02-26 16:48:18	1	38	0.246	-0.0137	1.479	0.003	0.349	0
2022-02-26 16:48:20	1	40	0.236	-0.0107	1.494	0.0151	0.35	0.0013
2022-02-26 16:48:22	1	42	0.223	-0.0122	1.499	0.0042	0.35	0
2022-02-26 16:48:24	1	44	0.211	-0.0119	1.505	0.006	0.35	-0.0002
2022-02-26 16:48:26	1	46	0.202	-0.0099	1.505	0.0001	0.352	0.0021
2022-02-26 16:48:28	1	48	0.191	-0.0109	1.515	0.0101	0.352	-0.0004
2022-02-26 16:48:30	1	50	0.18	-0.0109	1.524	0.0094	0.353	0.0011
2022-02-26 16:48:32	1	52	0.17	-0.0099	1.534	0.0097	0.353	0.0004
2022-02-26 16:48:34	1	54	0.159	-0.0106	1.525	-0.0084	0.353	0.0002
2022-02-26 16:48:36	1	56	0.15	-0.0096	1.53	0.0046	0.353	-0.0006
2022-02-26 16:48:38	1	58	0.142	-0.0082	1.534	0.0044	0.355	0.0018
2022-02-26 16:48:40	1	60	0.133	-0.0086	1.548	0.0131	0.356	0.0009
Sucrose_8_E1
Date	Stage	Time (seconds)	A340	A340(delta)	A260	A260(delta)	A280	A280(delta)
2022-02-26 15:47:21	1	0	0.602	0	1.425	0	0.367	0
2022-02-26 15:47:23	1	2	0.604	0.0012	1.435	0.0103	0.366	-0.0007
2022-02-26 15:47:25	1	4	0.603	-0.0006	1.436	0.0006	0.368	0.0017
2022-02-26 15:47:27	1	6	0.601	-0.0018	1.439	0.0026	0.365	-0.003
2022-02-26 15:47:29	1	8	0.603	0.0017	1.434	-0.0047	0.367	0.0022
2022-02-26 15:47:31	1	10	0.601	-0.002	1.42	-0.0145	0.366	-0.0013
2022-02-26 15:47:33	1	12	0.61	0.009	1.449	0.0299	0.372	0.0061
2022-02-26 15:47:35	1	14	0.607	-0.003	1.442	-0.0079	0.369	-0.0029
2022-02-26 15:47:37	1	16	0.602	-0.0048	1.43	-0.012	0.367	-0.0017
2022-02-26 15:47:39	1	18	0.607	0.0054	1.438	0.0082	0.37	0.0025
2022-02-26 15:47:41	1	20	0.609	0.0016	1.446	0.008	0.37	0.0004
2022-02-26 15:47:43	1	22	0.606	-0.0033	1.44	-0.0053	0.369	-0.0007
2022-02-26 15:47:45	1	24	0.609	0.0032	1.446	0.006	0.372	0.0023
2022-02-26 15:47:47	1	26	0.605	-0.0038	1.443	-0.0037	0.366	-0.0057
2022-02-26 15:47:49	1	28	0.607	0.0019	1.441	-0.0022	0.369	0.0034
2022-02-26 15:47:51	1	30	0.61	0.0027	1.453	0.0129	0.371	0.0012
2022-02-26 15:47:53	1	32	0.612	0.0022	1.444	-0.009	0.372	0.001
2022-02-26 15:47:55	1	34	0.61	-0.0016	1.453	0.0084	0.371	-0.0002
2022-02-26 15:47:57	1	36	0.61	-0.0005	1.454	0.0013	0.372	0.0011
2022-02-26 15:47:59	1	38	0.608	-0.0012	1.441	-0.0136	0.37	-0.0026
2022-02-26 15:48:01	1	40	0.605	-0.0038	1.436	-0.0048	0.369	-0.0013
2022-02-26 15:48:03	1	42	0.603	-0.0013	1.437	0.001	0.366	-0.0022
2022-02-26 15:48:05	1	44	0.605	0.0017	1.44	0.003	0.369	0.0029
2022-02-26 15:48:07	1	46	0.605	0.0002	1.433	-0.0063	0.368	-0.0008
2022-02-26 15:48:09	1	48	0.609	0.0041	1.445	0.0113	0.372	0.0035
2022-02-26 15:48:11	1	50	0.602	-0.007	1.436	-0.0088	0.367	-0.005
2022-02-26 15:48:13	1	52	0.605	0.0022	1.443	0.007	0.368	0.0014
2022-02-26 15:48:15	1	54	0.605	0.0001	1.444	0.0014	0.368	0.0001
2022-02-26 15:48:17	1	56	0.604	-0.0005	1.446	0.0019	0.369	0.0003
2022-02-26 15:48:19	1	58	0.605	0.0008	1.441	-0.0048	0.368	-0.0006
2022-02-26 15:48:21	1	60	0.602	-0.0035	1.435	-0.0064	0.368	-0.0003
Sucrose_8_E2
Date	Stage	Time (seconds)	A340	A340(delta)	A260	A260(delta)	A280	A280(delta)
2022-02-26 15:49:15	1	0	0.598	0	1.425	0	0.363	0
2022-02-26 15:49:17	1	2	0.6	0.0026	1.431	0.0061	0.365	0.0022
2022-02-26 15:49:19	1	4	0.6	0	1.439	0.0081	0.365	0.0002
2022-02-26 15:49:21	1	6	0.602	0.0016	1.441	0.002	0.368	0.0021
2022-02-26 15:49:23	1	8	0.603	0.0013	1.443	0.0013	0.368	0.0007
2022-02-26 15:49:25	1	10	0.602	-0.0008	1.428	-0.0143	0.366	-0.002
2022-02-26 15:49:27	1	12	0.599	-0.003	1.426	-0.0026	0.366	-0.0007
2022-02-26 15:49:29	1	14	0.6	0.0011	1.434	0.0087	0.367	0.0012
2022-02-26 15:49:31	1	16	0.599	-0.001	1.434	-0.0008	0.366	-0.0004
2022-02-26 15:49:33	1	18	0.6	0.0005	1.434	0.0004	0.366	-0.0001
2022-02-26 15:49:35	1	20	0.601	0.0008	1.439	0.0051	0.368	0.0013
2022-02-26 15:49:37	1	22	0.603	0.0024	1.444	0.0047	0.37	0.0021
2022-02-26 15:49:39	1	24	0.605	0.002	1.442	-0.002	0.367	-0.0024
2022-02-26 15:49:41	1	26	0.605	0.0001	1.442	0.0003	0.368	0.0003
2022-02-26 15:49:43	1	28	0.603	-0.0026	1.443	0.0008	0.369	0.0011
2022-02-26 15:49:45	1	30	0.601	-0.0012	1.441	-0.0024	0.367	-0.0013
2022-02-26 15:49:47	1	32	0.602	0.0005	1.438	-0.0021	0.368	0.0005
2022-02-26 15:49:49	1	34	0.6	-0.0015	1.432	-0.0066	0.366	-0.0017
2022-02-26 15:49:51	1	36	0.599	-0.0017	1.438	0.0066	0.367	0.0012
2022-02-26 15:49:53	1	38	0.599	0.0003	1.433	-0.0059	0.367	-0.0007
2022-02-26 15:49:55	1	40	0.591	-0.0082	1.413	-0.0193	0.361	-0.0061
2022-02-26 15:49:57	1	42	0.587	-0.0039	1.41	-0.0037	0.36	-0.0002
2022-02-26 15:49:59	1	44	0.591	0.0041	1.421	0.0114	0.36	-0.0004
2022-02-26 15:50:01	1	46	0.596	0.0052	1.424	0.003	0.366	0.0058
2022-02-26 15:50:03	1	48	0.598	0.0014	1.429	0.0049	0.365	-0.0007
2022-02-26 15:50:05	1	50	0.593	-0.0044	1.419	-0.0102	0.364	-0.0012
2022-02-26 15:50:07	1	52	0.593	-0.0002	1.412	-0.0066	0.361	-0.0031
2022-02-26 15:50:09	1	54	0.591	-0.0025	1.414	0.0018	0.361	0.0003
2022-02-26 15:50:11	1	56	0.593	0.002	1.415	0.0008	0.362	0.0006
2022-02-26 15:50:13	1	58	0.591	-0.0016	1.413	-0.0018	0.362	0.0001
2022-02-26 15:50:15	1	60	0.592	0.0013	1.42	0.0077	0.364	0.0026
Sucrose_8_E3
Date	Stage	Time (seconds)	A340	A340(delta)	A260	A260(delta)	A280	A280(delta)
2022-02-26 15:51:20	1	0	0.589	0	1.413	0	0.36	0
2022-02-26 15:51:22	1	2	0.59	0.0012	1.414	0.0011	0.362	0.0012
2022-02-26 15:51:24	1	4	0.591	0.0002	1.417	0.0033	0.363	0.001
2022-02-26 15:51:26	1	6	0.592	0.0016	1.424	0.0069	0.364	0.0017
2022-02-26 15:51:28	1	8	0.594	0.0017	1.431	0.007	0.366	0.002
2022-02-26 15:51:30	1	10	0.593	-0.0005	1.422	-0.0085	0.365	-0.0014
2022-02-26 15:51:32	1	12	0.596	0.0022	1.429	0.0066	0.367	0.0016
2022-02-26 15:51:34	1	14	0.596	0	1.436	0.0075	0.367	0.0001
2022-02-26 15:51:36	1	16	0.596	0	1.427	-0.0093	0.368	0.0008
2022-02-26 15:51:38	1	18	0.595	-0.001	1.425	-0.0018	0.367	-0.0009
2022-02-26 15:51:40	1	20	0.595	0.0005	1.424	-0.0015	0.368	0.0008
2022-02-26 15:51:42	1	22	0.597	0.0021	1.432	0.0082	0.369	0.0013
2022-02-26 15:51:44	1	24	0.596	-0.0018	1.431	-0.0012	0.366	-0.0025
2022-02-26 15:51:46	1	26	0.598	0.0026	1.436	0.005	0.369	0.0022
2022-02-26 15:51:48	1	28	0.595	-0.003	1.43	-0.0054	0.367	-0.0013
2022-02-26 15:51:50	1	30	0.595	0.0001	1.427	-0.0036	0.367	-0.0003
2022-02-26 15:51:52	1	32	0.594	-0.0016	1.435	0.0082	0.366	-0.0009
2022-02-26 15:51:54	1	34	0.595	0.0009	1.418	-0.0169	0.367	0.0008
2022-02-26 15:51:56	1	36	0.593	-0.0014	1.425	0.0071	0.366	-0.0011
2022-02-26 15:51:58	1	38	0.597	0.0034	1.436	0.0109	0.368	0.0021
2022-02-26 15:52:00	1	40	0.595	-0.002	1.433	-0.0036	0.366	-0.0016
2022-02-26 15:52:02	1	42	0.594	0	1.436	0.0038	0.368	0.0015
2022-02-26 15:52:04	1	44	0.595	0.0004	1.43	-0.0066	0.367	-0.001
2022-02-26 15:52:06	1	46	0.597	0.0017	1.427	-0.0028	0.369	0.002
2022-02-26 15:52:08	1	48	0.595	-0.0016	1.436	0.0088	0.367	-0.0021
2022-02-26 15:52:10	1	50	0.594	-0.0013	1.435	-0.0005	0.367	0.0007
2022-02-26 15:52:12	1	52	0.596	0.002	1.429	-0.006	0.368	0.0007
2022-02-26 15:52:14	1	54	0.592	-0.0033	1.422	-0.0078	0.368	-0.0006
2022-02-26 15:52:16	1	56	0.591	-0.0008	1.428	0.0063	0.366	-0.0016
2022-02-26 15:52:18	1	58	0.591	0	1.43	0.0019	0.366	0
2022-02-26 15:52:20	1	60	0.591	-0.0001	1.425	-0.0053	0.366	-0.0003
Sucrose_80_C1
Date	Stage	Time (seconds)	A340	A340(delta)	A260	A260(delta)	A280	A280(delta)
2022-02-26 16:58:41	1	0	0.497	0	1.348	0	0.338	0
2022-02-26 16:58:43	1	2	0.482	-0.014	1.362	0.0133	0.339	0.0005
2022-02-26 16:58:45	1	4	0.47	-0.0128	1.364	0.0021	0.341	0.0023
2022-02-26 16:58:47	1	6	0.458	-0.0116	1.377	0.0129	0.341	0.0006
2022-02-26 16:58:49	1	8	0.443	-0.0147	1.382	0.005	0.341	-0.0005
2022-02-26 16:58:51	1	10	0.434	-0.0096	1.393	0.011	0.345	0.0037
2022-02-26 16:58:53	1	12	0.418	-0.0158	1.393	0.0006	0.344	-0.001
2022-02-26 16:58:55	1	14	0.404	-0.0142	1.407	0.0134	0.344	0.0007
2022-02-26 16:58:57	1	16	0.391	-0.013	1.414	0.0073	0.344	-0.0001
2022-02-26 16:58:59	1	18	0.38	-0.0105	1.419	0.0051	0.346	0.0013
2022-02-26 16:59:01	1	20	0.367	-0.013	1.423	0.0034	0.346	0
2022-02-26 16:59:03	1	22	0.354	-0.013	1.431	0.0087	0.347	0.0011
2022-02-26 16:59:05	1	24	0.34	-0.0139	1.435	0.0034	0.348	0.0012
2022-02-26 16:59:07	1	26	0.328	-0.0124	1.446	0.0108	0.347	-0.0008
2022-02-26 16:59:09	1	28	0.315	-0.0132	1.451	0.0059	0.349	0.0018
2022-02-26 16:59:11	1	30	0.302	-0.0131	1.46	0.0082	0.348	-0.0004
2022-02-26 16:59:13	1	32	0.293	-0.0087	1.465	0.0052	0.353	0.0042
2022-02-26 16:59:15	1	34	0.277	-0.0161	1.476	0.0116	0.35	-0.0029
2022-02-26 16:59:17	1	36	0.264	-0.013	1.472	-0.0045	0.35	-0.0001
2022-02-26 16:59:19	1	38	0.252	-0.0123	1.485	0.0129	0.35	0.0008
2022-02-26 16:59:21	1	40	0.24	-0.0116	1.494	0.0091	0.351	0.0007
2022-02-26 16:59:23	1	42	0.227	-0.0134	1.497	0.0031	0.352	0.0004
2022-02-26 16:59:25	1	44	0.215	-0.0114	1.503	0.0063	0.35	-0.0011
2022-02-26 16:59:27	1	46	0.203	-0.0118	1.509	0.0063	0.351	0.001
2022-02-26 16:59:29	1	48	0.192	-0.011	1.519	0.0098	0.352	0.0003
2022-02-26 16:59:31	1	50	0.182	-0.0098	1.524	0.0048	0.353	0.0018
2022-02-26 16:59:33	1	52	0.173	-0.0098	1.525	0.0009	0.353	-0.0002
2022-02-26 16:59:35	1	54	0.163	-0.0101	1.53	0.0051	0.353	-0.0001
2022-02-26 16:59:37	1	56	0.153	-0.0092	1.535	0.005	0.354	0.0009
2022-02-26 16:59:39	1	58	0.146	-0.0078	1.538	0.0029	0.355	0.0006
2022-02-26 16:59:41	1	60	0.136	-0.01	1.544	0.0063	0.355	0.0001
Sucrose_80_C2
Date	Stage	Time (seconds)	A340	A340(delta)	A260	A260(delta)	A280	A280(delta)
2022-02-26 17:00:53	1	0	0.511	0	1.378	0	0.349	0
2022-02-26 17:00:55	1	2	0.499	-0.0127	1.388	0.0096	0.347	-0.0015
2022-02-26 17:00:57	1	4	0.485	-0.0137	1.404	0.0164	0.349	0.0022
2022-02-26 17:00:59	1	6	0.472	-0.0133	1.405	0.0009	0.35	0.0007
2022-02-26 17:01:01	1	8	0.459	-0.0129	1.411	0.006	0.352	0.0015
2022-02-26 17:01:03	1	10	0.445	-0.0136	1.422	0.011	0.353	0.0018
2022-02-26 17:01:05	1	12	0.431	-0.0142	1.426	0.004	0.353	-0.0005
2022-02-26 17:01:07	1	14	0.418	-0.0126	1.439	0.0131	0.356	0.0033
2022-02-26 17:01:09	1	16	0.406	-0.0125	1.44	0.0014	0.354	-0.0025
2022-02-26 17:01:11	1	18	0.401	-0.0043	1.445	0.0047	0.356	0.0025
2022-02-26 17:01:13	1	20	0.385	-0.0162	1.451	0.0059	0.354	-0.002
2022-02-26 17:01:15	1	22	0.373	-0.0126	1.453	0.0016	0.353	-0.0008
2022-02-26 17:01:17	1	24	0.362	-0.0106	1.461	0.0082	0.353	-0.0005
2022-02-26 17:01:19	1	26	0.343	-0.0186	1.471	0.0104	0.355	0.0024
2022-02-26 17:01:21	1	28	0.326	-0.0174	1.478	0.0066	0.356	0.001
2022-02-26 17:01:23	1	30	0.313	-0.0133	1.484	0.0065	0.356	-0.0005
2022-02-26 17:01:25	1	32	0.299	-0.0136	1.497	0.0125	0.357	0.0012
2022-02-26 17:01:27	1	34	0.289	-0.0103	1.501	0.0039	0.357	0
2022-02-26 17:01:29	1	36	0.275	-0.0135	1.506	0.0057	0.357	0.0004
2022-02-26 17:01:31	1	38	0.267	-0.0084	1.51	0.0032	0.358	0.0006
2022-02-26 17:01:33	1	40	0.255	-0.0121	1.518	0.0087	0.359	0.0009
2022-02-26 17:01:35	1	42	0.242	-0.0128	1.527	0.0088	0.36	0.0015
2022-02-26 17:01:37	1	44	0.228	-0.0137	1.535	0.0076	0.359	-0.001
2022-02-26 17:01:39	1	46	0.219	-0.0097	1.546	0.0116	0.36	0.0004
2022-02-26 17:01:41	1	48	0.209	-0.0101	1.541	-0.0054	0.362	0.002
2022-02-26 17:01:43	1	50	0.196	-0.0123	1.559	0.0182	0.361	-0.0011
2022-02-26 17:01:45	1	52	0.187	-0.0097	1.549	-0.0098	0.362	0.0013
2022-02-26 17:01:47	1	54	0.177	-0.0096	1.561	0.0113	0.363	0.0012
2022-02-26 17:01:49	1	56	0.167	-0.0103	1.564	0.0031	0.362	-0.0007
2022-02-26 17:01:51	1	58	0.157	-0.0095	1.576	0.0122	0.362	0.0001
2022-02-26 17:01:53	1	60	0.149	-0.008	1.563	-0.0125	0.363	0.0001
Sucrose_80_C3
Date	Stage	Time (seconds)	A340	A340(delta)	A260	A260(delta)	A280	A280(delta)
2022-02-26 17:03:23	1	0	0.499	0	1.368	0	0.341	0
2022-02-26 17:03:25	1	2	0.485	-0.0144	1.376	0.0083	0.342	0.0017
2022-02-26 17:03:27	1	4	0.47	-0.0148	1.385	0.0087	0.344	0.002
2022-02-26 17:03:29	1	6	0.454	-0.0156	1.393	0.0085	0.346	0.0014
2022-02-26 17:03:31	1	8	0.435	-0.0192	1.402	0.0084	0.345	-0.0014
2022-02-26 17:03:33	1	10	0.422	-0.0132	1.418	0.016	0.346	0.0015
2022-02-26 17:03:35	1	12	0.404	-0.0175	1.417	-0.0006	0.346	0.0005
2022-02-26 17:03:37	1	14	0.39	-0.0143	1.425	0.0081	0.347	0.0007
2022-02-26 17:03:39	1	16	0.374	-0.016	1.432	0.0066	0.347	-0.0005
2022-02-26 17:03:41	1	18	0.36	-0.0137	1.442	0.0103	0.347	0.0004
2022-02-26 17:03:43	1	20	0.345	-0.0151	1.439	-0.0031	0.347	0.0001
2022-02-26 17:03:45	1	22	0.333	-0.0121	1.455	0.0162	0.35	0.0026
2022-02-26 17:03:47	1	24	0.318	-0.0148	1.458	0.0032	0.348	-0.0016
2022-02-26 17:03:49	1	26	0.306	-0.0126	1.458	-0.0003	0.349	0.0013
2022-02-26 17:03:51	1	28	0.291	-0.0145	1.474	0.0163	0.349	-0.0001
2022-02-26 17:03:53	1	30	0.279	-0.0123	1.478	0.0035	0.351	0.0012
2022-02-26 17:03:55	1	32	0.266	-0.013	1.483	0.0055	0.349	-0.0011
2022-02-26 17:03:57	1	34	0.254	-0.0118	1.49	0.0068	0.352	0.0021
2022-02-26 17:03:59	1	36	0.241	-0.0136	1.496	0.0059	0.351	-0.0009
2022-02-26 17:04:01	1	38	0.228	-0.0127	1.5	0.0043	0.352	0.0011
2022-02-26 17:04:03	1	40	0.214	-0.0138	1.515	0.0144	0.351	-0.0005
2022-02-26 17:04:05	1	42	0.204	-0.0102	1.514	-0.0004	0.353	0.0017
2022-02-26 17:04:07	1	44	0.192	-0.0118	1.52	0.0057	0.353	0.0003
2022-02-26 17:04:09	1	46	0.181	-0.0109	1.521	0.0013	0.353	-0.0001
2022-02-26 17:04:11	1	48	0.171	-0.0105	1.536	0.0146	0.355	0.0019
2022-02-26 17:04:13	1	50	0.161	-0.0098	1.54	0.004	0.356	0.001
2022-02-26 17:04:15	1	52	0.148	-0.0126	1.538	-0.0016	0.355	-0.0009
2022-02-26 17:04:17	1	54	0.138	-0.0099	1.545	0.0065	0.356	0.0008
2022-02-26 17:04:19	1	56	0.13	-0.0081	1.557	0.0119	0.357	0.0011
2022-02-26 17:04:21	1	58	0.121	-0.0089	1.55	-0.0061	0.355	-0.0017
2022-02-26 17:04:23	1	60	0.113	-0.008	1.558	0.0075	0.356	0.001
Sucrose_80_E1
Date	Stage	Time (seconds)	A340	A340(delta)	A260	A260(delta)	A280	A280(delta)
2022-02-26 15:55:04	1	0	0.588	0	1.421	0	0.368	0
2022-02-26 15:55:06	1	2	0.588	0.0006	1.426	0.0046	0.369	0.0003
2022-02-26 15:55:08	1	4	0.59	0.0013	1.427	0.0008	0.37	0.0012
2022-02-26 15:55:10	1	6	0.59	0.0001	1.431	0.0046	0.371	0.0013
2022-02-26 15:55:12	1	8	0.589	-0.0006	1.438	0.0067	0.371	-0.0007
2022-02-26 15:55:14	1	10	0.591	0.0022	1.43	-0.0083	0.371	0.0005
2022-02-26 15:55:16	1	12	0.588	-0.0037	1.424	-0.0055	0.371	-0.0006
2022-02-26 15:55:18	1	14	0.589	0.0012	1.423	-0.0008	0.373	0.002
2022-02-26 15:55:20	1	16	0.59	0.0015	1.431	0.0078	0.371	-0.0018
2022-02-26 15:55:22	1	18	0.591	0.0002	1.425	-0.0065	0.373	0.0019
2022-02-26 15:55:24	1	20	0.589	-0.0019	1.428	0.0028	0.372	-0.0011
2022-02-26 15:55:26	1	22	0.589	0.0008	1.422	-0.006	0.372	-0.0001
2022-02-26 15:55:28	1	24	0.59	0.0006	1.421	-0.0002	0.372	0.0003
2022-02-26 15:55:30	1	26	0.588	-0.0016	1.429	0.0078	0.37	-0.0015
2022-02-26 15:55:32	1	28	0.588	-0.0005	1.43	0.0005	0.371	0.0001
2022-02-26 15:55:34	1	30	0.586	-0.0016	1.425	-0.0043	0.37	-0.0008
2022-02-26 15:55:36	1	32	0.584	-0.0019	1.413	-0.012	0.369	-0.0003
2022-02-26 15:55:38	1	34	0.583	-0.001	1.417	0.0039	0.368	-0.0012
2022-02-26 15:55:40	1	36	0.585	0.0015	1.415	-0.0023	0.369	0.0007
2022-02-26 15:55:42	1	38	0.586	0.0012	1.411	-0.0041	0.369	0.0005
2022-02-26 15:55:44	1	40	0.586	-0.0001	1.425	0.0146	0.37	0.0005
2022-02-26 15:55:46	1	42	0.586	-0.0003	1.422	-0.0029	0.37	0.0004
2022-02-26 15:55:48	1	44	0.585	-0.0009	1.419	-0.0038	0.372	0.0012
2022-02-26 15:55:50	1	46	0.588	0.0036	1.422	0.0034	0.371	-0.0002
2022-02-26 15:55:52	1	48	0.589	0.001	1.427	0.0052	0.373	0.0011
2022-02-26 15:55:54	1	50	0.587	-0.0025	1.414	-0.0135	0.373	-0.0001
2022-02-26 15:55:56	1	52	0.586	-0.0008	1.42	0.0065	0.371	-0.0017
2022-02-26 15:55:58	1	54	0.584	-0.0022	1.412	-0.0085	0.371	0
2022-02-26 15:56:00	1	56	0.582	-0.0018	1.409	-0.0031	0.37	-0.0009
2022-02-26 15:56:02	1	58	0.581	-0.0008	1.408	-0.001	0.368	-0.0023
2022-02-26 15:56:04	1	60	0.577	-0.0047	1.401	-0.0068	0.364	-0.0031
Sucrose_80_E2
Date	Stage	Time (seconds)	A340	A340(delta)	A260	A260(delta)	A280	A280(delta)
2022-02-26 15:57:06	1	0	0.58	0	1.419	0	0.372	0
2022-02-26 15:57:08	1	2	0.583	0.0028	1.418	-0.0006	0.374	0.0018
2022-02-26 15:57:10	1	4	0.586	0.0027	1.419	0.001	0.375	0.0007
2022-02-26 15:57:12	1	6	0.584	-0.0015	1.425	0.0061	0.374	-0.0005
2022-02-26 15:57:14	1	8	0.585	0.0007	1.425	-0.0003	0.373	-0.0009
2022-02-26 15:57:16	1	10	0.585	0.0003	1.424	-0.0013	0.375	0.0018
2022-02-26 15:57:18	1	12	0.588	0.0023	1.426	0.0023	0.376	0.0008
2022-02-26 15:57:20	1	14	0.585	-0.0024	1.415	-0.0104	0.374	-0.0024
2022-02-26 15:57:22	1	16	0.586	0.0006	1.426	0.0106	0.374	0.0005
2022-02-26 15:57:24	1	18	0.585	-0.0004	1.426	-0.0003	0.376	0.0013
2022-02-26 15:57:26	1	20	0.584	-0.0017	1.426	0.0005	0.375	-0.0003
2022-02-26 15:57:28	1	22	0.585	0.0013	1.422	-0.0043	0.375	-0.0005
2022-02-26 15:57:30	1	24	0.585	-0.0004	1.42	-0.0021	0.375	0
2022-02-26 15:57:32	1	26	0.583	-0.0012	1.422	0.0024	0.375	0.0004
2022-02-26 15:57:34	1	28	0.583	-0.0001	1.421	-0.0014	0.376	0.0013
2022-02-26 15:57:36	1	30	0.583	-0.0004	1.426	0.0049	0.375	-0.0014
2022-02-26 15:57:38	1	32	0.583	0.0003	1.421	-0.0047	0.375	-0.0003
2022-02-26 15:57:40	1	34	0.582	-0.0012	1.422	0.0005	0.376	0.0013
2022-02-26 15:57:42	1	36	0.585	0.0032	1.429	0.007	0.375	-0.0015
2022-02-26 15:57:44	1	38	0.585	-0.0003	1.425	-0.004	0.375	0.0003
2022-02-26 15:57:46	1	40	0.585	-0.0001	1.428	0.0032	0.376	0.0013
2022-02-26 15:57:48	1	42	0.582	-0.0024	1.423	-0.0049	0.374	-0.0024
2022-02-26 15:57:50	1	44	0.585	0.0021	1.426	0.0028	0.377	0.0031
2022-02-26 15:57:52	1	46	0.583	-0.0016	1.419	-0.0065	0.375	-0.0016
2022-02-26 15:57:54	1	48	0.582	-0.0011	1.415	-0.0036	0.374	-0.0016
2022-02-26 15:57:56	1	50	0.583	0.0013	1.42	0.0049	0.374	0.0003
2022-02-26 15:57:58	1	52	0.582	-0.0007	1.423	0.0026	0.375	0.0008
2022-02-26 15:58:00	1	54	0.581	-0.0011	1.415	-0.0078	0.373	-0.0022
2022-02-26 15:58:02	1	56	0.577	-0.0047	1.41	-0.0052	0.371	-0.0013
2022-02-26 15:58:04	1	58	0.575	-0.0019	1.408	-0.0015	0.371	-0.0007
2022-02-26 15:58:06	1	60	0.575	0.0001	1.405	-0.0033	0.37	-0.0001
Sucrose_80_E3
Date	Stage	Time (seconds)	A340	A340(delta)	A260	A260(delta)	A280	A280(delta)
2022-02-26 15:59:00	1	0	0.576	0	1.4	0	0.372	0
2022-02-26 15:59:02	1	2	0.574	-0.002	1.401	0.0011	0.373	0.0009
2022-02-26 15:59:04	1	4	0.575	0.0011	1.399	-0.0024	0.373	-0.0003
2022-02-26 15:59:06	1	6	0.575	0.0007	1.404	0.0049	0.372	-0.0011
2022-02-26 15:59:08	1	8	0.575	-0.0001	1.397	-0.0063	0.372	0.0002
2022-02-26 15:59:10	1	10	0.575	0.0001	1.402	0.0047	0.374	0.0021
2022-02-26 15:59:12	1	12	0.578	0.0024	1.403	0.0009	0.375	0.0007
2022-02-26 15:59:14	1	14	0.577	-0.001	1.399	-0.0034	0.377	0.0018
2022-02-26 15:59:16	1	16	0.579	0.0019	1.398	-0.0015	0.375	-0.002
2022-02-26 15:59:18	1	18	0.579	0	1.413	0.0154	0.374	-0.0004
2022-02-26 15:59:20	1	20	0.578	-0.0012	1.412	-0.0011	0.375	0.0005
2022-02-26 15:59:22	1	22	0.577	-0.0002	1.407	-0.0055	0.374	-0.001
2022-02-26 15:59:24	1	24	0.58	0.0022	1.415	0.0078	0.376	0.0018
2022-02-26 15:59:26	1	26	0.578	-0.0018	1.413	-0.0016	0.376	0.0007
2022-02-26 15:59:28	1	28	0.578	0.0001	1.412	-0.0011	0.376	-0.0004
2022-02-26 15:59:30	1	30	0.579	0.0015	1.416	0.0038	0.376	-0.0002
2022-02-26 15:59:32	1	32	0.579	-0.0008	1.415	-0.0004	0.376	0.0004
2022-02-26 15:59:34	1	34	0.577	-0.0014	1.413	-0.0026	0.376	-0.0005
2022-02-26 15:59:36	1	36	0.578	0.001	1.414	0.0016	0.377	0.0016
2022-02-26 15:59:38	1	38	0.578	-0.0002	1.408	-0.006	0.378	0.0004
2022-02-26 15:59:40	1	40	0.578	-0.0002	1.417	0.0083	0.378	-0.0002
2022-02-26 15:59:42	1	42	0.577	-0.0004	1.409	-0.0071	0.376	-0.0013
2022-02-26 15:59:44	1	44	0.579	0.002	1.408	-0.0012	0.377	0.0006
2022-02-26 15:59:46	1	46	0.579	-0.0008	1.413	0.005	0.376	-0.0007
2022-02-26 15:59:48	1	48	0.577	-0.0016	1.414	0.0009	0.377	0.0008
2022-02-26 15:59:50	1	50	0.579	0.0024	1.406	-0.0077	0.378	0.0005
2022-02-26 15:59:52	1	52	0.578	-0.0015	1.408	0.0013	0.375	-0.002
2022-02-26 15:59:54	1	54	0.578	0.0003	1.41	0.002	0.376	0.0007
2022-02-26 15:59:56	1	56	0.576	-0.0022	1.407	-0.0029	0.377	0.0004
2022-02-26 15:59:58	1	58	0.578	0.0022	1.416	0.0091	0.377	0.0006
2022-02-26 16:00:00	1	60	0.579	0.001	1.41	-0.0056	0.378	0.0011

## Sheet: CAHS_D
CAHS_D_C1		Num Sheets:	6
Date	Stage	Time (seconds)	A340	A340(delta)	A260	A260(delta)	A280	A280(delta)		Time (seconds)	CAHS_D_C1	CAHS_D_C2	CAHS_D_E1	CAHS_D_C3	CAHS_D_E2	CAHS_D_E3
2022-02-26 12:52:00	1	0	0.513	0	1.391	0	0.349	0		0	0.513	0.497	0.535	0.524	0.536	0.577
2022-02-26 12:52:02	1	2	0.5	-0.0132	1.4	0.0089	0.35	0.0012		2	0.5	0.48	0.534	0.509	0.532	0.574
2022-02-26 12:52:04	1	4	0.488	-0.0113	1.407	0.0069	0.351	0.0011		4	0.488	0.463	0.537	0.496	0.53	0.573
2022-02-26 12:52:06	1	6	0.473	-0.0151	1.416	0.0093	0.351	0		6	0.473	0.448	0.543	0.48	0.526	0.571
2022-02-26 12:52:08	1	8	0.457	-0.0159	1.423	0.0069	0.353	0.0018		8	0.457	0.434	0.522	0.468	0.521	0.565
2022-02-26 12:52:10	1	10	0.445	-0.0123	1.429	0.0058	0.354	0.0016		10	0.445	0.419	0.518	0.454	0.52	0.564
2022-02-26 12:52:12	1	12	0.431	-0.014	1.433	0.0044	0.353	-0.001		12	0.431	0.402	0.515	0.437	0.515	0.557
2022-02-26 12:52:14	1	14	0.417	-0.0136	1.451	0.0172	0.353	-0.0005		14	0.417	0.39	0.51	0.423	0.509	0.558
2022-02-26 12:52:16	1	16	0.404	-0.0131	1.455	0.0044	0.355	0.0021		16	0.404	0.373	0.506	0.408	0.504	0.553
2022-02-26 12:52:18	1	18	0.391	-0.0137	1.458	0.0028	0.356	0.001		18	0.391	0.36	0.501	0.394	0.498	0.548
2022-02-26 12:52:20	1	20	0.377	-0.0138	1.462	0.0038	0.355	-0.0009		20	0.377	0.345	0.496	0.383	0.497	0.545
2022-02-26 12:52:22	1	22	0.363	-0.0138	1.472	0.0104	0.357	0.0019		22	0.363	0.331	0.493	0.369	0.493	0.566
2022-02-26 12:52:24	1	24	0.351	-0.0122	1.489	0.0167	0.356	-0.001		24	0.351	0.317	0.49	0.356	0.488	0.537
2022-02-26 12:52:26	1	26	0.337	-0.0136	1.488	-0.0005	0.358	0.0017		26	0.337	0.304	0.486	0.343	0.485	0.534
2022-02-26 12:52:28	1	28	0.323	-0.0147	1.494	0.0052	0.358	0.0003		28	0.323	0.289	0.48	0.328	0.481	0.529
2022-02-26 12:52:30	1	30	0.309	-0.0132	1.499	0.0057	0.356	-0.0018		30	0.309	0.276	0.473	0.315	0.476	0.526
2022-02-26 12:52:32	1	32	0.295	-0.014	1.49	-0.0092	0.358	0.0018		32	0.295	0.261	0.47	0.303	0.471	0.522
2022-02-26 12:52:34	1	34	0.283	-0.0129	1.521	0.0306	0.362	0.0034		34	0.283	0.252	0.467	0.291	0.467	0.517
2022-02-26 12:52:36	1	36	0.27	-0.0127	1.512	-0.0086	0.359	-0.0023		36	0.27	0.238	0.462	0.28	0.462	0.522
2022-02-26 12:52:38	1	38	0.257	-0.013	1.522	0.0105	0.361	0.0015		38	0.257	0.225	0.457	0.266	0.456	0.509
2022-02-26 12:52:40	1	40	0.244	-0.0126	1.535	0.012	0.361	0.0005		40	0.244	0.213	0.453	0.257	0.454	0.506
2022-02-26 12:52:42	1	42	0.232	-0.0122	1.534	-0.0003	0.361	-0.0004		42	0.232	0.203	0.447	0.245	0.448	0.502
2022-02-26 12:52:44	1	44	0.22	-0.0119	1.55	0.0155	0.363	0.0017		44	0.22	0.19	0.445	0.233	0.445	0.496
2022-02-26 12:52:46	1	46	0.209	-0.0108	1.559	0.0092	0.363	0.0003		46	0.209	0.18	0.437	0.222	0.44	0.494
2022-02-26 12:52:48	1	48	0.197	-0.0129	1.564	0.0049	0.363	0.0003		48	0.197	0.17	0.433	0.21	0.435	0.488
2022-02-26 12:52:50	1	50	0.186	-0.0109	1.564	0.0006	0.364	0.0011		50	0.186	0.158	0.429	0.198	0.432	0.486
2022-02-26 12:52:52	1	52	0.175	-0.0103	1.569	0.0044	0.364	-0.0005		52	0.175	0.149	0.425	0.189	0.426	0.48
2022-02-26 12:52:54	1	54	0.166	-0.0094	1.569	-0.0001	0.366	0.0017		54	0.166	0.139	0.421	0.177	0.423	0.477
2022-02-26 12:52:56	1	56	0.156	-0.0103	1.582	0.0127	0.365	-0.001		56	0.156	0.131	0.414	0.167	0.417	0.472
2022-02-26 12:52:58	1	58	0.145	-0.0105	1.583	0.0012	0.365	-0.0001		58	0.145	0.122	0.411	0.158	0.412	0.467
2022-02-26 12:53:00	1	60	0.137	-0.0078	1.593	0.0107	0.368	0.0034		60	0.137	0.116	0.405	0.148	0.408	0.464
CAHS_D_C2											-0.00640766	-0.00643952	-0.00226935	-0.00630343	-0.00215766	-0.00194879
Date	Stage	Time (seconds)	A340	A340(delta)	A260	A260(delta)	A280	A280(delta)
2022-02-26 12:55:03	1	0	0.497	0	1.385	0	0.346	0
2022-02-26 12:55:05	1	2	0.48	-0.0171	1.392	0.0062	0.347	0.0004
2022-02-26 12:55:07	1	4	0.463	-0.0165	1.402	0.0103	0.348	0.0008
2022-02-26 12:55:09	1	6	0.448	-0.0149	1.412	0.0105	0.35	0.002
2022-02-26 12:55:11	1	8	0.434	-0.0143	1.422	0.0096	0.35	0.0006
2022-02-26 12:55:13	1	10	0.419	-0.0148	1.427	0.0054	0.35	0.0003
2022-02-26 12:55:15	1	12	0.402	-0.017	1.434	0.0065	0.351	0.0004
2022-02-26 12:55:17	1	14	0.39	-0.012	1.452	0.0183	0.353	0.0025
2022-02-26 12:55:19	1	16	0.373	-0.0176	1.453	0.0011	0.352	-0.0014
2022-02-26 12:55:21	1	18	0.36	-0.0128	1.46	0.0064	0.354	0.0022
2022-02-26 12:55:23	1	20	0.345	-0.0147	1.464	0.004	0.354	-0.0001
2022-02-26 12:55:25	1	22	0.331	-0.0143	1.473	0.0091	0.355	0.0008
2022-02-26 12:55:27	1	24	0.317	-0.0139	1.482	0.0093	0.354	-0.0005
2022-02-26 12:55:29	1	26	0.304	-0.0136	1.488	0.0062	0.355	0.0005
2022-02-26 12:55:31	1	28	0.289	-0.0144	1.493	0.005	0.356	0.0007
2022-02-26 12:55:33	1	30	0.276	-0.0128	1.507	0.0133	0.357	0.0013
2022-02-26 12:55:35	1	32	0.261	-0.0152	1.506	-0.0008	0.356	-0.0006
2022-02-26 12:55:37	1	34	0.252	-0.0092	1.528	0.0222	0.358	0.0019
2022-02-26 12:55:39	1	36	0.238	-0.0137	1.529	0.0005	0.357	-0.0016
2022-02-26 12:55:41	1	38	0.225	-0.0131	1.532	0.003	0.359	0.0019
2022-02-26 12:55:43	1	40	0.213	-0.0118	1.529	-0.0025	0.359	0.0001
2022-02-26 12:55:45	1	42	0.203	-0.0109	1.543	0.0133	0.36	0.0013
2022-02-26 12:55:47	1	44	0.19	-0.013	1.552	0.0097	0.36	0.0005
2022-02-26 12:55:49	1	46	0.18	-0.0098	1.556	0.0033	0.36	-0.0008
2022-02-26 12:55:51	1	48	0.17	-0.0101	1.56	0.0043	0.361	0.001
2022-02-26 12:55:53	1	50	0.158	-0.0117	1.555	-0.0048	0.361	-0.0001
2022-02-26 12:55:55	1	52	0.149	-0.0094	1.571	0.016	0.36	-0.0006
2022-02-26 12:55:57	1	54	0.139	-0.0092	1.566	-0.0053	0.362	0.0024
2022-02-26 12:55:59	1	56	0.131	-0.0085	1.571	0.0049	0.362	0
2022-02-26 12:56:01	1	58	0.122	-0.0089	1.583	0.0122	0.362	-0.0005
2022-02-26 12:56:03	1	60	0.116	-0.0065	1.584	0.0015	0.365	0.0031
CAHS_D_E1
Date	Stage	Time (seconds)	A340	A340(delta)	A260	A260(delta)	A280	A280(delta)
2022-02-26 13:21:56	1	0	0.535	0	1.331	0	0.299	0
2022-02-26 13:21:58	1	2	0.534	-0.0009	1.334	0.0034	0.301	0.0019
2022-02-26 13:22:00	1	4	0.537	0.0029	1.352	0.0174	0.309	0.0087
2022-02-26 13:22:02	1	6	0.543	0.0057	1.363	0.0116	0.322	0.0123
2022-02-26 13:22:04	1	8	0.522	-0.0206	1.338	-0.0252	0.302	-0.0199
2022-02-26 13:22:06	1	10	0.518	-0.0044	1.347	0.0095	0.304	0.0024
2022-02-26 13:22:08	1	12	0.515	-0.0031	1.345	-0.0025	0.303	-0.0015
2022-02-26 13:22:10	1	14	0.51	-0.0045	1.345	0.0001	0.303	0.0004
2022-02-26 13:22:12	1	16	0.506	-0.004	1.349	0.0043	0.304	0.0016
2022-02-26 13:22:14	1	18	0.501	-0.0056	1.353	0.0041	0.303	-0.0013
2022-02-26 13:22:16	1	20	0.496	-0.0048	1.346	-0.0072	0.303	-0.0003
2022-02-26 13:22:18	1	22	0.493	-0.0035	1.353	0.0068	0.304	0.001
2022-02-26 13:22:20	1	24	0.49	-0.0022	1.356	0.0025	0.304	0.0001
2022-02-26 13:22:22	1	26	0.486	-0.0048	1.359	0.0039	0.303	-0.0009
2022-02-26 13:22:24	1	28	0.48	-0.0055	1.36	0.0006	0.304	0.0007
2022-02-26 13:22:26	1	30	0.473	-0.0066	1.363	0.0035	0.305	0.0009
2022-02-26 13:22:28	1	32	0.47	-0.0036	1.368	0.0043	0.305	0
2022-02-26 13:22:30	1	34	0.467	-0.0029	1.373	0.0057	0.305	-0.0001
2022-02-26 13:22:32	1	36	0.462	-0.0054	1.376	0.0024	0.305	0.0004
2022-02-26 13:22:34	1	38	0.457	-0.0046	1.374	-0.0022	0.304	-0.0011
2022-02-26 13:22:36	1	40	0.453	-0.0036	1.381	0.0075	0.304	0.0006
2022-02-26 13:22:38	1	42	0.447	-0.0067	1.384	0.0029	0.306	0.0014
2022-02-26 13:22:40	1	44	0.445	-0.0019	1.374	-0.0101	0.305	-0.0009
2022-02-26 13:22:42	1	46	0.437	-0.0079	1.386	0.0123	0.306	0.001
2022-02-26 13:22:44	1	48	0.433	-0.0038	1.39	0.0034	0.306	0.0004
2022-02-26 13:22:46	1	50	0.429	-0.0037	1.389	-0.0008	0.306	-0.0005
2022-02-26 13:22:48	1	52	0.425	-0.004	1.398	0.0092	0.307	0.0012
2022-02-26 13:22:50	1	54	0.421	-0.0046	1.407	0.0087	0.307	0.0002
2022-02-26 13:22:52	1	56	0.414	-0.0071	1.398	-0.0082	0.307	-0.0002
2022-02-26 13:22:54	1	58	0.411	-0.0026	1.401	0.0024	0.307	0
2022-02-26 13:22:56	1	60	0.405	-0.0062	1.405	0.0041	0.308	0.0007
CAHS_D_C3
Date	Stage	Time (seconds)	A340	A340(delta)	A260	A260(delta)	A280	A280(delta)
2022-02-26 12:57:15	1	0	0.524	0	1.404	0	0.353	0
2022-02-26 12:57:17	1	2	0.509	-0.0142	1.406	0.0023	0.354	0.0006
2022-02-26 12:57:19	1	4	0.496	-0.0132	1.423	0.0176	0.355	0.0009
2022-02-26 12:57:21	1	6	0.48	-0.016	1.43	0.0067	0.356	0.001
2022-02-26 12:57:23	1	8	0.468	-0.0123	1.442	0.0115	0.356	-0.0001
2022-02-26 12:57:25	1	10	0.454	-0.0143	1.448	0.0066	0.359	0.0026
2022-02-26 12:57:27	1	12	0.437	-0.0161	1.456	0.0084	0.358	-0.0009
2022-02-26 12:57:29	1	14	0.423	-0.0142	1.444	-0.0125	0.356	-0.0014
2022-02-26 12:57:31	1	16	0.408	-0.0154	1.437	-0.0071	0.351	-0.0048
2022-02-26 12:57:33	1	18	0.394	-0.0142	1.447	0.0103	0.354	0.0028
2022-02-26 12:57:35	1	20	0.383	-0.0109	1.454	0.0071	0.356	0.0015
2022-02-26 12:57:37	1	22	0.369	-0.0133	1.464	0.0099	0.356	0
2022-02-26 12:57:39	1	24	0.356	-0.0138	1.475	0.0112	0.357	0.0014
2022-02-26 12:57:41	1	26	0.343	-0.0127	1.486	0.0108	0.358	0.0005
2022-02-26 12:57:43	1	28	0.328	-0.0144	1.494	0.0079	0.359	0.0008
2022-02-26 12:57:45	1	30	0.315	-0.0133	1.5	0.0055	0.358	-0.0001
2022-02-26 12:57:47	1	32	0.303	-0.0123	1.504	0.0046	0.36	0.0015
2022-02-26 12:57:49	1	34	0.291	-0.0116	1.503	-0.0016	0.361	0.0007
2022-02-26 12:57:51	1	36	0.28	-0.0119	1.517	0.0141	0.362	0.0017
2022-02-26 12:57:53	1	38	0.266	-0.0131	1.527	0.0099	0.361	-0.0017
2022-02-26 12:57:55	1	40	0.257	-0.0096	1.528	0.0015	0.36	-0.0004
2022-02-26 12:57:57	1	42	0.245	-0.0123	1.533	0.0053	0.361	0.0008
2022-02-26 12:57:59	1	44	0.233	-0.0119	1.538	0.0042	0.363	0.0018
2022-02-26 12:58:01	1	46	0.222	-0.0108	1.565	0.0269	0.365	0.0021
2022-02-26 12:58:03	1	48	0.21	-0.0117	1.562	-0.0022	0.364	-0.0008
2022-02-26 12:58:05	1	50	0.198	-0.0118	1.559	-0.0039	0.365	0.0013
2022-02-26 12:58:07	1	52	0.189	-0.0093	1.558	-0.001	0.367	0.0013
2022-02-26 12:58:09	1	54	0.177	-0.0121	1.574	0.0166	0.367	0.0003
2022-02-26 12:58:11	1	56	0.167	-0.0103	1.598	0.0239	0.368	0.0004
2022-02-26 12:58:13	1	58	0.158	-0.0089	1.591	-0.0076	0.368	0.0005
2022-02-26 12:58:15	1	60	0.148	-0.0099	1.594	0.0034	0.367	-0.001
CAHS_D_E2
Date	Stage	Time (seconds)	A340	A340(delta)	A260	A260(delta)	A280	A280(delta)
2022-02-26 13:08:49	1	0	0.536	0	1.323	0	0.336	0
2022-02-26 13:08:51	1	2	0.532	-0.0041	1.32	-0.0032	0.335	-0.0008
2022-02-26 13:08:53	1	4	0.53	-0.0024	1.33	0.0103	0.336	0.0012
2022-02-26 13:08:55	1	6	0.526	-0.004	1.326	-0.0036	0.336	-0.0006
2022-02-26 13:08:57	1	8.01	0.521	-0.0045	1.337	0.0101	0.338	0.0027
2022-02-26 13:08:59	1	10	0.52	-0.0008	1.341	0.0041	0.337	-0.0012
2022-02-26 13:09:01	1	12	0.515	-0.0054	1.341	0.0004	0.339	0.0019
2022-02-26 13:09:03	1	14	0.509	-0.0061	1.338	-0.0034	0.338	-0.0006
2022-02-26 13:09:05	1	16	0.504	-0.0046	1.347	0.0092	0.339	0.0009
2022-02-26 13:09:07	1	18	0.498	-0.0067	1.341	-0.006	0.337	-0.0025
2022-02-26 13:09:09	1	20	0.497	-0.0009	1.349	0.0085	0.339	0.0023
2022-02-26 13:09:11	1	22	0.493	-0.0044	1.356	0.0063	0.339	0
2022-02-26 13:09:13	1	24	0.488	-0.0049	1.35	-0.0057	0.339	0.0003
2022-02-26 13:09:15	1	26	0.485	-0.0023	1.358	0.0083	0.34	0.001
2022-02-26 13:09:17	1	28	0.481	-0.0045	1.353	-0.0052	0.34	-0.0003
2022-02-26 13:09:19	1	30	0.476	-0.0043	1.355	0.0019	0.341	0.0006
2022-02-26 13:09:21	1	32	0.471	-0.0051	1.369	0.0139	0.341	0.0007
2022-02-26 13:09:23	1	34	0.467	-0.0048	1.368	-0.0005	0.34	-0.0016
2022-02-26 13:09:25	1	36	0.462	-0.0047	1.367	-0.0016	0.341	0.001
2022-02-26 13:09:27	1	38	0.456	-0.0056	1.368	0.001	0.341	-0.0001
2022-02-26 13:09:29	1	40	0.454	-0.0024	1.374	0.0064	0.342	0.0012
2022-02-26 13:09:31	1	42	0.448	-0.0056	1.366	-0.0085	0.342	-0.0002
2022-02-26 13:09:33	1	44	0.445	-0.0032	1.38	0.0144	0.342	0.0002
2022-02-26 13:09:35	1	46	0.44	-0.005	1.378	-0.0023	0.342	0.0005
2022-02-26 13:09:37	1	48	0.435	-0.0047	1.383	0.0057	0.343	0.0009
2022-02-26 13:09:39	1	50	0.432	-0.0035	1.389	0.0053	0.344	0.0009
2022-02-26 13:09:41	1	52	0.426	-0.0063	1.388	-0.0004	0.343	-0.0009
2022-02-26 13:09:43	1	54	0.423	-0.0026	1.396	0.0076	0.344	0.0005
2022-02-26 13:09:45	1	56	0.417	-0.0061	1.39	-0.0064	0.344	0.0001
2022-02-26 13:09:47	1	58	0.412	-0.0052	1.392	0.002	0.344	0.0007
2022-02-26 13:09:49	1	60	0.408	-0.0035	1.396	0.0043	0.343	-0.0017
CAHS_D_E3
Date	Stage	Time (seconds)	A340	A340(delta)	A260	A260(delta)	A280	A280(delta)
2022-02-26 13:13:03	1	0	0.577	0	1.4	0	0.357	0
2022-02-26 13:13:05	1	2	0.574	-0.0025	1.407	0.0073	0.357	0.0001
2022-02-26 13:13:07	1	4	0.573	-0.002	1.417	0.01	0.359	0.0011
2022-02-26 13:13:09	1	6	0.571	-0.0016	1.415	-0.0016	0.36	0.001
2022-02-26 13:13:11	1	8	0.565	-0.0057	1.414	-0.0009	0.36	0.0003
2022-02-26 13:13:13	1	10	0.564	-0.0011	1.42	0.0059	0.361	0.0013
2022-02-26 13:13:15	1	12	0.557	-0.0067	1.418	-0.0025	0.359	-0.0018
2022-02-26 13:13:17	1	14	0.558	0.0006	1.429	0.0109	0.361	0.0018
2022-02-26 13:13:19	1	16	0.553	-0.005	1.419	-0.0097	0.361	0.0001
2022-02-26 13:13:21	1	18	0.548	-0.0048	1.427	0.0079	0.36	-0.0015
2022-02-26 13:13:23	1	20	0.545	-0.0031	1.439	0.0123	0.361	0.0009
2022-02-26 13:13:25	1	22	0.566	0.0205	1.466	0.0265	0.393	0.032
2022-02-26 13:13:27	1	24	0.537	-0.029	1.433	-0.0325	0.361	-0.0319
2022-02-26 13:13:29	1	26	0.534	-0.0027	1.429	-0.0041	0.36	-0.0006
2022-02-26 13:13:31	1	28	0.529	-0.0045	1.433	0.0035	0.36	-0.0001
2022-02-26 13:13:33	1	30	0.526	-0.0038	1.439	0.0062	0.362	0.002
2022-02-26 13:13:35	1	32	0.522	-0.0036	1.439	0.0006	0.362	-0.0001
2022-02-26 13:13:37	1	34	0.517	-0.0047	1.44	0.0006	0.361	-0.0011
2022-02-26 13:13:39	1	36	0.522	0.0044	1.448	0.0083	0.371	0.0101
2022-02-26 13:13:41	1	38	0.509	-0.0125	1.445	-0.0035	0.361	-0.0102
2022-02-26 13:13:43	1	40	0.506	-0.0028	1.451	0.006	0.362	0.0016
2022-02-26 13:13:45	1	42	0.502	-0.0042	1.458	0.0071	0.363	0.0008
2022-02-26 13:13:47	1	44	0.496	-0.006	1.458	0.0006	0.361	-0.0024
2022-02-26 13:13:49	1	46	0.494	-0.0021	1.461	0.003	0.363	0.0017
2022-02-26 13:13:51	1	48	0.488	-0.006	1.464	0.0025	0.363	0
2022-02-26 13:13:53	1	50	0.486	-0.0023	1.467	0.0029	0.363	0.0004
2022-02-26 13:13:55	1	52	0.48	-0.0063	1.465	-0.0023	0.362	-0.001
2022-02-26 13:13:57	1	54	0.477	-0.0027	1.468	0.0034	0.364	0.0016
2022-02-26 13:13:59	1	56	0.472	-0.0046	1.468	0.0005	0.364	0.0006
2022-02-26 13:14:01	1	58	0.467	-0.0053	1.463	-0.0056	0.362	-0.0018
2022-02-26 13:14:03	1	60	0.464	-0.0031	1.475	0.0124	0.363	0.0006

[truncated: 1 more sheets: 0]
