# Supplementary material for: Trehalose and tardigrade CAHS proteins work synergistically to promote desiccation tolerance
Source: Commun Biol. 2022 Oct 1;5:1046. doi: 10.1038/s42003-022-04015-2 (PMC9526748; doi:10.1038/s42003-022-04015-2)
Supplement: Supplementary file 5 — Data S1 [file 42003_2022_4015_MOESM5_ESM.zip › File S1 - Data/Fig. 4 Data/Full_Summary_BSA_Tre_Sucrose.xlsx]

## Sheet: 0
x0b		Num Sheets:	6
Date	Stage	Time (seconds)	A340	A340(delta)	A260	A260(delta)	A280	A280(delta)		Time (seconds)	x0b	z0a	x0a	x0c	z0b	z0c
2022-02-27 12:36:28	1	0	0.582	0	1.402	0	0.346	0		0	0.582	0.583	0.594	0.578	1.03	0.526
2022-02-27 12:36:30	1	2	0.583	0.0006	1.402	0	0.344	-0.0023		2	0.583	0.569	0.598	0.577	1.018	0.513
2022-02-27 12:36:32	1	4	0.581	-0.0017	1.397	-0.0047	0.343	-0.0008		4	0.581	0.56	0.584	0.581	0.996	0.499
2022-02-27 12:36:34	1	6	0.583	0.0021	1.397	0	0.345	0.0026		6	0.583	0.548	0.582	0.583	0.977	0.486
2022-02-27 12:36:36	1	8	0.581	-0.0026	1.388	-0.0092	0.345	-0.0006		8	0.581	0.539	0.596	0.582	0.956	0.473
2022-02-27 12:36:38	1	10	0.58	-0.0008	1.397	0.0093	0.344	-0.0004		10	0.58	0.529	0.598	0.582	0.931	0.458
2022-02-27 12:36:40	1	12	0.58	-0.0005	1.39	-0.0074	0.343	-0.0014		12	0.58	0.518	0.596	0.582	0.911	0.449
2022-02-27 12:36:42	1	14	0.58	0.0005	1.388	-0.002	0.345	0.0023		14	0.58	0.505	0.596	0.584	0.89	0.435
2022-02-27 12:36:44	1	16	0.58	0.0004	1.392	0.0045	0.343	-0.0028		16	0.58	0.498	0.594	0.585	0.872	0.423
2022-02-27 12:36:46	1	18	0.575	-0.0053	1.373	-0.019	0.341	-0.0017		18	0.575	0.486	0.596	0.584	0.846	0.409
2022-02-27 12:36:48	1	20	0.571	-0.0037	1.369	-0.0044	0.337	-0.0038		20	0.571	0.473	0.59	0.585	0.827	0.398
2022-02-27 12:36:50	1	22	0.568	-0.0029	1.359	-0.0099	0.337	0		22	0.568	0.462	0.587	0.585	0.807	0.385
2022-02-27 12:36:52	1	24	0.567	-0.0017	1.359	-0.0004	0.337	-0.0005		24	0.567	0.45	0.591	0.582	0.791	0.37
2022-02-27 12:36:54	1	26	0.566	-0.0011	1.351	-0.008	0.335	-0.0016		26	0.566	0.44	0.586	0.578	0.773	0.36
2022-02-27 12:36:56	1	28	0.563	-0.0023	1.352	0.0019	0.335	0		28	0.563	0.426	0.581	0.578	0.753	0.349
2022-02-27 12:36:58	1	30	0.563	-0.0008	1.355	0.0029	0.335	0.0002		30	0.563	0.414	0.579	0.578	0.733	0.343
2022-02-27 12:37:00	1	32	0.564	0.001	1.356	0.001	0.335	0.0001		32	0.564	0.403	0.585	0.576	0.708	0.324
2022-02-27 12:37:02	1	34	0.565	0.0011	1.354	-0.0021	0.335	-0.0001		34	0.565	0.392	0.584	0.579	0.696	0.312
2022-02-27 12:37:04	1	36	0.568	0.0032	1.362	0.0075	0.337	0.0014		36	0.568	0.383	0.585	0.576	0.678	0.297
2022-02-27 12:37:06	1	38	0.569	0.001	1.369	0.0073	0.338	0.0015		38	0.569	0.368	0.59	0.58	0.665	0.289
2022-02-27 12:37:08	1	40	0.566	-0.0024	1.361	-0.0084	0.337	-0.0007		40	0.566	0.357	0.593	0.576	0.648	0.283
2022-02-27 12:37:10	1	42	0.567	0.0002	1.354	-0.0067	0.335	-0.0024		42	0.567	0.349	0.593	0.579	0.633	0.265
2022-02-27 12:37:12	1	44	0.567	-0.0001	1.365	0.0106	0.336	0.0006		44	0.567	0.334	0.591	0.575	0.618	0.252
2022-02-27 12:37:14	1	46	0.564	-0.0021	1.367	0.0021	0.337	0.0012		46	0.564	0.325	0.591	0.572	0.604	0.242
2022-02-27 12:37:16	1	48	0.569	0.0041	1.359	-0.008	0.337	0.0001		48	0.569	0.314	0.593	0.574	0.588	0.231
2022-02-27 12:37:18	1	50	0.565	-0.0035	1.36	0.0013	0.337	0.0005		50	0.565	0.304	0.593	0.572	0.564	0.219
2022-02-27 12:37:20	1	52	0.566	0.0012	1.362	0.0019	0.337	-0.0006		52	0.566	0.293	0.594	0.574	0.55	0.209
2022-02-27 12:37:22	1	54	0.567	0.0006	1.36	-0.0018	0.337	0.0004		54	0.567	0.285	0.593	0.574	0.533	0.199
2022-02-27 12:37:24	1	56	0.568	0.0016	1.368	0.0077	0.339	0.0016		56	0.568	0.273	0.594	0.578	0.517	0.19
2022-02-27 12:37:26	1	58	0.571	0.0024	1.37	0.0023	0.34	0.0007		58	0.571	0.262	0.596	0.578	0.497	0.178
2022-02-27 12:37:28	1	60	0.572	0.0008	1.38	0.0098	0.341	0.0016		60	0.572	0.256	0.594	0.575	0.478	0.169
z0a											-0.000278024	-0.00555806	1.31048e-05	-0.000144556	-0.00917681	-0.00598105
Date	Stage	Time (seconds)	A340	A340(delta)	A260	A260(delta)	A280	A280(delta)
2022-02-27 12:25:11	1	0	0.583	0	1.513	0	0.37	0
2022-02-27 12:25:13	1	2	0.569	-0.0136	1.517	0.0032	0.368	-0.0018
2022-02-27 12:25:15	1	4	0.56	-0.0097	1.52	0.0037	0.371	0.0027
2022-02-27 12:25:17	1	6	0.548	-0.0115	1.524	0.0038	0.371	0.0001
2022-02-27 12:25:19	1	8	0.539	-0.0089	1.534	0.0102	0.373	0.0024
2022-02-27 12:25:21	1	10	0.529	-0.01	1.539	0.0043	0.372	-0.0008
2022-02-27 12:25:23	1	12	0.518	-0.0108	1.557	0.0187	0.375	0.0027
2022-02-27 12:25:25	1	14	0.505	-0.0131	1.543	-0.0142	0.373	-0.0017
2022-02-27 12:25:27	1	16	0.498	-0.0074	1.558	0.0153	0.374	0.0009
2022-02-27 12:25:29	1	18	0.486	-0.0118	1.569	0.0105	0.374	-0.0006
2022-02-27 12:25:31	1	20	0.473	-0.0135	1.571	0.0018	0.375	0.0017
2022-02-27 12:25:33	1	22	0.462	-0.011	1.579	0.0078	0.375	-0.0005
2022-02-27 12:25:35	1	24	0.45	-0.0114	1.586	0.0069	0.375	0.0006
2022-02-27 12:25:37	1	26	0.44	-0.0104	1.586	0.0009	0.376	0.0001
2022-02-27 12:25:39	1	28	0.426	-0.0134	1.6	0.0135	0.376	0.0007
2022-02-27 12:25:41	1	30	0.414	-0.0123	1.593	-0.0072	0.375	-0.0014
2022-02-27 12:25:43	1	32	0.403	-0.0109	1.597	0.0045	0.374	-0.0007
2022-02-27 12:25:45	1	34	0.392	-0.0117	1.61	0.0129	0.377	0.0025
2022-02-27 12:25:47	1	36	0.383	-0.0087	1.606	-0.0044	0.377	0.0008
2022-02-27 12:25:49	1	38	0.368	-0.0148	1.631	0.0251	0.377	-0.0005
2022-02-27 12:25:51	1	40	0.357	-0.011	1.628	-0.0033	0.377	-0.0001
2022-02-27 12:25:53	1	42	0.349	-0.0084	1.633	0.0052	0.378	0.001
2022-02-27 12:25:55	1	44	0.334	-0.0144	1.636	0.0032	0.379	0.001
2022-02-27 12:25:57	1	46	0.325	-0.0096	1.639	0.0026	0.379	-0.0002
2022-02-27 12:25:59	1	48	0.314	-0.0102	1.645	0.0065	0.378	-0.0008
2022-02-27 12:26:01	1	50	0.304	-0.0105	1.647	0.002	0.379	0.0015
2022-02-27 12:26:03	1	52	0.293	-0.011	1.663	0.0156	0.379	-0.0008
2022-02-27 12:26:05	1	54	0.285	-0.0083	1.664	0.0016	0.38	0.0015
2022-02-27 12:26:07	1	56	0.273	-0.0116	1.667	0.0023	0.38	-0.0005
2022-02-27 12:26:09	1	58	0.262	-0.0115	1.673	0.0062	0.38	0.0004
2022-02-27 12:26:11	1	60	0.256	-0.0051	1.687	0.0139	0.385	0.0053
x0a
Date	Stage	Time (seconds)	A340	A340(delta)	A260	A260(delta)	A280	A280(delta)
2022-02-27 12:33:53	1	0	0.594	0	1.41	0	0.352	0
2022-02-27 12:33:55	1	2	0.598	0.0042	1.422	0.0128	0.354	0.0022
2022-02-27 12:33:57	1	4	0.584	-0.0143	1.382	-0.04	0.345	-0.0092
2022-02-27 12:33:59	1	6	0.582	-0.0019	1.381	-0.0013	0.346	0.0003
2022-02-27 12:34:01	1	8	0.596	0.0135	1.417	0.0361	0.353	0.0074
2022-02-27 12:34:03	1	10	0.598	0.0019	1.419	0.0023	0.353	0.0004
2022-02-27 12:34:05	1	12	0.596	-0.0012	1.419	-0.0007	0.354	0.0005
2022-02-27 12:34:07	1	14	0.596	0	1.41	-0.0085	0.353	-0.0011
2022-02-27 12:34:09	1	16	0.594	-0.0027	1.409	-0.0012	0.351	-0.002
2022-02-27 12:34:11	1	18	0.596	0.0026	1.418	0.0088	0.352	0.001
2022-02-27 12:34:13	1	20	0.59	-0.0066	1.394	-0.0239	0.349	-0.003
2022-02-27 12:34:15	1	22	0.587	-0.003	1.384	-0.0097	0.349	-0.0001
2022-02-27 12:34:17	1	24	0.591	0.0039	1.394	0.0096	0.352	0.0034
2022-02-27 12:34:19	1	26	0.586	-0.0047	1.385	-0.0091	0.348	-0.0039
2022-02-27 12:34:21	1	28	0.581	-0.0045	1.374	-0.0104	0.344	-0.0042
2022-02-27 12:34:23	1	30	0.579	-0.0023	1.371	-0.0028	0.344	0.0002
2022-02-27 12:34:25	1	32	0.585	0.0055	1.395	0.0238	0.347	0.0033
2022-02-27 12:34:27	1	34	0.584	-0.0007	1.384	-0.0111	0.345	-0.0022
2022-02-27 12:34:29	1	36	0.585	0.0013	1.391	0.007	0.348	0.003
2022-02-27 12:34:31	1	38	0.59	0.0052	1.401	0.0099	0.349	0.0012
2022-02-27 12:34:33	1	40	0.593	0.0022	1.405	0.0035	0.351	0.0021
2022-02-27 12:34:35	1	42	0.593	0.0006	1.402	-0.0029	0.352	0.0005
2022-02-27 12:34:37	1	44	0.591	-0.0022	1.407	0.0054	0.35	-0.0021
2022-02-27 12:34:39	1	46	0.591	-0.0002	1.404	-0.0032	0.35	-0.0001
2022-02-27 12:34:41	1	48	0.593	0.0021	1.398	-0.0059	0.35	0.0002
2022-02-27 12:34:43	1	50	0.593	0.0005	1.407	0.0092	0.351	0.0014
2022-02-27 12:34:45	1	52	0.594	0.0005	1.407	-0.0006	0.351	-0.0008
2022-02-27 12:34:47	1	54	0.593	-0.0007	1.418	0.0111	0.352	0.0013
2022-02-27 12:34:49	1	56	0.594	0.0008	1.406	-0.0117	0.351	-0.0005
2022-02-27 12:34:51	1	58	0.596	0.0021	1.418	0.0122	0.352	0.0009
2022-02-27 12:34:53	1	60	0.594	-0.0018	1.412	-0.0062	0.352	-0.0007
x0c
Date	Stage	Time (seconds)	A340	A340(delta)	A260	A260(delta)	A280	A280(delta)
2022-02-27 12:38:06	1	0	0.578	0	1.391	0	0.343	0
2022-02-27 12:38:08	1	2	0.577	-0.0011	1.39	-0.0011	0.344	0.0006
2022-02-27 12:38:10	1	4	0.581	0.004	1.39	-0.0002	0.347	0.003
2022-02-27 12:38:12	1	6	0.583	0.0024	1.393	0.0028	0.347	0.0004
2022-02-27 12:38:14	1	8	0.582	-0.0014	1.402	0.0092	0.347	-0.0003
2022-02-27 12:38:16	1	10	0.582	0	1.399	-0.0031	0.348	0.001
2022-02-27 12:38:18	1	12	0.582	0	1.395	-0.0036	0.347	-0.0001
2022-02-27 12:38:20	1	14	0.584	0.0017	1.404	0.0085	0.349	0.0016
2022-02-27 12:38:22	1	16	0.585	0.0009	1.41	0.006	0.349	0.0004
2022-02-27 12:38:24	1	18	0.584	-0.0004	1.402	-0.008	0.349	-0.0004
2022-02-27 12:38:26	1	20	0.585	0.0013	1.404	0.0027	0.349	0
2022-02-27 12:38:28	1	22	0.585	-0.0009	1.396	-0.009	0.349	0.0001
2022-02-27 12:38:30	1	24	0.582	-0.003	1.394	-0.0013	0.347	-0.0025
2022-02-27 12:38:32	1	26	0.578	-0.0034	1.398	0.0037	0.347	0.0002
2022-02-27 12:38:34	1	28	0.578	-0.0006	1.387	-0.0108	0.345	-0.0018
2022-02-27 12:38:36	1	30	0.578	0	1.385	-0.0024	0.344	-0.001
2022-02-27 12:38:38	1	32	0.576	-0.0017	1.386	0.0013	0.345	0.0012
2022-02-27 12:38:40	1	34	0.579	0.0031	1.391	0.0049	0.346	0.0011
2022-02-27 12:38:42	1	36	0.576	-0.0032	1.383	-0.0078	0.344	-0.0021
2022-02-27 12:38:44	1	38	0.58	0.0041	1.388	0.0047	0.346	0.0016
2022-02-27 12:38:46	1	40	0.576	-0.004	1.391	0.0026	0.344	-0.0018
2022-02-27 12:38:48	1	42	0.579	0.0035	1.396	0.0059	0.346	0.002
2022-02-27 12:38:50	1	44	0.575	-0.0048	1.38	-0.0165	0.345	-0.0012
2022-02-27 12:38:52	1	46	0.572	-0.0026	1.384	0.004	0.344	-0.0011
2022-02-27 12:38:54	1	48	0.574	0.0016	1.384	0.0001	0.345	0.0011
2022-02-27 12:38:56	1	50	0.572	-0.0012	1.376	-0.0076	0.343	-0.0018
2022-02-27 12:38:58	1	52	0.574	0.0011	1.381	0.0048	0.343	-0.0001
2022-02-27 12:39:00	1	54	0.574	0	1.389	0.008	0.344	0.0006
2022-02-27 12:39:02	1	56	0.578	0.0042	1.381	-0.0078	0.344	0.0008
2022-02-27 12:39:04	1	58	0.578	0.0002	1.387	0.0051	0.344	-0.0008
2022-02-27 12:39:06	1	60	0.575	-0.0029	1.39	0.003	0.345	0.0011
z0b
Date	Stage	Time (seconds)	A340	A340(delta)	A260	A260(delta)	A280	A280(delta)
2022-02-27 12:28:53	1	0	1.03	0	2.564	0	0.657	0
2022-02-27 12:28:55	1	2	1.018	-0.0125	2.574	0.0103	0.657	-0.0005
2022-02-27 12:28:57	1	4	0.996	-0.0221	2.572	-0.0019	0.659	0.0026
2022-02-27 12:28:59	1	6	0.977	-0.0187	2.61	0.0379	0.659	-0.0002
2022-02-27 12:29:01	1	8	0.956	-0.0214	2.585	-0.0252	0.662	0.0028
2022-02-27 12:29:03	1	10	0.931	-0.0246	2.587	0.002	0.661	-0.0013
2022-02-27 12:29:05	1	12	0.911	-0.0195	2.59	0.0035	0.664	0.0035
2022-02-27 12:29:07	1	14	0.89	-0.0214	2.568	-0.0219	0.661	-0.003
2022-02-27 12:29:09	1	16	0.872	-0.0185	2.598	0.0293	0.662	0.0007
2022-02-27 12:29:11	1	18	0.846	-0.026	2.591	-0.0071	0.664	0.0018
2022-02-27 12:29:13	1	20	0.827	-0.0189	2.621	0.0304	0.664	-0.0002
2022-02-27 12:29:15	1	22	0.807	-0.0194	2.59	-0.0313	0.663	0
2022-02-27 12:29:17	1	24	0.791	-0.0168	2.617	0.0274	0.666	0.0025
2022-02-27 12:29:19	1	26	0.773	-0.0179	2.591	-0.0265	0.666	0.0004
2022-02-27 12:29:21	1	28	0.753	-0.0197	2.589	-0.0012	0.664	-0.0019
2022-02-27 12:29:23	1	30	0.733	-0.0201	2.637	0.0473	0.666	0.0016
2022-02-27 12:29:25	1	32	0.708	-0.0251	2.621	-0.0155	0.664	-0.0024
2022-02-27 12:29:27	1	34	0.696	-0.0113	2.567	-0.0545	0.664	0.0004
2022-02-27 12:29:29	1	36	0.678	-0.0187	2.64	0.0736	0.664	-0.0003
2022-02-27 12:29:31	1	38	0.665	-0.0129	2.632	-0.0082	0.667	0.0038
2022-02-27 12:29:33	1	40	0.648	-0.017	2.641	0.0086	0.665	-0.0028
2022-02-27 12:29:35	1	42	0.633	-0.0153	2.603	-0.0374	0.668	0.0029
2022-02-27 12:29:37	1	44	0.618	-0.0145	2.591	-0.012	0.667	-0.0008
2022-02-27 12:29:39	1	46	0.604	-0.0143	2.602	0.0109	0.667	-0.0002
2022-02-27 12:29:41	1	48	0.588	-0.0153	2.584	-0.0178	0.673	0.0064
2022-02-27 12:29:43	1	50	0.564	-0.0244	2.617	0.0326	0.67	-0.0035
2022-02-27 12:29:45	1	52	0.55	-0.0137	2.619	0.0017	0.669	-0.0009
2022-02-27 12:29:47	1	54	0.533	-0.0175	2.626	0.007	0.664	-0.0049
2022-02-27 12:29:49	1	56	0.517	-0.0157	2.642	0.0167	0.67	0.0067
2022-02-27 12:29:51	1	58	0.497	-0.0202	2.631	-0.0118	0.669	-0.0009
2022-02-27 12:29:53	1	60	0.478	-0.0185	2.628	-0.0027	0.67	0.0008
z0c
Date	Stage	Time (seconds)	A340	A340(delta)	A260	A260(delta)	A280	A280(delta)
2022-02-27 12:31:21	1	0	0.526	0	1.378	0	0.337	0
2022-02-27 12:31:23	1	2	0.513	-0.0137	1.377	-0.0008	0.337	-0.0002
2022-02-27 12:31:25	1	4	0.499	-0.0136	1.388	0.0114	0.338	0.0003
2022-02-27 12:31:27	1	6	0.486	-0.0132	1.398	0.0098	0.339	0.0016
2022-02-27 12:31:29	1	8	0.473	-0.0124	1.411	0.0123	0.339	0
2022-02-27 12:31:31	1	10	0.458	-0.0157	1.403	-0.0074	0.338	-0.0016
2022-02-27 12:31:33	1	12	0.449	-0.0087	1.421	0.0183	0.34	0.0025
2022-02-27 12:31:35	1	14	0.435	-0.0138	1.427	0.0054	0.341	0.0014
2022-02-27 12:31:37	1	16	0.423	-0.0126	1.432	0.0053	0.339	-0.0026
2022-02-27 12:31:39	1	18	0.409	-0.0132	1.435	0.0032	0.341	0.0022
2022-02-27 12:31:41	1	20	0.398	-0.011	1.441	0.0059	0.34	-0.0006
2022-02-27 12:31:43	1	22	0.385	-0.0135	1.447	0.0056	0.341	0.0008
2022-02-27 12:31:45	1	24	0.37	-0.0145	1.455	0.0083	0.341	-0.0007
2022-02-27 12:31:47	1	26	0.36	-0.0108	1.459	0.004	0.341	0.0001
2022-02-27 12:31:49	1	28	0.349	-0.0102	1.466	0.0066	0.34	-0.0005
2022-02-27 12:31:51	1	30	0.343	-0.0068	1.463	-0.0032	0.345	0.0048
2022-02-27 12:31:53	1	32	0.324	-0.0183	1.475	0.0121	0.343	-0.0025
2022-02-27 12:31:55	1	34	0.312	-0.0122	1.482	0.0073	0.343	0.0008
2022-02-27 12:31:57	1	36	0.297	-0.015	1.495	0.0129	0.342	-0.0014
2022-02-27 12:31:59	1	38	0.289	-0.0078	1.501	0.006	0.341	-0.0004
2022-02-27 12:32:01	1	40	0.283	-0.0064	1.504	0.0026	0.346	0.0045
2022-02-27 12:32:03	1	42	0.265	-0.0175	1.511	0.0072	0.344	-0.0023
2022-02-27 12:32:05	1	44	0.252	-0.013	1.526	0.0151	0.343	-0.0004
2022-02-27 12:32:07	1	46	0.242	-0.0107	1.523	-0.0025	0.345	0.0016
2022-02-27 12:32:09	1	48	0.231	-0.0112	1.531	0.0077	0.345	0.0006
2022-02-27 12:32:11	1	50	0.219	-0.0119	1.536	0.0046	0.344	-0.0016
2022-02-27 12:32:13	1	52	0.209	-0.0098	1.531	-0.0051	0.344	0.0001
2022-02-27 12:32:15	1	54	0.199	-0.0098	1.537	0.006	0.344	0.0003
2022-02-27 12:32:17	1	56	0.19	-0.0088	1.552	0.0155	0.346	0.0019
2022-02-27 12:32:19	1	58	0.178	-0.012	1.559	0.0071	0.346	0
2022-02-27 12:32:21	1	60	0.169	-0.0092	1.556	-0.0028	0.347	0.0008

## Sheet: Summary_BSA_Sucrose
Samples	Mixture	Type	E1	E2	E3	C1	C2	C3	E1/C1	E2/C2	E3/C3	Percent	Stdev
Control	Control	Control	1.31048e-05	-0.000278024	-0.000144556	-0.00555806	-0.00917681	-0.00598105	-0.235781	3.02964	2.41691	1.73692	1.73566
BSA	Protein	Protein	-0.00264335	-0.00242802	-0.00240625	-0.00716895	-0.00655141	-0.00654194	36.8722	37.0611	36.7819	36.9051	0.142458
m0.8	Sugar	Sugar	-0.0001028	-1.25e-05	-2.016e-07	-0.0066002	-0.00635444	-0.00628266	1.55753	0.196713	0.00320883	0.585817	0.84707
m8	Sugar	Sugar	-5.04032e-06	1.22984e-05	3.42742e-06	-0.00579254	-0.00682601	-0.00548306	0.087014	-0.18017	-0.0625092	-0.0518882	0.133908
m80	Sugar	Sugar	4.23387e-06	2.19758e-05	4.23387e-06	-0.00634536	-0.00618831	-0.00600202	-0.0667239	-0.355118	-0.0705408	-0.164128	0.165414
m0.8	Experimental	Experimental	-0.0025127	-0.00249738	-0.00256633	-0.00637944	-0.00664516	-0.00665222	39.3875	37.5819	38.5786	38.516	0.904427
m8	Experimental	Experimental	-0.00216069	-0.0025125	-0.0025	-0.0061873	-0.00653911	-0.00637722	34.9213	38.4226	39.202	37.5153	2.28004
m80	Experimental	Experimental	-0.00215766	-0.00233427	-0.00261875	-0.00641714	-0.0067744	-0.00682601	33.6234	34.4573	38.3643	35.4817	2.531
m0.8	Predicted	Experimental							38.4297	37.2578	36.7851	37.4909	0.858966	0.225386
m8	Predicted	Experimental							36.9592	36.8809	36.7194	36.8532	0.195514	0.665055
m80	Predicted	Experimental							36.8054	36.706	36.7114	36.7409	0.218303	0.479663

## Sheet: BSA_Sucrose_dot
Samples	Mixture	Type	Trial	Number
Control	Control	Control	One	-0.235781
BSA	Protein	Protein	One	36.8722
m0.8	Sugar	Sugar	One	1.55753
m8	Sugar	Sugar	One	0.087014
m80	Sugar	Sugar	One	-0.0667239
m0.8	Experimental	Experimental	One	39.3875
m8	Experimental	Experimental	One	34.9213
m80	Experimental	Experimental	One	33.6234
m0.8	Predicted	Experimental	One	38.4297
m8	Predicted	Experimental	One	36.9592
m80	Predicted	Experimental	One	36.8054
Control	Control	Control	Two	3.02964
BSA	Protein	Protein	Two	37.0611
m0.8	Sugar	Sugar	Two	0.196713
m8	Sugar	Sugar	Two	-0.18017
m80	Sugar	Sugar	Two	-0.355118
m0.8	Experimental	Experimental	Two	37.5819
m8	Experimental	Experimental	Two	38.4226
m80	Experimental	Experimental	Two	34.4573
m0.8	Predicted	Experimental	Two	37.2578
m8	Predicted	Experimental	Two	36.8809
m80	Predicted	Experimental	Two	36.706
Control	Control	Control	Three	2.41691
BSA	Protein	Protein	Three	36.7819
m0.8	Sugar	Sugar	Three	0.00320883
m8	Sugar	Sugar	Three	-0.0625092
m80	Sugar	Sugar	Three	-0.0705408
m0.8	Experimental	Experimental	Three	38.5786
m8	Experimental	Experimental	Three	39.202
m80	Experimental	Experimental	Three	38.3643
m0.8	Predicted	Experimental	Three	36.7851
m8	Predicted	Experimental	Three	36.7194
m80	Predicted	Experimental	Three	36.7114

## Sheet: Summary_BSA_Trehalose
Samples	Mixture	Type	E1	E2	E3	C1	C2	C3	E1/C1	E2/C2	E3/C3	Percent	Stdev
Control	Control	Control	1.31048e-05	-0.000278024	-0.000144556	-0.00555806	-0.00917681	-0.00598105	-0.235781	3.02964	2.41691	1.73692	1.73566
BSA	Protein	Protein	-0.00264335	-0.00242802	-0.00240625	-0.00716895	-0.00655141	-0.00654194	36.8722	37.0611	36.7819	36.9051	0.142458
m0.8	Sugar	Sugar	0.00014073	3.91129e-05	-2.01613e-06	-0.00634133	-0.00650524	-0.00685262	-2.21925	-0.601252	0.0294213	-0.93036	1.1599
m8	Sugar	Sugar	-0.000112097	-3.22581e-06	4.55645e-05	-0.0061129	-0.00621028	-0.00661492	1.83377	0.051943	-0.688814	0.398967	1.2966
m80	Sugar	Sugar	7.8629e-06	3.99194e-05	1.08871e-05	-0.00634536	-0.00618831	-0.00600202	-0.123916	-0.645077	-0.181391	-0.316795	0.28575
m0.8	Experimental	Experimental	-0.00238972	-0.00218589	-0.00196069	-0.00601673	-0.00688185	-0.00632722	39.7179	31.7631	30.9881	34.1563	4.83197
m8	Experimental	Experimental	-0.00241915	-0.00252782	-0.00249556	-0.0065756	-0.00658347	-0.0065254	36.7898	38.3965	38.2438	37.8101	0.886845
m80	Experimental	Experimental	-0.00249315	-0.00237238	-0.00228085	-0.00677863	-0.00612762	-0.00675927	36.7795	38.7162	33.744	36.4132	2.50625
m0.8	Predicted	Experimental							34.6529	36.4598	36.8113	35.9747	1.16861	0.585096
m8	Predicted	Experimental							38.7059	37.113	36.0931	37.304	1.30441	0.614186
m80	Predicted	Experimental							36.7482	36.416	36.6005	36.5883	0.319292	0.914864

## Sheet: BSA_Trehalose_dot
Samples	Mixture	Type	Trial	Number
Control	Control	Control	One	-0.235781
BSA	Protein	Protein	One	36.8722
m0.8	Sugar	Sugar	One	-2.21925
m8	Sugar	Sugar	One	1.83377
m80	Sugar	Sugar	One	-0.123916
m0.8	Experimental	Experimental	One	39.7179
m8	Experimental	Experimental	One	36.7898
m80	Experimental	Experimental	One	36.7795
m0.8	Predicted	Experimental	One	34.6529
m8	Predicted	Experimental	One	38.7059
m80	Predicted	Experimental	One	36.7482
Control	Control	Control	Two	3.02964
BSA	Protein	Protein	Two	37.0611
m0.8	Sugar	Sugar	Two	-0.601252
m8	Sugar	Sugar	Two	0.051943
m80	Sugar	Sugar	Two	-0.645077
m0.8	Experimental	Experimental	Two	31.7631
m8	Experimental	Experimental	Two	38.3965
m80	Experimental	Experimental	Two	38.7162
m0.8	Predicted	Experimental	Two	36.4598
m8	Predicted	Experimental	Two	37.113
m80	Predicted	Experimental	Two	36.416
Control	Control	Control	Three	2.41691
BSA	Protein	Protein	Three	36.7819
m0.8	Sugar	Sugar	Three	0.0294213
m8	Sugar	Sugar	Three	-0.688814
m80	Sugar	Sugar	Three	-0.181391
m0.8	Experimental	Experimental	Three	30.9881
m8	Experimental	Experimental	Three	38.2438
m80	Experimental	Experimental	Three	33.744
m0.8	Predicted	Experimental	Three	36.8113
m8	Predicted	Experimental	Three	36.0931
m80	Predicted	Experimental	Three	36.6005
