# Supplementary material for: Trehalose and tardigrade CAHS proteins work synergistically to promote desiccation tolerance
Source: Commun Biol. 2022 Oct 1;5:1046. doi: 10.1038/s42003-022-04015-2 (PMC9526748; doi:10.1038/s42003-022-04015-2)
Supplement: Supplementary file 5 — Data S1 [file 42003_2022_4015_MOESM5_ESM.zip › File S1 - Data/Fig. S1 Data/Trehalose_Detection.xlsx]

## Sheet: Normalize_Trehalose_Syn
Time	ABS	Sample	Normalize
0	0.2346	Experimental	0
4.597	0.2354	Experimental	0.0008
8.658	0.2365	Experimental	0.0019
12.71	0.2375	Experimental	0.0029
16.766	0.2383	Experimental	0.0037
20.807	0.2389	Experimental	0.0043
24.852	0.2398	Experimental	0.0052
28.918	0.2409	Experimental	0.0063
32.96	0.2417	Experimental	0.0071
37.01	0.2427	Experimental	0.0081
41.051	0.2434	Experimental	0.0088
45.097	0.2441	Experimental	0.0095
49.15	0.2452	Experimental	0.0106
53.206	0.246	Experimental	0.0114
57.244	0.2471	Experimental	0.0125
61.295	0.2484	Experimental	0.0138
65.315	0.2493	Experimental	0.0147
69.359	0.2502	Experimental	0.0156
73.394	0.2514	Experimental	0.0168
77.432	0.2522	Experimental	0.0176
81.477	0.2531	Experimental	0.0185
85.529	0.254	Experimental	0.0194
89.563	0.2548	Experimental	0.0202
93.6	0.2561	Experimental	0.0215
97.622	0.257	Experimental	0.0224
101.65	0.2572	Experimental	0.0226
105.687	0.2577	Experimental	0.0231
109.713	0.2573	Experimental	0.0227
113.76	0.2578	Experimental	0.0232
117.808	0.2574	Experimental	0.0228
121.831	0.2577	Experimental	0.0231
125.871	0.2575	Experimental	0.0229
129.913	0.2578	Experimental	0.0232
134.015	0.2574	Experimental	0.0228
138.133	0.2574	Experimental	0.0228
142.271	0.2576	Experimental	0.023
146.385	0.2575	Experimental	0.0229
150.5	0.2573	Experimental	0.0227
154.621	0.2578	Experimental	0.0232
158.747	0.2581	Experimental	0.0235
162.873	0.2574	Experimental	0.0228
166.999	0.2574	Experimental	0.0228
171.133	0.2571	Experimental	0.0225
175.277	0.2575	Experimental	0.0229
179.405	0.2577	Experimental	0.0231
183.537	0.2575	Experimental	0.0229
187.671	0.2573	Experimental	0.0227
191.812	0.2564	Experimental	0.0218
195.952	0.2571	Experimental	0.0225
200.09	0.2574	Experimental	0.0228
204.238	0.2577	Experimental	0.0231
208.372	0.2572	Experimental	0.0226
212.504	0.2574	Experimental	0.0228
216.632	0.2573	Experimental	0.0227
220.775	0.2576	Experimental	0.023
224.921	0.2577	Experimental	0.0231
229.075	0.2571	Experimental	0.0225
233.213	0.2574	Experimental	0.0228
237.347	0.2575	Experimental	0.0229
241.529	0.2578	Experimental	0.0232
245.665	0.2574	Experimental	0.0228
249.751	0.2576	Experimental	0.023
253.809	0.2578	Experimental	0.0232
257.841	0.2576	Experimental	0.023
261.885	0.2575	Experimental	0.0229
265.933	0.2574	Experimental	0.0228
269.971	0.2577	Experimental	0.0231
274.001	0.2573	Experimental	0.0227
278.041	0.2575	Experimental	0.0229
282.079	0.2578	Experimental	0.0232
286.138	0.258	Experimental	0.0234
290.183	0.2574	Experimental	0.0228
294.225	0.2575	Experimental	0.0229
298.275	0.2574	Experimental	0.0228
0	0.2732	Trehalose Control	0
4.597	0.2864	Trehalose Control	0.0132
8.658	0.2987	Trehalose Control	0.0255
12.71	0.3111	Trehalose Control	0.0379
16.766	0.3224	Trehalose Control	0.0492
20.807	0.3337	Trehalose Control	0.0605
24.852	0.3449	Trehalose Control	0.0717
28.918	0.3555	Trehalose Control	0.0823
32.96	0.3652	Trehalose Control	0.092
37.01	0.3746	Trehalose Control	0.1014
41.051	0.3836	Trehalose Control	0.1104
45.097	0.3917	Trehalose Control	0.1185
49.15	0.3997	Trehalose Control	0.1265
53.206	0.4072	Trehalose Control	0.134
57.244	0.4138	Trehalose Control	0.1406
61.295	0.4214	Trehalose Control	0.1482
65.315	0.4261	Trehalose Control	0.1529
69.359	0.4318	Trehalose Control	0.1586
73.394	0.4366	Trehalose Control	0.1634
77.432	0.4417	Trehalose Control	0.1685
81.477	0.446	Trehalose Control	0.1728
85.529	0.4499	Trehalose Control	0.1767
89.563	0.454	Trehalose Control	0.1808
93.6	0.4574	Trehalose Control	0.1842
97.622	0.4607	Trehalose Control	0.1875
101.65	0.4637	Trehalose Control	0.1905
105.687	0.4663	Trehalose Control	0.1931
109.713	0.4688	Trehalose Control	0.1956
113.76	0.4711	Trehalose Control	0.1979
117.808	0.4731	Trehalose Control	0.1999
121.831	0.4747	Trehalose Control	0.2015
125.871	0.4767	Trehalose Control	0.2035
129.913	0.4782	Trehalose Control	0.205
134.015	0.4796	Trehalose Control	0.2064
138.133	0.4807	Trehalose Control	0.2075
142.271	0.482	Trehalose Control	0.2088
146.385	0.483	Trehalose Control	0.2098
150.5	0.484	Trehalose Control	0.2108
154.621	0.4847	Trehalose Control	0.2115
158.747	0.4864	Trehalose Control	0.2132
162.873	0.4867	Trehalose Control	0.2135
166.999	0.4872	Trehalose Control	0.214
171.133	0.4878	Trehalose Control	0.2146
175.277	0.4883	Trehalose Control	0.2151
179.405	0.4889	Trehalose Control	0.2157
183.537	0.4895	Trehalose Control	0.2163
187.671	0.4898	Trehalose Control	0.2166
191.812	0.4904	Trehalose Control	0.2172
195.952	0.491	Trehalose Control	0.2178
200.09	0.4919	Trehalose Control	0.2187
204.238	0.491	Trehalose Control	0.2178
208.372	0.4911	Trehalose Control	0.2179
212.504	0.492	Trehalose Control	0.2188
216.632	0.4918	Trehalose Control	0.2186
220.775	0.4918	Trehalose Control	0.2186
224.921	0.4921	Trehalose Control	0.2189
229.075	0.4922	Trehalose Control	0.219
233.213	0.4924	Trehalose Control	0.2192
237.347	0.4925	Trehalose Control	0.2193
241.529	0.4925	Trehalose Control	0.2193
245.665	0.4927	Trehalose Control	0.2195
249.751	0.493	Trehalose Control	0.2198
253.809	0.493	Trehalose Control	0.2198
257.841	0.4934	Trehalose Control	0.2202
261.885	0.4933	Trehalose Control	0.2201
265.933	0.4934	Trehalose Control	0.2202
269.971	0.4932	Trehalose Control	0.22
274.001	0.4934	Trehalose Control	0.2202
278.041	0.4933	Trehalose Control	0.2201
282.079	0.4931	Trehalose Control	0.2199
286.138	0.4935	Trehalose Control	0.2203
290.183	0.4933	Trehalose Control	0.2201
294.225	0.4934	Trehalose Control	0.2202
298.275	0.4935	Trehalose Control	0.2203

## Sheet: Trehalose_Syn
Time	ABS	Sample	Normalize	UnNormalized	g/L	uml
0	0.2346	Experimental	0	0.2346	-0.000448522	-0.448522
4.597	0.2354	Experimental	0.0008	0.2362	-0.000172508	-0.172508
8.658	0.2365	Experimental	0.0019	0.2384	0.00020701	0.20701
12.71	0.2375	Experimental	0.0029	0.2404	0.000552027	0.552027
16.766	0.2383	Experimental	0.0037	0.242	0.00082804	0.82804
20.807	0.2389	Experimental	0.0043	0.2432	0.00103505	1.03505
24.852	0.2398	Experimental	0.0052	0.245	0.00134557	1.34557
28.918	0.2409	Experimental	0.0063	0.2472	0.00172508	1.72508
32.96	0.2417	Experimental	0.0071	0.2488	0.0020011	2.0011
37.01	0.2427	Experimental	0.0081	0.2508	0.00234611	2.34611
41.051	0.2434	Experimental	0.0088	0.2522	0.00258763	2.58763
45.097	0.2441	Experimental	0.0095	0.2536	0.00282914	2.82914
49.15	0.2452	Experimental	0.0106	0.2558	0.00320866	3.20866
53.206	0.246	Experimental	0.0114	0.2574	0.00348467	3.48467
57.244	0.2471	Experimental	0.0125	0.2596	0.00386419	3.86419
61.295	0.2484	Experimental	0.0138	0.2622	0.00431271	4.31271
65.315	0.2493	Experimental	0.0147	0.264	0.00462322	4.62322
69.359	0.2502	Experimental	0.0156	0.2658	0.00493374	4.93374
73.394	0.2514	Experimental	0.0168	0.2682	0.00534776	5.34776
77.432	0.2522	Experimental	0.0176	0.2698	0.00562377	5.62377
81.477	0.2531	Experimental	0.0185	0.2716	0.00593429	5.93429
85.529	0.254	Experimental	0.0194	0.2734	0.0062448	6.2448
89.563	0.2548	Experimental	0.0202	0.275	0.00652082	6.52082
93.6	0.2561	Experimental	0.0215	0.2776	0.00696934	6.96934
97.622	0.257	Experimental	0.0224	0.2794	0.00727985	7.27985
101.65	0.2572	Experimental	0.0226	0.2798	0.00734885	7.34885
105.687	0.2577	Experimental	0.0231	0.2808	0.00810789	8.10789
109.713	0.2573	Experimental	0.0227	0.28	0.00752136	7.52136
113.76	0.2578	Experimental	0.0232	0.281	0.00738336	7.38336
117.808	0.2574	Experimental	0.0228	0.2802	0.00755586	7.55586
121.831	0.2577	Experimental	0.0231	0.2808	0.00741786	7.41786
125.871	0.2575	Experimental	0.0229	0.2804	0.00752136	7.52136
129.913	0.2578	Experimental	0.0232	0.281	0.00745236	7.45236
134.015	0.2574	Experimental	0.0228	0.2802	0.00755586	7.55586
138.133	0.2574	Experimental	0.0228	0.2802	0.00741786	7.41786
142.271	0.2576	Experimental	0.023	0.2806	0.00741786	7.41786
146.385	0.2575	Experimental	0.0229	0.2804	0.00748686	7.48686
150.5	0.2573	Experimental	0.0227	0.28	0.00745236	7.45236
154.621	0.2578	Experimental	0.0232	0.281	0.00738336	7.38336
158.747	0.2581	Experimental	0.0235	0.2816	0.00755586	7.55586
162.873	0.2574	Experimental	0.0228	0.2802	0.00765937	7.65937
166.999	0.2574	Experimental	0.0228	0.2802	0.00741786	7.41786
171.133	0.2571	Experimental	0.0225	0.2796	0.00741786	7.41786
175.277	0.2575	Experimental	0.0229	0.2804	0.00731435	7.31435
179.405	0.2577	Experimental	0.0231	0.2808	0.00745236	7.45236
183.537	0.2575	Experimental	0.0229	0.2804	0.00752136	7.52136
187.671	0.2573	Experimental	0.0227	0.28	0.00745236	7.45236
191.812	0.2564	Experimental	0.0218	0.2782	0.00738336	7.38336
195.952	0.2571	Experimental	0.0225	0.2796	0.00707284	7.07284
200.09	0.2574	Experimental	0.0228	0.2802	0.00731435	7.31435
204.238	0.2577	Experimental	0.0231	0.2808	0.00741786	7.41786
208.372	0.2572	Experimental	0.0226	0.2798	0.00752136	7.52136
212.504	0.2574	Experimental	0.0228	0.2802	0.00734885	7.34885
216.632	0.2573	Experimental	0.0227	0.28	0.00741786	7.41786
220.775	0.2576	Experimental	0.023	0.2806	0.00738336	7.38336
224.921	0.2577	Experimental	0.0231	0.2808	0.00748686	7.48686
229.075	0.2571	Experimental	0.0225	0.2796	0.00752136	7.52136
233.213	0.2574	Experimental	0.0228	0.2802	0.00731435	7.31435
237.347	0.2575	Experimental	0.0229	0.2804	0.00741786	7.41786
241.529	0.2578	Experimental	0.0232	0.281	0.00745236	7.45236
245.665	0.2574	Experimental	0.0228	0.2802	0.00755586	7.55586
249.751	0.2576	Experimental	0.023	0.2806	0.00748686	7.48686
253.809	0.2578	Experimental	0.0232	0.281	0.00755586	7.55586
257.841	0.2576	Experimental	0.023	0.2806	0.00748686	7.48686
261.885	0.2575	Experimental	0.0229	0.2804	0.00745236	7.45236
265.933	0.2574	Experimental	0.0228	0.2802	0.00741786	7.41786
269.971	0.2577	Experimental	0.0231	0.2808	0.00752136	7.52136
274.001	0.2573	Experimental	0.0227	0.28	0.00738336	7.38336
278.041	0.2575	Experimental	0.0229	0.2804	0.00745236	7.45236
282.079	0.2578	Experimental	0.0232	0.281	0.00755586	7.55586
286.138	0.258	Experimental	0.0234	0.2814	0.00762487	7.62487
290.183	0.2574	Experimental	0.0228	0.2802	0.00741786	7.41786
294.225	0.2575	Experimental	0.0229	0.2804	0.00745236	7.45236
298.275	0.2574	Experimental	0.0228	0.2802	0.00741786	7.41786
0	0.2732	Trehalose Control	0	0.2732	-0.000448522	-0.448522
4.597	0.2864	Trehalose Control	0.0132	0.2996	0.0041057	4.1057
8.658	0.2987	Trehalose Control	0.0255	0.3242	0.0083494	8.3494
12.71	0.3111	Trehalose Control	0.0379	0.349	0.0126276	12.6276
16.766	0.3224	Trehalose Control	0.0492	0.3716	0.0165263	16.5263
20.807	0.3337	Trehalose Control	0.0605	0.3942	0.020425	20.425
24.852	0.3449	Trehalose Control	0.0717	0.4166	0.0242892	24.2892
28.918	0.3555	Trehalose Control	0.0823	0.4378	0.0279463	27.9463
32.96	0.3652	Trehalose Control	0.092	0.4572	0.031293	31.293
37.01	0.3746	Trehalose Control	0.1014	0.476	0.0345362	34.5362
41.051	0.3836	Trehalose Control	0.1104	0.494	0.0376413	37.6413
45.097	0.3917	Trehalose Control	0.1185	0.5102	0.040436	40.436
49.15	0.3997	Trehalose Control	0.1265	0.5262	0.0431961	43.1961
53.206	0.4072	Trehalose Control	0.134	0.5412	0.0457837	45.7837
57.244	0.4138	Trehalose Control	0.1406	0.5544	0.0480608	48.0608
61.295	0.4214	Trehalose Control	0.1482	0.5696	0.0506829	50.6829
65.315	0.4261	Trehalose Control	0.1529	0.579	0.0523045	52.3045
69.359	0.4318	Trehalose Control	0.1586	0.5904	0.0542711	54.2711
73.394	0.4366	Trehalose Control	0.1634	0.6	0.0559272	55.9272
77.432	0.4417	Trehalose Control	0.1685	0.6102	0.0576868	57.6868
81.477	0.446	Trehalose Control	0.1728	0.6188	0.0591704	59.1704
85.529	0.4499	Trehalose Control	0.1767	0.6266	0.0605159	60.5159
89.563	0.454	Trehalose Control	0.1808	0.6348	0.0619305	61.9305
93.6	0.4574	Trehalose Control	0.1842	0.6416	0.0631035	63.1035
97.622	0.4607	Trehalose Control	0.1875	0.6482	0.0642421	64.2421
101.65	0.4637	Trehalose Control	0.1905	0.6542	0.0652772	65.2772
105.687	0.4663	Trehalose Control	0.1931	0.6594	0.0661742	66.1742
109.713	0.4688	Trehalose Control	0.1956	0.6644	0.0670367	67.0367
113.76	0.4711	Trehalose Control	0.1979	0.669	0.0678303	67.8303
117.808	0.4731	Trehalose Control	0.1999	0.673	0.0685203	68.5203
121.831	0.4747	Trehalose Control	0.2015	0.6762	0.0690723	69.0723
125.871	0.4767	Trehalose Control	0.2035	0.6802	0.0697624	69.7624
129.913	0.4782	Trehalose Control	0.205	0.6832	0.0702799	70.2799
134.015	0.4796	Trehalose Control	0.2064	0.686	0.0707629	70.7629
138.133	0.4807	Trehalose Control	0.2075	0.6882	0.0711424	71.1424
142.271	0.482	Trehalose Control	0.2088	0.6908	0.071591	71.591
146.385	0.483	Trehalose Control	0.2098	0.6928	0.071936	71.936
150.5	0.484	Trehalose Control	0.2108	0.6948	0.072281	72.281
154.621	0.4847	Trehalose Control	0.2115	0.6962	0.0725225	72.5225
158.747	0.4864	Trehalose Control	0.2132	0.6996	0.073109	73.109
162.873	0.4867	Trehalose Control	0.2135	0.7002	0.0732125	73.2125
166.999	0.4872	Trehalose Control	0.214	0.7012	0.073385	73.385
171.133	0.4878	Trehalose Control	0.2146	0.7024	0.0735921	73.5921
175.277	0.4883	Trehalose Control	0.2151	0.7034	0.0737646	73.7646
179.405	0.4889	Trehalose Control	0.2157	0.7046	0.0739716	73.9716
183.537	0.4895	Trehalose Control	0.2163	0.7058	0.0741786	74.1786
187.671	0.4898	Trehalose Control	0.2166	0.7064	0.0742821	74.2821
191.812	0.4904	Trehalose Control	0.2172	0.7076	0.0744891	74.4891
195.952	0.491	Trehalose Control	0.2178	0.7088	0.0746961	74.6961
200.09	0.4919	Trehalose Control	0.2187	0.7106	0.0750066	75.0066
204.238	0.491	Trehalose Control	0.2178	0.7088	0.0746961	74.6961
208.372	0.4911	Trehalose Control	0.2179	0.709	0.0747306	74.7306
212.504	0.492	Trehalose Control	0.2188	0.7108	0.0750411	75.0411
216.632	0.4918	Trehalose Control	0.2186	0.7104	0.0749721	74.9721
220.775	0.4918	Trehalose Control	0.2186	0.7104	0.0749721	74.9721
224.921	0.4921	Trehalose Control	0.2189	0.711	0.0750756	75.0756
229.075	0.4922	Trehalose Control	0.219	0.7112	0.0751101	75.1101
233.213	0.4924	Trehalose Control	0.2192	0.7116	0.0751791	75.1791
237.347	0.4925	Trehalose Control	0.2193	0.7118	0.0752136	75.2136
241.529	0.4925	Trehalose Control	0.2193	0.7118	0.0752136	75.2136
245.665	0.4927	Trehalose Control	0.2195	0.7122	0.0752826	75.2826
249.751	0.493	Trehalose Control	0.2198	0.7128	0.0753861	75.3861
253.809	0.493	Trehalose Control	0.2198	0.7128	0.0753861	75.3861
257.841	0.4934	Trehalose Control	0.2202	0.7136	0.0755241	75.5241
261.885	0.4933	Trehalose Control	0.2201	0.7134	0.0754896	75.4896
265.933	0.4934	Trehalose Control	0.2202	0.7136	0.0755241	75.5241
269.971	0.4932	Trehalose Control	0.22	0.7132	0.0754551	75.4551
274.001	0.4934	Trehalose Control	0.2202	0.7136	0.0755241	75.5241
278.041	0.4933	Trehalose Control	0.2201	0.7134	0.0754896	75.4896
282.079	0.4931	Trehalose Control	0.2199	0.713	0.0754206	75.4206
286.138	0.4935	Trehalose Control	0.2203	0.7138	0.0755586	75.5586
290.183	0.4933	Trehalose Control	0.2201	0.7134	0.0754896	75.4896
294.225	0.4934	Trehalose Control	0.2202	0.7136	0.0755241	75.5241
298.275	0.4935	Trehalose Control	0.2203	0.7138	0.0755586	75.5586

## Sheet: Trehalase_Depletion
Method name: 96well Trehalose detection assay (Modified)
Application: SparkControl				V3.1
Device: Spark 10M				Serial number: 1502008632
Firmware:				LUM:V5.0.1|ABS:V4.2.10|ABS_MEX:V5.0.4|MTP:V11.0.2|FLUOR:V5.0.8|FLUOR_FP:V5.0.2|FLUOR_BOTTOM:V5.0.2|FLUOR_MEM:V5.0.4|FLUOR_MEX:V5.0.4|GCM:V3.0.2
Date:				2021-09-09
Time:				12:00
System				SPARK2006
User				SPARK2006\SparkUser
Plate				[GRE96ft] - Greiner 96 Flat Transparent Cat. No.: 655101/655161/655192
Lid lifter				No lid
Humidity Cassette				No humidity cassette
Smooth mode				Not selected
List of actions in this measurement script:
Plate
	Shaking
	Kinetic
		Absorbance				Label 1
Name				GRE96ft
Plate layout
Plate area				G1-G10
<>	1	2	3	4	5	6	7	8	9	10	11	12
A	None	None	None	None	None	None	None	None	None	None	None	None
B	None	None	None	None	None	None	None	None	None	None	None	None
C	None	None	None	None	None	None	None	None	None	None	None	None
D	None	None	None	None	None	None	None	None	None	None	None	None
E	None	None	None	None	None	None	None	None	None	None	None	None
F	None	None	None	None	None	None	None	None	None	None	None	None
G	None	None	None	None	None	None	None	None	None	None	None	None
H	None	None	None	None	None	None	None	None	None	None	None	None
Start Time				2021-09-09 11:55:24
Shaking (Linear) Duration [s]				10
Shaking (Linear) Position				Current
Shaking (Linear) Amplitude [mm]				1
Shaking (Linear) Frequency [rpm]				1440
End Time				2021-09-09 11:55:34
Mode	Kinetic
Kinetic duration [hhmmss]				00:05:00
Interval time				Not defined
Mode	Absorbance
Name	Label 1
Measurement wavelength [nm]				340
Number of flashes				10
Settle time [ms]				50
Part of Plate				G1-G10
Start Time				2021-09-09 11:55:34
Label 1
Cycle Nr.	Time [s]	Temp. [°C]	A1	A2	A3	A4	A5	A6	A7	A8	A9	A10	A11	A12	B1	B2	B3	B4	B5	B6	B7	B8	B9	B10	B11	B12	C1	C2	C3	C4	C5	C6	C7	C8	C9	C10	C11	C12	D1	D2	D3	D4	D5	D6	D7	D8	D9	D10	D11
1	0	28.5
2	4.597	28.5
3	8.658	28.5
4	12.71	28.5
5	16.766	28.5
6	20.807	28.5
7	24.852	28.5
8	28.918	28.5
9	32.96	28.5
10	37.01	28.5
11	41.051	28.5
12	45.097	28.5
13	49.15	28.5
14	53.206	28.5
15	57.244	28.5
16	61.295	28.5
17	65.315	28.5
18	69.359	28.5
19	73.394	28.5
20	77.432	28.5
21	81.477	28.5
22	85.529	28.5
23	89.563	28.5
24	93.6	28.5
25	97.622	28.5
26	101.65	28.5
27	105.687	28.5
28	109.713	28.5
29	113.76	28.5
30	117.808	28.5
31	121.831	28.5
32	125.871	28.5
33	129.913	28.5
34	134.015	28.5
35	138.133	28.5
36	142.271	28.5
37	146.385	28.5
38	150.5	28.5
39	154.621	28.5
40	158.747	28.5
41	162.873	28.5
42	166.999	28.5
43	171.133	28.5
44	175.277	28.5
45	179.405	28.5
46	183.537	28.5
47	187.671	28.5
48	191.812	28.5
49	195.952	28.5
50	200.09	28.5
51	204.238	28.5
52	208.372	28.5
53	212.504	28.5
54	216.632	28.5
55	220.775	28.5
56	224.921	28.5
57	229.075	28.5
58	233.213	28.5
59	237.347	28.5
60	241.529	28.5
61	245.665	28.5
62	249.751	28.5
63	253.809	28.5
64	257.841	28.5
65	261.885	28.5
66	265.933	28.6
67	269.971	28.5
68	274.001	28.6
69	278.041	28.5
70	282.079	28.5
71	286.138	28.6
72	290.183	28.5
73	294.225	28.5
74	298.275	28.5
End Time				2021-09-09 12:00:37
[truncated: 49 more columns]

## Sheet: Trehalose_Synthesis
Method name: 96well Trehalose detection assay (Modified)
Application: SparkControl				V3.1
Device: Spark 10M				Serial number: 1502008632
Firmware:				LUM:V5.0.1|ABS:V4.2.10|ABS_MEX:V5.0.4|MTP:V11.0.2|FLUOR:V5.0.8|FLUOR_FP:V5.0.2|FLUOR_BOTTOM:V5.0.2|FLUOR_MEM:V5.0.4|FLUOR_MEX:V5.0.4|GCM:V3.0.2
Date:				2021-09-09
Time:				12:09
System				SPARK2006
User				SPARK2006\SparkUser
Plate				[GRE96ft] - Greiner 96 Flat Transparent Cat. No.: 655101/655161/655192
Lid lifter				No lid
Humidity Cassette				No humidity cassette
Smooth mode				Not selected
List of actions in this measurement script:
Plate
	Shaking
	Kinetic
		Absorbance				Label 1
Name				GRE96ft
Plate layout
Plate area				G1-G10
<>	1	2	3	4	5	6	7	8	9	10	11	12
A	None	None	None	None	None	None	None	None	None	None	None	None
B	None	None	None	None	None	None	None	None	None	None	None	None
C	None	None	None	None	None	None	None	None	None	None	None	None
D	None	None	None	None	None	None	None	None	None	None	None	None
E	None	None	None	None	None	None	None	None	None	None	None	None
F	None	None	None	None	None	None	None	None	None	None	None	None
G	None	None	None	None	None	None	None	None	None	None	None	None
H	None	None	None	None	None	None	None	None	None	None	None	None
Start Time				2021-09-09 12:04:29
Shaking (Linear) Duration [s]				10
Shaking (Linear) Position				Current
Shaking (Linear) Amplitude [mm]				1
Shaking (Linear) Frequency [rpm]				1440
End Time				2021-09-09 12:04:39
Mode	Kinetic
Kinetic duration [hhmmss]				00:05:00
Interval time				Not defined
Mode	Absorbance
Name	Label 1
Measurement wavelength [nm]				340
Number of flashes				10
Settle time [ms]				50
Part of Plate				G1-G10
Start Time				2021-09-09 12:04:39
Label 1
Cycle Nr.	Time [s]	Temp. [°C]	A1	A2	A3	A4	A5	A6	A7	A8	A9	A10	A11	A12	B1	B2	B3	B4	B5	B6	B7	B8	B9	B10	B11	B12	C1	C2	C3	C4	C5	C6	C7	C8	C9	C10	C11	C12	D1	D2	D3	D4	D5	D6	D7	D8	D9	D10	D11
1	0	29
2	4.247	29
3	8.297	29
4	12.357	29
5	16.411	28.9
6	20.448	28.9
7	24.497	28.9
8	28.539	28.9
9	32.573	28.9
10	36.606	29
11	40.644	29
12	44.671	29
13	48.715	28.9
14	52.754	28.9
15	56.787	28.9
16	60.822	28.9
17	64.857	28.9
18	68.903	28.9
19	72.941	28.9
20	77.077	28.9
21	81.193	28.9
22	85.326	28.9
23	89.461	28.9
24	93.585	28.9
25	97.707	28.9
26	101.841	28.9
27	105.977	28.9
28	110.101	28.9
29	114.236	28.9
30	118.384	28.9
31	122.512	28.9
32	126.644	28.9
33	130.774	28.9
34	134.914	28.9
35	139.06	28.9
36	143.216	28.9
37	147.351	28.9
38	151.489	28.9
39	155.635	28.9
40	159.783	28.9
41	163.937	28.9
42	168.069	29
43	172.24	29
44	176.386	29
45	180.525	29
46	184.676	29
47	188.758	29
48	192.804	29
49	196.85	29
50	200.915	29
51	204.947	29
52	208.988	29
53	213.034	29
54	217.088	29
55	221.157	29
56	225.195	29
57	229.238	29
58	233.289	29
59	237.346	29
60	241.402	29
61	245.457	29
62	249.503	29
63	253.538	29
64	257.58	29
65	261.606	29
66	265.634	29
67	269.66	29
68	273.69	29
69	277.716	29
70	281.75	29
71	285.79	29.1
72	289.816	29
73	293.838	29.1
74	297.864	29.1
End Time				2021-09-09 12:09:41
[truncated: 49 more columns]

## Sheet: Sheet3
		0.2732	0.2524		0.2336	0.2573		0.2346
		0.2864	0.2515		0.2406	0.2654		0.2354
		0.2987	0.2518					0.2365
		0.3111	0.2506					0.2375
		0.3224	0.2512					0.2383
		0.3337	0.2584					0.2389
		0.3449	0.2665					0.2398
		0.3555	0.2501					0.2409
		0.3652	0.2468					0.2417
		0.3746	0.2501					0.2427
		0.3836	0.2467					0.2434
		0.3917	0.2475					0.2441
		0.3997	0.2483					0.2452
		0.4072	0.2494					0.246
		0.4138	0.2499					0.2471
		0.4214	0.2467					0.2484
		0.4261	0.247					0.2493
		0.4318	0.248					0.2502
		0.4366	0.2481					0.2514
		0.4417	0.2467					0.2522
		0.446	0.2462					0.2531
		0.4499	0.2471					0.254
		0.454	0.2464					0.2548
		0.4574	0.2458					0.2561
		0.4607	0.2444					0.257
		0.4637	0.2445					0.2572
		0.4663	0.2462					0.2577
		0.4688	0.2447					0.2573
		0.4711	0.2503					0.2578
		0.4731	0.2458					0.2574
		0.4747	0.2493					0.2577
		0.4767	0.2451					0.2575
		0.4782	0.2517					0.2578
		0.4796	0.2453					0.2574
		0.4807	0.2456					0.2574
		0.482	0.2462					0.2576
		0.483	0.2479					0.2575
		0.484	0.2454					0.2573
		0.4847	0.2462					0.2578
		0.4864	0.2467					0.2581
		0.4867	0.2468					0.2574
		0.4872	0.2482					0.2574
		0.4878	0.2501					0.2571
		0.4883	0.2462					0.2575
		0.4889	0.2462					0.2577
		0.4895	0.247					0.2575
		0.4898	0.247					0.2573
		0.4904	0.247					0.2564
		0.491	0.246					0.2571
		0.4919	0.2463					0.2574
		0.491	0.2458					0.2577
		0.4911	0.2462					0.2572
		0.492	0.2455					0.2574
		0.4918	0.2464					0.2573
		0.4918	0.2461					0.2576
		0.4921	0.2458					0.2577
		0.4922	0.247					0.2571
		0.4924	0.247					0.2574
		0.4925	0.2471					0.2575
		0.4925	0.2479					0.2578
		0.4927	0.2474					0.2574
		0.493	0.246					0.2576
		0.493	0.2467					0.2578
		0.4934	0.2489					0.2576
		0.4933	0.2467					0.2575
		0.4934	0.2525					0.2574
		0.4932	0.2462					0.2577
		0.4934	0.2472					0.2573
		0.4933	0.246					0.2575
		0.4931	0.2459					0.2578
		0.4935	0.2467					0.258
		0.4933	0.2467					0.2574
		0.4934	0.247					0.2575
		0.4935	0.2473					0.2574
