# Supplementary material for: Trehalose and tardigrade CAHS proteins work synergistically to promote desiccation tolerance
Source: Commun Biol. 2022 Oct 1;5:1046. doi: 10.1038/s42003-022-04015-2 (PMC9526748; doi:10.1038/s42003-022-04015-2)
Supplement: Supplementary file 5 — Data S1 [file 42003_2022_4015_MOESM5_ESM.zip › File S1 - Data/Fig. 1 Data/Metabolomic_Volcano.xlsx]

## Sheet: Sheet1
FC	pvalue
4.35	2.0825e-06
2.83	0.0002
2.9	0.0006
2.39	0.005
7.9	4.7268e-06
4.31	1.2934e-05
2.67	0.0025
1.61	0.01
3.51	0.0006
2.13	5.4839e-05
2.07	0.0014
1.66	0.0154
1.58	0.0249
1.48	0.0005
1.28	0.0406
2.37	0.009
2.42	0.0101
1.57	0.0039
2.4	1.0163e-05
1.73	0.0055
1.87	0.002
2.77	8.7382e-05
1.92	0.0014
4.95	0.0019
2.81	0.0219
2.87	0.0002
1.36	0.0028
3.07	0.0004
2.2	0.0002
3.92	1.7871e-07
3.13	1.9722e-08
15.53	5.8161e-08
4.6	0.0002
7.17	1.0643e-06
17.1	1.1732e-06
1.41	0.0128
1.37	0.0122
30.97	1.0851e-08
1.56	0.0458
4.96	5.0119e-06
1.17	0.008
1.67	0.0001
1.87	0.0003
1.24	0.0069
5.39	2.4249e-08
1.99	0.0012
1.84	3.5974e-05
1.82	0.0001
1.51	0.0118
8.09	9.5466e-10
3.08	3.1437e-07
4.03	0.0008
5.04	1.1108e-06
2.75	5.3847e-07
4.11	1.5663e-11
39.52	1e-15
2.54	1.865e-05
2.2	0.0033
1.25	0.0026
3.02	0.0005
3.72	0.0003
2.22	3.4189e-06
1.82	0.0069
3.54	2.4752e-06
2.27	0.0015
1.41	0.0364
2.36	0.0013
1.84	0.0036
10.17	6e-15
2.5	0.0004
2.28	0.0009
2.87	2.6755e-06
5.12	4.3692e-09
2.8	5.0135e-06
1.44	0.0005
1.51	0.0193
2.23	5.9373e-07
4.76	4.1023e-08
3.01	0.0116
1.37	0.0012
1.57	0.0095
5.41	0.0001
1.33	0.028
1.53	0.0242
7.32	3.8435e-05
1.67	0.015
9.63	1.2164e-05
1.44	0.0058
10.83	1.9568e-08
3.37	2.1127e-05
1.52	0.0084
1.66	0.0131
11.96	2.3443e-08
1.32	0.0008
3.1	3.7917e-07
4.93	1.2963e-07
2.31	0.0143
1.67	0.0291
1.98	0.0014
3.98	0.0002
2.73	0.0031
8.39	9e-15
3.4	6.2518e-05
5.6	6.7749e-06
3.1	2.656e-06
4.19	5.9631e-05
3.66	0.0007
5.17	1.6929e-05
1.64	1.7875e-05
3.09	1.7629e-05
2.76	0.0001
3.93	2.4745e-06
3.53	0.0001
3.14	3.588e-05
3.14	0.0003
4.16	0.0002
3.04	1.3547e-06
1.35	0.0004
1.31	0.0015
4.14	3.8786e-07
3.5	4.6033e-06
2.23	1.842e-06
3.86	1.9993e-09
1.95	0.0009
2.55	0.0001
2.46	0.0022
2.73	0.0033
5.95	0.0001
12.18	4.9057e-07
1.87	0.0003
1.28	0.0039
4.21	1.0806e-09
1.98	0.0131
2.05	0.0066
1.48	0.01
3.24	9e-15
1.49	0.0339
1.8	0.0159
2.85	0.0005
1.42	0.0299
1.56	0.0027
1.7	0.0158
2.19	1.5707e-07
1.3	0.0062
1.32	0.0434
2.38	2.5871e-06
3.49	0.0011
1.76	0.0016
2.48	0.0003
1.25	0.0079
2.39	8.2608e-05
1.46	0.001
1.63	0.0009
3.19	4.5542e-05
3.26	6.2069e-05
3.19	2.3371e-06
3.12	6.2627e-05
1.66	0.0003
3	9.8629e-07
1.6	7.6971e-05
2.1	0.0001
2.16	8.4842e-05
2.05	0.0001
3.92	0.0001
4.23	3.2569e-05
3.08	4.6807e-05
5.36	2.4864e-06
1.61	0.0166
1.48	0.0022
3.68	0.0004
1.88	0.0002
4.07	0.0006
2.79	1.371e-05
6.29	1.8027e-06
1.51	0.0047
1.28	0.0022
1.28	0.0004
1.31	0.044
1.43	0.0169
3.49	6.9965e-05
1.94	0.0003
1.2	0.003
1.64	0.0049
2.94	8.1809e-05
9.78	1.6173e-06
6.43	2.7774e-07
1.09	0.0069
1.44	0.0067
2.29	0.0057
3.14	0.0006
27.22	1.2306e-09
1.88	0.0051
4.51	6.8068e-07
7.18	3.2936e-05
2.63	0.0014
1.47	0.0067
1.57	0.0008
2.08	0.0003
2.68	9.8906e-07
1.5	0.0084
1.57	0.0416
1.64	0.0299
12.94	0.0005
2.51	0.0066
2.01	0.0157
72.77	7.14e-13
7.84	1.8008e-09
1.48	0.0003
3.23	1.1585e-06
1.55	0.0029
2.25	2.6053e-05
1.58	0.0022
1.64	0.0027
1.22	0.0089
1.34	0.0005
5.38	7.3779e-07
32.1	3.6651e-08
4.49	9.0767e-06
2.78	7.6481e-05
62.3	4.6894e-10
52.16	3.1283e-08
17.17	4.8494e-10
1.74	0.0019
2.09	0.009
2.38	0.0083
2.78	0.0057
3.19	0.0016
35.69	7.1287e-07
1.32	0.0588
2.93	0.0596
1.31	0.0875
2.19	0.0546
1.36	0.0528
1.25	0.0922
1.29	0.0662
1.22	0.0772
1.13	0.0822
1.47	0.0713
1.29	0.0748
1.34	0.0625
1.25	0.0727
1.28	0.0822
0.68	0.2883
0.88	0.8257
0.7	0.2966
1.05	0.3265
1.14	0.1796
0.63	0.5495
0.54	0.4337
0.82	0.3478
0.49	0.9106
0.66	0.8548
0.39	0.3466
2.08	0.3359
0.43	0.3117
0.91	0.8259
1
0.32	0.1634
1.12	0.157
0.6	0.765
1.48	0.9646
0.78	0.2526
0.71	0.7507
0.13	0.1046
0.68	0.1631
1.16	0.2282
1.12	0.2972
0.72	0.8993
0.41	0.3394
0.6	0.5155
1.2	0.1184
0.58	0.5939
1.23	0.1525
0.3	0.3528
0.95	0.5335
0.92	0.5621
0.69	0.7012
0.64	0.1592
0.54	0.4036
1.5	0.2093
0.98	0.8796
1.11	0.3609
0.34	0.1489
0.45	0.1314
1.18	0.1148
0.65	0.6245
1.24	0.1371
1	0.6438
1.35	0.1043
0.98	0.3685
0.53	0.9926
1.46	0.1227
1.09	0.1815
1.02	0.6174
0.88	0.6105
0.77	0.4612
0.7	0.3768
1.08	0.3877
0.93	0.583
0.96	0.8429
1.18	0.3555
0.75	0.7857
0.48	0.4827
0.73	0.8334
0.92	0.7058
0.74	0.4863
0.84	0.4479
0.2	0.2606
0.26	0.3014
0.59	0.666
0.87	0.9548
0.88	0.8814
1.11	0.2295
1.11	0.3211
0.64	0.9329
0.13	0.6899
0.64	0.3217
0.76	0.9497
1.2	0.1563
1.13	0.2053
0.6	0.0661	-0.6	0.0661
0.12	0.0986	-0.12	0.0986
0.37	0.0882	-0.37	0.0882
0.25	0.0694	-0.25	0.0694
0.59	0.0942	-0.59	0.0942
0.12	0.0621	-0.12	0.0621
0.57	0.0513	-0.57	0.0513
0.47	0.0953	-0.47	0.0953
0.46	0.0823	-0.46	0.0823
0.54	0.0468	-0.54	0.0468
0.39	0.0309	-0.39	0.0309
0.41	0.0227	-0.41	0.0227
0.18	0.0002	-0.18	0.0002
0.22	0.0072	-0.22	0.0072
0.07	1.5999e-05	-0.07	1.5999e-05
0.12	0.0006	-0.12	0.0006
0.13	0.0103	-0.13	0.0103
0.13	8.3884e-05	-0.13	8.3884e-05
0.11	6.8439e-05	-0.11	6.8439e-05
0.21	0.0129	-0.21	0.0129
0.26	0.0193	-0.26	0.0193
0.08	9.3123e-08	-0.08	9.3123e-08
0.33	0.001	-0.33	0.001
0.38	0.0494	-0.38	0.0494
0.12	2.4539e-05	-0.12	2.4539e-05
0.35	0.0187	-0.35	0.0187
0.22	2.541e-08	-0.22	2.541e-08
0.33	0.0008	-0.33	0.0008
0.38	0.0004	-0.38	0.0004
0.3	0.0098	-0.3	0.0098
0.61	0.0402	-0.61	0.0402
0.34	0.0021	-0.34	0.0021
0.21	0.0006	-0.21	0.0006
0.35	0.0006	-0.35	0.0006
0.27	0.0005	-0.27	0.0005
0.25	1.9816e-09	-0.25	1.9816e-09
0.25	8.3432e-05	-0.25	8.3432e-05
0.01	0.0002	-0.01	0.0002
0.02	0.0003	-0.02	0.0003
0.04	0.0001	-0.04	0.0001
0.27	0.0224	-0.27	0.0224
0.18	0.0282	-0.18	0.0282
0.19	6.7872e-05	-0.19	6.7872e-05
0.14	0.0031	-0.14	0.0031
0.21	0.0132	-0.21	0.0132
0.06	0.0107	-0.06	0.0107
0.75	0.0353	-0.75	0.0353
0.48	0.0003	-0.48	0.0003
0.11	0.0039	-0.11	0.0039
0.27	0.045	-0.27	0.045
0.52	0.0013	-0.52	0.0013
0.22	0.0071	-0.22	0.0071

## Sheet: Sheet2
FC	pvalue	log2FC	pvalues
4.35	2.0825e-06	2.12102	5.68141
2.83	0.0002	1.5008	3.69897
2.9	0.0006	1.53605	3.22185
2.39	0.005	1.25701	2.30103
7.9	4.7268e-06	2.98185	5.32543
4.31	1.2934e-05	2.10769	4.88827
2.67	0.0025	1.41684	2.60206
1.61	0.01	0.687061	2
3.51	0.0006	1.81147	3.22185
2.13	5.4839e-05	1.09085	4.26091
2.07	0.0014	1.04963	2.85387
1.66	0.0154	0.731183	1.81248
1.58	0.0249	0.659925	1.6038
1.48	0.0005	0.565597	3.30103
1.28	0.0406	0.356144	1.39147
2.37	0.009	1.24489	2.04576
2.42	0.0101	1.27501	1.99568
1.57	0.0039	0.650765	2.40894
2.4	1.0163e-05	1.26303	4.99298
1.73	0.0055	0.790772	2.25964
1.87	0.002	0.903038	2.69897
2.77	8.7382e-05	1.46989	4.05858
1.92	0.0014	0.941106	2.85387
4.95	0.0019	2.30743	2.72125
2.81	0.0219	1.49057	1.65956
2.87	0.0002	1.52105	3.69897
1.36	0.0028	0.443607	2.55284
3.07	0.0004	1.61824	3.39794
2.2	0.0002	1.1375	3.69897
3.92	1.7871e-07	1.97085	6.74785
3.13	1.9722e-08	1.64616	7.70505
15.53	5.8161e-08	3.95699	7.23537
4.6	0.0002	2.20163	3.69897
7.17	1.0643e-06	2.84197	5.97294
17.1	1.1732e-06	4.09592	5.93063
1.41	0.0128	0.495695	1.89279
1.37	0.0122	0.454176	1.91364
30.97	1.0851e-08	4.9528	7.96453
1.56	0.0458	0.641546	1.33913
4.96	5.0119e-06	2.31034	5.3
1.17	0.008	0.226509	2.09691
1.67	0.0001	0.739848	4
1.87	0.0003	0.903038	3.52288
1.24	0.0069	0.31034	2.16115
5.39	2.4249e-08	2.43029	7.61531
1.99	0.0012	0.992768	2.92082
1.84	3.5974e-05	0.879706	4.44401
1.82	0.0001	0.863938	4
1.51	0.0118	0.594549	1.92812
8.09	9.5466e-10	3.01614	9.02015
3.08	3.1437e-07	1.62293	6.50256
4.03	0.0008	2.01078	3.09691
5.04	1.1108e-06	2.33342	5.95436
2.75	5.3847e-07	1.45943	6.26884
4.11	1.5663e-11	2.03914	10.8051
39.52	1e-15	5.30451	15
2.54	1.865e-05	1.34483	4.72932
2.2	0.0033	1.1375	2.48149
1.25	0.0026	0.321928	2.58503
3.02	0.0005	1.59455	3.30103
3.72	0.0003	1.8953	3.52288
2.22	3.4189e-06	1.15056	5.46611
1.82	0.0069	0.863938	2.16115
3.54	2.4752e-06	1.82375	5.60639
2.27	0.0015	1.18269	2.82391
1.41	0.0364	0.495695	1.4389
2.36	0.0013	1.23879	2.88606
1.84	0.0036	0.879706	2.4437
10.17	6e-15	3.34625	14.2218
2.5	0.0004	1.32193	3.39794
2.28	0.0009	1.18903	3.04576
2.87	2.6755e-06	1.52105	5.5726
5.12	4.3692e-09	2.35614	8.3596
2.8	5.0135e-06	1.48543	5.29986
1.44	0.0005	0.526069	3.30103
1.51	0.0193	0.594549	1.71444
2.23	5.9373e-07	1.15704	6.22641
4.76	4.1023e-08	2.25096	7.38697
3.01	0.0116	1.58976	1.93554
1.37	0.0012	0.454176	2.92082
1.57	0.0095	0.650765	2.02228
5.41	0.0001	2.43563	4
1.33	0.028	0.411426	1.55284
1.53	0.0242	0.613532	1.61618
7.32	3.8435e-05	2.87184	4.41527
1.67	0.015	0.739848	1.82391
9.63	1.2164e-05	3.26754	4.91492
1.44	0.0058	0.526069	2.23657
10.83	1.9568e-08	3.43696	7.70845
3.37	2.1127e-05	1.75275	4.67516
1.52	0.0084	0.604071	2.07572
1.66	0.0131	0.731183	1.88273
11.96	2.3443e-08	3.58015	7.62999
1.32	0.0008	0.400538	3.09691
3.1	3.7917e-07	1.63227	6.42117
4.93	1.2963e-07	2.30159	6.88729
2.31	0.0143	1.20789	1.84466
1.67	0.0291	0.739848	1.53611
1.98	0.0014	0.9855	2.85387
3.98	0.0002	1.99277	3.69897
2.73	0.0031	1.4489	2.50864
8.39	9e-15	3.06867	14.0458
3.4	6.2518e-05	1.76553	4.20399
5.6	6.7749e-06	2.48543	5.1691
3.1	2.656e-06	1.63227	5.57577
4.19	5.9631e-05	2.06695	4.22453
3.66	0.0007	1.87184	3.1549
5.17	1.6929e-05	2.37016	4.77137
1.64	1.7875e-05	0.713696	4.74775
3.09	1.7629e-05	1.62761	4.75377
2.76	0.0001	1.46467	4
3.93	2.4745e-06	1.97453	5.60651
3.53	0.0001	1.81967	4
3.14	3.588e-05	1.65076	4.44515
3.14	0.0003	1.65076	3.52288
4.16	0.0002	2.05658	3.69897
3.04	1.3547e-06	1.60407	5.86816
1.35	0.0004	0.432959	3.39794
1.31	0.0015	0.389567	2.82391
4.14	3.8786e-07	2.04963	6.41133
3.5	4.6033e-06	1.80735	5.33693
2.23	1.842e-06	1.15704	5.73471
3.86	1.9993e-09	1.9486	8.69912
1.95	0.0009	0.963474	3.04576
2.55	0.0001	1.3505	4
2.46	0.0022	1.29866	2.65758
2.73	0.0033	1.4489	2.48149
5.95	0.0001	2.57289	4
12.18	4.9057e-07	3.60644	6.3093
1.87	0.0003	0.903038	3.52288
1.28	0.0039	0.356144	2.40894
4.21	1.0806e-09	2.07382	8.96634
1.98	0.0131	0.9855	1.88273
2.05	0.0066	1.03562	2.18046
1.48	0.01	0.565597	2
3.24	9e-15	1.69599	14.0458
1.49	0.0339	0.575312	1.4698
1.8	0.0159	0.847997	1.7986
2.85	0.0005	1.51096	3.30103
1.42	0.0299	0.505891	1.52433
1.56	0.0027	0.641546	2.56864
1.7	0.0158	0.765535	1.80134
2.19	1.5707e-07	1.13093	6.80391
1.3	0.0062	0.378512	2.20761
1.32	0.0434	0.400538	1.36251
2.38	2.5871e-06	1.25096	5.58719
3.49	0.0011	1.80323	2.95861
1.76	0.0016	0.815575	2.79588
2.48	0.0003	1.31034	3.52288
1.25	0.0079	0.321928	2.10237
2.39	8.2608e-05	1.25701	4.08298
1.46	0.001	0.545968	3
1.63	0.0009	0.704872	3.04576
3.19	4.5542e-05	1.67356	4.34159
3.26	6.2069e-05	1.70487	4.20713
3.19	2.3371e-06	1.67356	5.63132
3.12	6.2627e-05	1.64155	4.20324
1.66	0.0003	0.731183	3.52288
3	9.8629e-07	1.58496	6.006
1.6	7.6971e-05	0.678072	4.11367
2.1	0.0001	1.07039	4
2.16	8.4842e-05	1.11103	4.07139
2.05	0.0001	1.03562	4
3.92	0.0001	1.97085	4
4.23	3.2569e-05	2.08066	4.4872
3.08	4.6807e-05	1.62293	4.32969
5.36	2.4864e-06	2.42223	5.60443
1.61	0.0166	0.687061	1.77989
1.48	0.0022	0.565597	2.65758
3.68	0.0004	1.87971	3.39794
1.88	0.0002	0.910733	3.69897
4.07	0.0006	2.02503	3.22185
2.79	1.371e-05	1.48027	4.86296
6.29	1.8027e-06	2.65306	5.74408
1.51	0.0047	0.594549	2.3279
1.28	0.0022	0.356144	2.65758
1.28	0.0004	0.356144	3.39794
1.31	0.044	0.389567	1.35655
1.43	0.0169	0.516015	1.77211
3.49	6.9965e-05	1.80323	4.15512
1.94	0.0003	0.956057	3.52288
1.2	0.003	0.263034	2.52288
1.64	0.0049	0.713696	2.3098
2.94	8.1809e-05	1.55582	4.0872
9.78	1.6173e-06	3.28983	5.79121
6.43	2.7774e-07	2.68482	6.55636
1.09	0.0069	0.124328	2.16115
1.44	0.0067	0.526069	2.17393
2.29	0.0057	1.19535	2.24413
3.14	0.0006	1.65076	3.22185
27.22	1.2306e-09	4.7666	8.90988
1.88	0.0051	0.910733	2.29243
4.51	6.8068e-07	2.17313	6.16706
7.18	3.2936e-05	2.84398	4.48233
2.63	0.0014	1.39506	2.85387
1.47	0.0067	0.555816	2.17393
1.57	0.0008	0.650765	3.09691
2.08	0.0003	1.05658	3.52288
2.68	9.8906e-07	1.42223	6.00478
1.5	0.0084	0.584963	2.07572
1.57	0.0416	0.650765	1.38091
1.64	0.0299	0.713696	1.52433
12.94	0.0005	3.69377	3.30103
2.51	0.0066	1.32769	2.18046
2.01	0.0157	1.0072	1.8041
72.77	7.14e-13	6.18527	12.1463
7.84	1.8008e-09	2.97085	8.74453
1.48	0.0003	0.565597	3.52288
3.23	1.1585e-06	1.69153	5.9361
1.55	0.0029	0.632268	2.5376
2.25	2.6053e-05	1.16993	4.58414
1.58	0.0022	0.659925	2.65758
1.64	0.0027	0.713696	2.56864
1.22	0.0089	0.286881	2.05061
1.34	0.0005	0.422233	3.30103
5.38	7.3779e-07	2.42761	6.13207
32.1	3.6651e-08	5.0045	7.43591
4.49	9.0767e-06	2.16672	5.04207
2.78	7.6481e-05	1.47508	4.11645
62.3	4.6894e-10	5.96116	9.32888
52.16	3.1283e-08	5.70487	7.50469
17.17	4.8494e-10	4.10182	9.31431
1.74	0.0019	0.799087	2.72125
2.09	0.009	1.0635	2.04576
2.38	0.0083	1.25096	2.08092
2.78	0.0057	1.47508	2.24413
3.19	0.0016	1.67356	2.79588
35.69	7.1287e-07	5.15745	6.14699
1.32	0.0588	0.400538	1.23062
2.93	0.0596	1.5509	1.22475
1.31	0.0875	0.389567	1.05799
2.19	0.0546	1.13093	1.26281
1.36	0.0528	0.443607	1.27737
1.25	0.0922	0.321928	1.03527
1.29	0.0662	0.367371	1.17914
1.22	0.0772	0.286881	1.11238
1.13	0.0822	0.176323	1.08513
1.47	0.0713	0.555816	1.14691
1.29	0.0748	0.367371	1.1261
1.34	0.0625	0.422233	1.20412
1.25	0.0727	0.321928	1.13847
1.28	0.0822	0.356144	1.08513
0.68	0.2883	-0.556393	0.540155
0.88	0.8257	-0.184425	0.0831777
0.7	0.2966	-0.514573	0.527829
1.05	0.3265	0.0703893	0.486117
1.14	0.1796	0.189034	0.745694
0.63	0.5495	-0.666576	0.260032
0.54	0.4337	-0.888969	0.362811
0.82	0.3478	-0.286304	0.45867
0.49	0.9106	-1.02915	0.0406724
0.66	0.8548	-0.599462	0.0681355
0.39	0.3466	-1.35845	0.460171
2.08	0.3359	1.05658	0.47379
0.43	0.3117	-1.21759	0.506263
0.91	0.8259	-0.136062	0.0830725
1		0	#NUM!
0.32	0.1634	-1.64386	0.786748
1.12	0.157	0.163499	0.8041
0.6	0.765	-0.736966	0.116339
1.48	0.9646	0.565597	0.0156527
0.78	0.2526	-0.358454	0.597567
0.71	0.7507	-0.494109	0.124534
0.13	0.1046	-2.94342	0.980468
0.68	0.1631	-0.556393	0.787546
1.16	0.2282	0.214125	0.641684
1.12	0.2972	0.163499	0.526951
0.72	0.8993	-0.473931	0.0460954
0.41	0.3394	-1.2863	0.469288
0.6	0.5155	-0.736966	0.287771
1.2	0.1184	0.263034	0.926648
0.58	0.5939	-0.785875	0.226287
1.23	0.1525	0.298658	0.81673
0.3	0.3528	-1.73697	0.452471
0.95	0.5335	-0.0740006	0.272866
0.92	0.5621	-0.120294	0.250186
0.69	0.7012	-0.535332	0.154158
0.64	0.1592	-0.643856	0.798057
0.54	0.4036	-0.888969	0.394049
1.5	0.2093	0.584963	0.679231
0.98	0.8796	-0.0291463	0.0557148
1.11	0.3609	0.15056	0.442613
0.34	0.1489	-1.55639	0.827105
0.45	0.1314	-1.152	0.881405
1.18	0.1148	0.238787	0.940058
0.65	0.6245	-0.621488	0.204468
1.24	0.1371	0.31034	0.862963
1	0.6438	0	0.191249
1.35	0.1043	0.432959	0.981716
0.98	0.3685	-0.0291463	0.433563
0.53	0.9926	-0.915936	0.00322573
1.46	0.1227	0.545968	0.911155
1.09	0.1815	0.124328	0.741123
1.02	0.6174	0.0285692	0.209433
0.88	0.6105	-0.184425	0.214314
0.77	0.4612	-0.37707	0.336111
0.7	0.3768	-0.514573	0.423889
1.08	0.3877	0.111031	0.411504
0.93	0.583	-0.104697	0.234331
0.96	0.8429	-0.0588937	0.0742239
1.18	0.3555	0.238787	0.44916
0.75	0.7857	-0.415037	0.104743
0.48	0.4827	-1.05889	0.316323
0.73	0.8334	-0.454032	0.0791465
0.92	0.7058	-0.120294	0.151318
0.74	0.4863	-0.434403	0.313096
0.84	0.4479	-0.251539	0.348819
0.2	0.2606	-2.32193	0.584026
0.26	0.3014	-1.94342	0.520857
0.59	0.666	-0.761213	0.176526
0.87	0.9548	-0.200913	0.0200876
0.88	0.8814	-0.184425	0.054827
1.11	0.2295	0.15056	0.639217
1.11	0.3211	0.15056	0.49336
0.64	0.9329	-0.643856	0.0301649
0.13	0.6899	-2.94342	0.161214
0.64	0.3217	-0.643856	0.492549
0.76	0.9497	-0.395929	0.0224136
1.2	0.1563	0.263034	0.806041
1.13	0.2053	0.176323	0.687611
0.6	0.0661	-0.736966	1.1798
0.12	0.0986	-3.05889	1.00612
0.37	0.0882	-1.4344	1.05453
0.25	0.0694	-2	1.15864
0.59	0.0942	-0.761213	1.02595
0.12	0.0621	-3.05889	1.20691
0.57	0.0513	-0.810966	1.28988
0.47	0.0953	-1.08927	1.02091
0.46	0.0823	-1.12029	1.0846
0.54	0.0468	-0.888969	1.32975
0.39	0.0309	-1.35845	1.51004
0.41	0.0227	-1.2863	1.64397
0.18	0.0002	-2.47393	3.69897
0.22	0.0072	-2.18442	2.14267
0.07	1.5999e-05	-3.8365	4.79591
0.12	0.0006	-3.05889	3.22185
0.13	0.0103	-2.94342	1.98716
0.13	8.3884e-05	-2.94342	4.07632
0.11	6.8439e-05	-3.18442	4.1647
0.21	0.0129	-2.25154	1.88941
0.26	0.0193	-1.94342	1.71444
0.08	9.3123e-08	-3.64386	7.03094
0.33	0.001	-1.59946	3
0.38	0.0494	-1.39593	1.30627
0.12	2.4539e-05	-3.05889	4.61014
0.35	0.0187	-1.51457	1.72816
0.22	2.541e-08	-2.18442	7.595
0.33	0.0008	-1.59946	3.09691
0.38	0.0004	-1.39593	3.39794
0.3	0.0098	-1.73697	2.00877
0.61	0.0402	-0.713119	1.39577
0.34	0.0021	-1.55639	2.67778
0.21	0.0006	-2.25154	3.22185
0.35	0.0006	-1.51457	3.22185
0.27	0.0005	-1.88897	3.30103
0.25	1.9816e-09	-2	8.70298
0.25	8.3432e-05	-2	4.07867
0.01	0.0002	-6.64386	3.69897
0.02	0.0003	-5.64386	3.52288
0.04	0.0001	-4.64386	4
0.27	0.0224	-1.88897	1.64975
0.18	0.0282	-2.47393	1.54975
0.19	6.7872e-05	-2.39593	4.16831
0.14	0.0031	-2.8365	2.50864
0.21	0.0132	-2.25154	1.87943
0.06	0.0107	-4.05889	1.97062
0.75	0.0353	-0.415037	1.45223
0.48	0.0003	-1.05889	3.52288
0.11	0.0039	-3.18442	2.40894
0.27	0.045	-1.88897	1.34679
0.52	0.0013	-0.943416	2.88606
0.22	0.0071	-2.18442	2.14874
