# Supplementary material for: Trehalose and tardigrade CAHS proteins work synergistically to promote desiccation tolerance
Source: Commun Biol. 2022 Oct 1;5:1046. doi: 10.1038/s42003-022-04015-2 (PMC9526748; doi:10.1038/s42003-022-04015-2)
Supplement: Supplementary file 5 — Data S1 [file 42003_2022_4015_MOESM5_ESM.zip › File S1 - Data/Fig. 1 Data/Supplemental_Metabolomics_dataset_Tardigrades.XLSX]

## Sheet: Explanation
	OrigScale				Values are normalized in terms of raw area counts.
	ScaledImpData				Each biochemical in OrigScale is rescaled to set the median equal to 1.
					Then, missing values are imputed with the minimum.
	ProNormImpData				Values for each sample are normalized by BCA protein concentration.
					Each biochemical in OrigScale is then rescaled to set the median equal to 1.
					Lastly, missing values are imputed with the minimum.
	“Biochemical Name*”				Indicates a compound that has not been confirmed based on a standard, but we are confident in its identity.
	“Biochemical Name**”				Indicates a compound for which a standard is not available, but we are reasonably confident in its identity or the information provided.
	“Biochemical Name (#) or biochemical name [#]”				“Indicates a compound that is a structural isomer of another compound in the Metabolon spectral library; for example, a steroid that may be sulfated at one of several positions that are indistinguishable by the mass spectrometry data or a diacylglycerol for which more than one stereospecific molecule exists.

## Sheet: OrigScale
												SAMPLE NAME	UNCH-02046	UNCH-02047	UNCH-02048	UNCH-02049	UNCH-02050	UNCH-02051	UNCH-02052	UNCH-02053	UNCH-02054	UNCH-02055	UNCH-02056	UNCH-02057	UNCH-02058	UNCH-02059	UNCH-02060	UNCH-02061	UNCH-02062	UNCH-02063
												PARENT SAMPLE ID	6378939	6378940	6378941	6378942	6378943	6378944	6378945	6378946	6378947	6378948	6378949	6378950	6378951	6378952	6378953	6378954	6378955	6378956
												CLIENT IDENTIFIER	TH 1	TH 2	TH 3	TH 4	TH 5	TH 6	TH 7	TH 8	TH 9	TD 12	TD 13	TD 14	TD 15	TD 16	TD 17	TD 18	TD 19	TD 20
												ORIG ORDER	1	2	3	4	5	6	7	8	9	12	13	14	15	16	17	18	19	20
												BCA MG ML	0.024	0.023	0.026	0.025	0.032	0.025	0.018	0.026	0.03	0.073	0.086	0.076	0.079	0.061	0.069	0.068	0.085	0.072
												SPL AMNT	70ul (1,680 animals)	70ul (1,680 animals)	70ul (1,680 animals)	70ul (1,680 animals)	70ul (1,680 animals)	70ul (1,680 animals)	70ul (1,680 animals)	70ul (1,680 animals)	70ul (1,680 animals)	70ul (1,680 animals)	70ul (1,680 animals)	70ul (1,680 animals)	70ul (1,680 animals)	70ul (1,680 animals)	70ul (1,680 animals)	70ul (1,680 animals)	70ul (1,680 animals)	70ul (1,680 animals)
												SPL TYPE	Whole animal	Whole animal	Whole animal	Whole animal	Whole animal	Whole animal	Whole animal	Whole animal	Whole animal	Whole animal	Whole animal	Whole animal	Whole animal	Whole animal	Whole animal	Whole animal	Whole animal	Whole animal
												SUBJ ID	TH	TH	TH	TH	TH	TH	TH	TH	TH	TD	TD	TD	TD	TD	TD	TD	TD	TD
												VOLUME EXTRACTED	100	100	100	100	100	100	100	100	100	100	100	100	100	100	100	100	100	100
												GROUP NUMBER	1	1	1	1	1	1	1	1	1	2	2	2	2	2	2	2	2	2
PATHWAY SORTORDER	BIOCHEMICAL	SUPER PATHWAY	SUB PATHWAY	COMP ID	PLATFORM	CHEMICAL ID	RI	MASS	PUBCHEM	CAS	KEGG	Group HMDB	Hydrated tardigrades	Hydrated tardigrades	Hydrated tardigrades	Hydrated tardigrades	Hydrated tardigrades	Hydrated tardigrades	Hydrated tardigrades	Hydrated tardigrades	Hydrated tardigrades	Desiccated tardigrades	Desiccated tardigrades	Desiccated tardigrades	Desiccated tardigrades	Desiccated tardigrades	Desiccated tardigrades	Desiccated tardigrades	Desiccated tardigrades	Desiccated tardigrades
5674	(2-butoxyethoxy)acetic acid	Xenobiotics	Chemical	63380	LC/MS Pos Early	100021457	3177	177.112	106312				298020	204996	302065	366221	195998	171065	255537		269584	5177153	6591897	3700805	3.81035e+06	5829155	4480037	4484816	6037348	11721396
2608	1-(1-enyl-oleoyl)-GPE (P-18:1)*	Lipid	Lysoplasmalogen	44621	LC/MS Pos Late	100005372	1566	464.314														152388	133787	176269	117663	60351	102231	95318		110399
2753	1,2-dilinolenoyl-digalactosylglycerol (18:3/18:3)	Lipid	Galactosyl Glycerolipids	54892	LC/MS Pos Late	100009392	1941	954.615														393659	434009	370485	466891	120027	620639	275074	298597	296959
2752	1,2-dilinolenoyl-galactosylglycerol (18:3/18:3)*	Lipid	Galactosyl Glycerolipids	54891	LC/MS Pos Late	100010877	2046	792.562	5282287		C13871											683189	775121	760380	1186503		864620	382886	895545	807995
2174	1,2-dilinolenoyl-GPC (18:3/18:3)*	Lipid	Phosphatidylcholine (PC)	53179	LC/MS Pos Late	100009344	1800	778.538				HMDB08206									272201	649800	844152	686455	731500	377823	545969	564330	769810	753808
2164	1,2-dilinoleoyl-GPC (18:2/18:2)	Lipid	Phosphatidylcholine (PC)	52603	LC/MS Pos Late	100008903	2006	782.569	5288075	998-06-1		HMDB08138	126038	424305	277287	296579	160552	301862	130540	100210	2269908	5157398	6464217	5580909	6.09663e+06	2809425	4933371	4402817	6.02297e+06	5401733
2246	1,2-dilinoleoyl-GPE (18:2/18:2)*	Lipid	Phosphatidylethanolamine (PE)	53174	LC/MS Pos Late	100009217	2083	740.523	9546812			HMDB09093	167842	913498	369059	891910	131959	689344	519729	150387	3.21264e+06	6.8395e+06	8018232	5947110	7468253	3080316	6634159	4996699	6.83964e+06	5551303
2150	1,2-dioleoyl-GPC (18:1/18:1)	Lipid	Phosphatidylcholine (PC)	52457	LC/MS Pos Late	100008905	2346	786.601	10350317	4235-95-4			787757	1.12773e+06	894966	1.41729e+06	687819	1.02015e+06	773591	686199	3394754	11504173	12189557	11114524	12143529	6667953	10814098	10322854	12268562	10916979
2238	1,2-dioleoyl-GPE (18:1/18:1)	Lipid	Phosphatidylethanolamine (PE)	52609	LC/MS Pos Late	100008906	2485	744.554	9546757	4004-05-01			434938	804164	558457	639970	444559	752084	588526	485425	2250862	6.59807e+06	6256495	5538294	6.70741e+06	3.22262e+06	6520283	5299236	6.24767e+06	5048457
2112	1,2-dipalmitoleoyl-GPC (16:1/16:1)*	Lipid	Phosphatidylcholine (PC)	52472	LC/MS Pos Late	100008997	1992	730.538					147966	157509	197437	158444	144423	109026	80947	92359	476799	1.55618e+06	1704612	1.77862e+06	1.60301e+06	901856	1489815	1433071	1641215	1661411
2219	1,2-dipalmitoleoyl-GPE (16:1/16:1)*	Lipid	Phosphatidylethanolamine (PE)	52688	LC/MS Pos Late	1525	2063	688.491	9546809			HMDB05342	885383	1.02649e+06	1094501	1107084	1.03109e+06	1043559	863214	922153	2300329	7361424	7209205	7690019	7476380	5365049	7984096	7256299	7938984	8083543
2087	1,2-dipalmitoyl-GPC (16:0/16:0)	Lipid	Phosphatidylcholine (PC)	19130	LC/MS Pos Late	100000657	2365	734.569	452110	63-89-8		HMDB00564	73981	171773		170400				77209	514976	2600436	2886902	2138205	2907893	1077347	2173199	1975133	2813288	2248890
2207	1,2-dipalmitoyl-GPE (16:0/16:0)*	Lipid	Phosphatidylethanolamine (PE)	57341	LC/MS Pos Late	100009204	2498	692.523	445468			HMDB08923										1388276	1237646	1205861	1.47144e+06	1170108	1689352	1545425	1420847	1372986
1416	10-heptadecenoate (17:1n7)	Lipid	Long Chain Monounsaturated Fatty Acid	33971	LC/MS Neg	100001278	5555	267.233	5312435	29743-97-3		HMDB60038	119258	213024	121157	189059	118908	148395	112263	162799	378024	489672	590146	632092	604026	283362	338172	393105	733464	464986
1841	13-HODE + 9-HODE	Lipid	Fatty Acid, Monohydroxy	37752	LC/MS Neg	100002196	5275	295.228					194769	490374	219908	697527	250745	320169	219716	282243	403896	129464		551061	603475	343286	220672	540133	460699	140391
2419	1-arachidonoyl-GPC* (20:4)*	Lipid	Lysophospholipid	34061	LC/MS Neg	100001551	6074	618.341			C05208	HMDB10395								30838	34409	141279	108446	181253	114570	63649	61626	69392	119777	92727
2464	1-arachidonoyl-GPE (20:4n6)*	Lipid	Lysophospholipid	35186	LC/MS Neg	100001571	5874	500.278	42607465			HMDB11517		38934	17065	22984				41804	194713	460062	326318	492164	384862	175819	207481	275647	378083	290457
2403	1-linolenoyl-GPC (18:3)*	Lipid	Lysophospholipid	45951	LC/MS Pos Late	100005350	1410	518.324				HMDB10388		80539		144692					341727		889371	1118853	732553		761893	761536	719442	977900
2169	1-linoleoyl-2-arachidonoyl-GPC (18:2/20:4n6)*	Lipid	Phosphatidylcholine (PC)	52710	LC/MS Pos Late	100009131	1969	806.569				HMDB08147				148964					505539	1.71251e+06	1.94047e+06	1.73531e+06	1591952	883743	1536238	1641670	2145212	1500947
2248	1-linoleoyl-2-arachidonoyl-GPE (18:2/20:4)*	Lipid	Phosphatidylethanolamine (PE)	53189	LC/MS Pos Late	100009222	2030	764.523				HMDB09102		221417		258160	68903	233548			1102181	4.04584e+06	4417736	3.98005e+06	4679571	1641714	4202208	3418997	4111534	3742560
2628	1-linoleoylglycerol (18:2)	Lipid	Monoacylglycerol	27447	LC/MS Neg	100001040	6477	279.233	5283469	2277-28-3				57425		104416				62316	155270	169256	248958	263369	173039	102885	188402	120711	186215	187739
2401	1-linoleoyl-GPC (18:2)	Lipid	Lysophospholipid	34419	LC/MS Neg	100001395	6160	594.341	11988421		C04100	HMDB10386		18251						165440	57555	170263	110365	184613	123358	60238	39596	87761	159002	91195
2452	1-linoleoyl-GPE (18:2)*	Lipid	Lysophospholipid	32635	LC/MS Neg	100001570	5900	476.278	52925130			HMDB11507	40102	100682	45026	71902	25898		24096	67687	347072	564913	517652	647356	459398	173514	245701	234615	664314	308338
86	1-methyl-4-imidazoleacetate	Amino Acid	Histidine Metabolism	32350	LC/MS Pos Early	100001208	2064	141.066	75810	2625-49-2	C05828	HMDB02820										197806	339402	299674	139231	399736	134681	239240	377801	291688
3875	1-methyladenine	Nucleotide	Purine Metabolism, Adenine containing	1527	LC/MS Pos Early	54	2133	150.077	78821	5142-22-3	C02216	HMDB11599		1920100		6502960	334488				7367808	8913352	7451848	12661246	10185195	6362231	6278711	7890960	8541489	9525178
2075	1-myristoyl-2-arachidonoyl-GPC (14:0/20:4)*	Lipid	Phosphatidylcholine (PC)	53195	LC/MS Pos Late	100009139	1914	754.538				HMDB07883		116783		204661			77047		809761	2162143	2568802	2291175	1858404	948746	1559426	1544866	2002225	1.90449e+06
2153	1-oleoyl-2-linoleoyl-GPC (18:1/18:2)*	Lipid	Phosphatidylcholine (PC)	52453	LC/MS Pos Late	100008981	2165	784.585					391165	486411	472835	742600	242389	462577	378597	198225	2106240	6189353	6.19506e+06	5772177	6638089	3068378	5092532	4669410	6701373	5120191
2239	1-oleoyl-2-linoleoyl-GPE (18:1/18:2)*	Lipid	Phosphatidylethanolamine (PE)	52687	LC/MS Pos Late	100009078	2270	742.538	9546753			HMDB05349		705768	306195	636344	220738	553960	404370	194431	2414859	5034422	5426461	4152039	5551925	1899099	4694233	3907905	4.92989e+06	3990549
2627	1-oleoylglycerol (18:1)	Lipid	Monoacylglycerol	21184	LC/MS Neg	100000924	6650	281.249	5283468	111-03-5		HMDB11567	128362	208237	101056	701348	109194	150090	140548	126431	573100	867526	806171	1070076	504551	383027	758801	566286	520716	594269
2398	1-oleoyl-GPC (18:1)	Lipid	Lysophospholipid	48258	LC/MS Neg	100001272	6250	596.357	16081932	19420-56-5		HMDB02815		85313	24618	65587	20139			160077	285894	555919	450245	709474	452519	233506	208660	255405	562832	377197
2450	1-oleoyl-GPE (18:1)	Lipid	Lysophospholipid	35628	LC/MS Neg	100001569	6125.1	478.294	9547071	89576-29-4		HMDB11506	108237	230332	102341	195823	147737	95579	125431	142726	535389	1109374	1022444	1175947	816854	409166	441205	537097	1137917	671424
2489	1-oleoyl-GPG (18:1)*	Lipid	Lysophospholipid	45968	LC/MS Neg	100005716	5610	509.288					37994	49908		46060	33496	36662	24640		89462	108649	145626	141654	67511	53185	101476	61985	146097	113568
2116	1-palmitoleoyl-2-oleoyl-GPC (16:1/18:1)*	Lipid	Phosphatidylcholine (PC)	52458	LC/MS Pos Late	100008983	2155	758.569					1395572	2673457	1807991	2768661	1279347	1.74511e+06	1653144	1685601	7139802	21662600	22928698	20435228	22364206	11578987	19113774	16797468	23411810	19067760
2220	1-palmitoleoyl-2-oleoyl-GPE (16:1/18:1)*	Lipid	Phosphatidylethanolamine (PE)	52469	LC/MS Pos Late	100008995	2250	716.523					1079569	1109707	1151099	1216289	1171530	1104778	994801	1068689	2477358	14360129	13654701	14202651	14985181	10698451	15072292	15022703	13873205	15360849
2624	1-palmitoleoylglycerol (16:1)*	Lipid	Monoacylglycerol	52431	LC/MS Neg	100008952	6094	253.217													91381	123313	132097	141863	92747		73406		114442	118972
2389	1-palmitoleoyl-GPC* (16:1)*	Lipid	Lysophospholipid	33230	LC/MS Pos Late	100001511	1450	494.324	24779461			HMDB10383		87874		63965	73642				181850	548438	421608	605063	423550	310013	293519	309906	329532	400046
2096	1-palmitoyl-2-alpha-linolenoyl-GPC (16:0/18:3n3)*	Lipid	Phosphatidylcholine (PC)	52684	LC/MS Pos Late	100009076	2034	756.554				HMDB07975	273026	1053220	567897	1484409	284553	663742	583356	193021	5155813	11890408	13666116	12821237	13531076	6598658	11012775	10309373	13651356	12223170
2105	1-palmitoyl-2-arachidonoyl-GPC (16:0/20:4n6)	Lipid	Phosphatidylcholine (PC)	52462	LC/MS Pos Late	100008914	2091	782.569	10747814	35418-58-7		HMDB07982	408064	851720	539747	872007	358848	640369	463726	541245	3471701	15125959	15728941	13991732	15343673	7422410	11438639	12958991	13844554	13433682
2216	1-palmitoyl-2-arachidonoyl-GPE (16:0/20:4)*	Lipid	Phosphatidylethanolamine (PE)	52464	LC/MS Pos Late	100008990	2198	740.523	9546800			HMDB05323		107763		151111		92472			424744	1462839	1632741	1503305	1601402	658295	1513256	1239658	1.4662e+06	1256460
2111	1-palmitoyl-2-docosahexaenoyl-GPC (16:0/22:6)	Lipid	Phosphatidylcholine (PC)	52610	LC/MS Pos Late	100008915	2023	806.569	6441886	59403-54-2		HMDB07991		89030							105132	483489	573007	438037	440190	254211	441341	469781	474466	344100
2743	1-palmitoyl-2-linolenoyl-digalactosylglycerol (16:0/18:3)	Lipid	Galactosyl Glycerolipids	54893	LC/MS Pos Late	100010875	2278	932.63														355965	658185	538726	489481	361404	1169981	390448	158923	175177
2742	1-palmitoyl-2-linolenoyl-galactosylglycerol (16:0/18:3)*	Lipid	Galactosyl Glycerolipids	54900	LC/MS Pos Late	100010894	2455	770.578													123123	639160	752559	733747	631040	608711	1116913	675088	657316	656361
2091	1-palmitoyl-2-oleoyl-GPC (16:0/18:1)	Lipid	Phosphatidylcholine (PC)	52461	LC/MS Pos Late	1539	2358	760.585	6436017	26853-31-6;26853-31-6		HMDB07972	1801644	4488998	2544068	4769582	1782682	3476354	2601067	1.94956e+06	16359819	55244644	64093712	51342168	66159288	27257720	51913120	46592080	61564176	53098480
2211	1-palmitoyl-2-oleoyl-GPE (16:0/18:1)	Lipid	Phosphatidylethanolamine (PE)	19263	LC/MS Pos Late	1526	2509	718.538	5283496	26662-94-2		HMDB05320	334421	323749	332254	310121	257647	414816	222954	271678	858464	4643700	4605354	4612820	4707601	3159435	4832205	4564623	4456592	4077492
2088	1-palmitoyl-2-palmitoleoyl-GPC (16:0/16:1)*	Lipid	Phosphatidylcholine (PC)	52470	LC/MS Pos Late	100008984	2160	732.554					511472	648839	572674	794645	503629	458421	488745	437505	1415427	6303376	6452830	6290470	6507149	3667958	6025975	5120949	6398261	6095733
2760	1-palmitoyl-galactosylglycerol (16:0)*	Lipid	Galactosyl Glycerolipids	62372	LC/MS Neg	100010885	6161	491.323	10413348												27274	59923	45537	73408	39624		22662	20846	65855	28489
2387	1-palmitoyl-GPC (16:0)	Lipid	Lysophospholipid	33955	LC/MS Pos Late	100001263	1525	496.34	86554	17364-16-8		HMDB10382	175998	360923	160549	245461	98973		147443	229639	458460	7.44947e+06	8617316	10103671	7694765	5906328	6034109	7.15723e+06	8723759	8577892
2441	1-palmitoyl-GPE (16:0)	Lipid	Lysophospholipid	35631	LC/MS Pos Late	100001567	1544	454.293	9547069	53862-35-4		HMDB11503		60211							102360	664380	710314	773650	619076	501506	648406	630209	648625	650502
2485	1-palmitoyl-GPG (16:0)*	Lipid	Lysophospholipid	45970	LC/MS Neg	100005717	5570	483.273	3300276				66627	78824	52648	62929	74418	57168	66092	63725	139967	428511	357766	393574	328559	154798	182377	198915	505261	266119
2139	1-stearoyl-2-arachidonoyl-GPC (18:0/20:4)	Lipid	Phosphatidylcholine (PC)	42450	LC/MS Pos Late	100001869	2300	810.601	16219824	35418-59-8		HMDB08048	110017	180290	82263	175057	101366	167966		223331	801026	2282018	2601724	2120136	2540995	1000702	2.00616e+06	1784856	2441325	2.06373e+06
2233	1-stearoyl-2-arachidonoyl-GPE (18:0/20:4)	Lipid	Phosphatidylethanolamine (PE)	52447	LC/MS Pos Late	100008977	2424	768.554	5289133			HMDB09003									166551	438350	398070	288783	536448	122423	400210	240936	423210	323176
2128	1-stearoyl-2-oleoyl-GPC (18:0/18:1)	Lipid	Phosphatidylcholine (PC)	52438	LC/MS Pos Late	100008904	2644	788.616		56421-10-4		HMDB08038		140215		125062	117347	164273		141758	462260	1.94961e+06	1997973	1581418	2063163	763855	1.94491e+06	1619570	2.05595e+06	1696925
2396	1-stearoyl-GPC (18:0)	Lipid	Lysophospholipid	33961	LC/MS Pos Late	100001271	1606	524.371	497299	19420-57-6		HMDB10384		83050						43537		709917	628533	814466	611030	406043	474032	579485	557383	541241
2448	1-stearoyl-GPE (18:0)	Lipid	Lysophospholipid	42398	LC/MS Neg	100001461	6514	480.31	9547068	69747-55-3		HMDB11130								29011		52823	46873	50903	47352			40688	60469	46966
2495	1-stearoyl-GPI (18:0)	Lipid	Lysophospholipid	19324	LC/MS Neg	100000656	5794	599.32		796963-93-4		HMDB61696	19214	60473	33039	28581		26146	27955	43336	105377	130335	110725	107019	108773	49002	41039	70009	132067	82775
4426	2,3-dihydroxyisovalerate	Xenobiotics	Food Component/Plant	38276	LC/MS Polar	100002417	1050	133.051	677	1756-18-9	C04039	HMDB12141	30939	57901		98835	28594	50412		39442	117035	339563	225725	208293	213756	216382	243517	249290	421158	374645
1863	2,4-dihydroxybutyrate	Lipid	Fatty Acid, Dihydroxy	62951	LC/MS Polar	100002285	1793	119.035	192742	1518-62-3		HMDB00360										4792346	2.62e+06	3656712	3183290	4853748	5974498	5671204	3192574	5109024
5435	2,6-dihydroxybenzoic acid	Xenobiotics	Drug - Topical Agents	63042	LC/MS Neg	100020837	2575	153.019	9338	303-07-1		HMDB13676								29469		37358	47204	46268	61038	71037	57486	55304	51902	50059
1631	2-aminoheptanoate	Lipid	Fatty Acid, Amino	43761	LC/MS Pos Early	100004542	3160	146.118	227939	1115-90-8												866979	996736	650282	622399	607753	730040	687111	1010568	1035885
3986	2'-deoxycytidine	Nucleotide	Pyrimidine Metabolism, Cytidine containing	15949	LC/MS Pos Early	100000125	2193	228.098	13711	951-77-9	C00881	HMDB00014		240797		1372664	38158	78795			89684	109187	123488	135071	152843	128862	171625	80333		122058
527	2-hydroxybutyrate/2-hydroxyisobutyrate	Amino Acid	Glutathione Metabolism	52281	LC/MS Polar	100008928	1258	103.04								256158					172146	349855	377082	334193	542474	259532	360698	441352	586089	584978
1794	2-hydroxydecanoate	Lipid	Fatty Acid, Monohydroxy	42489	LC/MS Neg	100004089	4840	187.134	21488	5393-81-7										26924		202540	345536	161973	169285	282093	193811	158266	550516	294294
1544	2-hydroxyglutarate	Lipid	Fatty Acid, Dicarboxylate	52294	LC/MS Pos Early	100002070	958	166.071	43	40951-21-1	C02630	HMDB0059655	32467	71797		145293	21511		64970	44909	133677	106058	98608	92453	124805	134466	140933	101404	136991	111258
1791	2-hydroxyheptanoate*	Lipid	Fatty Acid, Monohydroxy	61827	LC/MS Neg	100019960	2900	145.087	2750949					30551	22708		30914				25938	416597	813287	255195	286084	440023	370826	306291	1553063	1650652
1795	2-hydroxylaurate	Lipid	Fatty Acid, Monohydroxy	52916	LC/MS Neg	100008934	5211	215.165	97783	2984-55-6				50391	34068	54995		23631	44910			188920	132161	162507	169470	135815	154530	160030	172786	173394
1792	2-hydroxyoctanoate	Lipid	Fatty Acid, Monohydroxy	22036	LC/MS Neg	100000743	3736.8	159.103	94180	617-73-2		HMDB02264										262292	390867	209462	222532	272895	222455	228887	431636	426687
2643	2-linoleoylglycerol (18:2)	Lipid	Monoacylglycerol	32506	LC/MS Neg	100000987	6250	279.233	5365676	3443-82-1		HMDB11538									49583	100918	166940	186593	114448	96434	154951	140718	138118	123663
1360	2-methylcitrate/homocitrate	Energy	TCA Cycle	52282	LC/MS Neg	100008929	575	205.035						48253		115289		39325			105113	82280	99764		85346	77206	95005	104841	95290	84248
2642	2-oleoylglycerol (18:1)	Lipid	Monoacylglycerol	21232	LC/MS Neg	100000943	6500	281.249	5319879	3443-84-3		HMDB11537				83614					166604	629014	731236	779109	618093	357026	673903	489099	590004	425872
439	2-oxoarginine*	Amino Acid	Urea cycle; Arginine and Proline Metabolism	55072	LC/MS Pos Early	100002784	1760	174.087	558	3715-10-04	C03771	HMDB04225		199918		861681	33752	52419			225455	34089		52385	48785				165895	85224
2390	2-palmitoleoyl-GPC* (16:1)*	Lipid	Lysophospholipid	35819	LC/MS Pos Late	100001561	1425	494.324				HMDB10383										1185013	1137338	1544290	1080656	1043659	955449	844641	982587	1070710
2388	2-palmitoyl-GPC* (16:0)*	Lipid	Lysophospholipid	35253	LC/MS Neg	100001562	6215	570.341	15061532			HMDB61702								77548		102439	82213	128540	41944		21816		152230	51328
58	2-pyrrolidinone	Amino Acid	Glutamate Metabolism	31675	LC/MS Pos Early	100001081	1262	86.06	12025	616-45-5		HMDB02039	1586520	802857	1214682	1483270	949843	820478	946955	669887	1274528	6534852	4286282	6753813	7.36525e+06	6637833	8.11006e+06	7.29591e+06	5888324	7825474
1861	2R,3R-dihydroxybutyrate	Lipid	Fatty Acid, Dihydroxy	63109	LC/MS Polar	100002367	1543	119.035	13120901	759-06-8		HMDB00498										116548		133097		207692	238755	341112	126977	192780
1860	2S,3R-dihydroxybutyrate	Lipid	Fatty Acid, Dihydroxy	62950	LC/MS Polar	100002284	1660	119.035	10964471	5057-93-2		HMDB02453						91275				261079	261934	154767	122961	176570	113984	558419	403847	678663
4439	3-formylindole	Xenobiotics	Food Component/Plant	62863	LC/MS Pos Early	100020219	2736	146.06	10256	487-89-8	C08493	HMDB29737				48418						497178	781667	388821	473250	565775	606031	531629	1068541	949838
2936	3-hydroxy-3-methylglutarate	Lipid	Mevalonate Metabolism	531	LC/MS Polar	112	2850	161.046	1662	503-49-1	C03761	HMDB00355	134104	171505	195130	387902	197110	257208	212641	165697	229608	595317	648643	589960	475012	518644	650199	1294020	1273320	798277
1549	3-hydroxyadipate*	Lipid	Fatty Acid, Dicarboxylate	62069	LC/MS Polar	100004396	3131	161.046	151913			HMDB00345				80734						143054	309246	148090	76293	150346	142699	231751	186952	111346
1771	3-hydroxybutyrate (BHBA)	Lipid	Ketone Bodies	542	LC/MS Polar	254	1480	103.04	441	625-72-9	C01089	HMDB00357				169957						326911	284310	195792	185010	118742	213511	198932	267052	296242
1810	3-hydroxydecanoate	Lipid	Fatty Acid, Monohydroxy	22053	LC/MS Neg	100000997	4634.7	187.134	26612	5561-87-5		HMDB02203										607791	672273	555204	535236	603571	600201	492751	492609	514570
1807	3-hydroxyhexanoate	Lipid	Fatty Acid, Monohydroxy	53230	LC/MS Neg	100006367	1725	131.071	151492	10191-24-9												86693	116173	62818	68373	61470	68765	88302	164961	206839
1813	3-hydroxylaurate	Lipid	Fatty Acid, Monohydroxy	32457	LC/MS Neg	100001112	5175	215.165	94216	53941-38-1		HMDB00387		49039	36907	39244	42299	28493	39760	66552		434350	359028	381714	441691	376125	376045	331513	312540	320957
1814	3-hydroxymyristate	Lipid	Fatty Acid, Monohydroxy	21158	LC/MS Neg	100000882	5335	243.197	16064	3422-31-9			106247	97101	115900	122800	130854	136923	118474	47251	118790	1736632	1751520	1946673	1672645	1518224	1386270	1153602	1.97104e+06	1509800
1793	3-hydroxynonanoic acid	Lipid	Fatty Acid, Monohydroxy	64174	LC/MS Neg	100021705	4168	173.118	36599	33796-87-1		HMDB31513				17853						569900	731690	398539	379920	675356	489282	353471	959139	620286
1808	3-hydroxyoctanoate	Lipid	Fatty Acid, Monohydroxy	22001	LC/MS Neg	100000773	3446	159.103	26613	88930-08-9		HMDB01954								19452		567201	932327	454830	444470	574242	534695	413132	1152682	970395
1543	3-methylglutarate/2-methylglutarate	Lipid	Fatty Acid, Dicarboxylate	54676	LC/MS Polar	100010834	2832	145.051				HMDB00752										398503	437757	339535	211362	296682	370760	355115	1081469	792619
4273	3-phenylpropionate (hydrocinnamate)	Xenobiotics	Benzoate Metabolism	15749	LC/MS Neg	100000010	2860	149.061	107	501-52-0	C05629	HMDB00764										149220	291416	100088	116374	207562	125951	146309	399096	494223
1142	3-phosphoglycerate	Carbohydrate	Glycolysis, Gluconeogenesis, and Pyruvate Metabolism	1414	LC/MS Neg	132	583	184.986	724	80731-10-8	C00597	HMDB00807	69818	84814	80043	107873	80899	90657	75794	83980	85722	40600	71178	53104	63489	24903	95207	51315	58964	43918
3963	3-ureidoisobutyrate	Nucleotide	Pyrimidine Metabolism, Uracil containing	57549	LC/MS Pos Early	100001531	1207	147.076	160663	2905-86-4	C05100	HMDB02031		63885		111446		75864		94377	56824	271693	193814	169399	130291		261071		170761
505	4-acetamidobutanoate	Amino Acid	Polyamine Metabolism	1558	LC/MS Pos Early	1113	1350	146.081	18189	3025-96-5	C02946	HMDB03681				227724		78356		130577		1279543	1205963	899433	898086	1067592	1046920	713604	1951197	1468403
5684	4-chlorobenzoic acid	Xenobiotics	Chemical	63988	LC/MS Neg	100021784	3015	154.99		74-11-3			217204	250324	199908	230786	225711	209365	203571	259057	267556	956080	814674	1068565	1255302	801676	1005704	966010	881632	1268328
4211	4-ethylcatechol sulfate	Xenobiotics	Benzoate Metabolism	63072	LC/MS Neg	100020536	3379	217.018														84828	86907	78832	82725	62927	85545	74744	98937	79798
508	4-guanidinobutanoate	Amino Acid	Guanidino and Acetamido Metabolism	15681	LC/MS Pos Early	100000096	2320	146.092	500	463-003;463-00-3	C01035	HMDB03464	242730	825834	238720	3932297		3189727	275643	363081	2600618	5590192	4818829	5706947	5408679	3410923	3397223	4124289	7057032	6456958
90	4-imidazoleacetate	Amino Acid	Histidine Metabolism	32349	LC/MS Pos Early	100001207	2055	127.05	96215	645-65-8	C02835	HMDB02024		24379		203861		200365			79007	398907	274640	340509	300622	337108	310476	339796	461498	317032
4220	4-nitrophenol	Xenobiotics	Benzoate Metabolism	27675	LC/MS Neg	100000742	2220	138.02	980	100-02-7	C00870	HMDB01232										12103145	14881585	10876470	14087425	14570778	11705781	12418780	23937214	23335820
501	5-methylthioadenosine (MTA)	Amino Acid	Polyamine Metabolism	1419	LC/MS Pos Early	212	2752	298.097	439176	2457-80-9	C00170	HMDB01173	180767	488372	250169	1089682	253386	192109	138341	193283	1633773	737856	790900	571888	1344787	867012	359687	1285907	1058744	1755467
3950	5-methyluridine (ribothymidine)	Nucleotide	Pyrimidine Metabolism, Uracil containing	35136	LC/MS Neg	100001446	1778.1	257.078	445408	1463-10-1		HMDB00884										54234	70545	60187	69807	39643	27788	64479	48633	73246
524	5-oxoproline	Amino Acid	Glutathione Metabolism	1494	LC/MS Neg	1021	738.5	128.035	7405	98-79-3	C01879	HMDB00267	254191	609265	371724	863448		496982	281435	399563	762286	1.57643e+06	1834488	1302985	1683641	1628310	1249296	1152645	2914512	1619271
125	6-oxopiperidine-2-carboxylate	Amino Acid	Lysine Metabolism	43231	LC/MS Neg	100004499	965	142.051	3014237	34622-39-4		HMDB61705										60286	48448	71978	49515	54852	61192	52440	87063	70796
2953	7-dehydrocholesterol	Lipid	Sterol	1099	LC/MS Pos Late	264	2467	367.336	439423	434-16-2	C01164	HMDB00032	63813			108273					379196	1758451	1.77118e+06	1822787	1.72261e+06	884160	1475821	1457224	1947327	1431270
1693	acetylcarnitine (C2)	Lipid	Fatty Acid Metabolism (Acyl Carnitine, Short Chain)	32198	LC/MS Pos Early	100000802	2282	204.123	1	5080-50-2	C02571	HMDB00201	301592	1631765	676023	3761617	709349	959659	510413	561960	7095641	25989036	29127460	34581744	28868086	24395836	19279824	23313672	26849672	30955378
1363	acetylphosphate	Energy	Oxidative Phosphorylation	15488	LC/MS Polar	1211	4013.9	138.98	186	94249-01-1	C00227	HMDB01494				204854					147077			98525	78763		139461	107252
1340	aconitate [cis or trans]	Energy	TCA Cycle	46173	LC/MS Neg	100001359	580	173.009					62416.3	145048	52790	226819	68718.3	88221.5	49032.8	184902	186064	419288	721626	420808	557188	283738	509776	409737	321765	439354
3874	adenine	Nucleotide	Purine Metabolism, Adenine containing	554	LC/MS Pos Early	880	2221	136.062	190	73-24-5	C00147	HMDB00034	887272	7030786	698489	20572824	1997544	2228912	754252	901546	7384597	2083718	2154201	2580582	2332847	2277645	2646151	1790453	3.46501e+06	2332268
3873	adenosine	Nucleotide	Purine Metabolism, Adenine containing	555	LC/MS Pos Early	798	2169	268.104	60961	58-61-7	C00212	HMDB00050	1621949	5703481	1123237	15388572	2276971	3712292	1272677	1576352	12831151	4163381	3357655	5218800	3985466	3800172	4367261	2871770	3246325	3.91301e+06
4045	adenosine 5'-diphosphoribose (ADP-ribose)	Cofactors and Vitamins	Nicotinate and Nicotinamide Metabolism	558	LC/MS Neg	215	920	558.064	192	68414-18-6	C00301	HMDB01178									31340	29357	24040		25758		33849			20455
3866	AMP	Nucleotide	Purine Metabolism, Adenine containing	32342	LC/MS Pos Early	209	1013	348.07	6083	149022-20-8	C00020	HMDB00045	719823	2.04248e+06	658539	3822010	957262	1488286	612970	735826	8356032	4544693	5115226	5300177	5017160	3068553	4834202	3977770	4469856	4148548
1546	adipate	Lipid	Fatty Acid, Dicarboxylate	21134	LC/MS Polar	100000863	3000	145.051	196	124-04-9	C06104	HMDB00448	75258			124466		113447	243568	111098		522394	407323	348548	319901	577618	371595	508705	772942	485175
481	agmatine	Amino Acid	Polyamine Metabolism	15496	LC/MS Pos Early	100000103	3057	131.129	199	2482-00-0	C00179	HMDB01432	367521	742133	367350	2584324	441413	1276893	247013	299787	930492	206145	309215	290321			354302		534598
28	alanine	Amino Acid	Alanine and Aspartate Metabolism	1126	LC/MS Pos Early	811	1700	90.055	5950	56-41-7	C00041	HMDB00161	48245872	99309440	49786552	272240864	51304020	51194140	37451960	41884672	212123056	57531940	50160292	62819692	54219932	33712572	46454328	47622940	48819904	49256960
3860	allantoin	Nucleotide	Purine Metabolism, (Hypo)Xanthine/Inosine containing	1107	LC/MS Polar	1002	1672	157.037	204	97-59-6	C02350	HMDB00462				100698		162246			61177	282165	335672	281189	219393	162042	339384	159551	414204	214613
1790	alpha-hydroxycaproate	Lipid	Fatty Acid, Monohydroxy	37073	LC/MS Neg	100001723	1920	131.071	99824	6064-63-7		HMDB01624			79058	51307				29176		204939	152547			155227		174674	177823	163320
376	alpha-hydroxyisovalerate	Amino Acid	Leucine, Isoleucine and Valine Metabolism	46537	LC/MS Polar	100001300	1052	117.056	99823	600-37-3		HMDB00407										411639	257672	183512	169779	241169	287803	319583	399068	457359
1344	alpha-ketoglutarate	Energy	TCA Cycle	528	LC/MS Polar	93	2700	145.014	51	305-72-6;328-50-7;22202-68-2	C00026	HMDB00208	180056	352820	150990	804460	211924	165234	132185	170516	343272	251126	380591	258395	221051	204554	267959	222004	352421	279846
4076	alpha-tocopherol	Cofactors and Vitamins	Tocopherol Metabolism	1561	LC/MS Pos Late	1105	2522	430.378	14985	59-02-9;10191-41-0	C02477	HMDB01893	173119	401746	269882	465953	304333	455204	304309	353102	1817609	4609262	6011647	4464261	6159537	2976484	5088662	5261750	6120804	4304063
255	anthranilate	Amino Acid	Tryptophan Metabolism	57746	LC/MS Pos Early	1258	2606	120.044	227	118-92-3	C00108	HMDB01123									90247	498975	502028	372289	442946	547605	448123	430735	798535	754656
1457	arachidonate (20:4n6)	Lipid	Long Chain Polyunsaturated Fatty Acid (n3 and n6)	1110	LC/MS Neg	229	5535	303.233	444899	506-32-1	C00219	HMDB01043	110493	219676	103373	213103	95591	102508	44229	180229	615952	1094450	1430257	1680730	1468749	541950	988731	1024048	1599527	1099285
431	arginine	Amino Acid	Urea cycle; Arginine and Proline Metabolism	1638	LC/MS Pos Early	231	2825	175.119	232	1119-34-2	C00062	HMDB00517	29014636	76803896	22724244	357095968	40847940	64796312	21167146	26865720	203809600	51831420	53416064	47259532	110449176	54526316	28206128	100203408	63192368	106557392
39	asparagine	Amino Acid	Alanine and Aspartate Metabolism	512	LC/MS Pos Early	917	1225	133.061	6267	70-47-3	C00152	HMDB00168	4177250	7580897	4052978	15139115	4261130	4041466	2990322	3186190	11592870	14381885	12030313	16458544	13701927	9463202	9481737	11158433	16618838	13849622
35	aspartate	Amino Acid	Alanine and Aspartate Metabolism	443	LC/MS Pos Early	234	1165	134.045	5960	56-84-8	C00049	HMDB00191	5233197	10120679	5270793	25671344	5780448	4756053	4.04959e+06	4922882	14031963	25464548	20790760	26591846	26027382	13091931	16814920	20862818	32920384	25032100
1560	azelate (C9-DC)	Lipid	Fatty Acid, Dicarboxylate	18362	LC/MS Neg	2029	1276	187.098	2266	123-99-9	C08261	HMDB00784	230531	286180	241623	401811	202804	491891	209980	225781	238797	1607672	3.59426e+06	1198493	1072038	1628453	1449242	1063436	4474202	1659430
2865	behenoyl sphingomyelin (d18:1/22:0)*	Lipid	Sphingomyelins	48492	LC/MS Pos Late	100006294	3083	787.669				HMDB12103						124723		198909	410014	1.86241e+06	1896810	1473880	1.80266e+06	470743	1576909	1346586	1793095	1319160
4192	benzamide	Xenobiotics	Benzoate Metabolism	38641	LC/MS Pos Early	100002330	2076	122.06	2331	55-21-0	C09815	HMDB04461	750716	512362	473081	1080433	573159	194424	352048	687136	449865	9412967	10722821	11408442	9857095	11530815	8510074	7287462	11761653	15072110
4185	benzoate	Xenobiotics	Benzoate Metabolism	15778	LC/MS Neg	100000008	1750	121.029	243	65-85-0	C00180	HMDB01870	286336	619600	675930	1532176	331552	173701	392327	431752	1043785	21019018	18495092	14225700	19307440	15559376	12214126	17392394	16275261	21982048
3965	beta-alanine	Nucleotide	Pyrimidine Metabolism, Uracil containing	55	LC/MS Pos Early	244	1905	90.055	239	56-41-7;107-95-9	C00099	HMDB00056	479036	1432934	1018363	2444544	837642	1283594	660836	804112	3504950	2943115	2.90088e+06	3391072	3.23993e+06	2.80312e+06	2698981	2.63289e+06	3.14488e+06	2579900
324	beta-hydroxyisovalerate	Amino Acid	Leucine, Isoleucine and Valine Metabolism	12129	LC/MS Polar	1442	1149.8	117.056	69362	625-08-1		HMDB00754										790291	588928	442450	380739	444849	608238	621979	914587	1207417
6	betaine	Amino Acid	Glycine, Serine and Threonine Metabolism	3141	LC/MS Pos Early	799	1064	118.086	247	107-43-7	C00719	HMDB00043	4701425	4484239	3837144	7562264	4742918	17946124	3433563	5789711	7.87148e+06	103470712	69577104	116514640	76725680	54919720	95047064	80629440	89264032	81156680
4105	biopterin	Cofactors and Vitamins	Tetrahydrobiopterin Metabolism	12358	LC/MS Neg	1548	1398	236.079	445040	22150-76-1	C06313	HMDB00468										84007	80280	85209	67933	64312	89286	66113	80922	69758
1388	caprate (10:0)	Lipid	Medium Chain Fatty Acid	1642	LC/MS Neg	888	5090.7	171.139	2969	334-48-5	C01571	HMDB00511	585524	515244	379429	670322	595534	598684	513881	523225	919481	10874628	8819743	7164363	5143263	6.17196e+06	4032733	6116391	11092479	19253128
1386	caprylate (8:0)	Lipid	Medium Chain Fatty Acid	32492	LC/MS Neg	932	4362	143.108	379	124-07-2	C06423	HMDB00482	572603	800662	561833	1142739	665138	480618	470886	604185	1.83773e+06	5555180	4356257	3829105	2862788	2344373	1402453	2876534	2992810	18514476
1765	carnitine	Lipid	Carnitine Metabolism	15500	LC/MS Pos Early	100000007	1978	162.113	10917	461-05-2	C00318	HMDB00062	741715	2319094	1.01728e+06	6172354	1203064	2684420	712623	1559098	4990777	10300827	11029329	11397762	11616569	10030107	11385542	10881978	12311501	13084838
4146	carotene diol (1)	Cofactors and Vitamins	Vitamin A Metabolism	57635	LC/MS Pos Late	100015966	1720	568.428					4650440	6032391	5335090	7111881	5459423	4557375	4356769	5249328	18266020	21538008	24287384	21763892	24562378	12277930	23977522	18412854	26688964	21988460
4147	carotene diol (2)	Cofactors and Vitamins	Vitamin A Metabolism	57636	LC/MS Pos Late	100015967	1904	568.428					440800	502658	439451	770737	441400	610534	393931	402747	1395887	2097567	2148453	2056390	2468124	964208	2211788	1338492	2448310	1.79138e+06
2042	choline	Lipid	Phospholipid Metabolism	15506	LC/MS Pos Early	1256	1961	104.107	305	67-48-1	C00114	HMDB00097	59235964	136395616	49595616	333769472	80371792	78222968	45324632	52108768	255015920	361960864	336249120	427430816	349415552	279114496	319880736	299089120	358528704	353893600
2043	phosphocholine	Lipid	Phospholipid Metabolism	34396	LC/MS Pos Early	267	700	184.073	1014	72556-74-2	C00588	HMDB01565	7672812	22930460	8005137	67269232	9796105	12875213	5816720	5680030	72253768	85273448	97909528	95031400	86359424	60015104	66317600	75944840	87694192	81531896
1359	citraconate/glutaconate	Energy	TCA Cycle	47076	LC/MS Polar	100006438	2600	129.019					115479	112629	96147	117869	124027	263013	158346	105759	118582	2964425	3122668	2390878	2589335	2.99107e+06	2793432	2864204	3284993	6301922
1338	citrate	Energy	TCA Cycle	1564	LC/MS Neg	1124	582	191.02	311	77-92-9	C00158	HMDB00094	396981	1112038	431365	2359942	359925	518357	352733	510743	2052007	2241269	2720381	2329476	3128401	1249446	3186227	2218123	2451053	2098201
440	citrulline	Amino Acid	Urea cycle; Arginine and Proline Metabolism	2132	LC/MS Pos Early	391	1520	176.103	9750	372-75-8	C00327	HMDB00904	1164749	2081191	1222670	4971801	1150954	1608768	914323	1335689	4722919	2300396	1543018	2331253	2764124	1409451	1844750	1947439	1.9895e+06	1.9972e+06
475	creatine	Amino Acid	Creatine Metabolism	27718	LC/MS Pos Early	1221	1947	132.077	586	57-00-1	C00300	HMDB00064	427266	377481	410559	548978	1073918	838983	756859	1190216	423893	1137948	873717	1378945	2180338	1035321	2286548	1519631	16903370	986568
420	cysteine sulfinic acid	Amino Acid	Methionine, Cysteine, SAM and Taurine Metabolism	37443	LC/MS Pos Early	100002113	597	154.017	109	207121-48-0	C00606	HMDB00996	63438	206813	50407	775025	98286	103154	29385	36703	187736
518	cysteine-glutathione disulfide	Amino Acid	Glutathione Metabolism	35159	LC/MS Pos Early	100001437	2465	427.095	4247235	13081-14-6		HMDB00656	52835	142464	44809	318820	57842	192441		65881	215844
414	cystine	Amino Acid	Methionine, Cysteine, SAM and Taurine Metabolism	56	LC/MS Pos Early	279	2000	241.031	67678	56-89-3	C00491	HMDB00192						1286725
3976	cytidine	Nucleotide	Pyrimidine Metabolism, Cytidine containing	514	LC/MS Pos Early	827	2124	244.093	6175	65-46-3	C00475	HMDB00089	41749	525453		2546514	168530	189623		44451	510527	185998	188969	167496	213115	120127	124256		149678	195410
3972	CMP	Nucleotide	Pyrimidine Metabolism, Cytidine containing	2372	LC/MS Pos Early	282	835	324.059	6131	63-37-6	C00055	HMDB00095		100453		335217	36641	62680	28630	32050	241770	273305	245792	266875	263405	151682	281996	248701	208993	213880
3977	cytosine	Nucleotide	Pyrimidine Metabolism, Cytidine containing	573	LC/MS Pos Early	881	2060	112.05	597	71-30-7	C00380	HMDB00630	34940	205719	20719	554108	73788	136070		37383	101815	1243120	1271212	1.77059e+06	1452611	2071425	1907293	1590576	1.31451e+06	1186644
1764	deoxycarnitine	Lipid	Carnitine Metabolism	36747	LC/MS Pos Early	100001662	2052	146.118	134	6249-56-5	C01181	HMDB01161	192457	704026	348773	1623948	395129	960829	303337	138772	1.87006e+06	17884580	16905024	16715968	14158454	9860821	15149610	9755292	19868528	17866708
5492	diethanolamine	Xenobiotics	Chemical	20691	LC/MS Pos Early	100000837	1960	106.086	8113	111-42-2	C06772	HMDB04437	403168	524601	663799	512611	520288	3719203	555669	580487	506880	1785643	2127482	1759090	1835477	2600222	2218961	1565060	2255843	1.71585e+06
1454	dihomolinoleate (20:2n6)	Lipid	Long Chain Polyunsaturated Fatty Acid (n3 and n6)	17805	LC/MS Neg	1231	5730	307.264	6439848	2091-39-6	C16525	HMDB05060		31583		26070				22978	124619	17640	26243	20072	40703				54565	17803
1456	dihomolinolenate (20:3n3 or 3n6)	Lipid	Long Chain Polyunsaturated Fatty Acid (n3 and n6)	35718	LC/MS Neg	100001739	5596	305.249	5280581	17046-59-2	C03242	HMDB02925		42031		37006				20047	120521		46351		48558			29614	68812
4106	dihydrobiopterin	Cofactors and Vitamins	Tetrahydrobiopterin Metabolism	35129	LC/MS Pos Early	100001506	1930	240.109	1879	6779-87-9	C00268	HMDB00038				61373					72077	235344	180814	381207	185594	246352	276232	162788	235084	123631
3932	dihydroorotate	Nucleotide	Pyrimidine Metabolism, Orotate containing	601	LC/MS Polar	923	1910	157.025	648	155-54-4	C00337	HMDB03349										70513	60162	79134	53586	71183	71514	57906	125334	80232
1538	dimethylmalonic acid	Lipid	Fatty Acid, Dicarboxylate	42978	LC/MS Polar	100004251	2702	131.035	11686	595-46-0		HMDB02001										277302	235822	251253	216826	227929	225512	239376	715061	231279
1447	docosahexaenoate (DHA; 22:6n3)	Lipid	Long Chain Polyunsaturated Fatty Acid (n3 and n6)	44675	LC/MS Neg	100000665	5525	327.233	445580	6217-54-5	C06429	HMDB02183				54588						322748	398535	477648	449956	185906	293877	346906	447983	348931
1570	dodecadienoate (12:2)*	Lipid	Fatty Acid, Dicarboxylate	62276	LC/MS Neg	100020478	5146	195.139																34156	34905	37304	18192	27783		44933
1567	dodecanedioate (C12)	Lipid	Fatty Acid, Dicarboxylate	32388	LC/MS Neg	100001102	2990	229.144	12736	693-23-2	C02678	HMDB00623	62483	33201	50697	46047		60476	69789	70470	46056	302684	640858	357645	314449	393167	386202	374199	929779	484266
1569	dodecenedioate (C12:1-DC)*	Lipid	Fatty Acid, Dicarboxylate	61864	LC/MS Neg	100019972	2700	227.129														64573	90302	84921	116147	76127	98307	88294	140087	97393
1444	eicosapentaenoate (EPA; 20:5n3)	Lipid	Long Chain Polyunsaturated Fatty Acid (n3 and n6)	18467	LC/MS Neg	2050	5450	301.217	446284	10-2005-9;10417-94-4	C06428	HMDB01999		179319		86122	36557			43850	269404	923212	1178259	1034715	1110818	215289	566646	486831	1311493	1043013
1427	eicosenoate (20:1n9 or 1n11)	Lipid	Long Chain Monounsaturated Fatty Acid	33587	LC/MS Neg	100001335	5950	309.28	5282768		C16526	HMDB02231	269412	474447	364551	413503	214917	108012	119081	285926	1079249	390726	494529	434251	388153	126680	199204	241417	680432	321132
4546	ergothioneine	Xenobiotics	Food Component/Plant	37459	LC/MS Pos Early	100002154	850	230.096	3032311	58511-63-0	C05570	HMDB03045	115313	179697	168609	275115	67281	107686	91615	26939	481807	235176	318183	309148	291725	238493	142384	226429	221357	70244
1431	erucate (22:1n9)	Lipid	Long Chain Monounsaturated Fatty Acid	1552	LC/MS Neg	1087	6355.6	337.311	5281116	112-86-7	C08316	HMDB02068	96924	201270	159117	204590	77113	47427	34349	99582	576058	104941	148289	139103	110581	26225	55067	57131	172974	91473
1330	erythronate*	Carbohydrate	Aminosugar Metabolism	42420	LC/MS Polar	100001320	2186	135.03	2781043	88759-55-1		HMDB00613	186688	324540	137576	849704	226626	387740	199481	114947	612101	819050	974680	903927	979265	821685	950766	878725	959335	1139182
4867	ethyl beta-glucopyranoside	Xenobiotics	Food Component/Plant	64131	LC/MS Neg	100020377	1519	207.087	121667													1405337	1.41264e+06	1381789	1080404	1245981	1.64709e+06	1011990	3.32891e+06	1350757
4050	FAD	Cofactors and Vitamins	Riboflavin Metabolism	2134	LC/MS Neg	327	2425	784.15	643975	146-14-5;84366-81-4	C00016	HMDB01248										38328	47258	39584	40125	25748	43835	34348	53925	41423
77	formiminoglutamate	Amino Acid	Histidine Metabolism	43493	LC/MS Pos Early	100002500	1880	175.071	439233	816-90-0	C00439	HMDB00854		149816		591440					254337	312034	266124	381588	283172	177113	367869	226419	339638	271963
1248	fructose	Carbohydrate	Fructose, Mannose and Galactose Metabolism	48195	LC/MS Polar	878	2065	225.062	5984	57-48-7	C00095	HMDB00660		140964		479369		65578			99990	95747	68161	101233	88712	104293	63195	85471	105257	46296
1348	fumarate	Energy	TCA Cycle	1643	LC/MS Polar	330	3084	115.004	444972	100-17-8	C00122	HMDB00134		214009	61684	552457	100690	85859		67387	270447	189285	134922	146015	159434	161360	197778	149077	199407	170715
2737	galactosylglycerol	Lipid	Galactosyl Glycerolipids	57345	LC/MS Neg	100003064	795	253.093	16048618	16232-91-0	C05401	HMDB06790	91847	418446	70263	1472794	156137	139349	81989	91485	603220	1552158	1294309	1659823	1454929	725779	1341255	1243649	1523775	1279190
591	gamma-glutamyl-2-aminobutyrate	Peptide	Gamma-glutamyl Amino Acid	37092	LC/MS Pos Early	100001502	2380	233.113		16869-42-4												1181378	1103287	1.04619e+06	1000534	452719	893373	709695	1076989	914007
573	gamma-glutamylalanine	Peptide	Gamma-glutamyl Amino Acid	37063	LC/MS Pos Early	100001843	1986	219.098	440103	5875-41-2		HMDB29142	95171	62895	62472	212237	95480	76372	54317	56278	291155	5329567	5236050	5329132	4345335	4020388	6278312	3801103	5024837	4844284
575	gamma-glutamylglutamate	Peptide	Gamma-glutamyl Amino Acid	36738	LC/MS Pos Early	331	1775	277.103	92865	1116-22-9	C05282	HMDB11737		132327	42926	264370		135974		55820	439213	1491461	1727844	1.76891e+06	1.77985e+06	1182478	2626505	1407713	1885457	1519505
576	gamma-glutamylglutamine	Peptide	Gamma-glutamyl Amino Acid	2730	LC/MS Pos Early	1140	1430	276.119	150914	10148-81-9	C05283	HMDB11738	117424	133539	134228	158930	131479	93020	70239	113457	644440	3.49362e+06	4007553	4224625	4123741	2519173	3768457	3047594	3146500	3.51211e+06
579	gamma-glutamylisoleucine*	Peptide	Gamma-glutamyl Amino Acid	34456	LC/MS Pos Early	100001485	2940	261.144	14253342			HMDB11170		62971	48504	153320	43413		35381		345452	1072355	1227548	1338071			1128105	461944	1114534
580	gamma-glutamylleucine	Peptide	Gamma-glutamyl Amino Acid	18369	LC/MS Pos Early	1268	2991	261.144	151023	2566-39-4		HMDB11171	98722	170312	107551	343206	84742	88484	48918		666274	9172053	9453980	12088567	8267794	6171510	9680829	7984851	9823828	7558730
583	gamma-glutamylmethionine	Peptide	Gamma-glutamyl Amino Acid	44872	LC/MS Pos Early	100001313	2640	279.101	7009567	17663-87-5		HMDB29155									67809	119267	173165	147782	83745	101285	104066	86654	120111	191657
584	gamma-glutamylphenylalanine	Peptide	Gamma-glutamyl Amino Acid	33422	LC/MS Pos Early	100000491	2992	295.129	111299	7432-24-8		HMDB00594									139659	347216	431793	582074	276847		456567	363835	369291	294709
589	gamma-glutamylserine	Peptide	Gamma-glutamyl Amino Acid	54914	LC/MS Pos Early	100009231	1351	235.093		5875-35-4												5236549	6.20518e+06	5111963	4903427	4299953	6.59134e+06	5353441	5.34745e+06	5337838
585	gamma-glutamylthreonine	Peptide	Gamma-glutamyl Amino Acid	33364	LC/MS Pos Early	100001314	1750	249.108	76078708	5652-48-2		HMDB29159		57438		181399					315407	8077439	7958308	9951848	8634134	7533462	11494806	8.33616e+06	9062906	9247729
587	gamma-glutamyltyrosine	Peptide	Gamma-glutamyl Amino Acid	2734	LC/MS Neg	1102	1240	309.109	94340	7432-23-7		HMDB11741				30215					53319	95833	116331	102317	115896	28319	113268	46267	46115	67798
588	gamma-glutamylvaline	Peptide	Gamma-glutamyl Amino Acid	43829	LC/MS Pos Early	100001126	2700	247.129	7015683	2746-34-1		HMDB11172	129153	143717	99492	268165	119358	125594	101306	69813	410733	2400010	2128853	2491632	2385580	2031588	2.47084e+06	2000498	2487424	2452422
4098	gamma-tocopherol/beta-tocopherol	Cofactors and Vitamins	Tocopherol Metabolism	52473	LC/MS Pos Late	100008998	2384	416.364														157449	198420	131051	185606	72210	192143	221427	251579	138242
1128	glucose	Carbohydrate	Glycolysis, Gluconeogenesis, and Pyruvate Metabolism	48152	LC/MS Polar	572	2342	225.062	5793	50-99-7	C00031	HMDB00122		273050		1250032	74554	187157		200640	427897	387358	264856	211241	242683	404421	459152	462896	290595	227266
42	glutamate	Amino Acid	Glutamate Metabolism	57	LC/MS Pos Early	561	1500	148.06	611	56-86-0	C00025	HMDB00148	60579032	105826640	54908836	218710096	67881552	53860024	46788260	51463008	186896304	308903488	300041280	323464704	289115584	206057488	293703328	263025840	308222560	277764704
51	glutamate, gamma-methyl ester	Amino Acid	Glutamate Metabolism	33487	LC/MS Pos Early	100001103	2170	162.076	68662	1499-55-4;1499-55-4		HMDB61715	194378	1029645	318364	2726613	221518	365389	188389		1960316	6383508	5803448	8628850	5862295	5331795	6647259	4813072	5695868	5759525
43	glutamine	Amino Acid	Glutamate Metabolism	53	LC/MS Pos Early	563	1291	147.076	5961	56-85-9	C00064	HMDB00641	11001953	22313052	9455842	36475296	13403336	16537261	8712589	11174563	42009948	40765104	38803232	42268160	36898120	19364596	26141596	35403252	26735034	29977182
1540	glutarate (C5-DC)	Lipid	Fatty Acid, Dicarboxylate	396	LC/MS Polar	339	2900	131.035	743	110-94-1	C00489	HMDB00661			134701	137953		232448	217808		195612	528066	472272	492551	556528	536283	567905	625115	690335	700519
512	glutathione, oxidized (GSSG)	Amino Acid	Glutathione Metabolism	38783	LC/MS Pos Early	448	2667	307.083	65359	103239-24-3	C00127	HMDB03337	425053	801840	550099	746023	546094	233922	409706	469382	1865945	1321067	1464033	1098634	1577114	854195	2236293	1274581	983691	840761
1148	glycerate	Carbohydrate	Glycolysis, Gluconeogenesis, and Pyruvate Metabolism	1572	LC/MS Polar	1052	2070.4	105.019	752	600-19-1	C00258	HMDB00139	159353	454591	86828	958634	262030	390488	91121	122421	662216	1140973	1292127	1398642	1225311	935435	1293865	1061533	1413761	1296118
2613	glycerol	Lipid	Glycerolipid Metabolism	15122	LC/MS Neg	1254	758	91.0401	753	56-81-5	C00116	HMDB00131		314383	144485	702379	145630	199068	147540		254626	895945	455444	457356	424573	389770	354853	608961	370466	402393
2614	glycerol 3-phosphate	Lipid	Glycerolipid Metabolism	43847	LC/MS Pos Early	100000258	580	173.021	754	29849-82-9	C00093	HMDB00126	227095	892104	179314	3201032	362980	706877	151561	197741	2797589	758976	746183	770869	671194	521870	835700	611267	664706	669432
2050	glycerophosphoethanolamine	Lipid	Phospholipid Metabolism	37455	LC/MS Pos Early	100001620	659	216.063	123874	33049-08-0	C01233	HMDB00114	378171	2107789	159713	5876197	732911	975625	325754	405384	2742898	13428247	14272102	13849105	12250615	9845053	11077363	11266728	11602399	10981449
2619	glycerophosphoglycerol	Lipid	Glycerolipid Metabolism	48857	LC/MS Pos Early	100001619	520	247.058	439964		C03274		790467	1810403	704872	4304898	855472	910698	593536	731919	3982844	7931289	7943916	9201399	7.81424e+06	7666832	11879676	7265411	4659839	6054641
2052	glycerophosphoinositol*	Lipid	Phospholipid Metabolism	52307	LC/MS Pos Early	100001621	516	335.074	167572	16824-65-0				144510		495407	50071	44120		25685	182533	205661	185597	227963	185276	125268	165836	147941	170814	150585
2046	glycerophosphorylcholine (GPC)	Lipid	Phospholipid Metabolism	15990	LC/MS Pos Early	100000269	672	258.11	71920	28319-77-9	C00670	HMDB00086	2961240	9200396	2452557	29941186	4006627	4974906	2539222	3196859	14645017	100328480	114189128	113257424	92069064	76775864	80475400	85887768	99609488	92336328
2051	glycerophosphoserine*	Lipid	Phospholipid Metabolism	57404	LC/MS Pos Early	100015666	577	260.053	3081457					147351		366460	29153	34424			270744	326879	373271	394829	404584	254608	286858	314641	341038	325863
1	glycine	Amino Acid	Glycine, Serine and Threonine Metabolism	58	LC/MS Pos Early	340	1375	76.0393	750	56-40-6	C00037	HMDB00123	969916	1865768	1022566	5.4735e+06	1177898	1133861	884051	1515384	2177129	3277200	4460014	2557355	2661728	2483087	2508166	2147235	3455427	2595654
504	guanidine	Amino Acid	Polyamine Metabolism	22287	LC/MS Pos Early	100000992	2027	119.104	3520	50-01-1	C17349	HMDB01842		470849		2794275	79788	105475			1827576	515078
474	guanidinoacetate	Amino Acid	Creatine Metabolism	43802	LC/MS Pos Early	344	1937	118.061	763	352-97-6	C00581	HMDB00128		49440		260327					212697	872328	670500	1049584	765423	797404	478408	629590	743686	877704
3910	guanine	Nucleotide	Purine Metabolism, Guanine containing	32352	LC/MS Pos Early	172	2032	152.057	764	73-40-5	C00242	HMDB00132	2724321	8839829	3329346	16836156	4337914	5891072	2655477	3234779	9631847	3.78e+06	4.14543e+06	4057473	3683006	1.94854e+06	3641480	2990311	4228494	3322714
3909	guanosine	Nucleotide	Purine Metabolism, Guanine containing	1573	LC/MS Pos Early	1099	1728	284.099	6802	118-00-3	C00387	HMDB00133	164590	243661	211351	487328	150540	278131	133948	201099	932961	462746	404780	685120	540544	463419	584776	459209	532544	529920
3904	5'- GMP	Nucleotide	Purine Metabolism, Guanine containing	2849	LC/MS Pos Early	347	800	364.065	6804	5550-12-09	C00144	HMDB01397	28465	94338		277575	34536	66396	29547		395356	156646	233521	150778	138933	89331	156873	129536	147957	132163
1436	heptadecatrienoate (17:3)*	Lipid	Long Chain Polyunsaturated Fatty Acid (n3 and n6)	62383	LC/MS Neg	100020715	5390	263.202	16061034		C16344											86183	126804	128120	138810		96830	113372	130153	98023
1385	heptanoate (7:0)	Lipid	Medium Chain Fatty Acid	1644	LC/MS Neg	925	3670	129.092	8094	111-14-8	C17714	HMDB00666	220052	343165	215466	539355	208665	193638	226028	305960	629813	1.31655e+06	1095478	1353231	1172739	720380	642915	971680	881190	4371589
1450	hexadecadienoate (16:2n6)	Lipid	Long Chain Polyunsaturated Fatty Acid (n3 and n6)	57652	LC/MS Neg	100009394	5398	251.202	13932172	28290-73-5		HMDB00477	81442	219689	78206	389039	111996	150253	63951	113208	446783	959825	1167981	1132843	1111181	433309	765185	960096	1202343	1.02743e+06
1576	hexadecanedioate (C16)	Lipid	Fatty Acid, Dicarboxylate	35678	LC/MS Neg	100001614	4615	285.207	10459	505-54-4	C19615	HMDB00672								26506		331460	448537	242573	422213	351249	307580	476880	367809	278601
1435	hexadecatrienoate (16:3n3)	Lipid	Long Chain Polyunsaturated Fatty Acid (n3 and n6)	57651	LC/MS Neg	100009393	5330	249.186	5312428	7561-64-0			231200	681175	207404	1.77196e+06	300706	311838	194428	250362	1411669	3885596	4236886	4221281	3975734	1681850	3.86311e+06	3272710	5120011	4.05656e+06
4171	hippurate	Xenobiotics	Benzoate Metabolism	15753	LC/MS Neg	100000014	2106.9	178.051	464	495-69-2	C01586	HMDB00714						94172		43262		29938	54574	28596	38825	37942	38862	42277	67567	45876
4582	histidine betaine (hercynine)*	Xenobiotics	Food Component/Plant	62278	LC/MS Pos Early	100004059	2094	198.124	3083620	534-30-5						708720	192263	111775		120143	1376588	6653309	4953002	7012685	7.38015e+06	5908419	5267394	5843383	6.31245e+06	7322386
5634	hydroxybenzenesulfonic acid	Xenobiotics	Chemical	32495	LC/MS Neg	100001074	1831	172.991	4765	98-67-9	C12849											843433	1037359	832428	745029	1951674	3315943	973930	1503964	1060549
1587	hydroxy-CMPF*	Lipid	Fatty Acid, Dicarboxylate	62277	LC/MS Neg	100019794	1516	255.087						16225		16442			27393	25400		87954	143471	63851	93570	96892	60542	101655	731282	292516
3849	hypoxanthine	Nucleotide	Purine Metabolism, (Hypo)Xanthine/Inosine containing	3127	LC/MS Pos Early	171	1295	137.046	790	68-94-0	C00262	HMDB00157	1891903	16315909	1464981	57732724	7769629	146204816	1250937	9532393	7796275	1020121	870705	919809	910284	736729	943678	894411	796859	677396
4589	indolin-2-one	Xenobiotics	Food Component/Plant	43374	LC/MS Pos Early	100004318	2575	134.06	321710	59-48-3	C12312											138968	368289	143669	340821	347983	384359	339558	593418	653342
3848	inosine	Nucleotide	Purine Metabolism, (Hypo)Xanthine/Inosine containing	1123	LC/MS Neg	361	1602.1	267.074	6021	58-63-9	C00294	HMDB00195	68127	91899	53485	172385	87108	247719	68056	89780	230744	86431	96180	91679	81102	91718	82263	77550	110729	99121
379	isobutyrylglycine (C4)	Amino Acid	Leucine, Isoleucine and Valine Metabolism	35437	LC/MS Neg	100001590	1420	144.067	10855600	15926-18-8		HMDB00730			27189	22661		28539			18282	161602	332382	105429	97194	117082	128532	67090	977076	610701
1343	isocitric lactone	Energy	TCA Cycle	54724	LC/MS Polar	100009239	2970	173.009	98259	4702-32-3												1474284	1891726	1220712	1252884	1576847	2051530	1255016	3843522	1565326
344	isoleucine	Amino Acid	Leucine, Isoleucine and Valine Metabolism	1125	LC/MS Pos Early	376	2800	132.102	6306	73-32-5	C00407	HMDB00172	16731342	43495760	16916412	166730576	21629942	18119688	13469775	15449971	81203208	19705352	18050340	20088440	9362902	7264967	17355308	6834726	19489668	7774024
314	isovalerylglycine	Amino Acid	Leucine, Isoleucine and Valine Metabolism	35107	LC/MS Neg	100001452	1950	158.082	546304	16284-60-9		HMDB00678					39855			49357		79062	186599	52828	54699		62884		764342
252	kynurenate	Amino Acid	Tryptophan Metabolism	1417	LC/MS Neg	98	2224	188.035	3845	492-27-3	C01717	HMDB00715						1001961		69058
248	kynurenine	Amino Acid	Tryptophan Metabolism	15140	LC/MS Pos Early	100000265	2739	209.092	161166	2922-83-0	C00328	HMDB00684		80597		146775	37189	632077	29993	60940	119021	59947	51956	42832			76991
1145	lactate	Carbohydrate	Glycolysis, Gluconeogenesis, and Pyruvate Metabolism	527	LC/MS Polar	482	1469	89.0244	612	79-33-4	C00186	HMDB00190		1341367	456246	3404379	619581	1123778	510122	390121	3126431	2808663	1728395	2054444	2012724	1794513	2200082	2281744	2513012	2.03424e+06
4901	lactobacillic acid	Xenobiotics	Bacterial/Fungal	63048	LC/MS Neg	100021065	5822	295.264	10417	503-06-0			36737	43857	24638		20371		27374	13171	148839	177456	241762	196575	203362	71205	83221	100234	361008	136067
1394	laurate (12:0)	Lipid	Medium Chain Fatty Acid	1645	LC/MS Neg	181	5300	199.17	3893	143-07-7	C02679	HMDB00638	2207471	2791658	2250062	2102593	2120179	2137132	2056948	2307384	3087932	24638376	30221790	27144304	26299574	25384996	20651236	25162466	41032836	36985252
297	leucine	Amino Acid	Leucine, Isoleucine and Valine Metabolism	60	LC/MS Pos Early	397	2864	132.102	6106	61-90-5			16168584	36866324	15576425	113887856	18667644	15397679	13564288	14379541	58977456	15696498	14879594	15169446	11367910	9491011	14096520	12749440	14397340	9995222
808	leucylglycine	Peptide	Dipeptide	40045	LC/MS Pos Early	100003185	2778	189.123	79070	686-50-0		HMDB28929		57352		193442					63628	81902	119233	48889	72597	75670	91212		234799	115633
4412	levulinate (4-oxovalerate)	Xenobiotics	Food Component/Plant	22177	LC/MS Pos Early	100000765	1433	99.0441	11579	123-76-2		HMDB00720	117115	344375		399129	677643	427450	1176474	583964	434754	6413310	4551868	4394837	4830024	4949986	4269811	4614465	3155724	4481964
2867	lignoceroyl sphingomyelin (d18:1/24:0)	Lipid	Sphingomyelins	57330	LC/MS Pos Late	100006298	3437	815.7		60037-60-7											173273	742365	910099	595897	854815		912822	614278	888008	606132
1451	linoleate (18:2n6)	Lipid	Long Chain Polyunsaturated Fatty Acid (n3 and n6)	1105	LC/MS Neg	180	5535	279.233	5280450	60-33-3	C01595	HMDB00673	1218186	1.93529e+06	1253414	1796418	1289890	1067031	1.04079e+06	2092721	3976661	5330314	6.75369e+06	7.0455e+06	6.45192e+06	2442256	4202108	5068404	8445003	5437269
1453	linolenate (18:3n3 or 3n6)	Lipid	Long Chain Polyunsaturated Fatty Acid (n3 and n6)	34035	LC/MS Neg	100001337	5450	277.217	5280934		C06426	HMDB03073	2136206	3467478	2012490	4363172	2.63745e+06	1817878	1802338	2575537	7889210	29913614	42425764	39328696	39346828	12705177	27088642	29656176	43265956	33124560
98	lysine	Amino Acid	Lysine Metabolism	1301	LC/MS Pos Early	407	2850	147.113	5962	56-87-1	C00047	HMDB00182	7325907	17126346	6821662	80535040	9253689	9468949	6026659	6.69752e+06	47051124	15909289	15413128	15318497	13963469	8454102	13701236	11812289	14985948	10651390
1350	malate	Energy	TCA Cycle	1303	LC/MS Neg	409	615.6	133.014	525	6915-15-7	C00149	HMDB00156	4.0718e+06	8466674	4354186	13285233	4346790	4491425	3654939	4327474	10771747	7.5031e+06	6494552	7288486	7113150	5708460	9161930	6.99578e+06	7046085	6329671
4047	maleamate	Cofactors and Vitamins	Nicotinate and Nicotinamide Metabolism	38654	LC/MS Polar	100002623	1700	114.02	5280451	557-24-4	C01596											882208	846726	672199	687212	702739	501668	598690	694476	629978
1552	maleate	Lipid	Fatty Acid, Dicarboxylate	20676	LC/MS Polar	100000707	2640	115.004	444266	110-16-7	C01384	HMDB00176	181261	198552	242116	214388	220831	292570	211852	230114	267853	7664759	6686182	6.58296e+06	6770761	5628624	5763304	5839121	6840275	9999912
1368	malonate	Lipid	Fatty Acid Synthesis	15872	LC/MS Neg	818	612	103.004	867	141-82-2;26522-22-85-0	C00383	HMDB00691	116398	193747	175227	191921	196024	319511	220127	177318	232394	2234309	2016496	1475017	1545608	1394813	1652510	1801710	2805150	1.90591e+06
1253	mannitol/sorbitol	Carbohydrate	Fructose, Mannose and Galactose Metabolism	46142	LC/MS Polar	100001740	2320	181.072	5780		C00794	HMDB00247	57042		43608	126183		97676		84009	143157	355651	380381	417329	402901	491616	407364	318615	779727	289970
4609	mannonate*	Xenobiotics	Food Component/Plant	62864	LC/MS Polar	100003695	2736	195.051	3246006	642-99-9				43689		279780		51978
391	methionine sulfone	Amino Acid	Methionine, Cysteine, SAM and Taurine Metabolism	44878	LC/MS Pos Early	100004635	1250	182.048	69961	820-10-0						70044					40349	37001	20269					21517
4739	methyl glucopyranoside (alpha + beta)	Xenobiotics	Food Component/Plant	46144	LC/MS Pos Early	100005864	832	212.113					244330	1502175	372625	4728497	582961	287669	266951	201469	3303152	398619	305909	496067	487115	322798	497158	464445	368815	387158
1655	methylmalonate (MMA)	Lipid	Fatty Acid Metabolism (also BCAA Metabolism)	1496	LC/MS Polar	418	3078.4	117.019	487	516-05-2	C02170	HMDB00202	164664	242317	158204	333051			142993			429835	481027	247866	416235	429488	542060	651809	678407	393533
4004	methylphosphate	Nucleotide	Purine and Pyrimidine Metabolism	37070	LC/MS Pos Early	100001805	544	113	13130	7023-27-0		HMDB61711	350293	1.99288e+06	365062	7506800	751362	316517	292155	335926	2943809	2912730	3063992	3493006	2.57498e+06	2165871	3225624	2110947	3392417	2580501
363	methylsuccinate	Amino Acid	Leucine, Isoleucine and Valine Metabolism	15745	LC/MS Polar	2051	2800	131.035	10349	498-21-5		HMDB01844			85538	232115		215611	55254		129868	756778	754169	677537	643023	632480	701136	769752	1900325	1633625
2013	myo-inositol	Lipid	Inositol Metabolism	1124	LC/MS Polar	363	3506.3	225.062	892	87-89-8	C00137	HMDB00211		38256		142078	19189	43682			134366	204655	171654	226950	161815	115352	176493	159954	196132	170453
1398	myristate (14:0)	Lipid	Long Chain Saturated Fatty Acid	1365	LC/MS Neg	519	5440	227.202	11005	544-63-8	C06424	HMDB00806	9737873	9849723	10691803	7173631	9097604	10576663	10377769	9666239	16787172	1264799488	1437039488	1709030144	1454529920	1020847424	781837504	1083804544	1151986304	1119234176
2857	myristoyl dihydrosphingomyelin (d18:0/14:0)*	Lipid	Dihydrosphingomyelins	57365	LC/MS Pos Late	100009038	2060	677.559				HMDB12085										256349	222219	248531	190784	100218	230787	174365	244774	130722
130	N,N,N-trimethyl-5-aminovalerate	Amino Acid	Lysine Metabolism	57687	LC/MS Pos Early	100015962	2186	160.133	14274897				165238	145196		277774	224180	445292	129314	335222	262312	1006650	913205	874425	793853	640767	940817	751798	1079526	1007673
466	N,N,N-trimethyl-alanylproline betaine (TMAP)	Amino Acid	Urea cycle; Arginine and Proline Metabolism	62947	LC/MS Pos Early	100020217	2470	229.155								359227	34691				508939	191323		141113	291323		288365	275143		268586
109	N6,N6,N6-trimethyllysine	Amino Acid	Lysine Metabolism	1498	LC/MS Pos Early	189	2825	189.16	440120	23284-33-5	C03793	HMDB01325	132967	371619	129049	1336619	196524	220645	114088	142758	1242169	2449761	2294228	2.62896e+06	1.66368e+06	1172566	2443050	1084225	2421689	1380254
107	N6-methyllysine	Amino Acid	Lysine Metabolism	62860	LC/MS Pos Early	100003415	2831	161.129	164795	1188-07-4	C02728	HMDB02038	183517	471006	178995	2721160	231461	420363	140949	157364	1056331	544959		322273	1499811	1494906	375115	1546185	597036	1613072
5686	N-acetyl-4-chlorophenylalanine	Xenobiotics	Chemical	64175	LC/MS Neg	100021787	3500	240.043		23434-92-6			323650	386458	336358	628147	294059	305843	299748	250172	749866	2935100	3093555	3622984	3697710	3133138	3732777	3740624	4425119	5169684
30	N-acetylalanine	Amino Acid	Alanine and Aspartate Metabolism	1585	LC/MS Neg	1110	861	130.051	88064	97-69-8	C02847	HMDB00766				38311						90661	146190	32570	73599	88289	100076	93169	256155	203417
447	N-acetylarginine	Amino Acid	Urea cycle; Arginine and Proline Metabolism	33953	LC/MS Pos Early	100001266	2245	217.13	67427	155-84-0	C02562	HMDB04620		81218		500104		154938			353548	145595	131359	199146	121519		105481	86440	191029	104409
40	N-acetylasparagine	Amino Acid	Alanine and Aspartate Metabolism	33942	LC/MS Pos Early	100001257	785	175.071	99715	4033-40-3		HMDB06028		42841	28500	109830	40297	108777		24822	178490	660711	2105399	1266258	1454811	1172093	1225852	1063236	2368742	1650197
36	N-acetylaspartate (NAA)	Amino Acid	Alanine and Aspartate Metabolism	22185	LC/MS Pos Early	100000787	880	176.055	65065	997-55-7;997-55-7	C01042	HMDB00812	64672	78030		154084	93739	96709	93121	138847	112462	251447	494619	228685	814780	840544	788292	726837	1094961	1057347
45	N-acetylglutamate	Amino Acid	Glutamate Metabolism	15720	LC/MS Polar	100000282	3106	188.056	70914	5817-08-03	C00624	HMDB01138	89945	162987	102575	245404	115867	100320	82574	95332	309149	508405	479541	496208	471139	339805	474126	470005	556738	489418
46	N-acetylglutamine	Amino Acid	Glutamate Metabolism	33943	LC/MS Pos Early	100001253	845	189.087	182230	2490-97-3	C02716	HMDB06029		107865	59144	183277	71035	58517			260522	1183427	1078511	1109208	1120568	972381	1248696	964888	2.05079e+06	1259448
484	N-acetylputrescine	Amino Acid	Polyamine Metabolism	37496	LC/MS Pos Early	192	2230	131.118	122356	18233-70-0	C02714	HMDB02064	234102	425218	184301	1302841	222292	432242	177499	205404	931078	4082700	3928204	4103823	3582002	2935855	4285318	3567220	5340278	4811389
10	N-acetylserine	Amino Acid	Glycine, Serine and Threonine Metabolism	37076	LC/MS Polar	100001851	2000	146.046	65249	97-14-3		HMDB02931	67026	114599	54291	270880	68228	75608		73220	185889	237865	200956	198735	217015	194412	183101	157987	297150	191818
17	N-acetylthreonine	Amino Acid	Glycine, Serine and Threonine Metabolism	33939	LC/MS Pos Early	100001274	1040	162.076	152204	17093-74-2		HMDB62557	60482	63093	52453	217072	61860	157646			140767	766048	713360	652280	686162	724598	751048	611033	1212910	761246
254	N-formylanthranilic acid	Amino Acid	Tryptophan Metabolism	43549	LC/MS Neg	100004561	2150	164.035	101399	3342-77-6	C05653	HMDB04089										174304	265494	141526	168177	215645	155828	173163	393869	281652
216	N-formylphenylalanine	Amino Acid	Tyrosine Metabolism	48433	LC/MS Neg	100006056	2360	192.067	759256	13200-85-6												119375	263981	77928	97552	154515	116407	77521	613204	200468
4024	nicotinamide	Cofactors and Vitamins	Nicotinate and Nicotinamide Metabolism	594	LC/MS Pos Early	432	1942	123.055	936	98-92-0	C00153	HMDB01406	1276799	1341755	1348853	1840096	1036587	1029858	951441	990983	3739740	12544820	11040288	15305101	12718012	9914523	11831628	10043525	11456310	13753873
4028	NAD+	Cofactors and Vitamins	Nicotinate and Nicotinamide Metabolism	5278	LC/MS Pos Early	1310	875	332.562	5893	53-84-9	C00003	HMDB00902	56468	96177	89114	57020	57755	62869	83379	57394	286956	1887769	2212521	1613941	1679776	1121763	1689885	1514969	1992380	1782780
4026	nicotinamide ribonucleotide (NMN)	Cofactors and Vitamins	Nicotinate and Nicotinamide Metabolism	22152	LC/MS Pos Early	1312	766	335.064	14180	1094-61-7	C00455	HMDB00229		28922		40094					52265		44529	56171	59679	49735	69493	57402	68613	52540
4021	nicotinate	Cofactors and Vitamins	Nicotinate and Nicotinamide Metabolism	1504	LC/MS Pos Early	567	1673	124.039	938	59-67-6	C00253	HMDB01488	1077203	4178973	375625	20726528	2237423	1690925	343048		8388984	428621	330035	1119023	433420	806476	737075	956576	1028219	1277881
57	N-methyl-GABA	Amino Acid	Glutamate Metabolism	39577	LC/MS Pos Early	100003152	2109	118.086	70703	1119-48-8	C15987											3406396	3321869	4766995	1764410	5304427	3599268	1052330	8650177	4526493
478	N-methylhydantoin	Amino Acid	Creatine Metabolism	40006	LC/MS Neg	100002557	1425	113.036	69217	616-04-6	C02565	HMDB03646										674727	667195	527905	609943	727282	701985	550828	997048	801800
4618	N-oxalyl glycine (NOG)	Xenobiotics	Food Component/Plant	57776	LC/MS Neg	100015923	596	146.01	3080614													229012	221805	169782	202739	223422	182122	199602	452927	321453
2773	N-palmitoyl-sphinganine (d18:0/16:0)	Lipid	Dihydroceramides	52604	LC/MS Pos Late	100009028	3090	540.535	5283572	5966-29-0		HMDB11760										301929	254878	313410	284212		316091	226960	389408	222202
2781	N-palmitoyl-sphingosine (d18:1/16:0)	Lipid	Ceramides	44877	LC/MS Pos Late	1518	2893	538.519	5283564	24696-26-2		HMDB04949									78261	459853	449946	340123	346638	115937	348113	257843	517805	385312
2785	N-stearoyl-sphingosine (d18:1/18:0)*	Lipid	Ceramides	54979	LC/MS Pos Late	1547	3392	566.551	5283565	104404-17-3		HMDB04950										355791	436361	463199	468690	255825	579767	480613	566480	492587
1418	oleate/vaccenate (18:1)	Lipid	Long Chain Monounsaturated Fatty Acid	52285	LC/MS Neg	100008930	5655	281.249					7149822	12361878	7.93282e+06	10306279	6409959	4201350	4926855	7.53812e+06	23271110	17680430	21657766	22518224	16173618	7.53616e+06	11648459	11533321	29128456	14200388
1728	oleoylcarnitine (C18:1)	Lipid	Fatty Acid Metabolism (Acyl Carnitine, Monounsaturated)	35160	LC/MS Pos Late	100001501	1423	426.358	6441392	38677-66-6		HMDB05065									249613	451625	446579	407953	415945	162522	351854	308792	183293	195302
529	ophthalmate	Amino Acid	Glutathione Metabolism	34592	LC/MS Pos Early	100001311	2085	290.135	7018721	495-27-2		HMDB05765				54928					137853	678245	563358	694184	592325	449246	578690	542402	530258	507939
435	ornithine	Amino Acid	Urea cycle; Arginine and Proline Metabolism	1493	LC/MS Pos Early	444	2800	133.097	6262	3184-13-2	C00077	HMDB03374	8487502	15502372	8266321	31977682	10153143	8665392	6325646	7830195	26256450	3209379	2645679	3286002	4729883	2076679	2340492	3410136	2873654	3372461
3933	orotate	Nucleotide	Pyrimidine Metabolism, Orotate containing	1505	LC/MS Polar	445	1638.1	155.01	967	50887-69-9	C00295	HMDB00226		37737		81352	20419	159745			77350	504336	583980	436983	404400	426209	438967	389336	1.00638e+06	529740
4072	oxalate (ethanedioate)	Cofactors and Vitamins	Ascorbate and Aldarate Metabolism	20694	LC/MS Neg	100000841	603	88.988	971	144-62-7	C00209	HMDB02329	743038	1098423	943762	1479635	765396	1200320	865013	818623	1372458	2342702	2147029	1868522	2109596	2160166	2184332	2071905	3146546	2646615
1400	palmitate (16:0)	Lipid	Long Chain Saturated Fatty Acid	1336	LC/MS Neg	424	5618	255.233	985	57-10-3	C00249	HMDB00220	91345920	111336088	111849784	73134280	77720592	54568984	69875760	83127920	134288576	896196608	869822528	1050459264	799739328	483188832	293911936	450613216	702656000	563475392
2858	palmitoyl dihydrosphingomyelin (d18:0/16:0)*	Lipid	Dihydrosphingomyelins	52434	LC/MS Pos Late	100008954	2290	705.591	9939965				159540	293585	296656	312091	187866	151942	179659	224653	964726	2974329	3065704	3261557	3450996	1.56071e+06	2.77566e+06	2477103	2972874	2.70241e+06
2862	palmitoyl sphingomyelin (d18:1/16:0)	Lipid	Sphingomyelins	37506	LC/MS Pos Late	100002107	2168	703.575	9939941	6254-89-3			311402	604926	364346	722827	299693	438579	341174	536016	1844992	6186678	6661913	6288051	6427535	3338814	5366704	4988284	6.32429e+06	5606794
1709	palmitoylcarnitine (C16)	Lipid	Fatty Acid Metabolism (Acyl Carnitine, Long Chain Saturated)	44681	LC/MS Pos Late	100000776	1425	400.342	461	6865-14-1	C02990	HMDB00222									207951	517630	438723	483710	447787	202019	361319	292767	332358	257206
4054	pantethine	Cofactors and Vitamins	Pantothenate and CoA Metabolism	39791	LC/MS Pos Early	100002991	2607	555.252	452306	16816-67-4	C12661	HMDB03828										727396	547360	599843	449737	565488	1015826	472343	548019	422464
4053	pantothenate (Vitamin B5)	Cofactors and Vitamins	Pantothenate and CoA Metabolism	1508	LC/MS Pos Early	1024	1667	220.118	6613	137-08-6	C00864	HMDB00210	660140	1010748	795109	2047813	796741	719073	638875	643144	2109127	4264111	3631520	4590376	4111574	2984311	4166073	3.32018e+06	4253830	4357553
4252	p-cresol sulfate	Xenobiotics	Benzoate Metabolism	36103	LC/MS Neg	100001315	2890	187.007	4615423	3233-57-7		HMDB11635								1904616								351922	86249	44092
1387	pelargonate (9:0)	Lipid	Medium Chain Fatty Acid	12035	LC/MS Neg	437	4798	157.123	8158	112-05-0	C01601	HMDB00847	1458246	2082092	1524672	2685597	1.64579e+06	1433920	1418715	1492418	4404031	27127398	22452668	14395855	11674362	11048012	7382716	11581001	20049612	86044368
5614	perfluorooctanesulfonate (PFOS)	Xenobiotics	Chemical	57564	LC/MS Neg	100010955	5233	498.93	74483	1763-23-1	C18142	HMDB59586									27160	414838	630587	192445	186340	288513	394499	172040	3498758	2407136
5661	perfluorooctanoate (PFOA)	Xenobiotics	Chemical	62071	LC/MS Neg	100020208	5130	412.966	9554			HMDB59587									38155	6889909	5671335	7.43328e+06	7.3373e+06	5906002	7.18904e+06	6781856	6296311	7703358
179	phenol sulfate	Amino Acid	Tyrosine Metabolism	32553	LC/MS Neg	100001510	2156	172.991	74426	937-34-8	C02180	HMDB60015								381026		65357	76120	56624	65700	74840	86655	84345	86439	150464
132	phenylalanine	Amino Acid	Phenylalanine Metabolism	64	LC/MS Pos Early	460	2878	166.086	6140	63-91-2	C00079	HMDB00159	9881070	30499228	9002975	102603552	12474017	10963530	7872057	8542079	56365112	8157051	7119848	6698641	4139368	2321834	8335521	2733384	6869293	2392162
143	phenyllactate (PLA)	Amino Acid	Phenylalanine Metabolism	22130	LC/MS Polar	100000774	908	165.056	3848	828-01-3	C05607	HMDB00779											203767		92115	245399	304053	118711	399923	296302
4645	pheophytin A	Xenobiotics	Food Component/Plant	61857	LC/MS Pos Late	100001827	3176	871.573		603-17-8	C05797		7430780	8189980	7965831	8275183	7468388	7742524	6828594	9019548	15374449	10727461	19120440	10658453	14454711	3728888	13362602	8931737	21225488	10438774
1365	phosphate	Energy	Oxidative Phosphorylation	42109	LC/MS Pos Early	461	576	98.9842	1061	7664-38-2	C00009	HMDB01429	3.92212e+06	8648230	2222162	27661856	4811916	6523436	2136195	3159793	10885241	7156200	9145941	5819554	4636612	6143452	7.5665e+06	5048297	8986166	7086684
2048	phosphoethanolamine (PE)	Lipid	Phospholipid Metabolism	1600	LC/MS Neg	1026	638	140.012	1015	1071-23-4	C00346	HMDB00224	74438	204145	55963	360064	100966	127734	62681	78225	238895	101100	128659	107601	111692	86834	165666	126173	103119	103802
262	picolinate	Amino Acid	Tryptophan Metabolism	1512	LC/MS Pos Early	1022	910	124.039	1018	98-98-6	C10164	HMDB02243										315608	763515	381145	323116	291483	501229	603583	1003406	626548
123	pipecolate	Amino Acid	Lysine Metabolism	1444	LC/MS Pos Early	1025	2200	130.086	849	4043-87-2	C00408	HMDB00070	887126	1389957	993528	2775750	1104317	1515188	857152	1070464	2354891	3803146	3438437	3614691	3578087	2455030	3073599	3328014	3987338	3589119
443	proline	Amino Acid	Urea cycle; Arginine and Proline Metabolism	1898	LC/MS Pos Early	480	1603	116.071	145742	147-85-3	C00148	HMDB00162	9765199	30333638	12773822	96363160	11796270	12233754	9597029	11587102	51559888	33781200	25288888	36823000	28820460	30881334	28641706	28198104	25799152	28032540
1652	propionylcarnitine (C3)	Lipid	Fatty Acid Metabolism (also BCAA Metabolism)	32452	LC/MS Pos Early	100001162	2590	218.139	107738	17298-37-2	C03017	HMDB00824				111761					351827	237040	231900	272479	488676	260522	139480	400727	325803	420739
1653	propionylglycine (C3)	Lipid	Fatty Acid Metabolism (also BCAA Metabolism)	31932	LC/MS Neg	100001150	960	130.051	98681	21709-90-0		HMDB00783											44475	33867	48384	55206	59219	33951	92163	66657
4109	pterin	Cofactors and Vitamins	Pterin Metabolism	43023	LC/MS Pos Early	100004216	1805	164.057	73000	22363-60-4	C00715	HMDB00802	70633	142396	106353	276090	101841	198556	54282	85255	292947	1076806	1119499	1522300	947057	1139165	1.63394e+06	923461	1447839	1340346
483	putrescine	Amino Acid	Polyamine Metabolism	1408	LC/MS Pos Early	49	3027	89.1073	1045	110-60-1	C00134	HMDB01414	3563542	5273959	3883273	10502168	4164926	6553155	3117783	3518152	8847542	10212929	14735913	12134987	15491451	8.23318e+06	13190094	16183087	12772522	10345058
4166	pyridoxate	Cofactors and Vitamins	Vitamin B6 Metabolism	31555	LC/MS Neg	100001121	2185	182.046	6723	82-82-6	C00847	HMDB00017		127681	123901	173525	157943	283060	82628	128216	82545	167769	170933	142683	216236	285200	208947	359587	120416	261658
52	pyroglutamine*	Amino Acid	Glutamate Metabolism	46225	LC/MS Pos Early	100001540	1900	129.066	134508	2353-44-8										322379		445485	456296	467053	657277	463688	423285	653166	250777	424173
1144	pyruvate	Carbohydrate	Glycolysis, Gluconeogenesis, and Pyruvate Metabolism	22250	LC/MS Polar	823	2650	175.025	1060	127-17-3	C00022	HMDB00243							22781			117324	64979	90774	108674	106373	118781	92935	203405	110173
1192	ribulonate/xylulonate/lyxonate*	Carbohydrate	Pentose Metabolism	61858	LC/MS Polar	100019968	2350	165.041								70669						247948	225973	267005	250894	155364	299868	197660	301023	200620
398	S-adenosylhomocysteine (SAH)	Amino Acid	Methionine, Cysteine, SAM and Taurine Metabolism	42382	LC/MS Neg	197	1832.4	383.114	439155	979-92-0	C00021	HMDB00939		20037		46804					38160	61856	61519	79275	62368	40838	61504	56873	55406	53308
5433	salicylate	Xenobiotics	Drug - Topical Agents	1515	LC/MS Polar	501	802	137.024	338	69-72-7	C00805	HMDB01895										1355761	1944910	1212294	1295741	1338406	1331259	1318015	3838235	4.01486e+06
1562	sebacate (C10-DC)	Lipid	Fatty Acid, Dicarboxylate	32398	LC/MS Polar	100001211	2147	201.113	5192	111-20-6	C08277	HMDB00792	48594	42210	58425	43321	37014	103723	51064	51993	65007	356690	616661	400180	332684	505678	447689	327712	823364	497996
1162	sedoheptulose-7-phosphate	Carbohydrate	Pentose Phosphate Pathway	35649	LC/MS Pos Early	100001628	540	273.037	616	2646-35-7	C05382	HMDB01068		98589		274607		30583			116961	151209	188207	113556	126810	65309	154624	86673	135587	94994
9	serine	Amino Acid	Glycine, Serine and Threonine Metabolism	1648	LC/MS Pos Early	503	1239	106.05	5951	56-45-1	C00065	HMDB00187	1924045	4339689	1999250	14786416	2522650	1920698	1445686	1960802	6716689	5489512	4720217	5.79577e+06	5812739	3223526	4444562	4375045	4974752	4406344
491	spermidine	Amino Acid	Polyamine Metabolism	485	LC/MS Pos Early	50	3355	146.165	1102	124-20-9	C00315	HMDB01257				67930					81870	432852	329688	536016	402455	295408	707669	565468	355690	318079
2874	sphingomyelin (d17:1/16:0, d18:1/15:0, d16:1/17:0)*	Lipid	Sphingomyelins	52433	LC/MS Pos Late	100006314	2082	689.559		121999-58-4											132295	550064	585025	567379	674069	269886	479638	498575	572608	565128
2872	sphingomyelin (d18:1/14:0, d16:1/16:0)*	Lipid	Sphingomyelins	42463	LC/MS Pos Late	100004328	1998	675.544	11433862			HMDB12097				121623					399204	1344646	1.47627e+06	1525603	1412162	693984	1151306	1205011	1.46206e+06	1453309
2878	sphingomyelin (d18:1/18:1, d18:2/18:0)	Lipid	Sphingomyelins	37529	LC/MS Pos Late	100002106	2167	729.591	6443882	108392-10-5		HMDB12101	119724	105988	75467	114773	116180	89486	117315	112962	129961	74562		79485	115446				96386	83416
2880	sphingomyelin (d18:1/20:0, d16:1/22:0)*	Lipid	Sphingomyelins	48490	LC/MS Pos Late	100006290	2685	759.638				HMDB12102										787074	741291	745930	694875	247794	688410	437115	773989	654573
2881	sphingomyelin (d18:1/20:1, d18:2/20:0)*	Lipid	Sphingomyelins	48491	LC/MS Pos Late	100006292	2383	757.622		222403-67-0											106244	531856	620844	506561	637711	173094	413514	358839	636927	419210
2883	sphingomyelin (d18:1/21:0, d17:1/22:0, d16:1/23:0)*	Lipid	Sphingomyelins	52495	LC/MS Pos Late	100009025	2793	773.653													213068	824413	806268	578240	898262	238179	723524	477183	849446	541187
2885	sphingomyelin (d18:1/22:1, d18:2/22:0, d16:1/24:1)*	Lipid	Sphingomyelins	48493	LC/MS Pos Late	100006295	2666	785.653				HMDB12104	156550	330774	189797	450156	107305	326366	134711	200614	1277613	4669217	4810103	4141950	4756413	1624450	3821896	3486793	4445525	3.71316e+06
2888	sphingomyelin (d18:1/24:1, d18:2/24:0)*	Lipid	Sphingomyelins	47153	LC/MS Pos Late	100005986	3033	813.684		94359-13-4		HMDB12107	159633	343534	208942	225319		217868		443963	925895	3.74702e+06	3515645	2982807	3125477	1051685	2753389	2211383	3379955	2423670
2887	sphingomyelin (d18:2/23:0, d18:1/23:1, d17:1/24:1)*	Lipid	Sphingomyelins	52435	LC/MS Pos Late	100008956	2845	799.669													158294	795883	868756	671737	895136	105682	771243	564278	864909	598951
4712	stachydrine	Xenobiotics	Food Component/Plant	34384	LC/MS Pos Early	100001296	1440	144.102	115244	4136-37-2	C10172	HMDB04827	303820	391140	652350	586954	570675	549204	412067	924341	713103	2590149	2551400	2621388	2748730	2381380	2534366	2380535	3284053	2231631
1441	stearidonate (18:4n3)	Lipid	Long Chain Polyunsaturated Fatty Acid (n3 and n6)	33969	LC/MS Neg	100001229	5395	275.202	5312508	111174-40-4	C16300	HMDB06547	241716	703759	239019	1592503	299455	420451	255865	344484	1743878	5234425	6691901	6211429	6267446	2302674	5442371	5256378	7582144	6195488
1557	suberate (C8-DC)	Lipid	Fatty Acid, Dicarboxylate	15730	LC/MS Polar	100000016	2577.6	173.082	10457	505-48-6	C08278	HMDB00893	83161	79996	107519	84279		136625	92953		111182	540406	1152126	487288	363167	790978	546546	458876	1738606	645568
1347	succinate	Energy	TCA Cycle	1437	LC/MS Polar	252	3149	117.019	1110	110-15-6	C00042	HMDB00254	1517849	4498285	2268484	13163774	3245848	4373438	3.66202e+06	1339069	10548396	10078482	9879316	9245275	9850244	8317859	11625964	9855890	11716307	9509891
1227	sucrose	Carbohydrate	Disaccharides and Oligosaccharides	1519	LC/MS Polar	935	3092	387.114	5988	57-50-1	C00089	HMDB00258	1909910	3207708	1962672	4279732	1951676	1781065	1643530	1.76977e+06	6806272	10149731	11508899	11436186	10404108	7003659	15624239	8913572	6882639	7341239
5516	sulfate*	Xenobiotics	Chemical	46960	LC/MS Neg	100002528	616	96.9601	1118	14808-79-8	C00059	HMDB01448	1847121	5744223	2546412	10326009	2484517	4332181	2813372	2204146	9156891	14202332	23691246	13781998	12856926	18328752	13549939	12219250	19791716	16758173
4721	tartarate	Xenobiotics	Food Component/Plant	15336	LC/MS Neg	100000295	615.3	149.009	444305	87-69-4;6106-24-7	C00898	HMDB00956						40840				206058	204584	179056	200994	189698	263462	219362	584838	247319
4849	tartronate (hydroxymalonate)	Xenobiotics	Food Component/Plant	20693	LC/MS Neg	100000840	610	118.999	45	80-69-3	C02287	HMDB35227		33443	23777	51769		36190		32549		234871	232908	195019	214285	202897	270802	200406	322686	271879
423	taurine	Amino Acid	Methionine, Cysteine, SAM and Taurine Metabolism	2125	LC/MS Pos Early	512	660	126.022	1123	107-35-7	C00245	HMDB00251				592031	33955	353211	46828	44856		2395827	3205426	280314	2208645	420268	763024	520797	136968	306027
1572	tetradecanedioate (C14)	Lipid	Fatty Acid, Dicarboxylate	35669	LC/MS Neg	100001613	3985	257.176	13185	821-38-5		HMDB00872				39891		29933				186235	281538	240370	190932	179360	183132	189007	296332	122616
5659	thioproline	Xenobiotics	Chemical	53231	LC/MS Pos Early	100009232	1250	134.027	93176	34592-47-4			28464	128014	52519	418403	31712	42101			69003
4069	threonate	Cofactors and Vitamins	Ascorbate and Aldarate Metabolism	27738	LC/MS Polar	100001022	2384	135.03	151152	70753-61-6	C01620	HMDB00943	616707	1193607	708332	1.99488e+06	768810	566237	626510	594554	4540164	4219444	3676730	6796199	5701588	3931180	6419164	4088466	3.82955e+06	4715054
16	threonine	Amino Acid	Glycine, Serine and Threonine Metabolism	1284	LC/MS Pos Early	564	1514	120.066	6288	72-19-5	C00188	HMDB00167	3346310	7286452	3311875	22982890	4526124	4.15397e+06	3314696	3240450	11922177	9382549	9157005	9497374	8731914	6842871	8072526	8485144	8509536	8459161
3997	thymidine	Nucleotide	Pyrimidine Metabolism, Thymine containing	2183	LC/MS Neg	872	1963.7	241.083	5789	50-89-5	C00214	HMDB00273		66129	28701	226347		45587			52206	43085	43720	48671	57386		37561	43710	39593	14037
460	hydroxyproline	Amino Acid	Urea cycle; Arginine and Proline Metabolism	32306	LC/MS Pos Early	1001	1064	132.065	5810	51-35-4	C01157	HMDB00725	275925	724601	299641	2149664	397032	543176	268883	377546	2110837	2533184	2062790	3035062	2286632	2231689	2594991	2260862	3098331	2638014
1229	trehalose	Carbohydrate	Disaccharides and Oligosaccharides	15573	LC/MS Polar	915	3495	387.114	7427	6138-23-4	C01083	HMDB00975	285478	267975	170029	487283	319772	183539	163724	306839	514875	5607275	5572326	5968566	4342307	3102183	4986822	3585006	5548035	3592965
2866	tricosanoyl sphingomyelin (d18:1/23:0)*	Lipid	Sphingomyelins	52436	LC/MS Pos Late	100008955	3200	801.684				HMDB12105									130346	1079160	1105541	902557	1164302	242607	1122644	810606	1282176	816481
4041	trigonelline (N'-methylnicotinate)	Cofactors and Vitamins	Nicotinate and Nicotinamide Metabolism	32401	LC/MS Pos Early	100001092	1388	138.055	5570	535-83-1	C01004	HMDB00875					288186		113048	145338		965616	574083	653081	828972	642708	494231		1073850	540600
2053	trimethylamine N-oxide	Lipid	Phospholipid Metabolism	40406	LC/MS Pos Early	100003397	2100	76.0757	1145	1184-78-7	C01104	HMDB00925	56199			70391	72356	68527		51499	62264	1636700	1135474	1640042	1715479	1219829	1161437	1085780	1558218	1381258
5629	trizma acetate	Xenobiotics	Chemical	20710	LC/MS Pos Early	100000856	1884	122.081	6503	6850-28-8	C07182							22311046	447947	12702757	1744281	19354268	40100208	9911993	15690243	23046526	22895590	14885155	145644416	20324804
237	tryptophan	Amino Acid	Tryptophan Metabolism	54	LC/MS Pos Early	565	2986	205.097	6305	73-22-3	C00078	HMDB00929	1682906	4948896	1801064	16914886	2260874	2392431	1440253	2433139	11608370	9355491	9627100	13218401	9149129	7705518	10024783	8185110	9915574	8.23589e+06
154	tyrosine	Amino Acid	Tyrosine Metabolism	1299	LC/MS Pos Early	815	2430	182.081	6057	60-18-4	C00082	HMDB00158	1263976	5853986	1511009	15384306	1740638	2789449	796678	2502246	9642434	1499296	2.07092e+06		1941281		1328662	1847854		1495261
1283	UDP-glucose/UDP-galactose	Carbohydrate	Nucleotide Sugar	38670	LC/MS Neg	100002997	645	565.05													23810	90228	124006	103069	102568	67952	151958	83153	155436	102838
1292	UDP-N-acetylglucosamine/galactosamine	Carbohydrate	Nucleotide Sugar	46148	LC/MS Polar	100002957	3665	606.074														369168	363478	350225	332364	132697	315186	266065	312848	235674
1564	undecanedioate (C11-DC)	Lipid	Fatty Acid, Dicarboxylate	42395	LC/MS Neg	100001617	2440	215.129	15816	1852-04-6		HMDB00888	48698	44802	55483	48952	66030	84020	70446	43934	40259	807842	1184820	717239	636719	757593	726704	609343	1585979	842610
1392	undecanoate (11:0)	Lipid	Medium Chain Fatty Acid	12067	LC/MS Neg	889	5219.2	185.155	8180	334-48-5	C17715	HMDB00947	603641	746451	489638	809569	599510	585643	593188	632787	1108880	5.89128e+06	5951026	4829449	3.83331e+06	4771828	3795513	4265698	9124234	7840179
3946	uracil	Nucleotide	Pyrimidine Metabolism, Uracil containing	605	LC/MS Neg	825	1086	111.02	1174	66-22-8	C00106	HMDB00300	22248	50258		165604	38324	54073			44279				26286			29010		37772
3858	urate	Nucleotide	Purine Metabolism, (Hypo)Xanthine/Inosine containing	1604	LC/MS Neg	1134	757.1	167.021	1175	69-93-2;120K5305	C00366	HMDB00289	39740	105207	45822	299142	41736	1445545	26831	475612	165159	21234	16673		18901		36439	122266
3945	uridine	Nucleotide	Pyrimidine Metabolism, Uracil containing	606	LC/MS Neg	535	1457.6	243.062	6029	58-96-8	C00299	HMDB00296	106546	594620	93051	1875397	175080	348988	104583	128790	550246	181929	170024	234150	190155	153495	169891	158461	218505	203504
3940	UMP	Nucleotide	Pyrimidine Metabolism, Uracil containing	2856	LC/MS Pos Early	869	590	325.043	6030	3387-36-8	C00105	HMDB00288	125519	247944	66990	499827	151949	151712	89537	115434	750111	555001	579314	632250	550934	356555	517480	448798	463086	433010
4418	vanillin	Xenobiotics	Food Component/Plant	37442	LC/MS Neg	100002051	2311.9	151.04	1183	121-33-5	C00755	HMDB12308	107135	141174		128821	94811	123991			126903	5505304	7753648	4391025	5402945	7104331	3.90764e+06	5902495	15278902	19499792
3850	xanthine	Nucleotide	Purine Metabolism, (Hypo)Xanthine/Inosine containing	3147	LC/MS Neg	1004	910	151.026	1188	69-89-6	C00385	HMDB00292	115518	520690	84042	2813288	213785	6.66101e+06	87263	332002	450532	72966	55529	59646	67865	48690	73077	50231	55196	53108
	X - 12111			52797	LC/MS Neg																	347525	437678	322577	272409	325734	414340	275880	785764	429756
	X - 12524			46621	LC/MS Neg								498120	608187	588018	552488	497360	588314	567635	543637	723629	7.86137e+06	2911185	3662242	3276594	2971622	3262375	3286326	3804334	3360792
	X - 12906			47955	LC/MS Neg																	818034	836771	715633	619844	724396	901904	805507	1619850	1236699
	X - 16938			46511	LC/MS Neg																	1499039	1431685	1254074	1040810	1234843	1454718	1319893	3248483	2.04641e+06
	X - 17010			47993	LC/MS Neg																	102502	116050	96756	98387	92626	94210	80570	169808	116688
	X - 21796			46972	LC/MS Neg																	134701	126179	122145	102107	120943	119454	114535	171409	140092
	X - 22776			48081	LC/MS Neg								55384	64074	52955	159166	55693	61784		37005	140269	1648560	1194878	1063915	834223	618840	919476	865294	1793502	1249260
	X - 22784			48089	LC/MS Neg																26134	1474290	2996361	1.02245e+06	1136856	1807602	1869945	1106285	2889519	4432823
	X - 22791			48096	LC/MS Neg								189064	217884	207883	216465	234210	190658	208314	200269	355156	2339377	4122405	1780260	1820327	1676211	1684161	1990663	5171764	6526600
	X - 23587			49463	LC/MS Pos Early																	568699	783439	460233	510711	516376	176457	616939	556024	576275
	X - 23639			49515	LC/MS Pos Early									268880	151763	417817	265414	114059		211349	412284	334854	374473	458008	127102		395917	248870	289272	137970
	X - 23650			49527	LC/MS Pos Early								148600	109646	165246	286946		333922	185410	115524	887558	41845284	36970324	42444152	35245776	42365976	54224152	26998316	96821992	45352076
	X - 23651			49528	LC/MS Pos Early									443595	1901812			3.71725e+06	869117	1420734	2362189	174168608	167886080	192006432	157623120	197707776	254827088	143484176	332743552	236410368
	X - 23655			49532	LC/MS Pos Early																214761	8490069	10781222	7496179	7628996	6796687	10760478	7593894	16682964	6819370
	X - 23782			49681	LC/MS Pos Late									57591		245215					344276	401240	231335	473109	456584	244267	371712	352404	310027	380483
	X - 23974			49883	LC/MS Neg								105924	124184	60907	148370	88661	64983	98942	67492	200803	645144	716640	570283	478836	327940	601816	490373	595905	552301
	X - 24210			52246	LC/MS Pos Late								1648028	2278911	2194914	2.39736e+06	1966185	1869230	1652056	1622495	4543070	2748217	5670769	3235587	3888863	966695	3679067	2230716	5663298	3146656
	X - 24425			52655	LC/MS Pos Early								232917	586198	163647	1565792	328034	1004381	150296	186461	2.66652e+06	4036552	4129626	4011699	4654206	2450790	2733809	3845331	7391021	7.40861e+06
	X - 24764			54702	LC/MS Pos Early																	1797260	2718736	1951033	2400715	3724261	4660537	1.44017e+06	6634608	8142343
	X - 24984			57853	LC/MS Pos Late								1230895	1889814	1125909	2525790	1487779	1151956	1049109	1242526	3925994	8.22537e+06	8868651	6984381	7237319	3027389	6270609	4.14626e+06	8.35986e+06	5804140
	X - 25109			61682	LC/MS Pos Early								66073	92551	61675	362530	35043	24864	31252	67534	335152
	X - 25542			63067	LC/MS Neg																	306295	367516	236695	137163	255985	147600	110770	866927	670432
	X - 25543			63068	LC/MS Neg																	119077	144622	124091	48941	102397	126559	49047	326444	299804
	X - 25656			63332	LC/MS Pos Early								8696147	4843348	3681235	8079967	5884660	10061613	4769678	4609179	95233832	1556338560	1596093184	1712429824	1422459136	1412870784	1687139840	1475385472	1592212736	1341388928

## Sheet: ScaledImpData
												SAMPLE NAME	UNCH-02046	UNCH-02047	UNCH-02048	UNCH-02049	UNCH-02050	UNCH-02051	UNCH-02052	UNCH-02053	UNCH-02054	UNCH-02055	UNCH-02056	UNCH-02057	UNCH-02058	UNCH-02059	UNCH-02060	UNCH-02061	UNCH-02062	UNCH-02063
												PARENT SAMPLE ID	6378939	6378940	6378941	6378942	6378943	6378944	6378945	6378946	6378947	6378948	6378949	6378950	6378951	6378952	6378953	6378954	6378955	6378956
												CLIENT IDENTIFIER	TH 1	TH 2	TH 3	TH 4	TH 5	TH 6	TH 7	TH 8	TH 9	TD 12	TD 13	TD 14	TD 15	TD 16	TD 17	TD 18	TD 19	TD 20
												ORIG ORDER	1	2	3	4	5	6	7	8	9	12	13	14	15	16	17	18	19	20
												BCA MG ML	0.024	0.023	0.026	0.025	0.032	0.025	0.018	0.026	0.03	0.073	0.086	0.076	0.079	0.061	0.069	0.068	0.085	0.072
												SPL AMNT	70ul (1,680 animals)	70ul (1,680 animals)	70ul (1,680 animals)	70ul (1,680 animals)	70ul (1,680 animals)	70ul (1,680 animals)	70ul (1,680 animals)	70ul (1,680 animals)	70ul (1,680 animals)	70ul (1,680 animals)	70ul (1,680 animals)	70ul (1,680 animals)	70ul (1,680 animals)	70ul (1,680 animals)	70ul (1,680 animals)	70ul (1,680 animals)	70ul (1,680 animals)	70ul (1,680 animals)
												SPL TYPE	Whole animal	Whole animal	Whole animal	Whole animal	Whole animal	Whole animal	Whole animal	Whole animal	Whole animal	Whole animal	Whole animal	Whole animal	Whole animal	Whole animal	Whole animal	Whole animal	Whole animal	Whole animal
												SUBJ ID	TH	TH	TH	TH	TH	TH	TH	TH	TH	TD	TD	TD	TD	TD	TD	TD	TD	TD
												VOLUME EXTRACTED	100	100	100	100	100	100	100	100	100	100	100	100	100	100	100	100	100	100
												GROUP NUMBER	1	1	1	1	1	1	1	1	1	2	2	2	2	2	2	2	2	2
PATHWAY SORTORDER	BIOCHEMICAL	SUPER PATHWAY	SUB PATHWAY	COMP ID	PLATFORM	CHEMICAL ID	RI	MASS	PUBCHEM	CAS	KEGG	Group HMDB	Hydrated tardigrades	Hydrated tardigrades	Hydrated tardigrades	Hydrated tardigrades	Hydrated tardigrades	Hydrated tardigrades	Hydrated tardigrades	Hydrated tardigrades	Hydrated tardigrades	Desiccated tardigrades	Desiccated tardigrades	Desiccated tardigrades	Desiccated tardigrades	Desiccated tardigrades	Desiccated tardigrades	Desiccated tardigrades	Desiccated tardigrades	Desiccated tardigrades
5674	(2-butoxyethoxy)acetic acid	Xenobiotics	Chemical	63380	LC/MS Pos Early	100021457	3177	177.112	106312				0.0805	0.0554	0.0816	0.099	0.053	0.0462	0.069	0.0462	0.0728	1.3989	1.7812	1	1.0296	1.5751	1.2106	1.2118	1.6314	3.1673
2608	1-(1-enyl-oleoyl)-GPE (P-18:1)*	Lipid	Lysoplasmalogen	44621	LC/MS Pos Late	100005372	1566	464.314					0.5293	0.5293	0.5293	0.5293	0.5293	0.5293	0.5293	0.5293	0.5293	1.3364	1.1733	1.5458	1.0319	0.5293	0.8965	0.8359	0.5293	0.9681
2753	1,2-dilinolenoyl-digalactosylglycerol (18:3/18:3)	Lipid	Galactosyl Glycerolipids	54892	LC/MS Pos Late	100009392	1941	954.615					0.324	0.324	0.324	0.324	0.324	0.324	0.324	0.324	0.324	1.0626	1.1715	1	1.2602	0.324	1.6752	0.7425	0.806	0.8015
2752	1,2-dilinolenoyl-galactosylglycerol (18:3/18:3)*	Lipid	Galactosyl Glycerolipids	54891	LC/MS Pos Late	100010877	2046	792.562	5282287		C13871		0.4837	0.4837	0.4837	0.4837	0.4837	0.4837	0.4837	0.4837	0.4837	0.8631	0.9792	0.9606	1.4989	0.4837	1.0923	0.4837	1.1314	1.0208
2174	1,2-dilinolenoyl-GPC (18:3/18:3)*	Lipid	Phosphatidylcholine (PC)	53179	LC/MS Pos Late	100009344	1800	778.538				HMDB08206	0.4074	0.4074	0.4074	0.4074	0.4074	0.4074	0.4074	0.4074	0.4074	0.9726	1.2635	1.0274	1.0949	0.5655	0.8172	0.8446	1.1522	1.1282
2164	1,2-dilinoleoyl-GPC (18:2/18:2)	Lipid	Phosphatidylcholine (PC)	52603	LC/MS Pos Late	100008903	2006	782.569	5288075	998-06-1		HMDB08138	0.0496	0.1671	0.1092	0.1168	0.0632	0.1189	0.0514	0.0395	0.8938	2.0307	2.5453	2.1975	2.4006	1.1062	1.9425	1.7336	2.3716	2.1269
2246	1,2-dilinoleoyl-GPE (18:2/18:2)*	Lipid	Phosphatidylethanolamine (PE)	53174	LC/MS Pos Late	100009217	2083	740.523	9546812			HMDB09093	0.0533	0.2903	0.1173	0.2835	0.0419	0.2191	0.1652	0.0478	1.021	2.1737	2.5483	1.8901	2.3735	0.979	2.1084	1.588	2.1737	1.7643
2150	1,2-dioleoyl-GPC (18:1/18:1)	Lipid	Phosphatidylcholine (PC)	52457	LC/MS Pos Late	100008905	2346	786.601	10350317	4235-95-4			0.1566	0.2241	0.1779	0.2817	0.1367	0.2028	0.1538	0.1364	0.6747	2.2865	2.4227	2.2091	2.4136	1.3253	2.1493	2.0517	2.4384	2.1698
2238	1,2-dioleoyl-GPE (18:1/18:1)	Lipid	Phosphatidylethanolamine (PE)	52609	LC/MS Pos Late	100008906	2485	744.554	9546757	4004-05-01			0.1589	0.2938	0.2041	0.2338	0.1624	0.2748	0.215	0.1774	0.8225	2.4109	2.2861	2.0237	2.4509	1.1775	2.3825	1.9363	2.2829	1.8447
2112	1,2-dipalmitoleoyl-GPC (16:1/16:1)*	Lipid	Phosphatidylcholine (PC)	52472	LC/MS Pos Late	100008997	1992	730.538					0.2147	0.2285	0.2864	0.2299	0.2095	0.1582	0.1174	0.134	0.6917	2.2575	2.4729	2.5802	2.3255	1.3083	2.1613	2.0789	2.3809	2.4102
2219	1,2-dipalmitoleoyl-GPE (16:1/16:1)*	Lipid	Phosphatidylethanolamine (PE)	52688	LC/MS Pos Late	1525	2063	688.491	9546809			HMDB05342	0.231	0.2678	0.2856	0.2889	0.269	0.2723	0.2252	0.2406	0.6002	1.9207	1.881	2.0064	1.9507	1.3998	2.0832	1.8933	2.0714	2.1091
2087	1,2-dipalmitoyl-GPC (16:0/16:0)	Lipid	Phosphatidylcholine (PC)	19130	LC/MS Pos Late	100000657	2365	734.569	452110	63-89-8		HMDB00564	0.036	0.0835	0.036	0.0829	0.036	0.036	0.036	0.0375	0.2504	1.2644	1.4037	1.0396	1.4139	0.5238	1.0567	0.9604	1.3679	1.0935
2207	1,2-dipalmitoyl-GPE (16:0/16:0)*	Lipid	Phosphatidylethanolamine (PE)	57341	LC/MS Pos Late	100009204	2498	692.523	445468			HMDB08923	0.8428	0.8428	0.8428	0.8428	0.8428	0.8428	0.8428	0.8428	0.8428	1	0.8915	0.8686	1.0599	0.8428	1.2169	1.1132	1.0235	0.989
1416	10-heptadecenoate (17:1n7)	Lipid	Long Chain Monounsaturated Fatty Acid	33971	LC/MS Neg	100001278	5555	267.233	5312435	29743-97-3		HMDB60038	0.3838	0.6855	0.3899	0.6084	0.3826	0.4775	0.3612	0.5239	1.2164	1.5757	1.899	2.034	1.9437	0.9118	1.0882	1.265	2.3602	1.4963
1841	13-HODE + 9-HODE	Lipid	Fatty Acid, Monohydroxy	37752	LC/MS Neg	100002196	5275	295.228					0.6083	1.5316	0.6868	2.1786	0.7832	1	0.6863	0.8815	1.2615	0.4044	0.4044	1.7212	1.8849	1.0722	0.6892	1.687	1.4389	0.4385
2419	1-arachidonoyl-GPC* (20:4)*	Lipid	Lysophospholipid	34061	LC/MS Neg	100001551	6074	618.341			C05208	HMDB10395	0.3326	0.3326	0.3326	0.3326	0.3326	0.3326	0.3326	0.3326	0.3711	1.5236	1.1695	1.9547	1.2356	0.6864	0.6646	0.7483	1.2917	1
2464	1-arachidonoyl-GPE (20:4n6)*	Lipid	Lysophospholipid	35186	LC/MS Neg	100001571	5874	500.278	42607465			HMDB11517	0.0706	0.1612	0.0706	0.0951	0.0706	0.0706	0.0706	0.1731	0.8061	1.9045	1.3509	2.0374	1.5932	0.7278	0.8589	1.1411	1.5651	1.2024
2403	1-linolenoyl-GPC (18:3)*	Lipid	Lysophospholipid	45951	LC/MS Pos Late	100005350	1410	518.324				HMDB10388	0.1078	0.1078	0.1078	0.1937	0.1078	0.1078	0.1078	0.1078	0.4574	0.1078	1.1905	1.4977	0.9806	0.1078	1.0199	1.0194	0.9631	1.309
2169	1-linoleoyl-2-arachidonoyl-GPC (18:2/20:4n6)*	Lipid	Phosphatidylcholine (PC)	52710	LC/MS Pos Late	100009131	1969	806.569				HMDB08147	0.0936	0.0936	0.0936	0.0936	0.0936	0.0936	0.0936	0.0936	0.3176	1.0757	1.2189	1.09	1	0.5551	0.965	1.0312	1.3475	0.9428
2248	1-linoleoyl-2-arachidonoyl-GPE (18:2/20:4)*	Lipid	Phosphatidylethanolamine (PE)	53189	LC/MS Pos Late	100009222	2030	764.523				HMDB09102	0.0192	0.0618	0.0192	0.0721	0.0192	0.0652	0.0192	0.0192	0.3078	1.1299	1.2337	1.1115	1.3069	0.4585	1.1735	0.9548	1.1482	1.0452
2628	1-linoleoylglycerol (18:2)	Lipid	Monoacylglycerol	27447	LC/MS Neg	100001040	6477	279.233	5283469	2277-28-3			0.3393	0.3393	0.3393	0.6169	0.3393	0.3393	0.3393	0.3682	0.9174	1	1.4709	1.556	1.0224	0.6079	1.1131	0.7132	1.1002	1.1092
2401	1-linoleoyl-GPC (18:2)	Lipid	Lysophospholipid	34419	LC/MS Neg	100001395	6160	594.341	11988421		C04100	HMDB10386	0.1811	0.1811	0.1811	0.1811	0.1811	0.1811	0.1811	1.6416	0.5711	1.6895	1.0951	1.8318	1.224	0.5977	0.3929	0.8708	1.5777	0.9049
2452	1-linoleoyl-GPE (18:2)*	Lipid	Lysophospholipid	32635	LC/MS Neg	100001570	5900	476.278	52925130			HMDB11507	0.1709	0.4291	0.1919	0.3065	0.1104	0.1027	0.1027	0.2885	1.4793	2.4078	2.2064	2.7592	1.9581	0.7396	1.0473	1	2.8315	1.3142
86	1-methyl-4-imidazoleacetate	Amino Acid	Histidine Metabolism	32350	LC/MS Pos Early	100001208	2064	141.066	75810	2625-49-2	C05828	HMDB02820	0.4617	0.4617	0.4617	0.4617	0.4617	0.4617	0.4617	0.4617	0.4617	0.6781	1.1636	1.0274	0.4773	1.3704	0.4617	0.8202	1.2952	1
3875	1-methyladenine	Nucleotide	Purine Metabolism, Adenine containing	1527	LC/MS Pos Early	54	2133	150.077	78821	5142-22-3	C02216	HMDB11599	0.0449	0.2577	0.0449	0.8727	0.0449	0.0449	0.0449	0.0449	0.9887	1.1961	1	1.6991	1.3668	0.8538	0.8426	1.0589	1.1462	1.2782
2075	1-myristoyl-2-arachidonoyl-GPC (14:0/20:4)*	Lipid	Phosphatidylcholine (PC)	53195	LC/MS Pos Late	100009139	1914	754.538				HMDB07883	0.0494	0.0749	0.0494	0.1312	0.0494	0.0494	0.0494	0.0494	0.5193	1.3865	1.6473	1.4692	1.1917	0.6084	1	0.9907	1.2839	1.2213
2153	1-oleoyl-2-linoleoyl-GPC (18:1/18:2)*	Lipid	Phosphatidylcholine (PC)	52453	LC/MS Pos Late	100008981	2165	784.585					0.1512	0.188	0.1828	0.287	0.0937	0.1788	0.1463	0.0766	0.8141	2.3922	2.3944	2.231	2.5656	1.1859	1.9683	1.8047	2.5901	1.979
2239	1-oleoyl-2-linoleoyl-GPE (18:1/18:2)*	Lipid	Phosphatidylethanolamine (PE)	52687	LC/MS Pos Late	100009078	2270	742.538	9546753			HMDB05349	0.0805	0.2923	0.1268	0.2635	0.0914	0.2294	0.1675	0.0805	1	2.0848	2.2471	1.7194	2.2991	0.7864	1.9439	1.6183	2.0415	1.6525
2627	1-oleoylglycerol (18:1)	Lipid	Monoacylglycerol	21184	LC/MS Neg	100000924	6650	281.249	5283468	111-03-5		HMDB11567	0.2504	0.4062	0.1971	1.3681	0.213	0.2928	0.2742	0.2466	1.118	1.6923	1.5726	2.0874	0.9842	0.7472	1.4802	1.1047	1.0158	1.1592
2398	1-oleoyl-GPC (18:1)	Lipid	Lysophospholipid	48258	LC/MS Neg	100001272	6250	596.357	16081932	19420-56-5		HMDB02815	0.0789	0.334	0.0964	0.2568	0.0789	0.0789	0.0789	0.6268	1.1194	2.1766	1.7629	2.7778	1.7718	0.9143	0.817	1	2.2037	1.4769
2450	1-oleoyl-GPE (18:1)	Lipid	Lysophospholipid	35628	LC/MS Neg	100001569	6125.1	478.294	9547071	89576-29-4		HMDB11506	0.2546	0.5417	0.2407	0.4606	0.3475	0.2248	0.295	0.3357	1.2592	2.6092	2.4047	2.7657	1.9212	0.9623	1.0377	1.2632	2.6763	1.5791
2489	1-oleoyl-GPG (18:1)*	Lipid	Lysophospholipid	45968	LC/MS Neg	100005716	5610	509.288					0.5868	0.7708	0.3806	0.7114	0.5173	0.5662	0.3806	0.3806	1.3817	1.678	2.2491	2.1878	1.0427	0.8214	1.5672	0.9573	2.2564	1.754
2116	1-palmitoleoyl-2-oleoyl-GPC (16:1/18:1)*	Lipid	Phosphatidylcholine (PC)	52458	LC/MS Pos Late	100008983	2155	758.569					0.1491	0.2856	0.1932	0.2958	0.1367	0.1865	0.1766	0.1801	0.7628	2.3145	2.4498	2.1834	2.3895	1.2372	2.0422	1.7947	2.5014	2.0373
2220	1-palmitoleoyl-2-oleoyl-GPE (16:1/18:1)*	Lipid	Phosphatidylethanolamine (PE)	52469	LC/MS Pos Late	100008995	2250	716.523					0.1639	0.1684	0.1747	0.1846	0.1778	0.1677	0.151	0.1622	0.376	2.1798	2.0727	2.1559	2.2747	1.624	2.2879	2.2803	2.1059	2.3317
2624	1-palmitoleoylglycerol (16:1)*	Lipid	Monoacylglycerol	52431	LC/MS Neg	100008952	6094	253.217					0.629	0.629	0.629	0.629	0.629	0.629	0.629	0.629	0.783	1.0566	1.1319	1.2155	0.7947	0.629	0.629	0.629	0.9806	1.0194
2389	1-palmitoleoyl-GPC* (16:1)*	Lipid	Lysophospholipid	33230	LC/MS Pos Late	100001511	1450	494.324	24779461			HMDB10383	0.2063	0.2835	0.2063	0.2063	0.2375	0.2063	0.2063	0.2063	0.5866	1.7691	1.36	1.9517	1.3662	1	0.9468	0.9997	1.063	1.2904
2096	1-palmitoyl-2-alpha-linolenoyl-GPC (16:0/18:3n3)*	Lipid	Phosphatidylcholine (PC)	52684	LC/MS Pos Late	100009076	2034	756.554				HMDB07975	0.0465	0.1792	0.0966	0.2526	0.0484	0.1129	0.0993	0.0328	0.8773	2.0231	2.3253	2.1815	2.3023	1.1227	1.8738	1.7541	2.3228	2.0797
2105	1-palmitoyl-2-arachidonoyl-GPC (16:0/20:4n6)	Lipid	Phosphatidylcholine (PC)	52462	LC/MS Pos Late	100008914	2091	782.569	10747814	35418-58-7		HMDB07982	0.0749	0.1564	0.0991	0.1601	0.0659	0.1176	0.0851	0.0994	0.6374	2.7769	2.8876	2.5687	2.8169	1.3626	2.1	2.3791	2.5417	2.4662
2216	1-palmitoyl-2-arachidonoyl-GPE (16:0/20:4)*	Lipid	Phosphatidylethanolamine (PE)	52464	LC/MS Pos Late	100008990	2198	740.523	9546800			HMDB05323	0.0736	0.0858	0.0736	0.1203	0.0736	0.0736	0.0736	0.0736	0.338	1.1643	1.2995	1.1965	1.2745	0.5239	1.2044	0.9866	1.1669	1
2111	1-palmitoyl-2-docosahexaenoyl-GPC (16:0/22:6)	Lipid	Phosphatidylcholine (PC)	52610	LC/MS Pos Late	100008915	2023	806.569	6441886	59403-54-2		HMDB07991	0.2023	0.2023	0.2023	0.2023	0.2023	0.2023	0.2023	0.2023	0.2388	1.0984	1.3017	0.9951	1	0.5775	1.0026	1.0672	1.0779	0.7817
2743	1-palmitoyl-2-linolenoyl-digalactosylglycerol (16:0/18:3)	Lipid	Galactosyl Glycerolipids	54893	LC/MS Pos Late	100010875	2278	932.63					0.407	0.407	0.407	0.407	0.407	0.407	0.407	0.407	0.407	0.9117	1.6857	1.3798	1.2536	0.9256	2.9965	1	0.407	0.4487
2742	1-palmitoyl-2-linolenoyl-galactosylglycerol (16:0/18:3)*	Lipid	Galactosyl Glycerolipids	54900	LC/MS Pos Late	100010894	2455	770.578					0.1874	0.1874	0.1874	0.1874	0.1874	0.1874	0.1874	0.1874	0.1874	0.9731	1.1457	1.1171	0.9607	0.9267	1.7004	1.0278	1.0007	0.9993
2091	1-palmitoyl-2-oleoyl-GPC (16:0/18:1)	Lipid	Phosphatidylcholine (PC)	52461	LC/MS Pos Late	1539	2358	760.585	6436017	26853-31-6;26853-31-6		HMDB07972	0.0826	0.2058	0.1167	0.2187	0.0817	0.1594	0.1193	0.0894	0.7501	2.5331	2.9389	2.3542	3.0336	1.2499	2.3804	2.1364	2.8229	2.4347
2211	1-palmitoyl-2-oleoyl-GPE (16:0/18:1)	Lipid	Phosphatidylethanolamine (PE)	19263	LC/MS Pos Late	1526	2509	718.538	5283496	26662-94-2		HMDB05320	0.1665	0.1612	0.1654	0.1544	0.1282	0.2065	0.111	0.1352	0.4273	2.3115	2.2924	2.2961	2.3433	1.5727	2.4053	2.2721	2.2184	2.0297
2088	1-palmitoyl-2-palmitoleoyl-GPC (16:0/16:1)*	Lipid	Phosphatidylcholine (PC)	52470	LC/MS Pos Late	100008984	2160	732.554					0.2012	0.2553	0.2253	0.3126	0.1981	0.1804	0.1923	0.1721	0.5569	2.48	2.5388	2.4749	2.5602	1.4431	2.3709	2.0148	2.5173	2.3983
2760	1-palmitoyl-galactosylglycerol (16:0)*	Lipid	Galactosyl Glycerolipids	62372	LC/MS Neg	100010885	6161	491.323	10413348				0.5261	0.5261	0.5261	0.5261	0.5261	0.5261	0.5261	0.5261	0.6883	1.5123	1.1492	1.8526	1	0.5261	0.5719	0.5261	1.662	0.719
2387	1-palmitoyl-GPC (16:0)	Lipid	Lysophospholipid	33955	LC/MS Pos Late	100001263	1525	496.34	86554	17364-16-8		HMDB10382	0.0298	0.0611	0.0272	0.0416	0.0168	0.0168	0.025	0.0389	0.0776	1.2613	1.459	1.7107	1.3028	1	1.0216	1.2118	1.477	1.4523
2441	1-palmitoyl-GPE (16:0)	Lipid	Lysophospholipid	35631	LC/MS Pos Late	100001567	1544	454.293	9547069	53862-35-4		HMDB11503	0.0929	0.0929	0.0929	0.0929	0.0929	0.0929	0.0929	0.0929	0.1579	1.0246	1.0955	1.1932	0.9548	0.7734	1	0.9719	1.0003	1.0032
2485	1-palmitoyl-GPG (16:0)*	Lipid	Lysophospholipid	45970	LC/MS Neg	100005717	5570	483.273	3300276				0.4521	0.5348	0.3572	0.427	0.5049	0.3879	0.4484	0.4324	0.9497	2.9075	2.4275	2.6704	2.2293	1.0503	1.2374	1.3497	3.4282	1.8056
2139	1-stearoyl-2-arachidonoyl-GPC (18:0/20:4)	Lipid	Phosphatidylcholine (PC)	42450	LC/MS Pos Late	100001869	2300	810.601	16219824	35418-59-8		HMDB08048	0.1099	0.1802	0.0822	0.1749	0.1013	0.1678	0.0822	0.2232	0.8005	2.2804	2.5999	2.1186	2.5392	1	2.0048	1.7836	2.4396	2.0623
2233	1-stearoyl-2-arachidonoyl-GPE (18:0/20:4)	Lipid	Phosphatidylethanolamine (PE)	52447	LC/MS Pos Late	100008977	2424	768.554	5289133			HMDB09003	0.3395	0.3395	0.3395	0.3395	0.3395	0.3395	0.3395	0.3395	0.4618	1.2155	1.1038	0.8008	1.4876	0.3395	1.1098	0.6681	1.1736	0.8962
2128	1-stearoyl-2-oleoyl-GPC (18:0/18:1)	Lipid	Phosphatidylcholine (PC)	52438	LC/MS Pos Late	100008904	2644	788.616		56421-10-4		HMDB08038	0.0742	0.0887	0.0742	0.0791	0.0742	0.1039	0.0742	0.0896	0.2923	1.2328	1.2634	1	1.3046	0.483	1.2299	1.0241	1.3001	1.073
2396	1-stearoyl-GPC (18:0)	Lipid	Lysophospholipid	33961	LC/MS Pos Late	100001271	1606	524.371	497299	19420-57-6		HMDB10384	0.0781	0.149	0.0781	0.0781	0.0781	0.0781	0.0781	0.0781	0.0781	1.2737	1.1277	1.4612	1.0962	0.7285	0.8505	1.0397	1	0.971
2448	1-stearoyl-GPE (18:0)	Lipid	Lysophospholipid	42398	LC/MS Neg	100001461	6514	480.31	9547068	69747-55-3		HMDB11130	0.6152	0.6152	0.6152	0.6152	0.6152	0.6152	0.6152	0.6152	0.6152	1.1201	0.9939	1.0794	1.0041	0.6152	0.6152	0.8628	1.2822	0.9959
2495	1-stearoyl-GPI (18:0)	Lipid	Lysophospholipid	19324	LC/MS Neg	100000656	5794	599.32		796963-93-4		HMDB61696	0.3177	1	0.5463	0.4726	0.3177	0.4324	0.4623	0.7166	1.7425	2.1553	1.831	1.7697	1.7987	0.8103	0.6786	1.1577	2.1839	1.3688
4426	2,3-dihydroxyisovalerate	Xenobiotics	Food Component/Plant	38276	LC/MS Polar	100002417	1050	133.051	677	1756-18-9	C04039	HMDB12141	0.1466	0.2744	0.1355	0.4684	0.1355	0.2389	0.1355	0.1869	0.5546	1.6091	1.0697	0.9871	1.0129	1.0254	1.154	1.1813	1.9958	1.7754
1863	2,4-dihydroxybutyrate	Lipid	Fatty Acid, Dihydroxy	62951	LC/MS Polar	100002285	1793	119.035	192742	1518-62-3		HMDB00360	0.5467	0.5467	0.5467	0.5467	0.5467	0.5467	0.5467	0.5467	0.5467	1	0.5467	0.763	0.6642	1.0128	1.2467	1.1834	0.6662	1.0661
5435	2,6-dihydroxybenzoic acid	Xenobiotics	Drug - Topical Agents	63042	LC/MS Neg	100020837	2575	153.019	9338	303-07-1		HMDB13676	0.578	0.578	0.578	0.578	0.578	0.578	0.578	0.578	0.578	0.7328	0.9259	0.9076	1.1973	1.3934	1.1276	1.0848	1.0181	0.9819
1631	2-aminoheptanoate	Lipid	Fatty Acid, Amino	43761	LC/MS Pos Early	100004542	3160	146.118	227939	1115-90-8			0.8325	0.8325	0.8325	0.8325	0.8325	0.8325	0.8325	0.8325	0.8325	1.1876	1.3653	0.8907	0.8526	0.8325	1	0.9412	1.3843	1.4189
3986	2'-deoxycytidine	Nucleotide	Pyrimidine Metabolism, Cytidine containing	15949	LC/MS Pos Early	100000125	2193	228.098	13711	951-77-9	C00881	HMDB00014	0.309	1.95	0.309	11.1158	0.309	0.6381	0.309	0.309	0.7263	0.8842	1	1.0938	1.2377	1.0435	1.3898	0.6505	0.309	0.9884
527	2-hydroxybutyrate/2-hydroxyisobutyrate	Amino Acid	Glutathione Metabolism	52281	LC/MS Polar	100008928	1258	103.04					0.4773	0.4773	0.4773	0.7102	0.4773	0.4773	0.4773	0.4773	0.4773	0.9699	1.0454	0.9265	1.504	0.7195	1	1.2236	1.6249	1.6218
1794	2-hydroxydecanoate	Lipid	Fatty Acid, Monohydroxy	42489	LC/MS Neg	100004089	4840	187.134	21488	5393-81-7			0.1359	0.1359	0.1359	0.1359	0.1359	0.1359	0.1359	0.1359	0.1359	1.022	1.7436	0.8173	0.8542	1.4235	0.978	0.7986	2.7779	1.485
1544	2-hydroxyglutarate	Lipid	Fatty Acid, Dicarboxylate	52294	LC/MS Pos Early	100002070	958	166.071	43	40951-21-1	C02630	HMDB0059655	0.313	0.6921	0.2074	1.4007	0.2074	0.2074	0.6263	0.4329	1.2887	1.0224	0.9506	0.8913	1.2032	1.2963	1.3586	0.9776	1.3206	1.0726
1791	2-hydroxyheptanoate*	Lipid	Fatty Acid, Monohydroxy	61827	LC/MS Neg	100019960	2900	145.087	2750949				0.0741	0.0997	0.0741	0.0741	0.1009	0.0741	0.0741	0.0741	0.0847	1.3601	2.6553	0.8332	0.934	1.4366	1.2107	1	5.0705	5.3892
1795	2-hydroxylaurate	Lipid	Fatty Acid, Monohydroxy	52916	LC/MS Neg	100008934	5211	215.165	97783	2984-55-6			0.1628	0.3471	0.2347	0.3788	0.1628	0.1628	0.3094	0.1628	0.1628	1.3013	0.9104	1.1194	1.1674	0.9355	1.0645	1.1023	1.1902	1.1944
1792	2-hydroxyoctanoate	Lipid	Fatty Acid, Monohydroxy	22036	LC/MS Neg	100000743	3736.8	159.103	94180	617-73-2		HMDB02264	0.7986	0.7986	0.7986	0.7986	0.7986	0.7986	0.7986	0.7986	0.7986	1	1.4902	0.7986	0.8484	1.0404	0.8481	0.8726	1.6456	1.6268
2643	2-linoleoylglycerol (18:2)	Lipid	Monoacylglycerol	32506	LC/MS Neg	100000987	6250	279.233	5365676	3443-82-1		HMDB11538	0.3788	0.3788	0.3788	0.3788	0.3788	0.3788	0.3788	0.3788	0.3788	0.771	1.2754	1.4256	0.8744	0.7368	1.1838	1.0751	1.0552	0.9448
1360	2-methylcitrate/homocitrate	Energy	TCA Cycle	52282	LC/MS Neg	100008929	575	205.035					0.4361	0.5351	0.4361	1.2785	0.4361	0.4361	0.4361	0.4361	1.1656	0.9124	1.1063	0.4361	0.9464	0.8562	1.0536	1.1626	1.0567	0.9343
2642	2-oleoylglycerol (18:1)	Lipid	Monoacylglycerol	21232	LC/MS Neg	100000943	6500	281.249	5319879	3443-84-3		HMDB11537	0.1417	0.1417	0.1417	0.1417	0.1417	0.1417	0.1417	0.1417	0.2824	1.0661	1.2394	1.3205	1.0476	0.6051	1.1422	0.829	1	0.7218
439	2-oxoarginine*	Amino Acid	Urea cycle; Arginine and Proline Metabolism	55072	LC/MS Pos Early	100002784	1760	174.087	558	3715-10-04	C03771	HMDB04225	0.4904	2.9049	0.4904	12.5205	0.4904	0.7617	0.4904	0.4904	3.2759	0.4953	0.4904	0.7612	0.7089	0.4904	0.4904	0.4904	2.4105	1.2383
2390	2-palmitoleoyl-GPC* (16:1)*	Lipid	Lysophospholipid	35819	LC/MS Pos Late	100001561	1425	494.324				HMDB10383	0.7889	0.7889	0.7889	0.7889	0.7889	0.7889	0.7889	0.7889	0.7889	1.1068	1.0622	1.4423	1.0093	0.9747	0.8924	0.7889	0.9177	1
2388	2-palmitoyl-GPC* (16:0)*	Lipid	Lysophospholipid	35253	LC/MS Neg	100001562	6215	570.341	15061532			HMDB61702	0.2731	0.2731	0.2731	0.2731	0.2731	0.2731	0.2731	0.9708	0.2731	1.2824	1.0292	1.6092	0.5251	0.2731	0.2731	0.2731	1.9057	0.6426
58	2-pyrrolidinone	Amino Acid	Glutamate Metabolism	31675	LC/MS Pos Early	100001081	1262	86.06	12025	616-45-5		HMDB02039	0.5403	0.2734	0.4137	0.5051	0.3235	0.2794	0.3225	0.2281	0.434	2.2255	1.4597	2.3	2.5083	2.2605	2.7619	2.4846	2.0053	2.665
1861	2R,3R-dihydroxybutyrate	Lipid	Fatty Acid, Dihydroxy	63109	LC/MS Polar	100002367	1543	119.035	13120901	759-06-8		HMDB00498	0.6046	0.6046	0.6046	0.6046	0.6046	0.6046	0.6046	0.6046	0.6046	0.6046	0.6046	0.6904	0.6046	1.0774	1.2385	1.7694	0.6587	1
1860	2S,3R-dihydroxybutyrate	Lipid	Fatty Acid, Dihydroxy	62950	LC/MS Polar	100002284	1660	119.035	10964471	5057-93-2		HMDB02453	0.4171	0.4171	0.4171	0.4171	0.4171	0.4171	0.4171	0.4171	0.4171	1.1931	1.197	0.7073	0.5619	0.8069	0.5209	2.5519	1.8455	3.1014
4439	3-formylindole	Xenobiotics	Food Component/Plant	62863	LC/MS Pos Early	100020219	2736	146.06	10256	487-89-8	C08493	HMDB29737	0.0882	0.0882	0.0882	0.0882	0.0882	0.0882	0.0882	0.0882	0.0882	0.9061	1.4246	0.7086	0.8625	1.0311	1.1045	0.9689	1.9474	1.7311
2936	3-hydroxy-3-methylglutarate	Lipid	Mevalonate Metabolism	531	LC/MS Polar	112	2850	161.046	1662	503-49-1	C03761	HMDB00355	0.3108	0.3975	0.4523	0.8991	0.4568	0.5961	0.4928	0.384	0.5322	1.3798	1.5034	1.3674	1.1009	1.2021	1.507	2.9992	2.9512	1.8502
1549	3-hydroxyadipate*	Lipid	Fatty Acid, Dicarboxylate	62069	LC/MS Polar	100004396	3131	161.046	151913			HMDB00345	0.5241	0.5241	0.5241	0.5546	0.5241	0.5241	0.5241	0.5241	0.5241	0.9827	2.1244	1.0173	0.5241	1.0328	0.9803	1.592	1.2843	0.7649
1771	3-hydroxybutyrate (BHBA)	Lipid	Ketone Bodies	542	LC/MS Polar	254	1480	103.04	441	625-72-9	C01089	HMDB00357	0.5758	0.5758	0.5758	0.8241	0.5758	0.5758	0.5758	0.5758	0.5758	1.5852	1.3787	0.9494	0.8971	0.5758	1.0353	0.9647	1.295	1.4365
1810	3-hydroxydecanoate	Lipid	Fatty Acid, Monohydroxy	22053	LC/MS Neg	100000997	4634.7	187.134	26612	5561-87-5		HMDB02203	0.8873	0.8873	0.8873	0.8873	0.8873	0.8873	0.8873	0.8873	0.8873	1.0947	1.2109	1	0.964	1.0871	1.081	0.8875	0.8873	0.9268
1807	3-hydroxyhexanoate	Lipid	Fatty Acid, Monohydroxy	53230	LC/MS Neg	100006367	1725	131.071	151492	10191-24-9			0.7091	0.7091	0.7091	0.7091	0.7091	0.7091	0.7091	0.7091	0.7091	1	1.3401	0.7246	0.7887	0.7091	0.7932	1.0186	1.9028	2.3859
1813	3-hydroxylaurate	Lipid	Fatty Acid, Monohydroxy	32457	LC/MS Neg	100001112	5175	215.165	94216	53941-38-1		HMDB00387	0.09	0.1548	0.1165	0.1239	0.1335	0.09	0.1255	0.2101	0.09	1.3713	1.1335	1.2051	1.3945	1.1875	1.1872	1.0466	0.9867	1.0133
1814	3-hydroxymyristate	Lipid	Fatty Acid, Monohydroxy	21158	LC/MS Neg	100000882	5335	243.197	16064	3422-31-9			0.1647	0.1505	0.1796	0.1903	0.2028	0.2122	0.1836	0.0732	0.1841	2.6914	2.7144	3.0169	2.5922	2.3529	2.1484	1.7878	3.0546	2.3398
1793	3-hydroxynonanoic acid	Lipid	Fatty Acid, Monohydroxy	64174	LC/MS Neg	100021705	4168	173.118	36599	33796-87-1		HMDB31513	0.0337	0.0337	0.0337	0.0337	0.0337	0.0337	0.0337	0.0337	0.0337	1.0761	1.3816	0.7525	0.7174	1.2752	0.9239	0.6674	1.8111	1.1713
1808	3-hydroxyoctanoate	Lipid	Fatty Acid, Monohydroxy	22001	LC/MS Neg	100000773	3446	159.103	26613	88930-08-9		HMDB01954	0.0353	0.0353	0.0353	0.0353	0.0353	0.0353	0.0353	0.0353	0.0353	1.0295	1.6922	0.8255	0.8067	1.0423	0.9705	0.7499	2.0922	1.7613
1543	3-methylglutarate/2-methylglutarate	Lipid	Fatty Acid, Dicarboxylate	54676	LC/MS Polar	100010834	2832	145.051				HMDB00752	0.5701	0.5701	0.5701	0.5701	0.5701	0.5701	0.5701	0.5701	0.5701	1.0748	1.1807	0.9158	0.5701	0.8002	1	0.9578	2.9169	2.1378
4273	3-phenylpropionate (hydrocinnamate)	Xenobiotics	Benzoate Metabolism	15749	LC/MS Neg	100000010	2860	149.061	107	501-52-0	C05629	HMDB00764	0.6707	0.6707	0.6707	0.6707	0.6707	0.6707	0.6707	0.6707	0.6707	1	1.9529	0.6707	0.7799	1.391	0.8441	0.9805	2.6745	3.312
1142	3-phosphoglycerate	Carbohydrate	Glycolysis, Gluconeogenesis, and Pyruvate Metabolism	1414	LC/MS Neg	132	583	184.986	724	80731-10-8	C00597	HMDB00807	0.9501	1.1542	1.0892	1.4679	1.1009	1.2337	1.0314	1.1428	1.1665	0.5525	0.9686	0.7226	0.864	0.3389	1.2956	0.6983	0.8024	0.5976
3963	3-ureidoisobutyrate	Nucleotide	Pyrimidine Metabolism, Uracil containing	57549	LC/MS Pos Early	100001531	1207	147.076	160663	2905-86-4	C05100	HMDB02031	0.4361	0.4903	0.4361	0.8554	0.4361	0.5823	0.4361	0.7244	0.4361	2.0853	1.4875	1.3002	1	0.4361	2.0038	0.4361	1.3106	0.4361
505	4-acetamidobutanoate	Amino Acid	Polyamine Metabolism	1558	LC/MS Pos Early	1113	1350	146.081	18189	3025-96-5	C02946	HMDB03681	0.0805	0.0805	0.0805	0.234	0.0805	0.0805	0.0805	0.1342	0.0805	1.3148	1.2392	0.9242	0.9228	1.097	1.0758	0.7333	2.005	1.5089
5684	4-chlorobenzoic acid	Xenobiotics	Chemical	63988	LC/MS Neg	100021784	3015	154.99		74-11-3			0.4063	0.4682	0.3739	0.4317	0.4222	0.3916	0.3808	0.4846	0.5005	1.7883	1.5238	1.9988	2.348	1.4995	1.8812	1.8069	1.6491	2.3724
4211	4-ethylcatechol sulfate	Xenobiotics	Benzoate Metabolism	63072	LC/MS Neg	100020536	3379	217.018					0.7607	0.7607	0.7607	0.7607	0.7607	0.7607	0.7607	0.7607	0.7607	1.0254	1.0506	0.9529	1	0.7607	1.0341	0.9035	1.196	0.9646
508	4-guanidinobutanoate	Amino Acid	Guanidino and Acetamido Metabolism	15681	LC/MS Pos Early	100000096	2320	146.092	500	463-003;463-00-3	C01035	HMDB03464	0.0712	0.2421	0.07	1.1529	0.07	0.9352	0.0808	0.1064	0.7624	1.6389	1.4128	1.6731	1.5857	1	0.996	1.2091	2.069	1.893
90	4-imidazoleacetate	Amino Acid	Histidine Metabolism	32349	LC/MS Pos Early	100001207	2055	127.05	96215	645-65-8	C02835	HMDB02024	0.0785	0.0785	0.0785	0.6566	0.0785	0.6453	0.0785	0.0785	0.2545	1.2848	0.8846	1.0967	0.9683	1.0858	1	1.0944	1.4864	1.0211
4220	4-nitrophenol	Xenobiotics	Benzoate Metabolism	27675	LC/MS Neg	100000742	2220	138.02	980	100-02-7	C00870	HMDB01232	0.7721	0.7721	0.7721	0.7721	0.7721	0.7721	0.7721	0.7721	0.7721	0.8591	1.0564	0.7721	1	1.0343	0.8309	0.8816	1.6992	1.6565
501	5-methylthioadenosine (MTA)	Amino Acid	Polyamine Metabolism	1419	LC/MS Pos Early	212	2752	298.097	439176	2457-80-9	C00170	HMDB01173	0.276	0.7458	0.382	1.664	0.3869	0.2934	0.2112	0.2951	2.4948	1.1267	1.2077	0.8733	2.0535	1.3239	0.5492	1.9636	1.6167	2.6806
3950	5-methyluridine (ribothymidine)	Nucleotide	Pyrimidine Metabolism, Uracil containing	35136	LC/MS Neg	100001446	1778.1	257.078	445408	1463-10-1		HMDB00884	0.4617	0.4617	0.4617	0.4617	0.4617	0.4617	0.4617	0.4617	0.4617	0.9011	1.1721	1	1.1598	0.6587	0.4617	1.0713	0.808	1.217
524	5-oxoproline	Amino Acid	Glutathione Metabolism	1494	LC/MS Neg	1021	738.5	128.035	7405	98-79-3	C01879	HMDB00267	0.2205	0.5286	0.3225	0.7491	0.2205	0.4312	0.2442	0.3466	0.6613	1.3677	1.5915	1.1304	1.4607	1.4127	1.0839	1	2.5285	1.4048
125	6-oxopiperidine-2-carboxylate	Amino Acid	Lysine Metabolism	43231	LC/MS Neg	100004499	965	142.051	3014237	34622-39-4		HMDB61705	0.8036	0.8036	0.8036	0.8036	0.8036	0.8036	0.8036	0.8036	0.8036	1	0.8036	1.1939	0.8213	0.9099	1.015	0.8699	1.4442	1.1743
2953	7-dehydrocholesterol	Lipid	Sterol	1099	LC/MS Pos Late	264	2467	367.336	439423	434-16-2	C01164	HMDB00032	0.0435	0.0435	0.0435	0.0738	0.0435	0.0435	0.0435	0.0435	0.2586	1.1991	1.2077	1.2429	1.1746	0.6029	1.0063	0.9937	1.3279	0.976
1693	acetylcarnitine (C2)	Lipid	Fatty Acid Metabolism (Acyl Carnitine, Short Chain)	32198	LC/MS Pos Early	100000802	2282	204.123	1	5080-50-2	C02571	HMDB00201	0.0229	0.1237	0.0513	0.2852	0.0538	0.0728	0.0387	0.0426	0.538	1.9707	2.2087	2.6223	2.189	1.8499	1.462	1.7678	2.036	2.3473
1363	acetylphosphate	Energy	Oxidative Phosphorylation	15488	LC/MS Polar	1211	4013.9	138.98	186	94249-01-1	C00227	HMDB01494	0.6385	0.6385	0.6385	1.6607	0.6385	0.6385	0.6385	0.6385	1.1923	0.6385	0.6385	0.7987	0.6385	0.6385	1.1306	0.8694	0.6385	0.6385
1340	aconitate [cis or trans]	Energy	TCA Cycle	46173	LC/MS Neg	100001359	580	173.009					0.2445	0.5682	0.2068	0.8885	0.2692	0.3456	0.1921	0.7243	0.7289	1.6425	2.8268	1.6484	2.1827	1.1115	1.9969	1.6051	1.2604	1.7211
3874	adenine	Nucleotide	Purine Metabolism, Adenine containing	554	LC/MS Pos Early	880	2221	136.062	190	73-24-5	C00147	HMDB00034	0.3938	3.1202	0.31	9.1302	0.8865	0.9892	0.3347	0.4001	3.2773	0.9247	0.956	1.1453	1.0353	1.0108	1.1744	0.7946	1.5378	1.0351
3873	adenosine	Nucleotide	Purine Metabolism, Adenine containing	555	LC/MS Pos Early	798	2169	268.104	60961	58-61-7	C00212	HMDB00050	0.4318	1.5184	0.299	4.0968	0.6062	0.9883	0.3388	0.4197	3.416	1.1084	0.8939	1.3894	1.061	1.0117	1.1627	0.7645	0.8643	1.0417
4045	adenosine 5'-diphosphoribose (ADP-ribose)	Cofactors and Vitamins	Nicotinate and Nicotinamide Metabolism	558	LC/MS Neg	215	920	558.064	192	68414-18-6	C00301	HMDB01178	0.7423	0.7423	0.7423	0.7423	0.7423	0.7423	0.7423	0.7423	1.1373	1.0653	0.8724	0.7423	0.9347	0.7423	1.2283	0.7423	0.7423	0.7423
3866	AMP	Nucleotide	Purine Metabolism, Adenine containing	32342	LC/MS Pos Early	209	1013	348.07	6083	149022-20-8	C00020	HMDB00045	0.1846	0.5237	0.1689	0.98	0.2455	0.3816	0.1572	0.1887	2.1426	1.1653	1.3116	1.3591	1.2865	0.7868	1.2396	1.02	1.1461	1.0638
1546	adipate	Lipid	Fatty Acid, Dicarboxylate	21134	LC/MS Polar	100000863	3000	145.051	196	124-04-9	C06104	HMDB00448	0.209	0.209	0.209	0.3457	0.209	0.3151	0.6764	0.3085	0.209	1.4508	1.1312	0.968	0.8884	1.6042	1.032	1.4128	2.1466	1.3474
481	agmatine	Amino Acid	Polyamine Metabolism	15496	LC/MS Pos Early	100000103	3057	131.129	199	2482-00-0	C00179	HMDB01432	1.0002	2.0198	0.9998	7.0334	1.2013	3.4751	0.6723	0.8159	2.5324	0.561	0.8415	0.7901	0.561	0.561	0.9643	0.561	1.4549	0.561
28	alanine	Amino Acid	Alanine and Aspartate Metabolism	1126	LC/MS Pos Early	811	1700	90.055	5950	56-41-7	C00041	HMDB00161	0.9654	1.9872	0.9963	5.4477	1.0266	1.0244	0.7494	0.8381	4.2447	1.1513	1.0037	1.2571	1.085	0.6746	0.9296	0.953	0.9769	0.9857
3860	allantoin	Nucleotide	Purine Metabolism, (Hypo)Xanthine/Inosine containing	1107	LC/MS Polar	1002	1672	157.037	204	97-59-6	C02350	HMDB00462	0.2819	0.2819	0.2819	0.464	0.2819	0.7477	0.2819	0.2819	0.2819	1.3003	1.5469	1.2958	1.011	0.7467	1.564	0.7352	1.9087	0.989
1790	alpha-hydroxycaproate	Lipid	Fatty Acid, Monohydroxy	37073	LC/MS Neg	100001723	1920	131.071	99824	6064-63-7		HMDB01624	0.188	0.188	0.5093	0.3305	0.188	0.188	0.188	0.188	0.188	1.3203	0.9827	0.188	0.188	1	0.188	1.1253	1.1456	1.0521
376	alpha-hydroxyisovalerate	Amino Acid	Leucine, Isoleucine and Valine Metabolism	46537	LC/MS Polar	100001300	1052	117.056	99823	600-37-3		HMDB00407	0.5899	0.5899	0.5899	0.5899	0.5899	0.5899	0.5899	0.5899	0.5899	1.4303	0.8953	0.6376	0.5899	0.838	1	1.1104	1.3866	1.5891
1344	alpha-ketoglutarate	Energy	TCA Cycle	528	LC/MS Polar	93	2700	145.014	51	305-72-6;328-50-7;22202-68-2	C00026	HMDB00208	0.7611	1.4914	0.6383	3.4006	0.8958	0.6985	0.5588	0.7208	1.4511	1.0616	1.6088	1.0923	0.9344	0.8647	1.1327	0.9384	1.4897	1.183
4076	alpha-tocopherol	Cofactors and Vitamins	Tocopherol Metabolism	1561	LC/MS Pos Late	1105	2522	430.378	14985	59-02-9;10191-41-0	C02477	HMDB01893	0.0722	0.1676	0.1126	0.1944	0.127	0.1899	0.127	0.1473	0.7583	1.9229	2.5079	1.8624	2.5696	1.2417	2.1229	2.1951	2.5535	1.7956
255	anthranilate	Amino Acid	Tryptophan Metabolism	57746	LC/MS Pos Early	1258	2606	120.044	227	118-92-3	C00108	HMDB01123	0.1906	0.1906	0.1906	0.1906	0.1906	0.1906	0.1906	0.1906	0.1906	1.0537	1.0601	0.7862	0.9354	1.1564	0.9463	0.9096	1.6863	1.5936
1457	arachidonate (20:4n6)	Lipid	Long Chain Polyunsaturated Fatty Acid (n3 and n6)	1110	LC/MS Neg	229	5535	303.233	444899	506-32-1	C00219	HMDB01043	0.1909	0.3794	0.1786	0.3681	0.1651	0.1771	0.0764	0.3113	1.0639	1.8904	2.4704	2.9031	2.5369	0.9361	1.7078	1.7688	2.7628	1.8988
431	arginine	Amino Acid	Urea cycle; Arginine and Proline Metabolism	1638	LC/MS Pos Early	231	2825	175.119	232	1119-34-2	C00062	HMDB00517	0.5376	1.4231	0.421	6.6164	0.7568	1.2006	0.3922	0.4978	3.7763	0.9604	0.9897	0.8756	2.0464	1.0103	0.5226	1.8566	1.1709	1.9743
39	asparagine	Amino Acid	Alanine and Aspartate Metabolism	512	LC/MS Pos Early	917	1225	133.061	6267	70-47-3	C00152	HMDB00168	0.4048	0.7346	0.3927	1.467	0.4129	0.3916	0.2898	0.3087	1.1233	1.3936	1.1657	1.5948	1.3277	0.917	0.9188	1.0812	1.6103	1.342
35	aspartate	Amino Acid	Alanine and Aspartate Metabolism	443	LC/MS Pos Early	234	1165	134.045	5960	56-84-8	C00049	HMDB00191	0.3393	0.6562	0.3417	1.6644	0.3748	0.3084	0.2626	0.3192	0.9098	1.651	1.348	1.7241	1.6875	0.8488	1.0902	1.3527	2.1344	1.623
1560	azelate (C9-DC)	Lipid	Fatty Acid, Dicarboxylate	18362	LC/MS Neg	2029	1276	187.098	2266	123-99-9	C08261	HMDB00784	0.2964	0.368	0.3107	0.5167	0.2608	0.6325	0.27	0.2903	0.3071	2.0673	4.6219	1.5411	1.3785	2.094	1.8636	1.3675	5.7534	2.1339
2865	behenoyl sphingomyelin (d18:1/22:0)*	Lipid	Sphingomyelins	48492	LC/MS Pos Late	100006294	3083	787.669				HMDB12103	0.0884	0.0884	0.0884	0.0884	0.0884	0.0884	0.0884	0.141	0.2907	1.3206	1.345	1.0451	1.2783	0.3338	1.1182	0.9549	1.2715	0.9354
4192	benzamide	Xenobiotics	Benzoate Metabolism	38641	LC/MS Pos Early	100002330	2076	122.06	2331	55-21-0	C09815	HMDB04461	0.1794	0.1225	0.1131	0.2582	0.137	0.0465	0.0841	0.1642	0.1075	2.2498	2.5628	2.7267	2.3559	2.756	2.034	1.7418	2.8111	3.6024
4185	benzoate	Xenobiotics	Benzoate Metabolism	15778	LC/MS Neg	100000008	1750	121.029	243	65-85-0	C00180	HMDB01870	0.0417	0.0901	0.0983	0.2229	0.0482	0.0253	0.0571	0.0628	0.1519	3.0581	2.6909	2.0697	2.8091	2.2638	1.7771	2.5305	2.3679	3.1982
3965	beta-alanine	Nucleotide	Pyrimidine Metabolism, Uracil containing	55	LC/MS Pos Early	244	1905	90.055	239	56-41-7;107-95-9	C00099	HMDB00056	0.1838	0.5498	0.3907	0.9379	0.3214	0.4925	0.2535	0.3085	1.3447	1.1292	1.113	1.3011	1.2431	1.0755	1.0355	1.0102	1.2066	0.9898
324	beta-hydroxyisovalerate	Amino Acid	Leucine, Isoleucine and Valine Metabolism	12129	LC/MS Polar	1442	1149.8	117.056	69362	625-08-1		HMDB00754	0.626	0.626	0.626	0.626	0.626	0.626	0.626	0.626	0.626	1.2993	0.9683	0.7274	0.626	0.7314	1	1.0226	1.5037	1.9851
6	betaine	Amino Acid	Glycine, Serine and Threonine Metabolism	3141	LC/MS Pos Early	799	1064	118.086	247	107-43-7	C00719	HMDB00043	0.129	0.1231	0.1053	0.2076	0.1302	0.4926	0.0942	0.1589	0.2161	2.84	1.9097	3.1981	2.1059	1.5074	2.6088	2.2131	2.4501	2.2276
4105	biopterin	Cofactors and Vitamins	Tetrahydrobiopterin Metabolism	12358	LC/MS Neg	1548	1398	236.079	445040	22150-76-1	C06313	HMDB00468	0.8011	0.8011	0.8011	0.8011	0.8011	0.8011	0.8011	0.8011	0.8011	1.0464	1	1.0614	0.8462	0.8011	1.1122	0.8235	1.008	0.8689
1388	caprate (10:0)	Lipid	Medium Chain Fatty Acid	1642	LC/MS Neg	888	5090.7	171.139	2969	334-48-5	C01571	HMDB00511	0.2365	0.2081	0.1532	0.2707	0.2405	0.2418	0.2075	0.2113	0.3713	4.3918	3.5619	2.8934	2.0772	2.4926	1.6287	2.4702	4.4798	7.7756
1386	caprylate (8:0)	Lipid	Medium Chain Fatty Acid	32492	LC/MS Neg	932	4362	143.108	379	124-07-2	C06423	HMDB00482	0.3534	0.4942	0.3468	0.7054	0.4106	0.2967	0.2907	0.3729	1.1343	3.4289	2.6889	2.3635	1.7671	1.4471	0.8657	1.7755	1.8473	11.4281
1765	carnitine	Lipid	Carnitine Metabolism	15500	LC/MS Pos Early	100000007	1978	162.113	10917	461-05-2	C00318	HMDB00062	0.0916	0.2863	0.1256	0.7619	0.1485	0.3314	0.088	0.1925	0.6161	1.2715	1.3614	1.4069	1.4339	1.2381	1.4054	1.3433	1.5197	1.6152
4146	carotene diol (1)	Cofactors and Vitamins	Vitamin A Metabolism	57635	LC/MS Pos Late	100015966	1720	568.428					0.3045	0.395	0.3493	0.4657	0.3575	0.2984	0.2853	0.3437	1.196	1.4103	1.5903	1.4251	1.6083	0.804	1.57	1.2057	1.7476	1.4398
4147	carotene diol (2)	Cofactors and Vitamins	Vitamin A Metabolism	57636	LC/MS Pos Late	100015967	1904	568.428					0.3829	0.4366	0.3817	0.6694	0.3834	0.5303	0.3421	0.3498	1.2124	1.8218	1.866	1.7861	2.1437	0.8375	1.921	1.1625	2.1265	1.5559
2042	choline	Lipid	Phospholipid Metabolism	15506	LC/MS Pos Early	1256	1961	104.107	305	67-48-1	C00114	HMDB00097	0.2049	0.4718	0.1716	1.1545	0.278	0.2706	0.1568	0.1802	0.8821	1.252	1.1631	1.4785	1.2086	0.9655	1.1065	1.0345	1.2401	1.2241
2043	phosphocholine	Lipid	Phospholipid Metabolism	34396	LC/MS Pos Early	267	700	184.073	1014	72556-74-2	C00588	HMDB01565	0.1149	0.3433	0.1198	1.0071	0.1467	0.1928	0.0871	0.085	1.0817	1.2767	1.4659	1.4228	1.2929	0.8985	0.9929	1.137	1.3129	1.2207
1359	citraconate/glutaconate	Energy	TCA Cycle	47076	LC/MS Polar	100006438	2600	129.019					0.087	0.0849	0.0725	0.0888	0.0935	0.1982	0.1193	0.0797	0.0894	2.234	2.3533	1.8018	1.9513	2.2541	2.1052	2.1585	2.4756	4.7492
1338	citrate	Energy	TCA Cycle	1564	LC/MS Neg	1124	582	191.02	311	77-92-9	C00158	HMDB00094	0.1913	0.5359	0.2079	1.1373	0.1734	0.2498	0.17	0.2461	0.9889	1.0801	1.311	1.1226	1.5076	0.6021	1.5355	1.0689	1.1812	1.0111
440	citrulline	Amino Acid	Urea cycle; Arginine and Proline Metabolism	2132	LC/MS Pos Early	391	1520	176.103	9750	372-75-8	C00327	HMDB00904	0.6143	1.0976	0.6448	2.6221	0.607	0.8485	0.4822	0.7044	2.4909	1.2132	0.8138	1.2295	1.4578	0.7433	0.9729	1.0271	1.0493	1.0533
475	creatine	Amino Acid	Creatine Metabolism	27718	LC/MS Pos Early	1221	1947	132.077	586	57-00-1	C00300	HMDB00064	0.4226	0.3734	0.4061	0.543	1.0623	0.8299	0.7487	1.1773	0.4193	1.1256	0.8643	1.364	2.1567	1.0241	2.2618	1.5032	16.7204	0.9759
420	cysteine sulfinic acid	Amino Acid	Methionine, Cysteine, SAM and Taurine Metabolism	37443	LC/MS Pos Early	100002113	597	154.017	109	207121-48-0	C00606	HMDB00996	0.6454	2.1042	0.5129	7.8854	1	1.0495	0.299	0.3734	1.9101	0.299	0.299	0.299	0.299	0.299	0.299	0.299	0.299	0.299
518	cysteine-glutathione disulfide	Amino Acid	Glutathione Metabolism	35159	LC/MS Pos Early	100001437	2465	427.095	4247235	13081-14-6		HMDB00656	0.5072	1.3676	0.4301	3.0605	0.5553	1.8473	0.4301	0.6324	2.072	0.4301	0.4301	0.4301	0.4301	0.4301	0.4301	0.4301	0.4301	0.4301
414	cystine	Amino Acid	Methionine, Cysteine, SAM and Taurine Metabolism	56	LC/MS Pos Early	279	2000	241.031	67678	56-89-3	C00491	HMDB00192	1	1	1	1	1	1	1	1	1	1	1	1	1	1	1	1	1	1
3976	cytidine	Nucleotide	Pyrimidine Metabolism, Cytidine containing	514	LC/MS Pos Early	827	2124	244.093	6175	65-46-3	C00475	HMDB00089	0.2245	2.825	0.2245	13.6911	0.9061	1.0195	0.2245	0.239	2.7448	1	1.016	0.9005	1.1458	0.6459	0.6681	0.2245	0.8047	1.0506
3972	CMP	Nucleotide	Pyrimidine Metabolism, Cytidine containing	2372	LC/MS Pos Early	282	835	324.059	6131	63-37-6	C00055	HMDB00095	0.1257	0.4409	0.1257	1.4714	0.1608	0.2751	0.1257	0.1407	1.0612	1.1996	1.0789	1.1714	1.1562	0.6658	1.2378	1.0916	0.9173	0.9388
3977	cytosine	Nucleotide	Pyrimidine Metabolism, Cytidine containing	573	LC/MS Pos Early	881	2060	112.05	597	71-30-7	C00380	HMDB00630	0.0294	0.1734	0.0175	0.467	0.0622	0.1147	0.0175	0.0315	0.0858	1.0476	1.0713	1.4921	1.2241	1.7456	1.6073	1.3404	1.1078	1
1764	deoxycarnitine	Lipid	Carnitine Metabolism	36747	LC/MS Pos Early	100001662	2052	146.118	134	6249-56-5	C01181	HMDB01161	0.0331	0.1211	0.06	0.2794	0.068	0.1653	0.0522	0.0239	0.3217	3.0768	2.9083	2.8758	2.4358	1.6964	2.6063	1.6783	3.4181	3.0738
5492	diethanolamine	Xenobiotics	Chemical	20691	LC/MS Pos Early	100000837	1960	106.086	8113	111-42-2	C06772	HMDB04437	0.2458	0.3198	0.4046	0.3125	0.3172	2.2672	0.3387	0.3539	0.309	1.0885	1.2969	1.0723	1.1189	1.5851	1.3527	0.954	1.3751	1.046
1454	dihomolinoleate (20:2n6)	Lipid	Long Chain Polyunsaturated Fatty Acid (n3 and n6)	17805	LC/MS Neg	1231	5730	307.264	6439848	2091-39-6	C16525	HMDB05060	0.6744	1.2075	0.6744	0.9967	0.6744	0.6744	0.6744	0.8785	4.7644	0.6744	1.0033	0.7674	1.5561	0.6744	0.6744	0.6744	2.0861	0.6806
1456	dihomolinolenate (20:3n3 or 3n6)	Lipid	Long Chain Polyunsaturated Fatty Acid (n3 and n6)	35718	LC/MS Neg	100001739	5596	305.249	5280581	17046-59-2	C03242	HMDB02925	0.4536	0.9511	0.4536	0.8374	0.4536	0.4536	0.4536	0.4536	2.7273	0.4536	1.0489	0.4536	1.0988	0.4536	0.4536	0.6701	1.5571	0.4536
4106	dihydrobiopterin	Cofactors and Vitamins	Tetrahydrobiopterin Metabolism	35129	LC/MS Pos Early	100001506	1930	240.109	1879	6779-87-9	C00268	HMDB00038	0.3307	0.3307	0.3307	0.3307	0.3307	0.3307	0.3307	0.3307	0.3884	1.2681	0.9742	2.054	1	1.3274	1.4884	0.8771	1.2667	0.6661
3932	dihydroorotate	Nucleotide	Pyrimidine Metabolism, Orotate containing	601	LC/MS Polar	923	1910	157.025	648	155-54-4	C00337	HMDB03349	0.7528	0.7528	0.7528	0.7528	0.7528	0.7528	0.7528	0.7528	0.7528	0.9906	0.8452	1.1117	0.7528	1	1.0046	0.8135	1.7607	1.1271
1538	dimethylmalonic acid	Lipid	Fatty Acid, Dicarboxylate	42978	LC/MS Polar	100004251	2702	131.035	11686	595-46-0		HMDB02001	0.9194	0.9194	0.9194	0.9194	0.9194	0.9194	0.9194	0.9194	0.9194	1.1759	1	1.0654	0.9194	0.9665	0.9563	1.0151	3.0322	0.9807
1447	docosahexaenoate (DHA; 22:6n3)	Lipid	Long Chain Polyunsaturated Fatty Acid (n3 and n6)	44675	LC/MS Neg	100000665	5525	327.233	445580	6217-54-5	C06429	HMDB02183	0.1569	0.1569	0.1569	0.1569	0.1569	0.1569	0.1569	0.1569	0.1569	0.9277	1.1455	1.3729	1.2933	0.5343	0.8447	0.9971	1.2876	1.0029
1570	dodecadienoate (12:2)*	Lipid	Fatty Acid, Dicarboxylate	62276	LC/MS Neg	100020478	5146	195.139					0.5268	0.5268	0.5268	0.5268	0.5268	0.5268	0.5268	0.5268	0.5268	0.5268	0.5268	0.9892	1.0108	1.0803	0.5268	0.8046	0.5268	1.3013
1567	dodecanedioate (C12)	Lipid	Fatty Acid, Dicarboxylate	32388	LC/MS Neg	100001102	2990	229.144	12736	693-23-2	C02678	HMDB00623	0.2064	0.1097	0.1675	0.1521	0.1097	0.1998	0.2306	0.2328	0.1522	1	2.1173	1.1816	1.0389	1.2989	1.2759	1.2363	3.0718	1.5999
1569	dodecenedioate (C12:1-DC)*	Lipid	Fatty Acid, Dicarboxylate	61864	LC/MS Neg	100019972	2700	227.129					0.7151	0.7151	0.7151	0.7151	0.7151	0.7151	0.7151	0.7151	0.7151	0.7151	1	0.9404	1.2862	0.843	1.0886	0.9778	1.5513	1.0785
1444	eicosapentaenoate (EPA; 20:5n3)	Lipid	Long Chain Polyunsaturated Fatty Acid (n3 and n6)	18467	LC/MS Neg	2050	5450	301.217	446284	10-2005-9;10417-94-4	C06428	HMDB01999	0.0694	0.3404	0.0694	0.1635	0.0694	0.0694	0.0694	0.0832	0.5115	1.7527	2.2369	1.9644	2.1089	0.4087	1.0758	0.9242	2.4898	1.9801
1427	eicosenoate (20:1n9 or 1n11)	Lipid	Long Chain Monounsaturated Fatty Acid	33587	LC/MS Neg	100001335	5950	309.28	5282768		C16526	HMDB02231	0.7858	1.3839	1.0633	1.2061	0.6269	0.315	0.3473	0.834	3.148	1.1397	1.4424	1.2666	1.1322	0.3695	0.581	0.7042	1.9847	0.9367
4546	ergothioneine	Xenobiotics	Food Component/Plant	37459	LC/MS Pos Early	100002154	850	230.096	3032311	58511-63-0	C05570	HMDB03045	0.575	0.8961	0.8408	1.372	0.3355	0.537	0.4569	0.1343	2.4027	1.1728	1.5867	1.5417	1.4548	1.1893	0.71	1.1292	1.1039	0.3503
1431	erucate (22:1n9)	Lipid	Long Chain Monounsaturated Fatty Acid	1552	LC/MS Neg	1087	6355.6	337.311	5281116	112-86-7	C08316	HMDB02068	0.9478	1.9682	1.556	2.0007	0.7541	0.4638	0.3359	0.9738	5.6332	1.0262	1.4501	1.3603	1.0814	0.2565	0.5385	0.5587	1.6915	0.8945
1330	erythronate*	Carbohydrate	Aminosugar Metabolism	42420	LC/MS Polar	100001320	2186	135.03	2781043	88759-55-1		HMDB00613	0.2276	0.3956	0.1677	1.0358	0.2762	0.4726	0.2432	0.1401	0.7461	0.9984	1.1881	1.1019	1.1937	1.0016	1.159	1.0711	1.1694	1.3886
4867	ethyl beta-glucopyranoside	Xenobiotics	Food Component/Plant	64131	LC/MS Neg	100020377	1519	207.087	121667				0.7324	0.7324	0.7324	0.7324	0.7324	0.7324	0.7324	0.7324	0.7324	1.017	1.0223	1	0.7819	0.9017	1.192	0.7324	2.4091	0.9775
4050	FAD	Cofactors and Vitamins	Riboflavin Metabolism	2134	LC/MS Neg	327	2425	784.15	643975	146-14-5;84366-81-4	C00016	HMDB01248	0.6417	0.6417	0.6417	0.6417	0.6417	0.6417	0.6417	0.6417	0.6417	0.9552	1.1778	0.9865	1	0.6417	1.0925	0.856	1.3439	1.0323
77	formiminoglutamate	Amino Acid	Histidine Metabolism	43493	LC/MS Pos Early	100002500	1880	175.071	439233	816-90-0	C00439	HMDB00854	0.5397	0.5397	0.5397	2.1308	0.5397	0.5397	0.5397	0.5397	0.9163	1.1242	0.9588	1.3748	1.0202	0.6381	1.3253	0.8157	1.2236	0.9798
1248	fructose	Carbohydrate	Fructose, Mannose and Galactose Metabolism	48195	LC/MS Polar	878	2065	225.062	5984	57-48-7	C00095	HMDB00660	0.4835	1.4723	0.4835	5.0066	0.4835	0.6849	0.4835	0.4835	1.0443	1	0.7119	1.0573	0.9265	1.0893	0.66	0.8927	1.0993	0.4835
1348	fumarate	Energy	TCA Cycle	1643	LC/MS Polar	330	3084	115.004	444972	100-17-8	C00122	HMDB00134	0.3846	1.3342	0.3846	3.4443	0.6278	0.5353	0.3846	0.4201	1.6861	1.1801	0.8412	0.9103	0.994	1.006	1.2331	0.9294	1.2432	1.0643
2737	galactosylglycerol	Lipid	Galactosyl Glycerolipids	57345	LC/MS Neg	100003064	795	253.093	16048618	16232-91-0	C05401	HMDB06790	0.0933	0.4249	0.0714	1.4957	0.1586	0.1415	0.0833	0.0929	0.6126	1.5763	1.3144	1.6856	1.4775	0.737	1.3621	1.263	1.5474	1.299
591	gamma-glutamyl-2-aminobutyrate	Peptide	Gamma-glutamyl Amino Acid	37092	LC/MS Pos Early	100001502	2380	233.113		16869-42-4			0.4525	0.4525	0.4525	0.4525	0.4525	0.4525	0.4525	0.4525	0.4525	1.1807	1.1027	1.0456	1	0.4525	0.8929	0.7093	1.0764	0.9135
573	gamma-glutamylalanine	Peptide	Gamma-glutamyl Amino Acid	37063	LC/MS Pos Early	100001843	1986	219.098	440103	5875-41-2		HMDB29142	0.0465	0.0307	0.0305	0.1037	0.0467	0.0373	0.0265	0.0275	0.1423	2.6047	2.559	2.6045	2.1237	1.9649	3.0684	1.8577	2.4558	2.3675
575	gamma-glutamylglutamate	Peptide	Gamma-glutamyl Amino Acid	36738	LC/MS Pos Early	331	1775	277.103	92865	1116-22-9	C05282	HMDB11737	0.0305	0.094	0.0305	0.1878	0.0305	0.0966	0.0305	0.0397	0.312	1.0595	1.2274	1.2566	1.2644	0.84	1.8658	1	1.3394	1.0794
576	gamma-glutamylglutamine	Peptide	Gamma-glutamyl Amino Acid	2730	LC/MS Pos Early	1140	1430	276.119	150914	10148-81-9	C05283	HMDB11738	0.0742	0.0844	0.0849	0.1005	0.0831	0.0588	0.0444	0.0717	0.4074	2.2086	2.5335	2.6708	2.607	1.5926	2.3824	1.9267	1.9892	2.2203
579	gamma-glutamylisoleucine*	Peptide	Gamma-glutamyl Amino Acid	34456	LC/MS Pos Early	100001485	2940	261.144	14253342			HMDB11170	0.0876	0.156	0.1201	0.3798	0.1075	0.0876	0.0876	0.0876	0.8557	2.6563	3.0408	3.3145	0.0876	0.0876	2.7944	1.1443	2.7608	0.0876
580	gamma-glutamylleucine	Peptide	Gamma-glutamyl Amino Acid	18369	LC/MS Pos Early	1268	2991	261.144	151023	2566-39-4		HMDB11171	0.016	0.0276	0.0174	0.0556	0.0137	0.0143	0.0079	0.0079	0.108	1.4862	1.5319	1.9588	1.3397	1	1.5686	1.2938	1.5918	1.2248
583	gamma-glutamylmethionine	Peptide	Gamma-glutamyl Amino Acid	44872	LC/MS Pos Early	100001313	2640	279.101	7009567	17663-87-5		HMDB29155	0.6072	0.6072	0.6072	0.6072	0.6072	0.6072	0.6072	0.6072	0.6072	1.0681	1.5507	1.3234	0.75	0.907	0.9319	0.776	1.0756	1.7163
584	gamma-glutamylphenylalanine	Peptide	Gamma-glutamyl Amino Acid	33422	LC/MS Pos Early	100000491	2992	295.129	111299	7432-24-8		HMDB00594	0.3839	0.3839	0.3839	0.3839	0.3839	0.3839	0.3839	0.3839	0.3839	0.9543	1.1868	1.5998	0.7609	0.3839	1.2549	1	1.015	0.81
589	gamma-glutamylserine	Peptide	Gamma-glutamyl Amino Acid	54914	LC/MS Pos Early	100009231	1351	235.093		5875-35-4			0.8056	0.8056	0.8056	0.8056	0.8056	0.8056	0.8056	0.8056	0.8056	0.981	1.1625	0.9577	0.9186	0.8056	1.2348	1.0029	1.0018	1
585	gamma-glutamylthreonine	Peptide	Gamma-glutamyl Amino Acid	33364	LC/MS Pos Early	100001314	1750	249.108	76078708	5652-48-2		HMDB29159	0.007	0.007	0.007	0.0221	0.007	0.007	0.007	0.007	0.0384	0.9842	0.9697	1.2126	1.0521	0.918	1.4006	1.0158	1.1043	1.1268
587	gamma-glutamyltyrosine	Peptide	Gamma-glutamyl Amino Acid	2734	LC/MS Neg	1102	1240	309.109	94340	7432-23-7		HMDB11741	0.4177	0.4177	0.4177	0.4457	0.4177	0.4177	0.4177	0.4177	0.7864	1.4135	1.7158	1.5091	1.7094	0.4177	1.6707	0.6824	0.6802	1
588	gamma-glutamylvaline	Peptide	Gamma-glutamyl Amino Acid	43829	LC/MS Pos Early	100001126	2700	247.129	7015683	2746-34-1		HMDB11172	0.1071	0.1192	0.0825	0.2224	0.099	0.1042	0.084	0.0579	0.3407	1.9907	1.7658	2.0667	1.9787	1.6851	2.0494	1.6593	2.0632	2.0342
4098	gamma-tocopherol/beta-tocopherol	Cofactors and Vitamins	Tocopherol Metabolism	52473	LC/MS Pos Late	100008998	2384	416.364					0.389	0.389	0.389	0.389	0.389	0.389	0.389	0.389	0.389	0.8483	1.069	0.7061	1	0.389	1.0352	1.193	1.3554	0.7448
1128	glucose	Carbohydrate	Glycolysis, Gluconeogenesis, and Pyruvate Metabolism	48152	LC/MS Polar	572	2342	225.062	5793	50-99-7	C00031	HMDB00122	0.273	1	0.273	4.578	0.273	0.6854	0.273	0.7348	1.5671	1.4186	0.97	0.7736	0.8888	1.4811	1.6816	1.6953	1.0643	0.8323
42	glutamate	Amino Acid	Glutamate Metabolism	57	LC/MS Pos Early	561	1500	148.06	611	56-86-0	C00025	HMDB00148	0.2852	0.4983	0.2585	1.0298	0.3196	0.2536	0.2203	0.2423	0.88	1.4545	1.4127	1.523	1.3613	0.9702	1.3829	1.2384	1.4513	1.3078
51	glutamate, gamma-methyl ester	Amino Acid	Glutamate Metabolism	33487	LC/MS Pos Early	100001103	2170	162.076	68662	1499-55-4;1499-55-4		HMDB61715	0.0404	0.2139	0.0661	0.5665	0.046	0.0759	0.0391	0.0391	0.4073	1.3263	1.2058	1.7928	1.218	1.1078	1.3811	1	1.1834	1.1966
43	glutamine	Amino Acid	Glutamate Metabolism	53	LC/MS Pos Early	563	1291	147.076	5961	56-85-9	C00064	HMDB00641	0.4161	0.844	0.3577	1.3796	0.507	0.6255	0.3295	0.4227	1.589	1.5419	1.4677	1.5987	1.3956	0.7324	0.9888	1.3391	1.0112	1.1339
1540	glutarate (C5-DC)	Lipid	Fatty Acid, Dicarboxylate	396	LC/MS Polar	339	2900	131.035	743	110-94-1	C00489	HMDB00661	0.264	0.264	0.264	0.2703	0.264	0.4555	0.4268	0.264	0.3833	1.0348	0.9255	0.9652	1.0906	1.0509	1.1129	1.225	1.3528	1.3727
512	glutathione, oxidized (GSSG)	Amino Acid	Glutathione Metabolism	38783	LC/MS Pos Early	448	2667	307.083	65359	103239-24-3	C00127	HMDB03337	0.5016	0.9461	0.6491	0.8803	0.6444	0.276	0.4834	0.5539	2.2018	1.5588	1.7275	1.2964	1.8609	1.0079	2.6388	1.504	1.1607	0.9921
1148	glycerate	Carbohydrate	Glycolysis, Gluconeogenesis, and Pyruvate Metabolism	1572	LC/MS Polar	1052	2070.4	105.019	752	600-19-1	C00258	HMDB00139	0.1683	0.48	0.0917	1.0122	0.2767	0.4123	0.0962	0.1293	0.6993	1.2048	1.3644	1.4769	1.2938	0.9878	1.3662	1.1209	1.4928	1.3686
2613	glycerol	Lipid	Glycerolipid Metabolism	15122	LC/MS Neg	1254	758	91.0401	753	56-81-5	C00116	HMDB00131	0.3801	0.8271	0.3801	1.8478	0.3831	0.5237	0.3881	0.3801	0.6699	2.357	1.1982	1.2032	1.117	1.0254	0.9335	1.602	0.9746	1.0586
2614	glycerol 3-phosphate	Lipid	Glycerolipid Metabolism	43847	LC/MS Pos Early	100000258	580	173.021	754	29849-82-9	C00093	HMDB00126	0.3388	1.3309	0.2675	4.7754	0.5415	1.0545	0.2261	0.295	4.1736	1.1323	1.1132	1.15	1.0013	0.7785	1.2467	0.9119	0.9916	0.9987
2050	glycerophosphoethanolamine	Lipid	Phospholipid Metabolism	37455	LC/MS Pos Early	100001620	659	216.063	123874	33049-08-0	C01233	HMDB00114	0.0481	0.2681	0.0203	0.7475	0.0932	0.1241	0.0414	0.0516	0.3489	1.7083	1.8156	1.7618	1.5585	1.2525	1.4092	1.4333	1.476	1.397
2619	glycerophosphoglycerol	Lipid	Glycerolipid Metabolism	48857	LC/MS Pos Early	100001619	520	247.058	439964		C03274		0.1764	0.4039	0.1573	0.9604	0.1909	0.2032	0.1324	0.1633	0.8886	1.7694	1.7723	2.0528	1.7433	1.7104	2.6503	1.6209	1.0396	1.3508
2052	glycerophosphoinositol*	Lipid	Phospholipid Metabolism	52307	LC/MS Pos Early	100001621	516	335.074	167572	16824-65-0			0.1549	0.8714	0.1549	2.9873	0.3019	0.266	0.1549	0.1549	1.1007	1.2401	1.1192	1.3746	1.1172	0.7554	1	0.8921	1.03	0.908
2046	glycerophosphorylcholine (GPC)	Lipid	Phospholipid Metabolism	15990	LC/MS Pos Early	100000269	672	258.11	71920	28319-77-9	C00670	HMDB00086	0.0555	0.1724	0.046	0.5611	0.0751	0.0932	0.0476	0.0599	0.2745	1.8803	2.14	2.1226	1.7255	1.4389	1.5082	1.6096	1.8668	1.7305
2051	glycerophosphoserine*	Lipid	Phospholipid Metabolism	57404	LC/MS Pos Early	100015666	577	260.053	3081457				0.091	0.4601	0.091	1.1443	0.091	0.1075	0.091	0.091	0.8454	1.0207	1.1656	1.2329	1.2633	0.795	0.8957	0.9825	1.0649	1.0175
1	glycine	Amino Acid	Glycine, Serine and Threonine Metabolism	58	LC/MS Pos Early	340	1375	76.0393	750	56-40-6	C00037	HMDB00123	0.4163	0.8007	0.4388	2.349	0.5055	0.4866	0.3794	0.6503	0.9343	1.4065	1.9141	1.0975	1.1423	1.0657	1.0764	0.9215	1.4829	1.114
504	guanidine	Amino Acid	Polyamine Metabolism	22287	LC/MS Pos Early	100000992	2027	119.104	3520	50-01-1	C17349	HMDB01842	0.1619	0.9551	0.1619	5.6683	0.1619	0.214	0.1619	0.1619	3.7073	1.0449	0.1619	0.1619	0.1619	0.1619	0.1619	0.1619	0.1619	0.1619
474	guanidinoacetate	Amino Acid	Creatine Metabolism	43802	LC/MS Pos Early	344	1937	118.061	763	352-97-6	C00581	HMDB00128	0.0699	0.0699	0.0699	0.3682	0.0699	0.0699	0.0699	0.0699	0.3008	1.2337	0.9482	1.4844	1.0825	1.1277	0.6766	0.8904	1.0518	1.2413
3910	guanine	Nucleotide	Purine Metabolism, Guanine containing	32352	LC/MS Pos Early	172	2032	152.057	764	73-40-5	C00242	HMDB00132	0.7301	2.369	0.8922	4.5119	1.1625	1.5787	0.7116	0.8669	2.5812	1.013	1.1109	1.0874	0.987	0.5222	0.9759	0.8014	1.1332	0.8904
3909	guanosine	Nucleotide	Purine Metabolism, Guanine containing	1573	LC/MS Pos Early	1099	1728	284.099	6802	118-00-3	C00387	HMDB00133	0.357	0.5286	0.4585	1.0572	0.3266	0.6034	0.2906	0.4362	2.0239	1.0038	0.8781	1.4862	1.1726	1.0053	1.2686	0.9962	1.1552	1.1496
3904	5'- GMP	Nucleotide	Purine Metabolism, Guanine containing	2849	LC/MS Pos Early	347	800	364.065	6804	5550-12-09	C00144	HMDB01397	0.21	0.696	0.21	2.0478	0.2548	0.4898	0.218	0.21	2.9167	1.1556	1.7228	1.1124	1.025	0.659	1.1573	0.9556	1.0915	0.975
1436	heptadecatrienoate (17:3)*	Lipid	Long Chain Polyunsaturated Fatty Acid (n3 and n6)	62383	LC/MS Neg	100020715	5390	263.202	16061034		C16344		0.7177	0.7177	0.7177	0.7177	0.7177	0.7177	0.7177	0.7177	0.7177	0.7177	1.0559	1.0669	1.1559	0.7177	0.8063	0.9441	1.0838	0.8163
1385	heptanoate (7:0)	Lipid	Medium Chain Fatty Acid	1644	LC/MS Neg	925	3670	129.092	8094	111-14-8	C17714	HMDB00666	0.3458	0.5393	0.3386	0.8476	0.3279	0.3043	0.3552	0.4808	0.9897	2.0689	1.7215	2.1265	1.8429	1.132	1.0103	1.5269	1.3847	6.8696
1450	hexadecadienoate (16:2n6)	Lipid	Long Chain Polyunsaturated Fatty Acid (n3 and n6)	57652	LC/MS Neg	100009394	5398	251.202	13932172	28290-73-5		HMDB00477	0.1851	0.4992	0.1777	0.8841	0.2545	0.3414	0.1453	0.2573	1.0153	2.1812	2.6542	2.5744	2.5251	0.9847	1.7389	2.1818	2.7323	2.3348
1576	hexadecanedioate (C16)	Lipid	Fatty Acid, Dicarboxylate	35678	LC/MS Neg	100001614	4615	285.207	10459	505-54-4	C19615	HMDB00672	0.0776	0.0776	0.0776	0.0776	0.0776	0.0776	0.0776	0.0776	0.0776	0.971	1.314	0.7106	1.2369	1.029	0.9011	1.397	1.0775	0.8162
1435	hexadecatrienoate (16:3n3)	Lipid	Long Chain Polyunsaturated Fatty Acid (n3 and n6)	57651	LC/MS Neg	100009393	5330	249.186	5312428	7561-64-0			0.1339	0.3944	0.1201	1.0261	0.1741	0.1806	0.1126	0.145	0.8175	2.25	2.4535	2.4444	2.3022	0.9739	2.237	1.8951	2.9648	2.349
4171	hippurate	Xenobiotics	Benzoate Metabolism	15753	LC/MS Neg	100000014	2106.9	178.051	464	495-69-2	C01586	HMDB00714	0.6764	0.6764	0.6764	0.6764	0.6764	2.2275	0.6764	1.0233	0.6764	0.7081	1.2909	0.6764	0.9183	0.8975	0.9192	1	1.5982	1.0851
4582	histidine betaine (hercynine)*	Xenobiotics	Food Component/Plant	62278	LC/MS Pos Early	100004059	2094	198.124	3083620	534-30-5			0.0201	0.0201	0.0201	0.1276	0.0346	0.0201	0.0201	0.0216	0.2478	1.1976	0.8916	1.2623	1.3285	1.0635	0.9482	1.0518	1.1363	1.3181
5634	hydroxybenzenesulfonic acid	Xenobiotics	Chemical	32495	LC/MS Neg	100001074	1831	172.991	4765	98-67-9	C12849		0.7182	0.7182	0.7182	0.7182	0.7182	0.7182	0.7182	0.7182	0.7182	0.8131	1	0.8024	0.7182	1.8814	3.1965	0.9389	1.4498	1.0224
1587	hydroxy-CMPF*	Lipid	Fatty Acid, Dicarboxylate	62277	LC/MS Neg	100019794	1516	255.087					0.1845	0.1845	0.1845	0.1869	0.1845	0.1845	0.3114	0.2888	0.1845	1	1.6312	0.726	1.0639	1.1016	0.6883	1.1558	8.3144	3.3258
3849	hypoxanthine	Nucleotide	Purine Metabolism, (Hypo)Xanthine/Inosine containing	3127	LC/MS Pos Early	171	1295	137.046	790	68-94-0	C00262	HMDB00157	1.6661	14.3686	1.2901	50.8421	6.8423	128.755	1.1016	8.3947	6.8658	0.8984	0.7668	0.81	0.8016	0.6488	0.831	0.7877	0.7018	0.5965
4589	indolin-2-one	Xenobiotics	Food Component/Plant	43374	LC/MS Pos Early	100004318	2575	134.06	321710	59-48-3	C12312		0.3994	0.3994	0.3994	0.3994	0.3994	0.3994	0.3994	0.3994	0.3994	0.3994	1.0584	0.4129	0.9794	1	1.1045	0.9758	1.7053	1.8775
3848	inosine	Nucleotide	Purine Metabolism, (Hypo)Xanthine/Inosine containing	1123	LC/MS Neg	361	1602.1	267.074	6021	58-63-9	C00294	HMDB00195	0.7509	1.0129	0.5895	1.9	0.9601	2.7303	0.7501	0.9895	2.5432	0.9526	1.0601	1.0105	0.8939	1.0109	0.9067	0.8547	1.2204	1.0925
379	isobutyrylglycine (C4)	Amino Acid	Leucine, Isoleucine and Valine Metabolism	35437	LC/MS Neg	100001590	1420	144.067	10855600	15926-18-8		HMDB00730	0.1734	0.1734	0.2579	0.2149	0.1734	0.2707	0.1734	0.1734	0.1734	1.5328	3.1527	1	0.9219	1.1105	1.2191	0.6364	9.2676	5.7925
1343	isocitric lactone	Energy	TCA Cycle	54724	LC/MS Polar	100009239	2970	173.009	98259	4702-32-3			0.7798	0.7798	0.7798	0.7798	0.7798	0.7798	0.7798	0.7798	0.7798	0.9418	1.2085	0.7798	0.8004	1.0074	1.3106	0.8018	2.4554	1
344	isoleucine	Amino Acid	Leucine, Isoleucine and Valine Metabolism	1125	LC/MS Pos Early	376	2800	132.102	6306	73-32-5	C00407	HMDB00172	0.9451	2.457	0.9556	9.4183	1.2218	1.0235	0.7609	0.8727	4.587	1.1131	1.0196	1.1348	0.5289	0.4104	0.9804	0.3861	1.1009	0.4391
314	isovalerylglycine	Amino Acid	Leucine, Isoleucine and Valine Metabolism	35107	LC/MS Neg	100001452	1950	158.082	546304	16284-60-9		HMDB00678	0.6779	0.6779	0.6779	0.6779	0.6779	0.6779	0.6779	0.8395	0.6779	1.3448	3.1739	0.8986	0.9304	0.6779	1.0696	0.6779	13.0009	0.6779
252	kynurenate	Amino Acid	Tryptophan Metabolism	1417	LC/MS Neg	98	2224	188.035	3845	492-27-3	C01717	HMDB00715	0.129	0.129	0.129	0.129	0.129	1.871	0.129	0.129	0.129	0.129	0.129	0.129	0.129	0.129	0.129	0.129	0.129	0.129
248	kynurenine	Amino Acid	Tryptophan Metabolism	15140	LC/MS Pos Early	100000265	2739	209.092	161166	2922-83-0	C00328	HMDB00684	0.4922	1.3226	0.4922	2.4085	0.6103	10.3721	0.4922	1	1.9531	0.9837	0.8526	0.7029	0.4922	0.4922	1.2634	0.4922	0.4922	0.4922
1145	lactate	Carbohydrate	Glycolysis, Gluconeogenesis, and Pyruvate Metabolism	527	LC/MS Polar	482	1469	89.0244	612	79-33-4	C00186	HMDB00190	0.1938	0.6664	0.2267	1.6914	0.3078	0.5583	0.2534	0.1938	1.5533	1.3955	0.8587	1.0207	1	0.8916	1.0931	1.1337	1.2486	1.0107
4901	lactobacillic acid	Xenobiotics	Bacterial/Fungal	63048	LC/MS Neg	100021065	5822	295.264	10417	503-06-0			0.4005	0.4781	0.2686	0.1436	0.2221	0.1436	0.2984	0.1436	1.6226	1.9346	2.6357	2.143	2.217	0.7763	0.9073	1.0927	3.9357	1.4834
1394	laurate (12:0)	Lipid	Medium Chain Fatty Acid	1645	LC/MS Neg	181	5300	199.17	3893	143-07-7	C02679	HMDB00638	0.186	0.2352	0.1896	0.1771	0.1786	0.1801	0.1733	0.1944	0.2602	2.0758	2.5462	2.2869	2.2157	2.1387	1.7398	2.1199	3.457	3.116
297	leucine	Amino Acid	Leucine, Isoleucine and Valine Metabolism	60	LC/MS Pos Early	397	2864	132.102	6106	61-90-5			1.0761	2.4537	1.0367	7.5801	1.2425	1.0248	0.9028	0.9571	3.9254	1.0447	0.9904	1.0096	0.7566	0.6317	0.9382	0.8486	0.9583	0.6653
808	leucylglycine	Peptide	Dipeptide	40045	LC/MS Pos Early	100003185	2778	189.123	79070	686-50-0		HMDB28929	0.5969	0.7003	0.5969	2.3619	0.5969	0.5969	0.5969	0.5969	0.7769	1	1.4558	0.5969	0.8864	0.9239	1.1137	0.5969	2.8668	1.4118
4412	levulinate (4-oxovalerate)	Xenobiotics	Food Component/Plant	22177	LC/MS Pos Early	100000765	1433	99.0441	11579	123-76-2		HMDB00720	0.0371	0.1091	0.0371	0.1265	0.2147	0.1355	0.3728	0.185	0.1378	2.0323	1.4424	1.3927	1.5306	1.5686	1.353	1.4623	1	1.4203
2867	lignoceroyl sphingomyelin (d18:1/24:0)	Lipid	Sphingomyelins	57330	LC/MS Pos Late	100006298	3437	815.7		60037-60-7			0.2334	0.2334	0.2334	0.2334	0.2334	0.2334	0.2334	0.2334	0.2334	1	1.2259	0.8027	1.1515	0.2334	1.2296	0.8275	1.1962	0.8165
1451	linoleate (18:2n6)	Lipid	Long Chain Polyunsaturated Fatty Acid (n3 and n6)	1105	LC/MS Neg	180	5535	279.233	5280450	60-33-3	C01595	HMDB00673	0.3796	0.603	0.3905	0.5597	0.4019	0.3325	0.3243	0.652	1.239	1.6608	2.1043	2.1952	2.0103	0.761	1.3093	1.5792	2.6313	1.6941
1453	linolenate (18:3n3 or 3n6)	Lipid	Long Chain Polyunsaturated Fatty Acid (n3 and n6)	34035	LC/MS Neg	100001337	5450	277.217	5280934		C06426	HMDB03073	0.2075	0.3367	0.1954	0.4237	0.2561	0.1765	0.175	0.2501	0.7662	2.905	4.1201	3.8194	3.8211	1.2338	2.6307	2.88	4.2017	3.2169
98	lysine	Amino Acid	Lysine Metabolism	1301	LC/MS Pos Early	407	2850	147.113	5962	56-87-1	C00047	HMDB00182	0.5743	1.3425	0.5347	6.3131	0.7254	0.7423	0.4724	0.525	3.6883	1.2471	1.2082	1.2008	1.0946	0.6627	1.074	0.926	1.1747	0.835
1350	malate	Energy	TCA Cycle	1303	LC/MS Neg	409	615.6	133.014	525	6915-15-7	C00149	HMDB00156	0.6037	1.2552	0.6455	1.9696	0.6444	0.6659	0.5419	0.6416	1.597	1.1124	0.9628	1.0805	1.0546	0.8463	1.3583	1.0372	1.0446	0.9384
4047	maleamate	Cofactors and Vitamins	Nicotinate and Nicotinamide Metabolism	38654	LC/MS Polar	100002623	1700	114.02	5280451	557-24-4	C01596		0.73	0.73	0.73	0.73	0.73	0.73	0.73	0.73	0.73	1.2837	1.2321	0.9782	1	1.0226	0.73	0.8712	1.0106	0.9167
1552	maleate	Lipid	Fatty Acid, Dicarboxylate	20676	LC/MS Polar	100000707	2640	115.004	444266	110-16-7	C01384	HMDB00176	0.0612	0.0671	0.0818	0.0724	0.0746	0.0988	0.0716	0.0777	0.0905	2.5889	2.2584	2.2235	2.287	1.9012	1.9467	1.9723	2.3104	3.3777
1368	malonate	Lipid	Fatty Acid Synthesis	15872	LC/MS Neg	818	612	103.004	867	141-82-2;26522-22-85-0	C00383	HMDB00691	0.1358	0.226	0.2044	0.2239	0.2287	0.3728	0.2568	0.2069	0.2711	2.6066	2.3525	1.7208	1.8032	1.6272	1.9279	2.1019	3.2726	2.2235
1253	mannitol/sorbitol	Carbohydrate	Fructose, Mannose and Galactose Metabolism	46142	LC/MS Polar	100001740	2320	181.072	5780		C00794	HMDB00247	0.179	0.1369	0.1369	0.396	0.1369	0.3066	0.1369	0.2637	0.4493	1.1162	1.1939	1.3098	1.2645	1.543	1.2785	1	2.4472	0.9101
4609	mannonate*	Xenobiotics	Food Component/Plant	62864	LC/MS Polar	100003695	2736	195.051	3246006	642-99-9			0.8405	0.8405	0.8405	5.3827	0.8405	1	0.8405	0.8405	0.8405	0.8405	0.8405	0.8405	0.8405	0.8405	0.8405	0.8405	0.8405	0.8405
391	methionine sulfone	Amino Acid	Methionine, Cysteine, SAM and Taurine Metabolism	44878	LC/MS Pos Early	100004635	1250	182.048	69961	820-10-0			0.5478	0.5478	0.5478	1.893	0.5478	0.5478	0.5478	0.5478	1.0905	1	0.5478	0.5478	0.5478	0.5478	0.5478	0.5815	0.5478	0.5478
4739	methyl glucopyranoside (alpha + beta)	Xenobiotics	Food Component/Plant	46144	LC/MS Pos Early	100005864	832	212.113					0.6219	3.8234	0.9484	12.0352	1.4838	0.7322	0.6795	0.5128	8.4074	1.0146	0.7786	1.2626	1.2398	0.8216	1.2654	1.1821	0.9387	0.9854
1655	methylmalonate (MMA)	Lipid	Fatty Acid Metabolism (also BCAA Metabolism)	1496	LC/MS Polar	418	3078.4	117.019	487	516-05-2	C02170	HMDB00202	0.4067	0.5985	0.3907	0.8226	0.3532	0.3532	0.3532	0.3532	0.3532	1.0616	1.1881	0.6122	1.028	1.0608	1.3388	1.6099	1.6756	0.972
4004	methylphosphate	Nucleotide	Purine and Pyrimidine Metabolism	37070	LC/MS Pos Early	100001805	544	113	13130	7023-27-0		HMDB61711	0.1478	0.8407	0.154	3.1669	0.317	0.1335	0.1232	0.1417	1.2419	1.2288	1.2926	1.4736	1.0863	0.9137	1.3608	0.8905	1.4311	1.0886
363	methylsuccinate	Amino Acid	Leucine, Isoleucine and Valine Metabolism	15745	LC/MS Polar	2051	2800	131.035	10349	498-21-5		HMDB01844	0.0837	0.0837	0.1295	0.3515	0.0837	0.3265	0.0837	0.0837	0.1967	1.1461	1.1422	1.0261	0.9739	0.9579	1.0619	1.1658	2.8781	2.4741
2013	myo-inositol	Lipid	Inositol Metabolism	1124	LC/MS Polar	363	3506.3	225.062	892	87-89-8	C00137	HMDB00211	0.1193	0.2378	0.1193	0.8831	0.1193	0.2715	0.1193	0.1193	0.8352	1.2721	1.0669	1.4106	1.0058	0.717	1.097	0.9942	1.2191	1.0595
1398	myristate (14:0)	Lipid	Long Chain Saturated Fatty Acid	1365	LC/MS Neg	519	5440	227.202	11005	544-63-8	C06424	HMDB00806	0.0244	0.0247	0.0268	0.018	0.0228	0.0265	0.026	0.0242	0.042	3.1674	3.5988	4.2799	3.6426	2.5565	1.958	2.7142	2.8849	2.8029
2857	myristoyl dihydrosphingomyelin (d18:0/14:0)*	Lipid	Dihydrosphingomyelins	57365	LC/MS Pos Late	100009038	2060	677.559				HMDB12085	0.451	0.451	0.451	0.451	0.451	0.451	0.451	0.451	0.451	1.1536	1	1.1184	0.8585	0.451	1.0386	0.7847	1.1015	0.5883
130	N,N,N-trimethyl-5-aminovalerate	Amino Acid	Lysine Metabolism	57687	LC/MS Pos Early	100015962	2186	160.133	14274897				0.2579	0.2266	0.2018	0.4335	0.3499	0.6949	0.2018	0.5232	0.4094	1.571	1.4252	1.3647	1.2389	1	1.4683	1.1733	1.6847	1.5726
466	N,N,N-trimethyl-alanylproline betaine (TMAP)	Amino Acid	Urea cycle; Arginine and Proline Metabolism	62947	LC/MS Pos Early	100020217	2470	229.155					0.1261	0.1261	0.1261	1.3056	0.1261	0.1261	0.1261	0.1261	1.8497	0.6954	0.1261	0.5129	1.0588	0.1261	1.0481	1	0.1261	0.9762
109	N6,N6,N6-trimethyllysine	Amino Acid	Lysine Metabolism	1498	LC/MS Pos Early	189	2825	189.16	440120	23284-33-5	C03793	HMDB01325	0.1101	0.3078	0.1069	1.1071	0.1628	0.1827	0.0945	0.1182	1.0288	2.029	1.9002	2.1774	1.3779	0.9712	2.0235	0.898	2.0058	1.1432
107	N6-methyllysine	Amino Acid	Lysine Metabolism	62860	LC/MS Pos Early	100003415	2831	161.129	164795	1188-07-4	C02728	HMDB02038	0.3896	1	0.38	5.7773	0.4914	0.8925	0.2993	0.3341	2.2427	1.157	0.2993	0.6842	3.1843	3.1739	0.7964	3.2827	1.2676	3.4247
5686	N-acetyl-4-chlorophenylalanine	Xenobiotics	Chemical	64175	LC/MS Neg	100021787	3500	240.043		23434-92-6			0.1757	0.2097	0.1826	0.3409	0.1596	0.166	0.1627	0.1358	0.407	1.593	1.679	1.9664	2.0069	1.7005	2.0259	2.0302	2.4017	2.8058
30	N-acetylalanine	Amino Acid	Alanine and Aspartate Metabolism	1585	LC/MS Neg	1110	861	130.051	88064	97-69-8	C02847	HMDB00766	0.3543	0.3543	0.3543	0.4168	0.3543	0.3543	0.3543	0.3543	0.3543	0.9864	1.5905	0.3543	0.8007	0.9606	1.0888	1.0136	2.7869	2.2131
447	N-acetylarginine	Amino Acid	Urea cycle; Arginine and Proline Metabolism	33953	LC/MS Pos Early	100001266	2245	217.13	67427	155-84-0	C02562	HMDB04620	0.5865	0.5865	0.5865	3.6115	0.5865	1.1189	0.5865	0.5865	2.5531	1.0514	0.9486	1.4381	0.8775	0.5865	0.7617	0.6242	1.3795	0.754
40	N-acetylasparagine	Amino Acid	Alanine and Aspartate Metabolism	33942	LC/MS Pos Early	100001257	785	175.071	99715	4033-40-3		HMDB06028	0.0288	0.0497	0.0331	0.1274	0.0467	0.1262	0.0288	0.0288	0.2071	0.7665	2.4425	1.469	1.6878	1.3598	1.4221	1.2335	2.748	1.9144
36	N-acetylaspartate (NAA)	Amino Acid	Alanine and Aspartate Metabolism	22185	LC/MS Pos Early	100000787	880	176.055	65065	997-55-7;997-55-7	C01042	HMDB00812	0.2828	0.3412	0.2828	0.6738	0.4099	0.4229	0.4072	0.6072	0.4918	1.0995	2.1629	1	3.5629	3.6756	3.4471	3.1783	4.7881	4.6236
45	N-acetylglutamate	Amino Acid	Glutamate Metabolism	15720	LC/MS Polar	100000282	3106	188.056	70914	5817-08-03	C00624	HMDB01138	0.2772	0.5023	0.3161	0.7563	0.3571	0.3092	0.2545	0.2938	0.9528	1.5668	1.4779	1.5293	1.452	1.0472	1.4612	1.4485	1.7158	1.5083
46	N-acetylglutamine	Amino Acid	Glutamate Metabolism	33943	LC/MS Pos Early	100001253	845	189.087	182230	2490-97-3	C02716	HMDB06029	0.0602	0.1109	0.0608	0.1885	0.0731	0.0602	0.0602	0.0602	0.2679	1.217	1.1091	1.1407	1.1524	1	1.2842	0.9923	2.109	1.2952
484	N-acetylputrescine	Amino Acid	Polyamine Metabolism	37496	LC/MS Pos Early	192	2230	131.118	122356	18233-70-0	C02714	HMDB02064	0.1105	0.2006	0.087	0.6147	0.1049	0.204	0.0838	0.0969	0.4393	1.9264	1.8535	1.9364	1.6901	1.3853	2.022	1.6832	2.5198	2.2702
10	N-acetylserine	Amino Acid	Glycine, Serine and Threonine Metabolism	37076	LC/MS Polar	100001851	2000	146.046	65249	97-14-3		HMDB02931	0.3606	0.6165	0.2921	1.4572	0.367	0.4067	0.2921	0.3939	1	1.2796	1.0811	1.0691	1.1674	1.0458	0.985	0.8499	1.5985	1.0319
17	N-acetylthreonine	Amino Acid	Glycine, Serine and Threonine Metabolism	33939	LC/MS Pos Early	100001274	1040	162.076	152204	17093-74-2		HMDB62557	0.0958	0.0999	0.083	0.3437	0.0979	0.2496	0.083	0.083	0.2229	1.2128	1.1293	1.0326	1.0863	1.1471	1.189	0.9674	1.9202	1.2052
254	N-formylanthranilic acid	Amino Acid	Tryptophan Metabolism	43549	LC/MS Neg	100004561	2150	164.035	101399	3342-77-6	C05653	HMDB04089	0.8119	0.8119	0.8119	0.8119	0.8119	0.8119	0.8119	0.8119	0.8119	1	1.5232	0.8119	0.9648	1.2372	0.894	0.9935	2.2597	1.6159
216	N-formylphenylalanine	Amino Acid	Tyrosine Metabolism	48433	LC/MS Neg	100006056	2360	192.067	759256	13200-85-6			0.6494	0.6494	0.6494	0.6494	0.6494	0.6494	0.6494	0.6494	0.6494	1	2.2114	0.6528	0.8172	1.2944	0.9751	0.6494	5.1368	1.6793
4024	nicotinamide	Cofactors and Vitamins	Nicotinate and Nicotinamide Metabolism	594	LC/MS Pos Early	432	1942	123.055	936	98-92-0	C00153	HMDB01406	0.187	0.1965	0.1976	0.2695	0.1518	0.1508	0.1394	0.1452	0.5478	1.8375	1.6171	2.2418	1.8629	1.4522	1.733	1.4711	1.6781	2.0146
4028	NAD+	Cofactors and Vitamins	Nicotinate and Nicotinamide Metabolism	5278	LC/MS Pos Early	1310	875	332.562	5893	53-84-9	C00003	HMDB00902	0.0802	0.1365	0.1265	0.081	0.082	0.0893	0.1184	0.0815	0.4074	2.6801	3.1412	2.2914	2.3848	1.5926	2.3992	2.1508	2.8286	2.5311
4026	nicotinamide ribonucleotide (NMN)	Cofactors and Vitamins	Nicotinate and Nicotinamide Metabolism	22152	LC/MS Pos Early	1312	766	335.064	14180	1094-61-7	C00455	HMDB00229	0.5505	0.5505	0.5505	0.7631	0.5505	0.5505	0.5505	0.5505	0.9948	0.5505	0.8475	1.0691	1.1359	0.9466	1.3227	1.0925	1.3059	1
4021	nicotinate	Cofactors and Vitamins	Nicotinate and Nicotinamide Metabolism	1504	LC/MS Pos Early	567	1673	124.039	938	59-67-6	C00253	HMDB01488	1.0476	4.0643	0.3653	20.1577	2.176	1.6445	0.3336	0.321	8.1588	0.4169	0.321	1.0883	0.4215	0.7843	0.7168	0.9303	1	1.2428
57	N-methyl-GABA	Amino Acid	Glutamate Metabolism	39577	LC/MS Pos Early	100003152	2109	118.086	70703	1119-48-8	C15987		0.2924	0.2924	0.2924	0.2924	0.2924	0.2924	0.2924	0.2924	0.2924	0.9464	0.9229	1.3244	0.4902	1.4738	1	0.2924	2.4033	1.2576
478	N-methylhydantoin	Amino Acid	Creatine Metabolism	40006	LC/MS Neg	100002557	1425	113.036	69217	616-04-6	C02565	HMDB03646	0.7824	0.7824	0.7824	0.7824	0.7824	0.7824	0.7824	0.7824	0.7824	1	0.9888	0.7824	0.904	1.0779	1.0404	0.8164	1.4777	1.1883
4618	N-oxalyl glycine (NOG)	Xenobiotics	Food Component/Plant	57776	LC/MS Neg	100015923	596	146.01	3080614				0.7655	0.7655	0.7655	0.7655	0.7655	0.7655	0.7655	0.7655	0.7655	1.0325	1	0.7655	0.914	1.0073	0.8211	0.8999	2.042	1.4493
2773	N-palmitoyl-sphinganine (d18:0/16:0)	Lipid	Dihydroceramides	52604	LC/MS Pos Late	100009028	3090	540.535	5283572	5966-29-0		HMDB11760	0.7582	0.7582	0.7582	0.7582	0.7582	0.7582	0.7582	0.7582	0.7582	1.0302	0.8697	1.0694	0.9698	0.7582	1.0785	0.7744	1.3287	0.7582
2781	N-palmitoyl-sphingosine (d18:1/16:0)	Lipid	Ceramides	44877	LC/MS Pos Late	1518	2893	538.519	5283564	24696-26-2		HMDB04949	0.2253	0.2253	0.2253	0.2253	0.2253	0.2253	0.2253	0.2253	0.2253	1.3238	1.2953	0.9791	0.9979	0.3338	1.0021	0.7423	1.4906	1.1092
2785	N-stearoyl-sphingosine (d18:1/18:0)*	Lipid	Ceramides	54979	LC/MS Pos Late	1547	3392	566.551	5283565	104404-17-3		HMDB04950	0.5458	0.5458	0.5458	0.5458	0.5458	0.5458	0.5458	0.5458	0.5458	0.7591	0.931	0.9883	1	0.5458	1.237	1.0254	1.2086	1.051
1418	oleate/vaccenate (18:1)	Lipid	Long Chain Monounsaturated Fatty Acid	52285	LC/MS Neg	100008930	5655	281.249					0.6168	1.0665	0.6844	0.8892	0.553	0.3625	0.4251	0.6503	2.0077	1.5254	1.8685	1.9428	1.3954	0.6502	1.005	0.995	2.513	1.2251
1728	oleoylcarnitine (C18:1)	Lipid	Fatty Acid Metabolism (Acyl Carnitine, Monounsaturated)	35160	LC/MS Pos Late	100001501	1423	426.358	6441392	38677-66-6		HMDB05065	0.492	0.492	0.492	0.492	0.492	0.492	0.492	0.492	0.7557	1.3672	1.3519	1.235	1.2592	0.492	1.0652	0.9348	0.5549	0.5912
529	ophthalmate	Amino Acid	Glutathione Metabolism	34592	LC/MS Pos Early	100001311	2085	290.135	7018721	495-27-2		HMDB05765	0.1013	0.1013	0.1013	0.1013	0.1013	0.1013	0.1013	0.1013	0.2542	1.2504	1.0386	1.2798	1.092	0.8283	1.0669	1	0.9776	0.9365
435	ornithine	Amino Acid	Urea cycle; Arginine and Proline Metabolism	1493	LC/MS Pos Early	444	2800	133.097	6262	3184-13-2	C00077	HMDB03374	1.5354	2.8045	1.4954	5.7849	1.8368	1.5676	1.1443	1.4165	4.7499	0.5806	0.4786	0.5945	0.8557	0.3757	0.4234	0.6169	0.5199	0.6101
3933	orotate	Nucleotide	Pyrimidine Metabolism, Orotate containing	1505	LC/MS Polar	445	1638.1	155.01	967	50887-69-9	C00295	HMDB00226	0.0492	0.0909	0.0492	0.1959	0.0492	0.3846	0.0492	0.0492	0.1862	1.2144	1.4061	1.0522	0.9737	1.0263	1.057	0.9375	2.4232	1.2755
4072	oxalate (ethanedioate)	Cofactors and Vitamins	Ascorbate and Aldarate Metabolism	20694	LC/MS Neg	100000841	603	88.988	971	144-62-7	C00209	HMDB02329	0.4438	0.6561	0.5638	0.8839	0.4572	0.717	0.5167	0.489	0.8198	1.3994	1.2825	1.1161	1.2602	1.2904	1.3048	1.2376	1.8796	1.5809
1400	palmitate (16:0)	Lipid	Long Chain Saturated Fatty Acid	1336	LC/MS Neg	424	5618	255.233	985	57-10-3	C00249	HMDB00220	0.4267	0.52	0.5224	0.3416	0.363	0.2549	0.3264	0.3883	0.6272	4.1859	4.0627	4.9064	3.7353	2.2568	1.3728	2.1047	3.2819	2.6318
2858	palmitoyl dihydrosphingomyelin (d18:0/16:0)*	Lipid	Dihydrosphingomyelins	52434	LC/MS Pos Late	100008954	2290	705.591	9939965				0.1263	0.2325	0.2349	0.2472	0.1488	0.1203	0.1423	0.1779	0.764	2.3555	2.4279	2.583	2.733	1.236	2.1982	1.9617	2.3543	2.1402
2862	palmitoyl sphingomyelin (d18:1/16:0)	Lipid	Sphingomyelins	37506	LC/MS Pos Late	100002107	2168	703.575	9939941	6254-89-3			0.1201	0.2334	0.1406	0.2789	0.1156	0.1692	0.1316	0.2068	0.7118	2.3869	2.5703	2.426	2.4799	1.2882	2.0706	1.9246	2.44	2.1632
1709	palmitoylcarnitine (C16)	Lipid	Fatty Acid Metabolism (Acyl Carnitine, Long Chain Saturated)	44681	LC/MS Pos Late	100000776	1425	400.342	461	6865-14-1	C02990	HMDB00222	0.5825	0.5825	0.5825	0.5825	0.5825	0.5825	0.5825	0.5825	0.5996	1.4924	1.2649	1.3946	1.2911	0.5825	1.0417	0.8441	0.9583	0.7416
4054	pantethine	Cofactors and Vitamins	Pantothenate and CoA Metabolism	39791	LC/MS Pos Early	100002991	2607	555.252	452306	16816-67-4	C12661	HMDB03828	0.7709	0.7709	0.7709	0.7709	0.7709	0.7709	0.7709	0.7709	0.7709	1.3273	0.9988	1.0946	0.8207	1.0319	1.8536	0.8619	1	0.7709
4053	pantothenate (Vitamin B5)	Cofactors and Vitamins	Pantothenate and CoA Metabolism	1508	LC/MS Pos Early	1024	1667	220.118	6613	137-08-6	C00864	HMDB00210	0.2592	0.3969	0.3122	0.8041	0.3128	0.2824	0.2509	0.2525	0.8282	1.6744	1.426	1.8025	1.6145	1.1718	1.6359	1.3037	1.6703	1.711
4252	p-cresol sulfate	Xenobiotics	Benzoate Metabolism	36103	LC/MS Neg	100001315	2890	187.007	4615423	3233-57-7		HMDB11635	0.2013	0.2013	0.2013	0.2013	0.2013	0.2013	0.2013	8.6935	0.2013	0.2013	0.2013	0.2013	0.2013	0.2013	0.2013	1.6063	0.3937	0.2013
1387	pelargonate (9:0)	Lipid	Medium Chain Fatty Acid	12035	LC/MS Neg	437	4798	157.123	8158	112-05-0	C01601	HMDB00847	0.2474	0.3533	0.2587	0.4557	0.2793	0.2433	0.2407	0.2532	0.7473	4.603	3.8098	2.4427	1.9809	1.8746	1.2527	1.9651	3.4021	14.6002
5614	perfluorooctanesulfonate (PFOS)	Xenobiotics	Chemical	57564	LC/MS Neg	100010955	5233	498.93	74483	1763-23-1	C18142	HMDB59586	0.0795	0.0795	0.0795	0.0795	0.0795	0.0795	0.0795	0.0795	0.0795	1.2147	1.8465	0.5635	0.5456	0.8448	1.1552	0.5038	10.2451	7.0486
5661	perfluorooctanoate (PFOA)	Xenobiotics	Chemical	62071	LC/MS Neg	100020208	5130	412.966	9554			HMDB59587	0.0056	0.0056	0.0056	0.0056	0.0056	0.0056	0.0056	0.0056	0.0056	1.0079	0.8296	1.0874	1.0734	0.864	1.0517	0.9921	0.9211	1.1269
179	phenol sulfate	Amino Acid	Tyrosine Metabolism	32553	LC/MS Neg	100001510	2156	172.991	74426	937-34-8	C02180	HMDB60015	0.7057	0.7057	0.7057	0.7057	0.7057	0.7057	0.7057	4.749	0.7057	0.8146	0.9487	0.7057	0.8189	0.9328	1.08	1.0513	1.0774	1.8753
132	phenylalanine	Amino Acid	Phenylalanine Metabolism	64	LC/MS Pos Early	460	2878	166.086	6140	63-91-2	C00079	HMDB00159	1.1982	3.6985	1.0918	12.4424	1.5127	1.3295	0.9546	1.0359	6.8352	0.9892	0.8634	0.8123	0.502	0.2816	1.0108	0.3315	0.833	0.2901
143	phenyllactate (PLA)	Amino Acid	Phenylalanine Metabolism	22130	LC/MS Polar	100000774	908	165.056	3848	828-01-3	C05607	HMDB00779	0.3754	0.3754	0.3754	0.3754	0.3754	0.3754	0.3754	0.3754	0.3754	0.3754	0.8303	0.3754	0.3754	1	1.239	0.4837	1.6297	1.2074
4645	pheophytin A	Xenobiotics	Food Component/Plant	61857	LC/MS Pos Late	100001827	3176	871.573		603-17-8	C05797		0.8279	0.9125	0.8875	0.922	0.8321	0.8626	0.7608	1.0049	1.7129	1.1952	2.1303	1.1875	1.6104	0.4154	1.4888	0.9951	2.3648	1.163
1365	phosphate	Energy	Oxidative Phosphorylation	42109	LC/MS Pos Early	461	576	98.9842	1061	7664-38-2	C00009	HMDB01429	0.6193	1.3655	0.3509	4.3676	0.7598	1.03	0.3373	0.4989	1.7187	1.1299	1.4441	0.9189	0.7321	0.97	1.1947	0.7971	1.4188	1.1189
2048	phosphoethanolamine (PE)	Lipid	Phospholipid Metabolism	1600	LC/MS Neg	1026	638	140.012	1015	1071-23-4	C00346	HMDB00224	0.7042	1.9313	0.5294	3.4064	0.9552	1.2084	0.593	0.7401	2.2601	0.9565	1.2172	1.018	1.0567	0.8215	1.5673	1.1937	0.9756	0.982
262	picolinate	Amino Acid	Tryptophan Metabolism	1512	LC/MS Pos Early	1022	910	124.039	1018	98-98-6	C10164	HMDB02243	0.5815	0.5815	0.5815	0.5815	0.5815	0.5815	0.5815	0.5815	0.5815	0.6297	1.5233	0.7604	0.6446	0.5815	1	1.2042	2.0019	1.25
123	pipecolate	Amino Acid	Lysine Metabolism	1444	LC/MS Pos Early	1025	2200	130.086	849	4043-87-2	C00408	HMDB00070	0.3392	0.5315	0.3799	1.0613	0.4222	0.5793	0.3277	0.4093	0.9004	1.4541	1.3147	1.3821	1.3681	0.9387	1.1752	1.2725	1.5246	1.3723
443	proline	Amino Acid	Urea cycle; Arginine and Proline Metabolism	1898	LC/MS Pos Early	480	1603	116.071	145742	147-85-3	C00148	HMDB00162	0.3473	1.0789	0.4543	3.4274	0.4196	0.4351	0.3413	0.4121	1.8339	1.2015	0.8995	1.3097	1.0251	1.0984	1.0187	1.0029	0.9176	0.9971
1652	propionylcarnitine (C3)	Lipid	Fatty Acid Metabolism (also BCAA Metabolism)	32452	LC/MS Pos Early	100001162	2590	218.139	107738	17298-37-2	C03017	HMDB00824	0.4102	0.4102	0.4102	0.4102	0.4102	0.4102	0.4102	0.4102	1.2912	0.8699	0.8511	1	1.7934	0.9561	0.5119	1.4707	1.1957	1.5441
1653	propionylglycine (C3)	Lipid	Fatty Acid Metabolism (also BCAA Metabolism)	31932	LC/MS Neg	100001150	960	130.051	98681	21709-90-0		HMDB00783	0.6539	0.6539	0.6539	0.6539	0.6539	0.6539	0.6539	0.6539	0.6539	0.6539	0.8587	0.6539	0.9341	1.0659	1.1433	0.6555	1.7794	1.2869
4109	pterin	Cofactors and Vitamins	Pterin Metabolism	43023	LC/MS Pos Early	100004216	1805	164.057	73000	22363-60-4	C00715	HMDB00802	0.1161	0.2341	0.1749	0.4539	0.1674	0.3265	0.0892	0.1402	0.4817	1.7705	1.8407	2.5029	1.5571	1.873	2.6865	1.5183	2.3805	2.2038
483	putrescine	Amino Acid	Polyamine Metabolism	1408	LC/MS Pos Early	49	3027	89.1073	1045	110-60-1	C00134	HMDB01414	0.3739	0.5534	0.4075	1.102	0.437	0.6876	0.3271	0.3692	0.9284	1.0716	1.5462	1.2733	1.6255	0.8639	1.384	1.6981	1.3402	1.0855
4166	pyridoxate	Cofactors and Vitamins	Vitamin B6 Metabolism	31555	LC/MS Neg	100001121	2185	182.046	6723	82-82-6	C00847	HMDB00017	0.492	0.7611	0.7385	1.0343	0.9414	1.6872	0.4925	0.7642	0.492	1	1.0189	0.8505	1.2889	1.7	1.2454	2.1433	0.7177	1.5596
52	pyroglutamine*	Amino Acid	Glutamate Metabolism	46225	LC/MS Pos Early	100001540	1900	129.066	134508	2353-44-8			0.5562	0.5562	0.5562	0.5562	0.5562	0.5562	0.5562	0.715	0.5562	0.988	1.012	1.0358	1.4577	1.0284	0.9388	1.4486	0.5562	0.9407
1144	pyruvate	Carbohydrate	Glycolysis, Gluconeogenesis, and Pyruvate Metabolism	22250	LC/MS Polar	823	2650	175.025	1060	127-17-3	C00022	HMDB00243	0.2119	0.2119	0.2119	0.2119	0.2119	0.2119	0.2119	0.2119	0.2119	1.0911	0.6043	0.8442	1.0107	0.9893	1.1047	0.8643	1.8917	1.0246
1192	ribulonate/xylulonate/lyxonate*	Carbohydrate	Pentose Metabolism	61858	LC/MS Polar	100019968	2350	165.041					0.2982	0.2982	0.2982	0.2982	0.2982	0.2982	0.2982	0.2982	0.2982	1.0464	0.9536	1.1268	1.0588	0.6557	1.2655	0.8341	1.2704	0.8466
398	S-adenosylhomocysteine (SAH)	Amino Acid	Methionine, Cysteine, SAM and Taurine Metabolism	42382	LC/MS Neg	197	1832.4	383.114	439155	979-92-0	C00021	HMDB00939	0.3569	0.3569	0.3569	0.8337	0.3569	0.3569	0.3569	0.3569	0.6797	1.1018	1.0958	1.4121	1.1109	0.7274	1.0956	1.0131	0.9869	0.9496
5433	salicylate	Xenobiotics	Drug - Topical Agents	1515	LC/MS Polar	501	802	137.024	338	69-72-7	C00805	HMDB01895	0.9058	0.9058	0.9058	0.9058	0.9058	0.9058	0.9058	0.9058	0.9058	1.013	1.4532	0.9058	0.9681	1	0.9947	0.9848	2.8678	2.9997
1562	sebacate (C10-DC)	Lipid	Fatty Acid, Dicarboxylate	32398	LC/MS Polar	100001211	2147	201.113	5192	111-20-6	C08277	HMDB00792	0.2253	0.1957	0.2708	0.2008	0.1716	0.4808	0.2367	0.241	0.3014	1.6535	2.8587	1.8551	1.5422	2.3442	2.0753	1.5192	3.8169	2.3086
1162	sedoheptulose-7-phosphate	Carbohydrate	Pentose Phosphate Pathway	35649	LC/MS Pos Early	100001628	540	273.037	616	2646-35-7	C05382	HMDB01068	0.2615	0.8429	0.2615	2.3479	0.2615	0.2615	0.2615	0.2615	1	1.2928	1.6091	0.9709	1.0842	0.5584	1.322	0.741	1.1592	0.8122
9	serine	Amino Acid	Glycine, Serine and Threonine Metabolism	1648	LC/MS Pos Early	503	1239	106.05	5951	56-45-1	C00065	HMDB00187	0.4382	0.9884	0.4553	3.3677	0.5745	0.4374	0.3293	0.4466	1.5298	1.2503	1.0751	1.32	1.3239	0.7342	1.0123	0.9964	1.133	1.0036
491	spermidine	Amino Acid	Polyamine Metabolism	485	LC/MS Pos Early	50	3355	146.165	1102	124-20-9	C00315	HMDB01257	0.191	0.191	0.191	0.191	0.191	0.191	0.191	0.191	0.2302	1.2169	0.9269	1.507	1.1315	0.8305	1.9896	1.5898	1	0.8943
2874	sphingomyelin (d17:1/16:0, d18:1/15:0, d16:1/17:0)*	Lipid	Sphingomyelins	52433	LC/MS Pos Late	100006314	2082	689.559		121999-58-4			0.2373	0.2373	0.2373	0.2373	0.2373	0.2373	0.2373	0.2373	0.2373	0.9865	1.0492	1.0175	1.2089	0.484	0.8602	0.8942	1.0269	1.0135
2872	sphingomyelin (d18:1/14:0, d16:1/16:0)*	Lipid	Sphingomyelins	42463	LC/MS Pos Late	100004328	1998	675.544	11433862			HMDB12097	0.0904	0.0904	0.0904	0.0904	0.0904	0.0904	0.0904	0.0904	0.2969	1	1.0979	1.1346	1.0502	0.5161	0.8562	0.8962	1.0873	1.0808
2878	sphingomyelin (d18:1/18:1, d18:2/18:0)	Lipid	Sphingomyelins	37529	LC/MS Pos Late	100002106	2167	729.591	6443882	108392-10-5		HMDB12101	1.0936	0.9681	0.6894	1.0484	1.0612	0.8174	1.0716	1.0319	1.1871	0.6811	0.6811	0.7261	1.0545	0.6811	0.6811	0.6811	0.8804	0.762
2880	sphingomyelin (d18:1/20:0, d16:1/22:0)*	Lipid	Sphingomyelins	48490	LC/MS Pos Late	100006290	2685	759.638				HMDB12102	0.3566	0.3566	0.3566	0.3566	0.3566	0.3566	0.3566	0.3566	0.3566	1.1327	1.0668	1.0735	1	0.3566	0.9907	0.6291	1.1139	0.942
2881	sphingomyelin (d18:1/20:1, d18:2/20:0)*	Lipid	Sphingomyelins	48491	LC/MS Pos Late	100006292	2383	757.622		222403-67-0			0.2295	0.2295	0.2295	0.2295	0.2295	0.2295	0.2295	0.2295	0.2295	1.149	1.3412	1.0944	1.3777	0.3739	0.8933	0.7752	1.376	0.9056
2883	sphingomyelin (d18:1/21:0, d17:1/22:0, d16:1/23:0)*	Lipid	Sphingomyelins	52495	LC/MS Pos Late	100009025	2793	773.653					0.3274	0.3274	0.3274	0.3274	0.3274	0.3274	0.3274	0.3274	0.3274	1.2666	1.2387	0.8884	1.3801	0.3659	1.1116	0.7331	1.3051	0.8315
2885	sphingomyelin (d18:1/22:1, d18:2/22:0, d16:1/24:1)*	Lipid	Sphingomyelins	48493	LC/MS Pos Late	100006295	2666	785.653				HMDB12104	0.1079	0.228	0.1308	0.3102	0.074	0.2249	0.0928	0.1383	0.8805	3.2179	3.315	2.8545	3.278	1.1195	2.6339	2.403	3.0637	2.559
2888	sphingomyelin (d18:1/24:1, d18:2/24:0)*	Lipid	Sphingomyelins	47153	LC/MS Pos Late	100005986	3033	813.684		94359-13-4		HMDB12107	0.0978	0.2106	0.1281	0.1381	0.0978	0.1335	0.0978	0.2721	0.5675	2.2966	2.1548	1.8282	1.9157	0.6446	1.6876	1.3554	2.0716	1.4855
2887	sphingomyelin (d18:2/23:0, d18:1/23:1, d17:1/24:1)*	Lipid	Sphingomyelins	52435	LC/MS Pos Late	100008956	2845	799.669					0.1465	0.1465	0.1465	0.1465	0.1465	0.1465	0.1465	0.1465	0.2194	1.1031	1.2041	0.931	1.2407	0.1465	1.069	0.7821	1.1988	0.8302
4712	stachydrine	Xenobiotics	Food Component/Plant	34384	LC/MS Pos Early	100001296	1440	144.102	115244	4136-37-2	C10172	HMDB04827	0.1925	0.2479	0.4134	0.372	0.3616	0.348	0.2611	0.5858	0.4519	1.6414	1.6169	1.6612	1.7419	1.5091	1.6061	1.5086	2.0812	1.4142
1441	stearidonate (18:4n3)	Lipid	Long Chain Polyunsaturated Fatty Acid (n3 and n6)	33969	LC/MS Neg	100001229	5395	275.202	5312508	111174-40-4	C16300	HMDB06547	0.1195	0.3478	0.1181	0.7871	0.148	0.2078	0.1265	0.1703	0.8619	2.5871	3.3075	3.07	3.0977	1.1381	2.6899	2.598	3.7475	3.0621
1557	suberate (C8-DC)	Lipid	Fatty Acid, Dicarboxylate	15730	LC/MS Polar	100000016	2577.6	173.082	10457	505-48-6	C08278	HMDB00893	0.2023	0.1946	0.2616	0.205	0.1946	0.3324	0.2262	0.1946	0.2705	1.3148	2.8031	1.1856	0.8836	1.9244	1.3297	1.1164	4.23	1.5706
1347	succinate	Energy	TCA Cycle	1437	LC/MS Polar	252	3149	117.019	1110	110-15-6	C00042	HMDB00254	0.1619	0.4797	0.2419	1.4037	0.3461	0.4664	0.3905	0.1428	1.1249	1.0747	1.0535	0.9859	1.0504	0.887	1.2398	1.051	1.2494	1.0141
1227	sucrose	Carbohydrate	Disaccharides and Oligosaccharides	1519	LC/MS Polar	935	3092	387.114	5988	57-50-1	C00089	HMDB00258	0.279	0.4687	0.2868	0.6253	0.2851	0.2602	0.2401	0.2586	0.9944	1.4829	1.6815	1.6709	1.5201	1.0233	2.2828	1.3023	1.0056	1.0726
5516	sulfate*	Xenobiotics	Chemical	46960	LC/MS Neg	100002528	616	96.9601	1118	14808-79-8	C00059	HMDB01448	0.1639	0.5096	0.2259	0.916	0.2204	0.3843	0.2496	0.1955	0.8123	1.2599	2.1017	1.2226	1.1405	1.626	1.202	1.084	1.7557	1.4866
4721	tartarate	Xenobiotics	Food Component/Plant	15336	LC/MS Neg	100000295	615.3	149.009	444305	87-69-4;6106-24-7	C00898	HMDB00956	0.1989	0.1989	0.1989	0.1989	0.1989	0.1989	0.1989	0.1989	0.1989	1.0036	0.9964	0.8721	0.9789	0.9239	1.2832	1.0684	2.8484	1.2045
4849	tartronate (hydroxymalonate)	Xenobiotics	Food Component/Plant	20693	LC/MS Neg	100000840	610	118.999	45	80-69-3	C02287	HMDB35227	0.1179	0.1658	0.1179	0.2567	0.1179	0.1795	0.1179	0.1614	0.1179	1.1647	1.155	0.9671	1.0627	1.0062	1.3429	0.9938	1.6002	1.3483
423	taurine	Amino Acid	Methionine, Cysteine, SAM and Taurine Metabolism	2125	LC/MS Pos Early	512	660	126.022	1123	107-35-7	C00245	HMDB00251	0.0878	0.0878	0.0878	1.5308	0.0878	0.9133	0.1211	0.116	0.0878	6.1949	8.2883	0.7248	5.7109	1.0867	1.973	1.3466	0.3542	0.7913
1572	tetradecanedioate (C14)	Lipid	Fatty Acid, Dicarboxylate	35669	LC/MS Neg	100001613	3985	257.176	13185	821-38-5		HMDB00872	0.1607	0.1607	0.1607	0.2142	0.1607	0.1607	0.1607	0.1607	0.1607	1	1.5117	1.2907	1.0252	0.9631	0.9833	1.0149	1.5912	0.6584
5659	thioproline	Xenobiotics	Chemical	53231	LC/MS Pos Early	100009232	1250	134.027	93176	34592-47-4			0.542	2.4375	1	7.9667	0.6038	0.8016	0.542	0.542	1.3139	0.542	0.542	0.542	0.542	0.542	0.542	0.542	0.542	0.542
4069	threonate	Cofactors and Vitamins	Ascorbate and Aldarate Metabolism	27738	LC/MS Polar	100001022	2384	135.03	151152	70753-61-6	C01620	HMDB00943	0.1643	0.318	0.1887	0.5315	0.2048	0.1509	0.1669	0.1584	1.2097	1.1242	0.9796	1.8108	1.5192	1.0474	1.7103	1.0893	1.0204	1.2563
16	threonine	Amino Acid	Glycine, Serine and Threonine Metabolism	1284	LC/MS Pos Early	564	1514	120.066	6288	72-19-5	C00188	HMDB00167	0.4048	0.8815	0.4007	2.7805	0.5476	0.5025	0.401	0.392	1.4423	1.1351	1.1078	1.149	1.0564	0.8278	0.9766	1.0265	1.0295	1.0234
3997	thymidine	Nucleotide	Pyrimidine Metabolism, Thymine containing	2183	LC/MS Neg	872	1963.7	241.083	5789	50-89-5	C00214	HMDB00273	0.3211	1.5126	0.6565	5.1772	0.3211	1.0427	0.3211	0.3211	1.1941	0.9855	1	1.1132	1.3126	0.3211	0.8591	0.9998	0.9056	0.3211
460	hydroxyproline	Amino Acid	Urea cycle; Arginine and Proline Metabolism	32306	LC/MS Pos Early	1001	1064	132.065	5810	51-35-4	C01157	HMDB00725	0.1295	0.3401	0.1407	1.0091	0.1864	0.255	0.1262	0.1772	0.9909	1.1891	0.9683	1.4247	1.0734	1.0476	1.2182	1.0613	1.4544	1.2384
1229	trehalose	Carbohydrate	Disaccharides and Oligosaccharides	15573	LC/MS Polar	915	3495	387.114	7427	6138-23-4	C01083	HMDB00975	0.1579	0.1482	0.094	0.2694	0.1768	0.1015	0.0905	0.1697	0.2847	3.1005	3.0811	3.3002	2.401	1.7153	2.7574	1.9823	3.0677	1.9867
2866	tricosanoyl sphingomyelin (d18:1/23:0)*	Lipid	Sphingomyelins	52436	LC/MS Pos Late	100008955	3200	801.684				HMDB12105	0.1315	0.1315	0.1315	0.1315	0.1315	0.1315	0.1315	0.1315	0.1315	1.0891	1.1157	0.9109	1.175	0.2448	1.133	0.8181	1.294	0.824
4041	trigonelline (N'-methylnicotinate)	Cofactors and Vitamins	Nicotinate and Nicotinamide Metabolism	32401	LC/MS Pos Early	100001092	1388	138.055	5570	535-83-1	C01004	HMDB00875	0.1969	0.1969	0.1969	0.1969	0.502	0.1969	0.1969	0.2532	0.1969	1.682	1	1.1376	1.444	1.1195	0.8609	0.1969	1.8705	0.9417
2053	trimethylamine N-oxide	Lipid	Phospholipid Metabolism	40406	LC/MS Pos Early	100003397	2100	76.0757	1145	1184-78-7	C01104	HMDB00925	0.0495	0.0454	0.0454	0.062	0.0637	0.0604	0.0454	0.0454	0.0548	1.4414	1	1.4444	1.5108	1.0743	1.0229	0.9562	1.3723	1.2165
5629	trizma acetate	Xenobiotics	Chemical	20710	LC/MS Pos Early	100000856	1884	122.081	6503	6850-28-8	C07182		0.0231	0.0231	0.0231	0.0231	0.0231	1.1528	0.0231	0.6563	0.0901	1	2.0719	0.5121	0.8107	1.1908	1.183	0.7691	7.5252	1.0501
237	tryptophan	Amino Acid	Tryptophan Metabolism	54	LC/MS Pos Early	565	2986	205.097	6305	73-22-3	C00078	HMDB00929	0.205	0.6028	0.2194	2.0602	0.2754	0.2914	0.1754	0.2963	1.4138	1.1395	1.1725	1.6099	1.1143	0.9385	1.221	0.9969	1.2077	1.0031
154	tyrosine	Amino Acid	Tyrosine Metabolism	1299	LC/MS Pos Early	815	2430	182.081	6057	60-18-4	C00082	HMDB00158	0.684	3.168	0.8177	8.3255	0.942	1.5096	0.4311	1.3541	5.2182	0.8114	1.1207	0.4311	1.0506	0.4311	0.719	1	0.4311	0.8092
1283	UDP-glucose/UDP-galactose	Carbohydrate	Nucleotide Sugar	38670	LC/MS Neg	100002997	645	565.05					0.2318	0.2318	0.2318	0.2318	0.2318	0.2318	0.2318	0.2318	0.2318	0.8785	1.2074	1.0036	0.9987	0.6616	1.4796	0.8096	1.5135	1.0013
1292	UDP-N-acetylglucosamine/galactosamine	Carbohydrate	Nucleotide Sugar	46148	LC/MS Polar	100002957	3665	606.074					0.421	0.421	0.421	0.421	0.421	0.421	0.421	0.421	0.421	1.1713	1.1532	1.1112	1.0545	0.421	1	0.8442	0.9926	0.7477
1564	undecanedioate (C11-DC)	Lipid	Fatty Acid, Dicarboxylate	42395	LC/MS Neg	100001617	2440	215.129	15816	1852-04-6		HMDB00888	0.1405	0.1292	0.16	0.1412	0.1905	0.2424	0.2032	0.1267	0.1161	2.3302	3.4176	2.0689	1.8366	2.1853	2.0962	1.7576	4.5747	2.4305
1392	undecanoate (11:0)	Lipid	Medium Chain Fatty Acid	12067	LC/MS Neg	889	5219.2	185.155	8180	334-48-5	C17715	HMDB00947	0.2462	0.3044	0.1997	0.3301	0.2445	0.2388	0.2419	0.258	0.4522	2.4025	2.4268	1.9694	1.5632	1.9459	1.5478	1.7395	3.7208	3.1972
3946	uracil	Nucleotide	Pyrimidine Metabolism, Uracil containing	605	LC/MS Neg	825	1086	111.02	1174	66-22-8	C00106	HMDB00300	0.5805	1.3114	0.5805	4.3212	1	1.4109	0.5805	0.5805	1.1554	0.5805	0.5805	0.5805	0.6859	0.5805	0.5805	0.757	0.5805	0.9856
3858	urate	Nucleotide	Purine Metabolism, (Hypo)Xanthine/Inosine containing	1604	LC/MS Neg	1134	757.1	167.021	1175	69-93-2;120K5305	C00366	HMDB00289	0.9077	2.4031	1.0467	6.833	0.9533	33.0191	0.6129	10.8639	3.7726	0.485	0.3808	0.3808	0.4317	0.3808	0.8323	2.7928	0.3808	0.3808
3945	uridine	Nucleotide	Pyrimidine Metabolism, Uracil containing	606	LC/MS Neg	535	1457.6	243.062	6029	58-96-8	C00299	HMDB00296	0.5969	3.3311	0.5213	10.5062	0.9808	1.9551	0.5859	0.7215	3.0825	1.0192	0.9525	1.3117	1.0653	0.8599	0.9517	0.8877	1.2241	1.14
3940	UMP	Nucleotide	Pyrimidine Metabolism, Uracil containing	2856	LC/MS Pos Early	869	590	325.043	6030	3387-36-8	C00105	HMDB00288	0.2847	0.5624	0.1519	1.1336	0.3446	0.3441	0.2031	0.2618	1.7013	1.2588	1.3139	1.434	1.2496	0.8087	1.1737	1.0179	1.0503	0.9821
4418	vanillin	Xenobiotics	Food Component/Plant	37442	LC/MS Neg	100002051	2311.9	151.04	1183	121-33-5	C00755	HMDB12308	0.0244	0.0322	0.0216	0.0293	0.0216	0.0282	0.0216	0.0216	0.0289	1.2538	1.7658	1	1.2305	1.6179	0.8899	1.3442	3.4796	4.4408
3850	xanthine	Nucleotide	Purine Metabolism, (Hypo)Xanthine/Inosine containing	3147	LC/MS Neg	1004	910	151.026	1188	69-89-6	C00385	HMDB00292	1.4705	6.628	1.0698	35.8109	2.7213	84.7894	1.1108	4.2261	5.7349	0.9288	0.7068	0.7592	0.8639	0.6198	0.9302	0.6394	0.7026	0.676
	X - 12111			52797	LC/MS Neg								0.7839	0.7839	0.7839	0.7839	0.7839	0.7839	0.7839	0.7839	0.7839	1	1.2594	0.9282	0.7839	0.9373	1.1923	0.7938	2.261	1.2366
	X - 12524			46621	LC/MS Neg								0.2741	0.3346	0.3235	0.304	0.2737	0.3237	0.3123	0.2991	0.3982	4.3256	1.6018	2.0151	1.8029	1.6351	1.7951	1.8082	2.0933	1.8492
	X - 12906			47955	LC/MS Neg								0.7577	0.7577	0.7577	0.7577	0.7577	0.7577	0.7577	0.7577	0.7577	1	1.0229	0.8748	0.7577	0.8855	1.1025	0.9847	1.9802	1.5118
	X - 16938			46511	LC/MS Neg								0.727	0.727	0.727	0.727	0.727	0.727	0.727	0.727	0.727	1.047	1	0.8759	0.727	0.8625	1.0161	0.9219	2.269	1.4294
	X - 17010			47993	LC/MS Neg								0.8189	0.8189	0.8189	0.8189	0.8189	0.8189	0.8189	0.8189	0.8189	1.0418	1.1795	0.9834	1	0.9414	0.9575	0.8189	1.7259	1.186
	X - 21796			46972	LC/MS Neg								0.8359	0.8359	0.8359	0.8359	0.8359	0.8359	0.8359	0.8359	0.8359	1.1028	1.033	1	0.8359	0.9902	0.978	0.9377	1.4033	1.1469
	X - 22776			48081	LC/MS Neg								0.0895	0.1035	0.0856	0.2572	0.09	0.0998	0.0598	0.0598	0.2267	2.664	1.9308	1.7192	1.348	1	1.4858	1.3983	2.8982	2.0187
	X - 22784			48089	LC/MS Neg								0.0159	0.0159	0.0159	0.0159	0.0159	0.0159	0.0159	0.0159	0.0159	0.8984	1.826	0.6231	0.6928	1.1016	1.1396	0.6742	1.7609	2.7014
	X - 22791			48096	LC/MS Neg								0.1861	0.2145	0.2047	0.2131	0.2306	0.1877	0.2051	0.1972	0.3497	2.3033	4.0587	1.7528	1.7922	1.6503	1.6582	1.9599	5.0919	6.4258
	X - 23587			49463	LC/MS Pos Early								0.3174	0.3174	0.3174	0.3174	0.3174	0.3174	0.3174	0.3174	0.3174	1.0228	1.409	0.8277	0.9185	0.9287	0.3174	1.1096	1	1.0364
	X - 23639			49515	LC/MS Pos Early								0.4242	1	0.5644	1.5539	0.9871	0.4242	0.4242	0.786	1.5333	1.2454	1.3927	1.7034	0.4727	0.4242	1.4725	0.9256	1.0758	0.5131
	X - 23650			49527	LC/MS Pos Early								0.0055	0.0041	0.0061	0.0106	0.0041	0.0124	0.0069	0.0043	0.0329	1.5499	1.3694	1.5721	1.3055	1.5692	2.0084	1	3.5862	1.6798
	X - 23651			49528	LC/MS Pos Early								0.0028	0.0028	0.0121	0.0028	0.0028	0.0236	0.0055	0.009	0.015	1.105	1.0651	1.2181	1	1.2543	1.6167	0.9103	2.111	1.4998
	X - 23655			49532	LC/MS Pos Early								0.0282	0.0282	0.0282	0.0282	0.0282	0.0282	0.0282	0.0282	0.0282	1.1154	1.4164	0.9849	1.0023	0.893	1.4137	0.9977	2.1918	0.8959
	X - 23782			49681	LC/MS Pos Late								0.1653	0.1653	0.1653	0.704	0.1653	0.1653	0.1653	0.1653	0.9883	1.1519	0.6641	1.3582	1.3107	0.7012	1.0671	1.0117	0.89	1.0923
	X - 23974			49883	LC/MS Neg								0.4007	0.4697	0.2304	0.5612	0.3354	0.2458	0.3743	0.2553	0.7595	2.4403	2.7107	2.1571	1.8112	1.2405	2.2764	1.8549	2.254	2.0891
	X - 24210			52246	LC/MS Pos Late								0.7048	0.9747	0.9387	1.0253	0.8409	0.7995	0.7066	0.6939	1.943	1.1754	2.4253	1.3838	1.6632	0.4134	1.5735	0.9541	2.4221	1.3458
	X - 24425			52655	LC/MS Pos Early								0.091	0.2291	0.064	0.612	0.1282	0.3925	0.0587	0.0729	1.0422	1.5776	1.614	1.5679	1.819	0.9578	1.0685	1.5029	2.8886	2.8955
	X - 24764			54702	LC/MS Pos Early								0.5297	0.5297	0.5297	0.5297	0.5297	0.5297	0.5297	0.5297	0.5297	0.6611	1	0.7176	0.883	1.3699	1.7142	0.5297	2.4403	2.9949
	X - 24984			57853	LC/MS Pos Late								0.354	0.5436	0.3238	0.7265	0.4279	0.3313	0.3018	0.3574	1.1292	2.3659	2.5509	2.0089	2.0817	0.8708	1.8036	1.1926	2.4045	1.6694
	X - 25109			61682	LC/MS Pos Early								1	1.4007	0.9334	5.4868	0.5304	0.3763	0.473	1.0221	5.0725	0.3763	0.3763	0.3763	0.3763	0.3763	0.3763	0.3763	0.3763	0.3763
	X - 25542			63067	LC/MS Neg								0.4327	0.4327	0.4327	0.4327	0.4327	0.4327	0.4327	0.4327	0.4327	1.1965	1.4357	0.9246	0.5358	1	0.5766	0.4327	3.3866	2.619
	X - 25543			63068	LC/MS Neg								0.3944	0.3944	0.3944	0.3944	0.3944	0.3944	0.3944	0.3944	0.3944	0.9596	1.1655	1	0.3944	0.8252	1.0199	0.3953	2.6307	2.416
	X - 25656			63332	LC/MS Pos Early								0.0121	0.0067	0.0051	0.0112	0.0082	0.014	0.0066	0.0064	0.1326	2.1667	2.222	2.384	1.9803	1.9669	2.3488	2.054	2.2166	1.8674

## Sheet: ProNormImpData
												SAMPLE NAME	UNCH-02046	UNCH-02047	UNCH-02048	UNCH-02049	UNCH-02050	UNCH-02051	UNCH-02052	UNCH-02053	UNCH-02054	UNCH-02055	UNCH-02056	UNCH-02057	UNCH-02058	UNCH-02059	UNCH-02060	UNCH-02061	UNCH-02062	UNCH-02063
												PARENT SAMPLE ID	6378939	6378940	6378941	6378942	6378943	6378944	6378945	6378946	6378947	6378948	6378949	6378950	6378951	6378952	6378953	6378954	6378955	6378956
												CLIENT IDENTIFIER	TH 1	TH 2	TH 3	TH 4	TH 5	TH 6	TH 7	TH 8	TH 9	TD 12	TD 13	TD 14	TD 15	TD 16	TD 17	TD 18	TD 19	TD 20
												ORIG ORDER	1	2	3	4	5	6	7	8	9	12	13	14	15	16	17	18	19	20
												BCA MG ML	0.024	0.023	0.026	0.025	0.032	0.025	0.018	0.026	0.03	0.073	0.086	0.076	0.079	0.061	0.069	0.068	0.085	0.072
												SPL AMNT	70ul (1,680 animals)	70ul (1,680 animals)	70ul (1,680 animals)	70ul (1,680 animals)	70ul (1,680 animals)	70ul (1,680 animals)	70ul (1,680 animals)	70ul (1,680 animals)	70ul (1,680 animals)	70ul (1,680 animals)	70ul (1,680 animals)	70ul (1,680 animals)	70ul (1,680 animals)	70ul (1,680 animals)	70ul (1,680 animals)	70ul (1,680 animals)	70ul (1,680 animals)	70ul (1,680 animals)
												SPL TYPE	Whole animal	Whole animal	Whole animal	Whole animal	Whole animal	Whole animal	Whole animal	Whole animal	Whole animal	Whole animal	Whole animal	Whole animal	Whole animal	Whole animal	Whole animal	Whole animal	Whole animal	Whole animal
												SUBJ ID	TH	TH	TH	TH	TH	TH	TH	TH	TH	TD	TD	TD	TD	TD	TD	TD	TD	TD
												VOLUME EXTRACTED	100	100	100	100	100	100	100	100	100	100	100	100	100	100	100	100	100	100
												GROUP NUMBER	1	1	1	1	1	1	1	1	1	2	2	2	2	2	2	2	2	2
PATHWAY SORTORDER	BIOCHEMICAL	SUPER PATHWAY	SUB PATHWAY	COMP ID	PLATFORM	CHEMICAL ID	RI	MASS	PUBCHEM	CAS	KEGG	Group HMDB	Hydrated tardigrades	Hydrated tardigrades	Hydrated tardigrades	Hydrated tardigrades	Hydrated tardigrades	Hydrated tardigrades	Hydrated tardigrades	Hydrated tardigrades	Hydrated tardigrades	Desiccated tardigrades	Desiccated tardigrades	Desiccated tardigrades	Desiccated tardigrades	Desiccated tardigrades	Desiccated tardigrades	Desiccated tardigrades	Desiccated tardigrades	Desiccated tardigrades
5674	(2-butoxyethoxy)acetic acid	Xenobiotics	Chemical	63380	LC/MS Pos Early	100021457	3177	177.112	106312				0.2575	0.1848	0.2409	0.3037	0.127	0.1419	0.2943	0.127	0.1863	1.4704	1.5892	1.0096	1	1.9812	1.3462	1.3674	1.4726	3.3753
2608	1-(1-enyl-oleoyl)-GPE (P-18:1)*	Lipid	Lysoplasmalogen	44621	LC/MS Pos Late	100005372	1566	464.314					0.6546	0.6546	0.6546	0.6546	0.6546	0.6546	0.6546	0.6546	0.6546	1.3812	1.0293	1.5346	0.9855	0.6546	0.9803	0.9275	0.6546	1.0145
2753	1,2-dilinolenoyl-digalactosylglycerol (18:3/18:3)	Lipid	Galactosyl Glycerolipids	54892	LC/MS Pos Late	100009392	1941	954.615					0.4036	0.4036	0.4036	0.4036	0.4036	0.4036	0.4036	0.4036	0.4036	1.1062	1.0352	1	1.2124	0.4036	1.8452	0.8298	0.7206	0.8461
2752	1,2-dilinolenoyl-galactosylglycerol (18:3/18:3)*	Lipid	Galactosyl Glycerolipids	54891	LC/MS Pos Late	100010877	2046	792.562	5282287		C13871		0.5482	0.5482	0.5482	0.5482	0.5482	0.5482	0.5482	0.5482	0.5482	0.9112	0.8776	0.9742	1.4624	0.5482	1.2201	0.5482	1.0258	1.0927
2174	1,2-dilinolenoyl-GPC (18:3/18:3)*	Lipid	Phosphatidylcholine (PC)	53179	LC/MS Pos Late	100009344	1800	778.538				HMDB08206	0.6848	0.6848	0.6848	0.6848	0.6848	0.6848	0.6848	0.6848	1.0032	0.9842	1.0853	0.9987	1.0238	0.6848	0.8749	0.9176	1.0013	1.1576
2164	1,2-dilinoleoyl-GPC (18:2/18:2)	Lipid	Phosphatidylcholine (PC)	52603	LC/MS Pos Late	100008903	2006	782.569	5288075	998-06-1		HMDB08138	0.0948	0.333	0.1925	0.2141	0.0906	0.2179	0.1309	0.0696	1.3657	1.2752	1.3567	1.3255	1.393	0.8313	1.2905	1.1687	1.279	1.3542
2246	1,2-dilinoleoyl-GPE (18:2/18:2)*	Lipid	Phosphatidylethanolamine (PE)	53174	LC/MS Pos Late	100009217	2083	740.523	9546812			HMDB09093	0.1128	0.6407	0.229	0.5755	0.0665	0.4448	0.4658	0.0933	1.7275	1.5114	1.5041	1.2623	1.525	0.8146	1.551	1.1854	1.2981	1.2438
2150	1,2-dioleoyl-GPC (18:1/18:1)	Lipid	Phosphatidylcholine (PC)	52457	LC/MS Pos Late	100008905	2346	786.601	10350317	4235-95-4			0.2951	0.4408	0.3095	0.5097	0.1932	0.3668	0.3864	0.2373	1.0173	1.4167	1.2742	1.3147	1.3819	0.9827	1.409	1.3647	1.2976	1.3631
2238	1,2-dioleoyl-GPE (18:1/18:1)	Lipid	Phosphatidylethanolamine (PE)	52609	LC/MS Pos Late	100008906	2485	744.554	9546757	4004-05-01			0.2948	0.5688	0.3494	0.4164	0.226	0.4894	0.5319	0.3037	1.2205	1.4703	1.1834	1.1854	1.3811	0.8594	1.5372	1.2677	1.1957	1.1406
2112	1,2-dipalmitoleoyl-GPC (16:1/16:1)*	Lipid	Phosphatidylcholine (PC)	52472	LC/MS Pos Late	100008997	1992	730.538					0.4019	0.4465	0.4951	0.4132	0.2942	0.2843	0.2932	0.2316	1.0361	1.3898	1.2922	1.5257	1.3229	0.9639	1.4076	1.3739	1.2588	1.5044
2219	1,2-dipalmitoleoyl-GPE (16:1/16:1)*	Lipid	Phosphatidylethanolamine (PE)	52688	LC/MS Pos Late	1525	2063	688.491	9546809			HMDB05342	0.4597	0.5561	0.5245	0.5518	0.4015	0.5201	0.5976	0.4419	0.9555	1.2565	1.0445	1.2608	1.1792	1.0959	1.4418	1.3297	1.1638	1.399
2087	1,2-dipalmitoyl-GPC (16:0/16:0)	Lipid	Phosphatidylcholine (PC)	19130	LC/MS Pos Late	100000657	2365	734.569	452110	63-89-8		HMDB00564	0.1078	0.2612	0.1039	0.2384	0.1039	0.1039	0.1039	0.1039	0.6004	1.246	1.1741	0.9841	1.2875	0.6177	1.1016	1.0159	1.1577	1.0925
2207	1,2-dipalmitoyl-GPE (16:0/16:0)*	Lipid	Phosphatidylethanolamine (PE)	57341	LC/MS Pos Late	100009204	2498	692.523	445468			HMDB08923	0.7567	0.7567	0.7567	0.7567	0.7567	0.7567	0.7567	0.7567	0.7567	1	0.7567	0.8343	0.9794	1.0087	1.2874	1.195	0.879	1.0027
1416	10-heptadecenoate (17:1n7)	Lipid	Long Chain Monounsaturated Fatty Acid	33971	LC/MS Neg	100001278	5555	267.233	5312435	29743-97-3		HMDB60038	0.7813	1.4563	0.7327	1.1891	0.5843	0.9333	0.9807	0.9845	1.9813	1.0547	1.079	1.3077	1.2022	0.7304	0.7706	0.909	1.3568	1.0155
1841	13-HODE + 9-HODE	Lipid	Fatty Acid, Monohydroxy	37752	LC/MS Neg	100002196	5275	295.228					1.0217	2.6842	1.0648	3.5126	0.9865	1.6123	1.5367	1.3667	1.6949	0.2233	0.2233	0.9128	0.9617	0.7085	0.4026	1	0.6823	0.2455
2419	1-arachidonoyl-GPC* (20:4)*	Lipid	Lysophospholipid	34061	LC/MS Neg	100001551	6074	618.341			C05208	HMDB10395	0.7083	0.7083	0.7083	0.7083	0.7083	0.7083	0.7083	0.9406	0.9096	1.5348	1	1.8913	1.1501	0.8275	0.7083	0.8093	1.1175	1.0213
2464	1-arachidonoyl-GPE (20:4n6)*	Lipid	Lysophospholipid	35186	LC/MS Neg	100001571	5874	500.278	42607465			HMDB11517	0.1677	0.4325	0.1677	0.2349	0.1677	0.1677	0.1677	0.4108	1.6582	1.6101	0.9694	1.6544	1.2446	0.7364	0.7682	1.0356	1.1364	1.0306
2403	1-linolenoyl-GPC (18:3)*	Lipid	Lysophospholipid	45951	LC/MS Pos Late	100005350	1410	518.324				HMDB10388	0.3275	0.3275	0.3275	0.5413	0.3275	0.3275	0.3275	0.3275	1.0654	0.3275	0.9672	1.3769	0.8673	0.3275	1.0328	1.0475	0.7916	1.2703
2169	1-linoleoyl-2-arachidonoyl-GPC (18:2/20:4n6)*	Lipid	Phosphatidylcholine (PC)	52710	LC/MS Pos Late	100009131	1969	806.569				HMDB08147	0.2676	0.2676	0.2676	0.2676	0.2676	0.2676	0.2676	0.2676	0.7569	1.0537	1.0134	1.0255	0.9051	0.6507	1	1.0843	1.1336	0.9363
2248	1-linoleoyl-2-arachidonoyl-GPE (18:2/20:4)*	Lipid	Phosphatidylethanolamine (PE)	53189	LC/MS Pos Late	100009222	2030	764.523				HMDB09102	0.0437	0.1952	0.0437	0.2094	0.0437	0.1894	0.0437	0.0437	0.7448	1.1236	1.0414	1.0617	1.2009	0.5456	1.2347	1.0193	0.9807	1.0538
2628	1-linoleoylglycerol (18:2)	Lipid	Monoacylglycerol	27447	LC/MS Neg	100001040	6477	279.233	5283469	2277-28-3			0.6755	1	0.6755	1.6728	0.6755	0.6755	0.6755	0.96	2.073	0.9286	1.1595	1.388	0.8773	0.6755	1.0936	0.711	0.8775	1.0444
2401	1-linoleoyl-GPC (18:2)	Lipid	Lysophospholipid	34419	LC/MS Neg	100001395	6160	594.341	11988421		C04100	HMDB10386	0.4024	0.5564	0.4024	0.4024	0.4024	0.4024	0.4024	4.462	1.3453	1.6355	0.8999	1.7034	1.095	0.6925	0.4024	0.905	1.3117	0.8882
2452	1-linoleoyl-GPE (18:2)*	Lipid	Lysophospholipid	32635	LC/MS Neg	100001570	5900	476.278	52925130			HMDB11507	0.4692	1.2293	0.4863	0.8077	0.2273	0.2273	0.3759	0.7311	3.2489	2.1732	1.6904	2.3921	1.6331	0.7988	1	0.9689	2.1948	1.2026
86	1-methyl-4-imidazoleacetate	Amino Acid	Histidine Metabolism	32350	LC/MS Pos Early	100001208	2064	141.066	75810	2625-49-2	C05828	HMDB02820	0.447	0.447	0.447	0.447	0.447	0.447	0.447	0.447	0.447	0.6872	1.0009	1	0.447	1.6619	0.495	0.8923	1.1272	1.0274
3875	1-methyladenine	Nucleotide	Purine Metabolism, Adenine containing	1527	LC/MS Pos Early	54	2133	150.077	78821	5142-22-3	C02216	HMDB11599	0.0901	0.7194	0.0901	2.2416	0.0901	0.0901	0.0901	0.0901	2.1164	1.0522	0.7467	1.4356	1.111	0.8988	0.7842	1	0.866	1.14
2075	1-myristoyl-2-arachidonoyl-GPC (14:0/20:4)*	Lipid	Phosphatidylcholine (PC)	53195	LC/MS Pos Late	100009139	1914	754.538				HMDB07883	0.182	0.2158	0.182	0.348	0.182	0.182	0.182	0.182	1.1474	1.2591	1.2698	1.2815	1	0.6612	0.9607	0.9658	1.0013	1.1244
2153	1-oleoyl-2-linoleoyl-GPC (18:1/18:2)*	Lipid	Phosphatidylcholine (PC)	52453	LC/MS Pos Late	100008981	2165	784.585					0.274	0.3555	0.3057	0.4994	0.1273	0.3111	0.3536	0.1282	1.1803	1.4253	1.211	1.2768	1.4126	0.8456	1.2407	1.1544	1.3254	1.1955
2239	1-oleoyl-2-linoleoyl-GPE (18:1/18:2)*	Lipid	Phosphatidylethanolamine (PE)	52687	LC/MS Pos Late	100009078	2270	742.538	9546753			HMDB05349	0.1263	0.5617	0.2156	0.4659	0.1263	0.4056	0.4112	0.1369	1.4734	1.2623	1.155	1	1.2864	0.5699	1.2453	1.0519	1.0616	1.0145
2627	1-oleoylglycerol (18:1)	Lipid	Monoacylglycerol	21184	LC/MS Neg	100000924	6650	281.249	5283468	111-03-5		HMDB11567	0.666	1.1274	0.484	3.4932	0.4249	0.7476	0.9723	0.6055	2.3787	1.4798	1.1672	1.7532	0.7953	0.7819	1.3693	1.037	0.7628	1.0277
2398	1-oleoyl-GPC (18:1)	Lipid	Lysophospholipid	48258	LC/MS Neg	100001272	6250	596.357	16081932	19420-56-5		HMDB02815	0.1202	0.7085	0.1809	0.5011	0.1202	0.1202	0.1202	1.176	1.8203	1.4546	1	1.7831	1.0941	0.7312	0.5776	0.7174	1.2648	1.0007
2450	1-oleoyl-GPE (18:1)	Lipid	Lysophospholipid	35628	LC/MS Neg	100001569	6125.1	478.294	9547071	89576-29-4		HMDB11506	0.5734	1.2732	0.5004	0.9958	0.587	0.4861	0.8859	0.6979	2.2689	1.932	1.5115	1.9671	1.3146	0.8528	0.8129	1.0042	1.702	1.1856
2489	1-oleoyl-GPG (18:1)*	Lipid	Lysophospholipid	45968	LC/MS Neg	100005716	5610	509.288					1.0328	1.4156	0.5575	1.202	0.6829	0.9567	0.893	0.5575	1.9455	0.971	1.1047	1.216	0.5575	0.5688	0.9594	0.5947	1.1213	1.029
2116	1-palmitoleoyl-2-oleoyl-GPC (16:1/18:1)*	Lipid	Phosphatidylcholine (PC)	52458	LC/MS Pos Late	100008983	2155	758.569					0.2718	0.5434	0.3251	0.5177	0.1869	0.3263	0.4294	0.3031	1.1126	1.3873	1.2464	1.257	1.3234	0.8874	1.295	1.1548	1.2876	1.2381
2220	1-palmitoleoyl-2-oleoyl-GPE (16:1/18:1)*	Lipid	Phosphatidylethanolamine (PE)	52469	LC/MS Pos Late	100008995	2250	716.523					0.3727	0.3998	0.3669	0.4032	0.3034	0.3662	0.458	0.3406	0.6843	1.6301	1.3157	1.5486	1.5718	1.4533	1.8101	1.8307	1.3525	1.7679
2624	1-palmitoleoylglycerol (16:1)*	Lipid	Monoacylglycerol	52431	LC/MS Neg	100008952	6094	253.217					0.6673	0.6673	0.6673	0.6673	0.6673	0.6673	0.6673	0.6673	1.9107	1.0596	0.9635	1.1709	0.7364	0.6673	0.6673	0.6673	0.8445	1.0365
2389	1-palmitoleoyl-GPC* (16:1)*	Lipid	Lysophospholipid	33230	LC/MS Pos Late	100001511	1450	494.324	24779461			HMDB10383	0.4694	0.7793	0.4694	0.5219	0.4694	0.4694	0.4694	0.4694	1.2365	1.5325	1	1.624	1.0936	1.0367	0.8677	0.9296	0.7908	1.1334
2096	1-palmitoyl-2-alpha-linolenoyl-GPC (16:0/18:3n3)*	Lipid	Phosphatidylcholine (PC)	52684	LC/MS Pos Late	100009076	2034	756.554				HMDB07975	0.0876	0.3525	0.1682	0.4571	0.0685	0.2044	0.2495	0.0572	1.3231	1.254	1.2234	1.2988	1.3186	0.8328	1.2288	1.1672	1.2364	1.307
2105	1-palmitoyl-2-arachidonoyl-GPC (16:0/20:4n6)	Lipid	Phosphatidylcholine (PC)	52462	LC/MS Pos Late	100008914	2091	782.569	10747814	35418-58-7		HMDB07982	0.1432	0.312	0.1749	0.2938	0.0945	0.2158	0.217	0.1754	0.9749	1.7456	1.5408	1.551	1.6362	1.0251	1.3966	1.6055	1.3722	1.5718
2216	1-palmitoyl-2-arachidonoyl-GPE (16:0/20:4)*	Lipid	Phosphatidylethanolamine (PE)	52464	LC/MS Pos Late	100008990	2198	740.523	9546800			HMDB05323	0.212	0.2685	0.212	0.3464	0.212	0.212	0.212	0.212	0.8113	1.1483	1.0879	1.1335	1.1616	0.6184	1.2567	1.0447	0.9885	1
2111	1-palmitoyl-2-docosahexaenoyl-GPC (16:0/22:6)	Lipid	Phosphatidylcholine (PC)	52610	LC/MS Pos Late	100008915	2023	806.569	6441886	59403-54-2		HMDB07991	0.6278	0.6935	0.6278	0.6278	0.6278	0.6278	0.6278	0.6278	0.6278	1.1865	1.1936	1.0325	0.9982	0.7466	1.1459	1.2377	1	0.8562
2743	1-palmitoyl-2-linolenoyl-digalactosylglycerol (16:0/18:3)	Lipid	Galactosyl Glycerolipids	54893	LC/MS Pos Late	100010875	2278	932.63					0.3156	0.3156	0.3156	0.3156	0.3156	0.3156	0.3156	0.3156	0.3156	0.823	1.2918	1.1964	1.0458	1	2.862	0.9692	0.3156	0.4107
2742	1-palmitoyl-2-linolenoyl-galactosylglycerol (16:0/18:3)*	Lipid	Galactosyl Glycerolipids	54900	LC/MS Pos Late	100010894	2455	770.578					0.4593	0.4593	0.4593	0.4593	0.4593	0.4593	0.4593	0.4593	0.4593	0.9798	0.9793	1.0804	0.8939	1.1167	1.8115	1.111	0.8654	1.0202
2091	1-palmitoyl-2-oleoyl-GPC (16:0/18:1)	Lipid	Phosphatidylcholine (PC)	52461	LC/MS Pos Late	1539	2358	760.585	6436017	26853-31-6;26853-31-6		HMDB07972	0.1513	0.3934	0.1972	0.3846	0.1123	0.2803	0.2913	0.1511	1.0993	1.5255	1.5023	1.3618	1.6881	0.9007	1.5166	1.3812	1.46	1.4866
2211	1-palmitoyl-2-oleoyl-GPE (16:0/18:1)	Lipid	Phosphatidylethanolamine (PE)	19263	LC/MS Pos Late	1526	2509	718.538	5283496	26662-94-2		HMDB05320	0.3466	0.3501	0.3178	0.3085	0.2003	0.4127	0.3081	0.2599	0.7117	1.5822	1.3319	1.5096	1.4822	1.2883	1.7419	1.6696	1.3041	1.4086
2088	1-palmitoyl-2-palmitoleoyl-GPC (16:0/16:1)*	Lipid	Phosphatidylcholine (PC)	52470	LC/MS Pos Late	100008984	2160	732.554					0.3972	0.5258	0.4105	0.5924	0.2933	0.3418	0.5061	0.3136	0.8793	1.6093	1.3984	1.5426	1.5351	1.1207	1.6277	1.4035	1.4029	1.5779
2760	1-palmitoyl-galactosylglycerol (16:0)*	Lipid	Galactosyl Glycerolipids	62372	LC/MS Neg	100010885	6161	491.323	10413348				0.579	0.579	0.579	0.579	0.579	0.579	0.579	0.579	1.717	1.5503	1	1.8242	0.9473	0.579	0.6203	0.579	1.4632	0.7473
2387	1-palmitoyl-GPC (16:0)	Lipid	Lysophospholipid	33955	LC/MS Pos Late	100001263	1525	496.34	86554	17364-16-8		HMDB10382	0.0839	0.1794	0.0706	0.1123	0.0354	0.0354	0.0937	0.101	0.1747	1.1669	1.1458	1.5202	1.1138	1.1072	1	1.2036	1.1736	1.3623
2441	1-palmitoyl-GPE (16:0)	Lipid	Lysophospholipid	35631	LC/MS Pos Late	100001567	1544	454.293	9547069	53862-35-4		HMDB11503	0.317	0.317	0.317	0.317	0.317	0.317	0.317	0.317	0.4131	1.1019	1	1.2325	0.9488	0.9954	1.1377	1.1221	0.9239	1.0939
2485	1-palmitoyl-GPG (16:0)*	Lipid	Lysophospholipid	45970	LC/MS Neg	100005717	5570	483.273	3300276				0.874	1.079	0.6375	0.7925	0.7322	0.72	1.156	0.7717	1.4689	1.8481	1.3098	1.6305	1.3094	0.799	0.8322	0.921	1.8715	1.1637
2139	1-stearoyl-2-arachidonoyl-GPC (18:0/20:4)	Lipid	Phosphatidylcholine (PC)	42450	LC/MS Pos Late	100001869	2300	810.601	16219824	35418-59-8		HMDB08048	0.1746	0.2986	0.1205	0.2668	0.1207	0.256	0.1205	0.3273	1.0173	1.191	1.1526	1.0628	1.2254	0.625	1.1077	1	1.0942	1.092
2233	1-stearoyl-2-arachidonoyl-GPE (18:0/20:4)	Lipid	Phosphatidylethanolamine (PE)	52447	LC/MS Pos Late	100008977	2424	768.554	5289133			HMDB09003	0.4178	0.4178	0.4178	0.4178	0.4178	0.4178	0.4178	0.4178	1.1557	1.25	0.9635	0.791	1.4136	0.4178	1.2074	0.7376	1.0365	0.9344
2128	1-stearoyl-2-oleoyl-GPC (18:0/18:1)	Lipid	Phosphatidylcholine (PC)	52438	LC/MS Pos Late	100008904	2644	788.616		56421-10-4		HMDB08038	0.1762	0.293	0.1762	0.2404	0.1762	0.3158	0.1762	0.262	0.7405	1.2835	1.1165	1	1.2551	0.6018	1.3546	1.1446	1.1624	1.1327
2396	1-stearoyl-GPC (18:0)	Lipid	Lysophospholipid	33961	LC/MS Pos Late	100001271	1606	524.371	497299	19420-57-6		HMDB10384	0.2291	0.4941	0.2291	0.2291	0.2291	0.2291	0.2291	0.2291	0.2291	1.3306	1	1.4663	1.0583	0.9108	0.94	1.166	0.8972	1.0286
2448	1-stearoyl-GPE (18:0)	Lipid	Lysophospholipid	42398	LC/MS Neg	100001461	6514	480.31	9547068	69747-55-3		HMDB11130	0.8245	0.8245	0.8245	0.8245	0.8245	0.8245	0.8245	1.688	0.8245	1.0946	0.8245	1.0132	0.9067	0.8245	0.8245	0.9052	1.0762	0.9868
2495	1-stearoyl-GPI (18:0)	Lipid	Lysophospholipid	19324	LC/MS Neg	100000656	5794	599.32		796963-93-4		HMDB61696	0.6218	2.0421	0.987	0.888	0.462	0.8123	1.2063	1.2946	2.7282	1.3867	1	1.0937	1.0694	0.6239	0.462	0.7996	1.2068	0.8929
4426	2,3-dihydroxyisovalerate	Xenobiotics	Food Component/Plant	38276	LC/MS Polar	100002417	1050	133.051	677	1756-18-9	C04039	HMDB12141	0.4112	0.803	0.285	1.2611	0.285	0.6432	0.285	0.4839	1.2444	1.4838	0.8372	0.8742	0.8631	1.1315	1.1258	1.1694	1.5805	1.6598
1863	2,4-dihydroxybutyrate	Lipid	Fatty Acid, Dihydroxy	62951	LC/MS Polar	100002285	1793	119.035	192742	1518-62-3		HMDB00360	0.4641	0.4641	0.4641	0.4641	0.4641	0.4641	0.4641	0.4641	0.4641	1	0.4641	0.7329	0.6138	1.2121	1.3189	1.2704	0.5721	1.0809
5435	2,6-dihydroxybenzoic acid	Xenobiotics	Drug - Topical Agents	63042	LC/MS Neg	100020837	2575	153.019	9338	303-07-1		HMDB13676	0.6973	0.6973	0.6973	0.6973	0.6973	0.6973	0.6973	1.5443	0.6973	0.6973	0.7479	0.8295	1.0527	1.5867	1.1351	1.1081	0.832	0.9473
1631	2-aminoheptanoate	Lipid	Fatty Acid, Amino	43761	LC/MS Pos Early	100004542	3160	146.118	227939	1115-90-8			0.7446	0.7446	0.7446	0.7446	0.7446	0.7446	0.7446	0.7446	0.7446	1.1225	1.0954	0.8087	0.7446	0.9417	1	0.955	1.1237	1.3598
3986	2'-deoxycytidine	Nucleotide	Pyrimidine Metabolism, Cytidine containing	15949	LC/MS Pos Early	100000125	2193	228.098	13711	951-77-9	C00881	HMDB00014	0.6106	5.4113	0.6106	28.3796	0.6163	1.6291	0.6106	0.6106	1.5452	0.7731	0.7422	0.9186	1	1.0919	1.2856	0.6106	0.6106	0.8762
527	2-hydroxybutyrate/2-hydroxyisobutyrate	Amino Acid	Glutathione Metabolism	52281	LC/MS Polar	100008928	1258	103.04					0.7415	0.7415	0.7415	1.7856	0.7415	0.7415	0.7415	0.7415	1	0.8352	0.7641	0.7663	1.1967	0.7415	0.911	1.1311	1.2016	1.4159
1794	2-hydroxydecanoate	Lipid	Fatty Acid, Monohydroxy	42489	LC/MS Neg	100004089	4840	187.134	21488	5393-81-7			0.3709	0.3709	0.3709	0.3709	0.3709	0.3709	0.3709	0.3709	0.3709	0.9939	1.4392	0.7634	0.7676	1.6565	1.0061	0.8337	2.32	1.4641
1544	2-hydroxyglutarate	Lipid	Fatty Acid, Dicarboxylate	52294	LC/MS Pos Early	100002070	958	166.071	43	40951-21-1	C02630	HMDB0059655	0.8478	1.9562	0.4213	3.642	0.4213	0.4213	2.2619	1.0824	2.7924	0.9105	0.7185	0.7623	0.99	1.3814	1.28	0.9345	1.01	0.9684
1791	2-hydroxyheptanoate*	Lipid	Fatty Acid, Monohydroxy	61827	LC/MS Neg	100019960	2900	145.087	2750949				0.192	0.2949	0.1939	0.192	0.2145	0.192	0.192	0.192	0.192	1.267	2.0995	0.7455	0.804	1.6015	1.1932	1	4.0564	5.0898
1795	2-hydroxylaurate	Lipid	Fatty Acid, Monohydroxy	52916	LC/MS Neg	100008934	5211	215.165	97783	2984-55-6			0.4306	0.998	0.5969	1.002	0.4306	0.4306	1.1365	0.4306	0.4306	1.1788	0.7	0.974	0.9771	1.0142	1.0201	1.072	0.9259	1.097
1792	2-hydroxyoctanoate	Lipid	Fatty Acid, Monohydroxy	22036	LC/MS Neg	100000743	3736.8	159.103	94180	617-73-2		HMDB02264	0.7671	0.7671	0.7671	0.7671	0.7671	0.7671	0.7671	0.7671	0.7671	1	1.2649	0.7671	0.784	1.2451	0.8973	0.9368	1.4133	1.6494
2643	2-linoleoylglycerol (18:2)	Lipid	Monoacylglycerol	32506	LC/MS Neg	100000987	6250	279.233	5365676	3443-82-1		HMDB11538	0.8204	0.8204	0.8204	0.8204	0.8204	0.8204	0.8204	0.8204	0.9808	0.8204	1.1519	1.4569	0.8597	0.9381	1.3326	1.228	0.9643	1.0192
1360	2-methylcitrate/homocitrate	Energy	TCA Cycle	52282	LC/MS Neg	100008929	575	205.035					0.8176	1.5878	0.8176	3.4902	0.8176	1.1905	0.8176	0.8176	2.6518	0.8531	0.878	0.8176	0.8176	0.9579	1.0421	1.1669	0.8485	0.8856
2642	2-oleoylglycerol (18:1)	Lipid	Monoacylglycerol	21232	LC/MS Neg	100000943	6500	281.249	5319879	3443-84-3		HMDB11537	0.465	0.465	0.465	0.465	0.465	0.465	0.465	0.465	0.7721	1.198	1.1821	1.4253	1.0878	0.8137	1.3579	1	0.965	0.8224
439	2-oxoarginine*	Amino Acid	Urea cycle; Arginine and Proline Metabolism	55072	LC/MS Pos Early	100002784	1760	174.087	558	3715-10-04	C03771	HMDB04225	0.2979	5.5445	0.2979	21.9861	0.6728	1.3375	0.2979	0.2979	4.7938	0.2979	0.2979	0.4397	0.3939	0.2979	0.2979	0.2979	1.245	0.755
2390	2-palmitoleoyl-GPC* (16:1)*	Lipid	Lysophospholipid	35819	LC/MS Pos Late	100001561	1425	494.324				HMDB10383	0.8348	0.8348	0.8348	0.8348	0.8348	0.8348	0.8348	0.8348	0.8348	1.1723	0.9551	1.4674	0.9879	1.2356	1	0.897	0.8348	1.0739
2388	2-palmitoyl-GPC* (16:0)*	Lipid	Lysophospholipid	35253	LC/MS Neg	100001562	6215	570.341	15061532			HMDB61702	0.268	0.268	0.268	0.268	0.268	0.268	0.268	2.5285	0.268	1.1896	0.8104	1.4338	0.4501	0.268	0.268	0.268	1.5182	0.6043
58	2-pyrrolidinone	Amino Acid	Glutamate Metabolism	31675	LC/MS Pos Early	100001081	1262	86.06	12025	616-45-5		HMDB02039	1.054	0.5566	0.7449	0.946	0.4733	0.5233	0.8388	0.4108	0.6774	1.4273	0.7947	1.4169	1.4865	1.735	1.8741	1.7107	1.1045	1.733
1861	2R,3R-dihydroxybutyrate	Lipid	Fatty Acid, Dihydroxy	63109	LC/MS Polar	100002367	1543	119.035	13120901	759-06-8		HMDB00498	0.5579	0.5579	0.5579	0.5579	0.5579	0.5579	0.5579	0.5579	0.5579	0.5963	0.5579	0.6541	0.5579	1.2716	1.2923	1.8735	0.5579	1
1860	2S,3R-dihydroxybutyrate	Lipid	Fatty Acid, Dihydroxy	62950	LC/MS Polar	100002284	1660	119.035	10964471	5057-93-2		HMDB02453	0.4701	0.4701	0.4701	0.4701	0.4701	1.1027	0.4701	0.4701	0.4701	1.0801	0.9199	0.615	0.4701	0.8742	0.4989	2.4802	1.4349	2.8468
4439	3-formylindole	Xenobiotics	Food Component/Plant	62863	LC/MS Pos Early	100020219	2736	146.06	10256	487-89-8	C08493	HMDB29737	0.2333	0.2333	0.2333	0.2333	0.2333	0.2333	0.2333	0.2333	0.2333	0.8205	1.095	0.6164	0.7217	1.1174	1.0581	0.9419	1.5145	1.5893
2936	3-hydroxy-3-methylglutarate	Lipid	Mevalonate Metabolism	531	LC/MS Polar	112	2850	161.046	1662	503-49-1	C03761	HMDB00355	0.7021	0.9369	0.943	1.9495	0.7739	1.2927	1.4843	0.8007	0.9616	1.0247	0.9477	0.9753	0.7555	1.0683	1.184	2.391	1.8822	1.3931
1549	3-hydroxyadipate*	Lipid	Fatty Acid, Dicarboxylate	62069	LC/MS Polar	100004396	3131	161.046	151913			HMDB00345	0.4526	0.4526	0.4526	1.5135	0.4526	0.4526	0.4526	0.4526	0.4526	0.9184	1.6852	0.9132	0.4526	1.1551	0.9692	1.5972	1.0308	0.7248
1771	3-hydroxybutyrate (BHBA)	Lipid	Ketone Bodies	542	LC/MS Polar	254	1480	103.04	441	625-72-9	C01089	HMDB00357	0.6243	0.6243	0.6243	2.1803	0.6243	0.6243	0.6243	0.6243	0.6243	1.4362	1.0602	0.8262	0.7511	0.6243	0.9924	0.9382	1.0076	1.3196
1810	3-hydroxydecanoate	Lipid	Fatty Acid, Monohydroxy	22053	LC/MS Neg	100000997	4634.7	187.134	26612	5561-87-5		HMDB02203	0.7933	0.7933	0.7933	0.7933	0.7933	0.7933	0.7933	0.7933	0.7933	1.1397	1.0701	1	0.9274	1.3544	1.1907	0.9919	0.7933	0.9783
1807	3-hydroxyhexanoate	Lipid	Fatty Acid, Monohydroxy	53230	LC/MS Neg	100006367	1725	131.071	151492	10191-24-9			0.696	0.696	0.696	0.696	0.696	0.696	0.696	0.696	0.696	1	1.1375	0.696	0.7288	0.8485	0.8392	1.0935	1.6342	2.419
1813	3-hydroxylaurate	Lipid	Fatty Acid, Monohydroxy	32457	LC/MS Neg	100001112	5175	215.165	94216	53941-38-1		HMDB00387	0.2903	0.5431	0.3616	0.3999	0.3367	0.2903	0.5627	0.652	0.2903	1.5156	1.0634	1.2794	1.4242	1.5706	1.3882	1.2418	0.9366	1.1355
1814	3-hydroxymyristate	Lipid	Fatty Acid, Monohydroxy	21158	LC/MS Neg	100000882	5335	243.197	16064	3422-31-9			0.376	0.3586	0.3786	0.4172	0.3473	0.4652	0.5591	0.1544	0.3363	2.0206	1.7299	2.1756	1.7984	2.114	1.7065	1.4409	1.9696	1.7811
1793	3-hydroxynonanoic acid	Lipid	Fatty Acid, Monohydroxy	64174	LC/MS Neg	100021705	4168	173.118	36599	33796-87-1		HMDB31513	0.0959	0.0959	0.0959	0.0959	0.0959	0.0959	0.0959	0.0959	0.0959	1.048	1.1422	0.704	0.6456	1.4863	0.952	0.6978	1.5148	1.1566
1808	3-hydroxyoctanoate	Lipid	Fatty Acid, Monohydroxy	22001	LC/MS Neg	100000773	3446	159.103	26613	88930-08-9		HMDB01954	0.0964	0.0964	0.0964	0.0964	0.0964	0.0964	0.0964	0.0964	0.0964	1.0013	1.3971	0.7713	0.7251	1.2132	0.9987	0.783	1.7477	1.7369
1543	3-methylglutarate/2-methylglutarate	Lipid	Fatty Acid, Dicarboxylate	54676	LC/MS Polar	100010834	2832	145.051				HMDB00752	0.5123	0.5123	0.5123	0.5123	0.5123	0.5123	0.5123	0.5123	0.5123	1.0453	0.9747	0.8555	0.5123	0.9313	1.0289	1	2.4363	2.108
4273	3-phenylpropionate (hydrocinnamate)	Xenobiotics	Benzoate Metabolism	15749	LC/MS Neg	100000010	2860	149.061	107	501-52-0	C05629	HMDB00764	0.6121	0.6121	0.6121	0.6121	0.6121	0.6121	0.6121	0.6121	0.6121	0.95	1.5749	0.6121	0.6846	1.5815	0.8484	1	2.1822	3.1903
1142	3-phosphoglycerate	Carbohydrate	Glycolysis, Gluconeogenesis, and Pyruvate Metabolism	1414	LC/MS Neg	132	583	184.986	724	80731-10-8	C00597	HMDB00807	1.4888	1.8872	1.5756	2.2083	1.2938	1.8559	2.155	1.6531	1.4624	0.2846	0.4236	0.3576	0.4113	0.2089	0.7062	0.3862	0.355	0.3122
3963	3-ureidoisobutyrate	Nucleotide	Pyrimidine Metabolism, Uracil containing	57549	LC/MS Pos Early	100001531	1207	147.076	160663	2905-86-4	C05100	HMDB02031	0.5938	1	0.5938	1.6049	0.5938	1.0925	0.5938	1.3068	0.6819	1.3399	0.8114	0.8025	0.5938	0.5938	1.3622	0.5938	0.7233	0.5938
505	4-acetamidobutanoate	Amino Acid	Polyamine Metabolism	1558	LC/MS Pos Early	1113	1350	146.081	18189	3025-96-5	C02946	HMDB03681	0.2424	0.2424	0.2424	0.7046	0.2424	0.2424	0.2424	0.3885	0.2424	1.3557	1.0846	0.9154	0.8793	1.3537	1.1736	0.8117	1.7755	1.5775
5684	4-chlorobenzoic acid	Xenobiotics	Chemical	63988	LC/MS Neg	100021784	3015	154.99		74-11-3			0.8515	1.0241	0.7235	0.8686	0.6637	0.788	1.0641	0.9375	0.8392	1.2323	0.8913	1.3229	1.4951	1.2366	1.3714	1.3367	0.9759	1.6575
4211	4-ethylcatechol sulfate	Xenobiotics	Benzoate Metabolism	63072	LC/MS Neg	100020536	3379	217.018					0.9194	0.9194	0.9194	0.9194	0.9194	0.9194	0.9194	0.9194	0.9194	1.0572	0.9194	0.9437	0.9527	0.9385	1.1279	1	1.0589	1.0083
508	4-guanidinobutanoate	Amino Acid	Guanidino and Acetamido Metabolism	15681	LC/MS Pos Early	100000096	2320	146.092	500	463-003;463-00-3	C01035	HMDB03464	0.1668	0.592	0.1514	2.5934	0.1514	2.1036	0.2525	0.2302	1.4293	1.2626	0.9239	1.2381	1.1288	0.9219	0.8118	1	1.3689	1.4786
90	4-imidazoleacetate	Amino Acid	Histidine Metabolism	32349	LC/MS Pos Early	100001207	2055	127.05	96215	645-65-8	C02835	HMDB02024	0.2356	0.2356	0.2356	1.8122	0.2356	1.7812	0.2356	0.2356	0.5853	1.2144	0.7097	0.9957	0.8457	1.2282	1	1.1105	1.2066	0.9786
4220	4-nitrophenol	Xenobiotics	Benzoate Metabolism	27675	LC/MS Neg	100000742	2220	138.02	980	100-02-7	C00870	HMDB01232	0.8025	0.8025	0.8025	0.8025	0.8025	0.8025	0.8025	0.8025	0.8025	0.9298	0.9704	0.8025	1	1.3395	0.9514	1.0242	1.5792	1.8175
501	5-methylthioadenosine (MTA)	Amino Acid	Polyamine Metabolism	1419	LC/MS Pos Early	212	2752	298.097	439176	2457-80-9	C00170	HMDB01173	0.7635	2.1525	0.9754	4.4185	0.8027	0.779	0.7791	0.7536	5.5206	1.0246	0.9323	0.7628	1.7256	1.4408	0.5284	1.917	1.2627	2.4716
3950	5-methyluridine (ribothymidine)	Nucleotide	Pyrimidine Metabolism, Uracil containing	35136	LC/MS Neg	100001446	1778.1	257.078	445408	1463-10-1		HMDB00884	0.5085	0.5085	0.5085	0.5085	0.5085	0.5085	0.5085	0.5085	0.5085	0.9381	1.0358	1	1.1158	0.8206	0.5085	1.1973	0.7225	1.2846
524	5-oxoproline	Amino Acid	Glutathione Metabolism	1494	LC/MS Neg	1021	738.5	128.035	7405	98-79-3	C01879	HMDB00267	0.497	1.243	0.6708	1.6206	0.497	0.9328	0.7336	0.7211	1.1923	1.0133	1.0009	0.8045	1	1.2525	0.8496	0.7954	1.6089	1.0553
125	6-oxopiperidine-2-carboxylate	Amino Acid	Lysine Metabolism	43231	LC/MS Neg	100004499	965	142.051	3014237	34622-39-4		HMDB61705	0.6352	0.6352	0.6352	0.6352	0.6352	0.6352	0.6352	0.6352	0.6352	0.9312	0.6352	1.0679	0.7067	1.014	1	0.8696	1.155	1.1087
2953	7-dehydrocholesterol	Lipid	Sterol	1099	LC/MS Pos Late	264	2467	367.336	439423	434-16-2	C01164	HMDB00032	0.1267	0.1267	0.1267	0.2063	0.1267	0.1267	0.1267	0.1267	0.6021	1.1475	0.9811	1.1425	1.0387	0.6905	1.0189	1.0209	1.0914	0.947
1693	acetylcarnitine (C2)	Lipid	Fatty Acid Metabolism (Acyl Carnitine, Short Chain)	32198	LC/MS Pos Early	100000802	2282	204.123	1	5080-50-2	C02571	HMDB00201	0.0487	0.275	0.1008	0.5833	0.0859	0.1488	0.1099	0.0838	0.9169	1.3801	1.3129	1.7639	1.4165	1.5503	1.0831	1.329	1.2245	1.6666
1363	acetylphosphate	Energy	Oxidative Phosphorylation	15488	LC/MS Polar	1211	4013.9	138.98	186	94249-01-1	C00227	HMDB01494	0.5541	0.5541	0.5541	4.5543	0.5541	0.5541	0.5541	0.5541	2.7249	0.5541	0.5541	0.7205	0.5541	0.5541	1.1234	0.8766	0.5541	0.5541
1340	aconitate [cis or trans]	Energy	TCA Cycle	46173	LC/MS Neg	100001359	580	173.009					0.4419	1.0717	0.345	1.5418	0.3649	0.5997	0.4629	1.2085	1.054	0.9761	1.4259	0.9409	1.1986	0.7904	1.2555	1.0239	0.6433	1.037
3874	adenine	Nucleotide	Purine Metabolism, Adenine containing	554	LC/MS Pos Early	880	2221	136.062	190	73-24-5	C00147	HMDB00034	0.995	8.2275	0.7231	22.1487	1.6801	2.3996	1.1278	0.9333	6.6252	0.7683	0.6742	0.9139	0.7948	1.005	1.0322	0.7087	1.0972	0.8718
3873	adenosine	Nucleotide	Purine Metabolism, Adenine containing	555	LC/MS Pos Early	798	2169	268.104	60961	58-61-7	C00212	HMDB00050	1.0762	3.949	0.688	9.8023	1.1331	2.3647	1.1259	0.9655	6.811	0.9082	0.6217	1.0935	0.8034	0.9921	1.0079	0.6725	0.6082	0.8655
4045	adenosine 5'-diphosphoribose (ADP-ribose)	Cofactors and Vitamins	Nicotinate and Nicotinamide Metabolism	558	LC/MS Neg	215	920	558.064	192	68414-18-6	C00301	HMDB01178	0.7677	0.7677	0.7677	0.7677	0.7677	0.7677	0.7677	0.7677	2.8692	1.1045	0.7677	0.7677	0.8955	0.7677	1.3473	0.7677	0.7677	0.7803
3866	AMP	Nucleotide	Purine Metabolism, Adenine containing	32342	LC/MS Pos Early	209	1013	348.07	6083	149022-20-8	C00020	HMDB00045	0.5085	1.5055	0.4294	2.5917	0.5071	1.0092	0.5773	0.4798	4.7219	1.0554	1.0083	1.1823	1.0766	0.8528	1.1877	0.9917	0.8915	0.9768
1546	adipate	Lipid	Fatty Acid, Dicarboxylate	21134	LC/MS Polar	100000863	3000	145.051	196	124-04-9	C06104	HMDB00448	0.6051	0.6051	0.6051	0.9607	0.6051	0.8757	2.6112	0.8246	0.6051	1.3809	0.914	0.885	0.7814	1.8273	1.0393	1.4436	1.7548	1.3004
481	agmatine	Amino Acid	Polyamine Metabolism	15496	LC/MS Pos Early	100000103	3057	131.129	199	2482-00-0	C00179	HMDB01432	1.113	2.3452	1.0269	7.5134	1.0026	3.7123	0.9974	0.838	2.2543	0.2052	0.2613	0.2776	0.2052	0.2052	0.3732	0.2052	0.4571	0.2052
28	alanine	Amino Acid	Alanine and Aspartate Metabolism	1126	LC/MS Pos Early	811	1700	90.055	5950	56-41-7	C00041	HMDB00161	1.6546	3.554	1.5761	8.9633	1.3196	1.6855	1.7126	1.326	5.82	0.6487	0.4801	0.6804	0.5649	0.4549	0.5542	0.5765	0.4728	0.5631
3860	allantoin	Nucleotide	Purine Metabolism, (Hypo)Xanthine/Inosine containing	1107	LC/MS Polar	1002	1672	157.037	204	97-59-6	C02350	HMDB00462	0.5391	0.5391	0.5391	1.0649	0.5391	1.7157	0.5391	0.5391	0.5391	1.0219	1.0319	0.9781	0.7342	0.7023	1.3003	0.6203	1.2883	0.788
1790	alpha-hydroxycaproate	Lipid	Fatty Acid, Monohydroxy	37073	LC/MS Neg	100001723	1920	131.071	99824	6064-63-7		HMDB01624	0.4947	0.4947	1.3405	0.9048	0.4947	0.4947	0.4947	0.4947	0.4947	1.2376	0.782	0.4947	0.4947	1.1218	0.4947	1.1324	0.9223	1
376	alpha-hydroxyisovalerate	Amino Acid	Leucine, Isoleucine and Valine Metabolism	46537	LC/MS Polar	100001300	1052	117.056	99823	600-37-3		HMDB00407	0.5152	0.5152	0.5152	0.5152	0.5152	0.5152	0.5152	0.5152	0.5152	1.3519	0.7183	0.5789	0.5152	0.9479	1	1.1268	1.1256	1.5229
1344	alpha-ketoglutarate	Energy	TCA Cycle	528	LC/MS Polar	93	2700	145.014	51	305-72-6;328-50-7;22202-68-2	C00026	HMDB00208	1.4663	2.9982	1.135	6.2893	1.2944	1.2918	1.4353	1.2818	2.2364	0.6724	0.865	0.6645	0.5469	0.6554	0.759	0.6381	0.8104	0.7597
4076	alpha-tocopherol	Cofactors and Vitamins	Tocopherol Metabolism	1561	LC/MS Pos Late	1105	2522	430.378	14985	59-02-9;10191-41-0	C02477	HMDB01893	0.1342	0.3249	0.1931	0.3466	0.1769	0.3386	0.3144	0.2526	1.1268	1.1743	1.3001	1.0925	1.4501	0.9075	1.3716	1.4391	1.3393	1.1118
255	anthranilate	Amino Acid	Tryptophan Metabolism	57746	LC/MS Pos Early	1258	2606	120.044	227	118-92-3	C00108	HMDB01123	0.469	0.469	0.469	0.469	0.469	0.469	0.469	0.469	0.469	1.0656	0.9101	0.7637	0.8741	1.3995	1.0125	0.9875	1.4646	1.634
1457	arachidonate (20:4n6)	Lipid	Long Chain Polyunsaturated Fatty Acid (n3 and n6)	1110	LC/MS Neg	229	5535	303.233	444899	506-32-1	C00219	HMDB01043	0.3856	0.7999	0.333	0.7139	0.2502	0.3434	0.2058	0.5805	1.7195	1.2556	1.3928	1.8521	1.5571	0.7441	1.2001	1.2612	1.576	1.2787
431	arginine	Amino Acid	Urea cycle; Arginine and Proline Metabolism	1638	LC/MS Pos Early	231	2825	175.119	232	1119-34-2	C00062	HMDB00517	1.0138	2.8004	0.733	11.9786	1.0705	2.1736	0.9862	0.8665	5.6972	0.5954	0.5209	0.5215	1.1725	0.7496	0.3428	1.2358	0.6235	1.2411
39	asparagine	Amino Acid	Alanine and Aspartate Metabolism	512	LC/MS Pos Early	917	1225	133.061	6267	70-47-3	C00152	HMDB00168	1.0251	1.9413	0.9181	3.5666	0.7843	0.9521	0.9785	0.7218	2.276	1.1604	0.8239	1.2755	1.0215	0.9137	0.8094	0.9665	1.1515	1.1329
35	aspartate	Amino Acid	Alanine and Aspartate Metabolism	443	LC/MS Pos Early	234	1165	134.045	5960	56-84-8	C00049	HMDB00191	0.7922	1.5987	0.7365	3.7306	0.6563	0.6912	0.8174	0.6879	1.6993	1.2673	0.8783	1.2712	1.1969	0.7797	0.8854	1.1146	1.4071	1.2631
1560	azelate (C9-DC)	Lipid	Fatty Acid, Dicarboxylate	18362	LC/MS Neg	2029	1276	187.098	2266	123-99-9	C08261	HMDB00784	0.6116	0.7923	0.5918	1.0234	0.4036	1.2529	0.7428	0.553	0.5069	1.4024	2.6613	1.0042	0.8641	1.6999	1.3374	0.9958	3.3518	1.4676
2865	behenoyl sphingomyelin (d18:1/22:0)*	Lipid	Sphingomyelins	48492	LC/MS Pos Late	100006294	3083	787.669				HMDB12103	0.2546	0.2546	0.2546	0.2546	0.2546	0.2546	0.2546	0.3904	0.6974	1.3018	1.1254	0.9896	1.1643	0.3938	1.1661	1.0104	1.0764	0.9349
4192	benzamide	Xenobiotics	Benzoate Metabolism	38641	LC/MS Pos Early	100002330	2076	122.06	2331	55-21-0	C09815	HMDB04461	0.416	0.2963	0.242	0.5748	0.2382	0.1034	0.2601	0.3515	0.1994	1.7149	1.6582	1.9963	1.6594	2.5139	1.6402	1.4252	1.8402	2.784
4185	benzoate	Xenobiotics	Benzoate Metabolism	15778	LC/MS Neg	100000008	1750	121.029	243	65-85-0	C00180	HMDB01870	0.1001	0.2261	0.2182	0.5144	0.087	0.0583	0.1829	0.1394	0.292	2.4165	1.8049	1.5709	2.0512	2.1407	1.4856	2.1466	1.607	2.5623
3965	beta-alanine	Nucleotide	Pyrimidine Metabolism, Uracil containing	55	LC/MS Pos Early	244	1905	90.055	239	56-41-7;107-95-9	C00099	HMDB00056	0.5099	1.5917	1.0007	2.4981	0.6688	1.3117	0.938	0.7901	2.9848	1.03	0.8618	1.1399	1.0478	1.174	0.9993	0.9892	0.9452	0.9154
324	beta-hydroxyisovalerate	Amino Acid	Leucine, Isoleucine and Valine Metabolism	12129	LC/MS Polar	1442	1149.8	117.056	69362	625-08-1		HMDB00754	0.5467	0.5467	0.5467	0.5467	0.5467	0.5467	0.5467	0.5467	0.5467	1.2281	0.7769	0.6604	0.5467	0.8273	1	1.0376	1.2206	1.9024
6	betaine	Amino Acid	Glycine, Serine and Threonine Metabolism	3141	LC/MS Pos Early	799	1064	118.086	247	107-43-7	C00719	HMDB00043	0.2566	0.2554	0.1933	0.3962	0.1941	0.9403	0.2499	0.2917	0.3437	1.8566	1.0597	2.0081	1.2722	1.1793	1.8043	1.5531	1.3756	1.4764
4105	biopterin	Cofactors and Vitamins	Tetrahydrobiopterin Metabolism	12358	LC/MS Neg	1548	1398	236.079	445040	22150-76-1	C06313	HMDB00468	0.8845	0.8845	0.8845	0.8845	0.8845	0.8845	0.8845	0.8845	0.8845	1.1836	0.9601	1.1532	0.8845	1.0844	1.3309	1	0.9792	0.9965
1388	caprate (10:0)	Lipid	Medium Chain Fatty Acid	1642	LC/MS Neg	888	5090.7	171.139	2969	334-48-5	C01571	HMDB00511	0.5477	0.5029	0.3276	0.6019	0.4178	0.5376	0.6409	0.4517	0.688	3.344	2.3022	2.1161	1.4615	2.2713	1.312	2.0191	2.9295	6.0027
1386	caprylate (8:0)	Lipid	Medium Chain Fatty Acid	32492	LC/MS Neg	932	4362	143.108	379	124-07-2	C06423	HMDB00482	0.6679	0.9745	0.6049	1.2795	0.5818	0.5382	0.7323	0.6505	1.7148	2.1302	1.4179	1.4104	1.0144	1.0758	0.569	1.1841	0.9856	7.1982
1765	carnitine	Lipid	Carnitine Metabolism	15500	LC/MS Pos Early	100000007	1978	162.113	10917	461-05-2	C00318	HMDB00062	0.2162	0.7052	0.2737	1.7268	0.263	0.751	0.2769	0.4194	1.1636	0.9869	0.897	1.0489	1.0285	1.1501	1.1541	1.1193	1.0131	1.2711
4146	carotene diol (1)	Cofactors and Vitamins	Vitamin A Metabolism	57635	LC/MS Pos Late	100015966	1720	568.428					0.7006	0.9482	0.7419	1.0285	0.6168	0.6591	0.8751	0.7299	2.2013	1.0667	1.021	1.0353	1.1241	0.7277	1.2564	0.979	1.1352	1.1041
4147	carotene diol (2)	Cofactors and Vitamins	Vitamin A Metabolism	57636	LC/MS Pos Late	100015967	1904	568.428					0.7451	0.8866	0.6857	1.2506	0.5596	0.9907	0.8878	0.6284	1.8875	1.1656	1.0134	1.0976	1.2674	0.6412	1.3004	0.7985	1.1685	1.0093
2042	choline	Lipid	Phospholipid Metabolism	15506	LC/MS Pos Early	1256	1961	104.107	305	67-48-1	C00114	HMDB00097	0.5596	1.3445	0.4325	3.0269	0.5694	0.7094	0.5709	0.4544	1.9273	1.1242	0.8865	1.2751	1.0028	1.0374	1.0511	0.9972	0.9563	1.1144
2043	phosphocholine	Lipid	Phospholipid Metabolism	34396	LC/MS Pos Early	267	700	184.073	1014	72556-74-2	C00588	HMDB01565	0.3152	0.9829	0.3035	2.6527	0.3018	0.5077	0.3186	0.2154	2.3744	1.1516	1.1224	1.2327	1.0777	0.9699	0.9475	1.1011	1.0171	1.1164
1359	citraconate/glutaconate	Energy	TCA Cycle	47076	LC/MS Polar	100006438	2600	129.019					0.2292	0.2333	0.1762	0.2246	0.1847	0.5012	0.4191	0.1938	0.1883	1.9347	1.7299	1.4988	1.5615	2.3361	1.9288	2.0067	1.8412	4.17
1338	citrate	Energy	TCA Cycle	1564	LC/MS Neg	1124	582	191.02	311	77-92-9	C00158	HMDB00094	0.5533	1.6172	0.5549	3.1575	0.3762	0.6935	0.6555	0.6571	2.2879	1.027	1.0581	1.0252	1.3246	0.6851	1.5446	1.0911	0.9645	0.9748
440	citrulline	Amino Acid	Urea cycle; Arginine and Proline Metabolism	2132	LC/MS Pos Early	391	1520	176.103	9750	372-75-8	C00327	HMDB00904	1.3679	2.5505	1.3255	5.6055	1.0138	1.8138	1.4317	1.448	4.4374	0.8882	0.5057	0.8646	0.9862	0.6513	0.7536	0.8072	0.6597	0.7819
475	creatine	Amino Acid	Creatine Metabolism	27718	LC/MS Pos Early	1221	1947	132.077	586	57-00-1	C00300	HMDB00064	0.8878	0.8185	0.7875	1.0951	1.6737	1.6737	2.097	2.283	0.7047	0.7774	0.5067	0.9049	1.3764	0.8464	1.6527	1.1145	9.9176	0.6834
420	cysteine sulfinic acid	Amino Acid	Methionine, Cysteine, SAM and Taurine Metabolism	37443	LC/MS Pos Early	100002113	597	154.017	109	207121-48-0	C00606	HMDB00996	0.8606	2.9276	0.6312	10.0933	1	1.3434	0.5315	0.4596	2.0374	0.4596	0.4596	0.4596	0.4596	0.4596	0.4596	0.4596	0.4596	0.4596
518	cysteine-glutathione disulfide	Amino Acid	Glutathione Metabolism	35159	LC/MS Pos Early	100001437	2465	427.095	4247235	13081-14-6		HMDB00656	0.5045	1.4194	0.3949	2.9223	0.4142	1.7639	0.3949	0.5806	1.6487	0.3949	0.3949	0.3949	0.3949	0.3949	0.3949	0.3949	0.3949	0.3949
414	cystine	Amino Acid	Methionine, Cysteine, SAM and Taurine Metabolism	56	LC/MS Pos Early	279	2000	241.031	67678	56-89-3	C00491	HMDB00192	1	1	1	1	1	1	1	1	1	1	1	1	1	1	1	1	1	1
3976	cytidine	Nucleotide	Pyrimidine Metabolism, Cytidine containing	514	LC/MS Pos Early	827	2124	244.093	6175	65-46-3	C00475	HMDB00089	0.6827	8.9665	0.671	39.978	2.067	2.9769	0.671	0.671	6.679	1	0.8624	0.865	1.0588	0.7729	0.7068	0.671	0.6911	1.0652
3972	CMP	Nucleotide	Pyrimidine Metabolism, Cytidine containing	2372	LC/MS Pos Early	282	835	324.059	6131	63-37-6	C00055	HMDB00095	0.3632	1.3855	0.3632	4.2535	0.3632	0.7953	0.5046	0.391	2.5565	1.1876	0.9066	1.1139	1.0577	0.7888	1.2964	1.1602	0.78	0.9423
3977	cytosine	Nucleotide	Pyrimidine Metabolism, Cytidine containing	573	LC/MS Pos Early	881	2060	112.05	597	71-30-7	C00380	HMDB00630	0.0941	0.5784	0.0515	1.4332	0.1491	0.3519	0.0515	0.093	0.2195	1.1011	0.9558	1.5065	1.189	2.1958	1.7874	1.5125	1	1.0657
1764	deoxycarnitine	Lipid	Carnitine Metabolism	36747	LC/MS Pos Early	100001662	2052	146.118	134	6249-56-5	C01181	HMDB01161	0.077	0.2937	0.1287	0.6233	0.1185	0.3688	0.1617	0.0512	0.5982	2.351	1.8863	2.1106	1.7198	1.5512	2.1069	1.3767	2.2431	2.3813
5492	diethanolamine	Xenobiotics	Chemical	20691	LC/MS Pos Early	100000837	1960	106.086	8113	111-42-2	C06772	HMDB04437	0.7138	0.9692	1.0849	0.8713	0.6909	6.3218	1.3118	0.9487	0.718	1.0394	1.0512	0.9836	0.9873	1.8114	1.3666	0.978	1.1278	1.0127
1454	dihomolinoleate (20:2n6)	Lipid	Long Chain Polyunsaturated Fatty Acid (n3 and n6)	17805	LC/MS Neg	1231	5730	307.264	6439848	2091-39-6	C16525	HMDB05060	0.4176	2.3733	0.4176	1.8023	0.4176	0.4176	0.4176	1.5275	7.1795	0.4176	0.5274	0.4565	0.8905	0.4176	0.4176	0.4176	1.1095	0.4274
1456	dihomolinolenate (20:3n3 or 3n6)	Lipid	Long Chain Polyunsaturated Fatty Acid (n3 and n6)	35718	LC/MS Neg	100001739	5596	305.249	5280581	17046-59-2	C03242	HMDB02925	0.5511	2.3123	0.5511	1.873	0.5511	0.5511	0.5511	0.9756	5.0834	0.5511	0.682	0.5511	0.7778	0.5511	0.5511	0.5511	1.0244	0.5511
4106	dihydrobiopterin	Cofactors and Vitamins	Tetrahydrobiopterin Metabolism	35129	LC/MS Pos Early	100001506	1930	240.109	1879	6779-87-9	C00268	HMDB00038	0.6995	0.6995	0.6995	1	0.6995	0.6995	0.6995	0.6995	0.9787	1.3132	0.8564	2.0432	0.957	1.6451	1.6308	0.9752	1.1266	0.6995
3932	dihydroorotate	Nucleotide	Pyrimidine Metabolism, Orotate containing	601	LC/MS Polar	923	1910	157.025	648	155-54-4	C00337	HMDB03349	0.6545	0.6545	0.6545	0.6545	0.6545	0.6545	0.6545	0.6545	0.6545	0.932	0.675	1.0046	0.6545	1.1259	1	0.8216	1.4227	1.0752
1538	dimethylmalonic acid	Lipid	Fatty Acid, Dicarboxylate	42978	LC/MS Polar	100004251	2702	131.035	11686	595-46-0		HMDB02001	0.8294	0.8294	0.8294	0.8294	0.8294	0.8294	0.8294	0.8294	0.8294	1.149	0.8294	1	0.8302	1.1302	0.9886	1.0648	2.5446	0.9716
1447	docosahexaenoate (DHA; 22:6n3)	Lipid	Long Chain Polyunsaturated Fatty Acid (n3 and n6)	44675	LC/MS Neg	100000665	5525	327.233	445580	6217-54-5	C06429	HMDB02183	0.4606	0.4606	0.4606	0.4606	0.4606	0.4606	0.4606	0.4606	0.4606	0.9327	0.9776	1.3259	1.2016	0.6429	0.8985	1.0762	1.1119	1.0224
1570	dodecadienoate (12:2)*	Lipid	Fatty Acid, Dicarboxylate	62276	LC/MS Neg	100020478	5146	195.139					0.5916	0.5916	0.5916	0.5916	0.5916	0.5916	0.5916	0.5916	0.5916	0.5916	0.5916	1.0085	0.9915	1.3723	0.5916	0.9168	0.5916	1.4004
1567	dodecanedioate (C12)	Lipid	Fatty Acid, Dicarboxylate	32388	LC/MS Neg	100001102	2990	229.144	12736	693-23-2	C02678	HMDB00623	0.6541	0.3627	0.4899	0.4627	0.3627	0.6077	0.9741	0.6809	0.3857	1.0417	1.8721	1.1823	1	1.6193	1.4062	1.3825	2.7481	1.6898
1569	dodecenedioate (C12:1-DC)*	Lipid	Fatty Acid, Dicarboxylate	61864	LC/MS Neg	100019972	2700	227.129					0.6812	0.6812	0.6812	0.6812	0.6812	0.6812	0.6812	0.6812	0.6812	0.6812	0.8087	0.8606	1.1323	0.9611	1.0973	1	1.2693	1.0418
1444	eicosapentaenoate (EPA; 20:5n3)	Lipid	Long Chain Polyunsaturated Fatty Acid (n3 and n6)	18467	LC/MS Neg	2050	5450	301.217	446284	10-2005-9;10417-94-4	C06428	HMDB01999	0.1329	0.907	0.1329	0.4007	0.1329	0.1329	0.1329	0.1962	1.0447	1.4712	1.5938	1.5838	1.6357	0.4106	0.9553	0.8328	1.7949	1.6852
1427	eicosenoate (20:1n9 or 1n11)	Lipid	Long Chain Monounsaturated Fatty Acid	33587	LC/MS Neg	100001335	5950	309.28	5282768		C16526	HMDB02231	1.8156	3.3363	2.2677	2.6751	1.0862	0.6988	1.07	1.7786	5.8184	0.8657	0.93	0.9241	0.7947	0.3359	0.4669	0.5742	1.2947	0.7214
4546	ergothioneine	Xenobiotics	Food Component/Plant	37459	LC/MS Pos Early	100002154	850	230.096	3032311	58511-63-0	C05570	HMDB03045	1.2628	2.0535	1.7044	2.8923	0.5526	1.1321	1.3377	0.2723	4.2211	0.8467	0.9724	1.0691	0.9706	1.0276	0.5424	0.8752	0.6845	0.2564
1431	erucate (22:1n9)	Lipid	Long Chain Monounsaturated Fatty Acid	1552	LC/MS Neg	1087	6355.6	337.311	5281116	112-86-7	C08316	HMDB02068	2.1225	4.5992	3.2165	4.3011	1.2665	0.9971	1.0029	2.013	10.0921	0.7555	0.9062	0.962	0.7357	0.226	0.4194	0.4416	1.0695	0.6677
1330	erythronate*	Carbohydrate	Aminosugar Metabolism	42420	LC/MS Polar	100001320	2186	135.03	2781043	88759-55-1		HMDB00613	0.6405	1.1619	0.4357	2.7986	0.5831	1.2771	0.9125	0.364	1.68	0.9238	0.9332	0.9793	1.0207	1.1091	1.1346	1.064	0.9293	1.3028
4867	ethyl beta-glucopyranoside	Xenobiotics	Food Component/Plant	64131	LC/MS Neg	100020377	1519	207.087	121667				0.729	0.729	0.729	0.729	0.729	0.729	0.729	0.729	0.729	1.0262	0.8756	0.9691	0.729	1.0888	1.2724	0.7933	2.0876	1
4050	FAD	Cofactors and Vitamins	Riboflavin Metabolism	2134	LC/MS Neg	327	2425	784.15	643975	146-14-5;84366-81-4	C00016	HMDB01248	0.8039	0.8039	0.8039	0.8039	0.8039	0.8039	0.8039	0.8039	0.8039	1	1.0466	0.992	0.9674	0.8039	1.21	0.9621	1.2083	1.0958
77	formiminoglutamate	Amino Acid	Histidine Metabolism	43493	LC/MS Pos Early	100002500	1880	175.071	439233	816-90-0	C00439	HMDB00854	0.7022	1.5752	0.7022	5.7212	0.7022	0.7022	0.7022	0.7022	2.0502	1.0337	0.7483	1.2142	0.8668	0.7022	1.2893	0.8052	0.9663	0.9135
1248	fructose	Carbohydrate	Fructose, Mannose and Galactose Metabolism	48195	LC/MS Polar	878	2065	225.062	5984	57-48-7	C00095	HMDB00660	0.4902	4.6728	0.4902	14.6193	0.4902	1.9999	0.4902	0.4902	2.5412	1	0.6043	1.0156	0.8562	1.3035	0.6983	0.9583	0.9441	0.4902
1348	fumarate	Energy	TCA Cycle	1643	LC/MS Polar	330	3084	115.004	444972	100-17-8	C00122	HMDB00134	0.6052	3.5893	0.9152	8.5243	1.2138	1.3248	0.6052	0.9998	3.4775	1.0002	0.6052	0.7411	0.7785	1.0204	1.1057	0.8457	0.9049	0.9146
2737	galactosylglycerol	Lipid	Galactosyl Glycerolipids	57345	LC/MS Neg	100003064	795	253.093	16048618	16232-91-0	C05401	HMDB06790	0.2144	1.0194	0.1514	3.301	0.2734	0.3123	0.2552	0.1972	1.1267	1.1914	0.8433	1.2237	1.0319	0.6667	1.0892	1.0248	1.0045	0.9955
591	gamma-glutamyl-2-aminobutyrate	Peptide	Gamma-glutamyl Amino Acid	37092	LC/MS Pos Early	100001502	2380	233.113		16869-42-4			0.5846	0.5846	0.5846	0.5846	0.5846	0.5846	0.5846	0.5846	0.5846	1.2748	1.0106	1.0844	0.9977	0.5846	1.0199	0.8221	0.9981	1
573	gamma-glutamylalanine	Peptide	Gamma-glutamyl Amino Acid	37063	LC/MS Pos Early	100001843	1986	219.098	440103	5875-41-2		HMDB29142	0.1226	0.0845	0.0743	0.2624	0.0922	0.0944	0.0933	0.0669	0.3	2.2565	1.8818	2.1672	1.7	2.037	2.8123	1.7277	1.8271	2.0795
575	gamma-glutamylglutamate	Peptide	Gamma-glutamyl Amino Acid	36738	LC/MS Pos Early	331	1775	277.103	92865	1116-22-9	C05282	HMDB11737	0.0822	0.2864	0.0822	0.5263	0.0822	0.2707	0.0822	0.1069	0.7287	1.0169	1	1.1585	1.1214	0.9648	1.8946	1.0304	1.1041	1.0504
576	gamma-glutamylglutamine	Peptide	Gamma-glutamyl Amino Acid	2730	LC/MS Pos Early	1140	1430	276.119	150914	10148-81-9	C05283	HMDB11738	0.1673	0.1985	0.1765	0.2173	0.1405	0.1272	0.1334	0.1492	0.7344	1.6362	1.5932	1.9004	1.7846	1.4119	1.8672	1.5323	1.2656	1.6677
579	gamma-glutamylisoleucine*	Peptide	Gamma-glutamyl Amino Acid	34456	LC/MS Pos Early	100001485	2940	261.144	14253342			HMDB11170	0.1482	0.2991	0.2038	0.6699	0.1482	0.1482	0.2147	0.1482	1.2579	1.6047	1.5593	1.9233	0.1482	0.1482	1.786	0.7421	1.4324	0.1482
580	gamma-glutamylleucine	Peptide	Gamma-glutamyl Amino Acid	18369	LC/MS Pos Early	1268	2991	261.144	151023	2566-39-4		HMDB11171	0.0407	0.0732	0.0409	0.1357	0.0262	0.035	0.0269	0.0262	0.2195	1.2419	1.0866	1.5722	1.0344	1	1.3868	1.1606	1.1424	1.0377
583	gamma-glutamylmethionine	Peptide	Gamma-glutamyl Amino Acid	44872	LC/MS Pos Early	100001313	2640	279.101	7009567	17663-87-5		HMDB29155	0.6436	0.6436	0.6436	0.6436	0.6436	0.6436	0.6436	0.6436	1.3723	0.9919	1.2225	1.1806	0.6436	1.0081	0.9157	0.7737	0.8579	1.6161
584	gamma-glutamylphenylalanine	Peptide	Gamma-glutamyl Amino Acid	33422	LC/MS Pos Early	100000491	2992	295.129	111299	7432-24-8		HMDB00594	0.7368	0.7368	0.7368	0.7368	0.7368	0.7368	0.7368	0.7368	0.9787	1	1.0556	1.6102	0.7368	0.7368	1.3912	1.1249	0.9134	0.8606
589	gamma-glutamylserine	Peptide	Gamma-glutamyl Amino Acid	54914	LC/MS Pos Early	100009231	1351	235.093		5875-35-4			0.8653	0.8653	0.8653	0.8653	0.8653	0.8653	0.8653	0.8653	0.8653	1	1.0059	0.9377	0.8653	0.9827	1.3317	1.0975	0.877	1.0335
585	gamma-glutamylthreonine	Peptide	Gamma-glutamyl Amino Acid	33364	LC/MS Pos Early	100001314	1750	249.108	76078708	5652-48-2		HMDB29159	0.0227	0.0227	0.0227	0.066	0.0227	0.0227	0.0227	0.0227	0.0956	1.0062	0.8415	1.1907	0.9938	1.123	1.5149	1.1148	0.9695	1.1679
587	gamma-glutamyltyrosine	Peptide	Gamma-glutamyl Amino Acid	2734	LC/MS Neg	1102	1240	309.109	94340	7432-23-7		HMDB11741	0.3536	0.3536	0.3536	0.9206	0.3536	0.3536	0.3536	0.3536	1.3538	1	1.0304	1.0255	1.1175	0.3536	1.2504	0.5183	0.4133	0.7173
588	gamma-glutamylvaline	Peptide	Gamma-glutamyl Amino Acid	43829	LC/MS Pos Early	100001126	2700	247.129	7015683	2746-34-1		HMDB11172	0.28	0.3251	0.1991	0.558	0.194	0.2613	0.2928	0.1397	0.7122	1.7103	1.2878	1.7055	1.5709	1.7326	1.8629	1.5304	1.5224	1.7719
4098	gamma-tocopherol/beta-tocopherol	Cofactors and Vitamins	Tocopherol Metabolism	52473	LC/MS Pos Late	100008998	2384	416.364					0.5131	0.5131	0.5131	0.5131	0.5131	0.5131	0.5131	0.5131	0.5131	0.9348	1	0.7474	1.0183	0.5131	1.2069	1.4113	1.2828	0.8322
1128	glucose	Carbohydrate	Glycolysis, Gluconeogenesis, and Pyruvate Metabolism	48152	LC/MS Polar	572	2342	225.062	5793	50-99-7	C00031	HMDB00122	0.3514	1.7906	0.3514	7.5418	0.3514	1.1292	0.3514	1.164	2.1514	0.8004	0.4645	0.4192	0.4633	1	1.0037	1.0268	0.5157	0.4761
42	glutamate	Amino Acid	Glutamate Metabolism	57	LC/MS Pos Early	561	1500	148.06	611	56-86-0	C00025	HMDB00148	0.6929	1.263	0.5797	2.4015	0.5823	0.5914	0.7135	0.5433	1.7101	1.1616	0.9577	1.1683	1.0046	0.9273	1.1685	1.0618	0.9954	1.059
51	glutamate, gamma-methyl ester	Amino Acid	Glutamate Metabolism	33487	LC/MS Pos Early	100001103	2170	162.076	68662	1499-55-4;1499-55-4		HMDB61715	0.12	0.6634	0.1815	1.6162	0.1026	0.2166	0.1551	0.1026	0.9683	1.2958	1	1.6825	1.0996	1.2953	1.4276	1.0489	0.993	1.1854
43	glutamine	Amino Acid	Glutamate Metabolism	53	LC/MS Pos Early	563	1291	147.076	5961	56-85-9	C00064	HMDB00641	0.9907	2.0965	0.7859	3.153	0.9052	1.4295	1.046	0.9288	3.0262	1.2068	0.9751	1.2019	1.0093	0.686	0.8187	1.1251	0.6797	0.8997
1540	glutarate (C5-DC)	Lipid	Fatty Acid, Dicarboxylate	396	LC/MS Polar	339	2900	131.035	743	110-94-1	C00489	HMDB00661	0.6748	0.6748	0.6748	0.7187	0.6748	1.211	1.5761	0.6748	0.8493	0.9422	0.7153	0.8441	0.9175	1.1451	1.072	1.1973	1.0578	1.2672
512	glutathione, oxidized (GSSG)	Amino Acid	Glutathione Metabolism	38783	LC/MS Pos Early	448	2667	307.083	65359	103239-24-3	C00127	HMDB03337	0.9798	1.9288	1.1705	1.651	0.9441	0.5177	1.2593	0.9988	3.4411	1.0012	0.9418	0.7998	1.1045	0.7747	1.7931	1.037	0.6403	0.646
1148	glycerate	Carbohydrate	Glycolysis, Gluconeogenesis, and Pyruvate Metabolism	1572	LC/MS Polar	1052	2070.4	105.019	752	600-19-1	C00258	HMDB00139	0.4252	1.2657	0.2139	2.4557	0.5244	1.0003	0.3242	0.3015	1.4136	1.0009	0.9622	1.1785	0.9933	0.9821	1.2009	0.9997	1.0652	1.1528
2613	glycerol	Lipid	Glycerolipid Metabolism	15122	LC/MS Neg	1254	758	91.0401	753	56-81-5	C00116	HMDB00131	0.7025	2.2033	0.8958	4.5287	0.7336	1.2835	1.3212	0.7025	1.3681	1.9784	0.8537	0.97	0.8663	1.03	0.829	1.4435	0.7025	0.9009
2614	glycerol 3-phosphate	Lipid	Glycerolipid Metabolism	43847	LC/MS Pos Early	100000258	580	173.021	754	29849-82-9	C00093	HMDB00126	1.0088	4.1351	0.7353	13.6505	1.2093	3.0144	0.8977	0.8108	9.9417	1.1084	0.925	1.0813	0.9058	0.9121	1.2912	0.9583	0.8337	0.9912
2050	glycerophosphoethanolamine	Lipid	Phospholipid Metabolism	37455	LC/MS Pos Early	100001620	659	216.063	123874	33049-08-0	C01233	HMDB00114	0.109	0.6342	0.0425	1.6265	0.1585	0.2701	0.1252	0.1079	0.6327	1.2729	1.1484	1.261	1.0731	1.1168	1.1109	1.1465	0.9446	1.0554
2619	glycerophosphoglycerol	Lipid	Glycerolipid Metabolism	48857	LC/MS Pos Early	100001619	520	247.058	439964		C03274		0.3733	0.8921	0.3073	1.9516	0.303	0.4129	0.3737	0.3191	1.5047	1.2314	1.0469	1.3722	1.1211	1.4245	1.9513	1.211	0.6213	0.9531
2052	glycerophosphoinositol*	Lipid	Phospholipid Metabolism	52307	LC/MS Pos Early	100001621	516	335.074	167572	16824-65-0			0.4541	2.888	0.4541	9.1084	0.7192	0.8112	0.4541	0.4541	2.7967	1.2949	0.992	1.3787	1.078	0.9439	1.1047	1	0.9237	0.9613
2046	glycerophosphorylcholine (GPC)	Lipid	Phospholipid Metabolism	15990	LC/MS Pos Early	100000269	672	258.11	71920	28319-77-9	C00670	HMDB00086	0.1058	0.3431	0.0809	1.0273	0.1074	0.1707	0.121	0.1055	0.4187	1.1788	1.1389	1.2782	0.9996	1.0796	1.0004	1.0834	1.0052	1.1
2051	glycerophosphoserine*	Lipid	Phospholipid Metabolism	57404	LC/MS Pos Early	100015666	577	260.053	3081457				0.2024	1.4231	0.2024	3.2561	0.2024	0.3059	0.2024	0.2024	2.0047	0.9947	0.9641	1.154	1.1376	0.9272	0.9235	1.0278	0.8912	1.0053
1	glycine	Amino Acid	Glycine, Serine and Threonine Metabolism	58	LC/MS Pos Early	340	1375	76.0393	750	56-40-6	C00037	HMDB00123	0.9935	1.9941	0.9668	5.3821	0.9049	1.1149	1.2073	1.4328	1.784	1.1036	1.2749	0.8272	0.8283	1.0007	0.8936	0.7762	0.9993	0.8862
504	guanidine	Amino Acid	Polyamine Metabolism	22287	LC/MS Pos Early	100000992	2027	119.104	3520	50-01-1	C17349	HMDB01842	0.1812	1.4874	0.1812	8.1207	0.1812	0.3065	0.1812	0.1812	4.4261	0.5126	0.1812	0.1812	0.1812	0.1812	0.1812	0.1812	0.1812	0.1812
474	guanidinoacetate	Amino Acid	Creatine Metabolism	43802	LC/MS Pos Early	344	1937	118.061	763	352-97-6	C00581	HMDB00128	0.2269	0.2269	0.2269	1.0991	0.2269	0.2269	0.2269	0.2269	0.7484	1.2613	0.823	1.4577	1.0227	1.3798	0.7319	0.9773	0.9235	1.2867
3910	guanine	Nucleotide	Purine Metabolism, Guanine containing	32352	LC/MS Pos Early	172	2032	152.057	764	73-40-5	C00242	HMDB00132	1.3602	4.6056	1.5345	8.07	1.6244	2.8237	1.7678	1.4909	3.8473	0.6205	0.5776	0.6398	0.5587	0.3828	0.6324	0.527	0.5961	0.553
3909	guanosine	Nucleotide	Purine Metabolism, Guanine containing	1573	LC/MS Pos Early	1099	1728	284.099	6802	118-00-3	C00387	HMDB00133	0.912	1.4089	1.0811	2.5924	0.6256	1.4796	0.9897	1.0286	4.1359	0.843	0.626	1.1989	0.91	1.0103	1.1271	0.8981	0.8332	0.9788
3904	5'- GMP	Nucleotide	Purine Metabolism, Guanine containing	2849	LC/MS Pos Early	347	800	364.065	6804	5550-12-09	C00144	HMDB01397	0.61	2.1094	0.555	5.7102	0.555	1.3659	0.8442	0.555	6.7776	1.1036	1.3965	1.0203	0.9045	0.7531	1.1692	0.9797	0.8952	0.944
1436	heptadecatrienoate (17:3)*	Lipid	Long Chain Polyunsaturated Fatty Acid (n3 and n6)	62383	LC/MS Neg	100020715	5390	263.202	16061034		C16344		0.7856	0.7856	0.7856	0.7856	0.7856	0.7856	0.7856	0.7856	0.7856	0.7856	0.9811	1.1217	1.1692	0.7856	0.9338	1.1094	1.0189	0.9059
1385	heptanoate (7:0)	Lipid	Medium Chain Fatty Acid	1644	LC/MS Neg	925	3670	129.092	8094	111-14-8	C17714	HMDB00666	0.7249	1.1797	0.6552	1.7058	0.5156	0.6124	0.9928	0.9304	1.6599	1.426	1.0072	1.4078	1.1737	0.9337	0.7367	1.1298	0.8197	4.8006
1450	hexadecadienoate (16:2n6)	Lipid	Long Chain Polyunsaturated Fatty Acid (n3 and n6)	57652	LC/MS Neg	100009394	5398	251.202	13932172	28290-73-5		HMDB00477	0.28	0.7882	0.2482	1.2841	0.2888	0.4959	0.2932	0.3593	1.2289	1.0849	1.1207	1.23	1.1606	0.5861	0.9151	1.165	1.1672	1.1775
1576	hexadecanedioate (C16)	Lipid	Fatty Acid, Dicarboxylate	35678	LC/MS Neg	100001614	4615	285.207	10459	505-54-4	C19615	HMDB00672	0.2266	0.2266	0.2266	0.2266	0.2266	0.2266	0.2266	0.2266	0.2266	1.0092	1.1592	0.7094	1.1879	1.2798	0.9908	1.5587	0.9618	0.86
1435	hexadecatrienoate (16:3n3)	Lipid	Long Chain Polyunsaturated Fatty Acid (n3 and n6)	57651	LC/MS Neg	100009393	5330	249.186	5312428	7561-64-0			0.2024	0.6223	0.1676	1.4893	0.1975	0.2621	0.227	0.2023	0.9887	1.1184	1.0352	1.1671	1.0574	0.5793	1.1764	1.0113	1.2657	1.1838
4171	hippurate	Xenobiotics	Benzoate Metabolism	15753	LC/MS Neg	100000014	2106.9	178.051	464	495-69-2	C01586	HMDB00714	0.6049	0.6049	0.6049	0.6049	0.6049	6.0561	0.6049	2.6751	0.6049	0.6593	1.0202	0.6049	0.7901	1	0.9055	0.9996	1.278	1.0244
4582	histidine betaine (hercynine)*	Xenobiotics	Food Component/Plant	62278	LC/MS Pos Early	100004059	2094	198.124	3083620	534-30-5			0.0594	0.0594	0.0594	0.3765	0.0798	0.0594	0.0594	0.0614	0.6094	1.2103	0.7648	1.2254	1.2406	1.2863	1.0138	1.1412	0.9862	1.3506
5634	hydroxybenzenesulfonic acid	Xenobiotics	Chemical	32495	LC/MS Neg	100001074	1831	172.991	4765	98-67-9	C12849		0.6585	0.6585	0.6585	0.6585	0.6585	0.6585	0.6585	0.6585	0.6585	0.8067	0.8422	0.7647	0.6585	2.2339	3.3554	1	1.2354	1.0284
1587	hydroxy-CMPF*	Lipid	Fatty Acid, Dicarboxylate	62277	LC/MS Neg	100019794	1516	255.087					0.5459	0.5855	0.5459	0.5459	0.5459	0.5459	1.2631	0.8108	0.5459	1	1.3846	0.6973	0.9831	1.3183	0.7282	1.2408	7.1406	3.372
3849	hypoxanthine	Nucleotide	Purine Metabolism, (Hypo)Xanthine/Inosine containing	3127	LC/MS Pos Early	171	1295	137.046	790	68-94-0	C00262	HMDB00157	2.242	20.1761	1.6026	65.6803	6.9056	166.332	1.9766	10.4275	7.3913	0.3974	0.288	0.3442	0.3277	0.3435	0.389	0.3741	0.2666	0.2676
4589	indolin-2-one	Xenobiotics	Food Component/Plant	43374	LC/MS Pos Early	100004318	2575	134.06	321710	59-48-3	C12312		0.3786	0.3786	0.3786	0.3786	0.3786	0.3786	0.3786	0.3786	0.3786	0.3812	0.8576	0.3786	0.864	1.1424	1.1155	1	1.3981	1.8172
3848	inosine	Nucleotide	Purine Metabolism, (Hypo)Xanthine/Inosine containing	1123	LC/MS Neg	361	1602.1	267.074	6021	58-63-9	C00294	HMDB00195	1.5944	2.2443	1.1555	3.8731	1.529	5.5656	2.1237	1.9396	4.3202	0.665	0.6282	0.6776	0.5766	0.8445	0.6697	0.6406	0.7317	0.7733
379	isobutyrylglycine (C4)	Amino Acid	Leucine, Isoleucine and Valine Metabolism	35437	LC/MS Neg	100001590	1420	144.067	10855600	15926-18-8		HMDB00730	0.4393	0.4393	0.7538	0.6534	0.4393	0.8229	0.4393	0.4393	0.4393	1.5958	2.7861	1	0.8869	1.3836	1.3428	0.7112	8.2863	6.1143
1343	isocitric lactone	Energy	TCA Cycle	54724	LC/MS Polar	100009239	2970	173.009	98259	4702-32-3			0.7295	0.7295	0.7295	0.7295	0.7295	0.7295	0.7295	0.7295	0.7295	0.9289	1.0118	0.7388	0.7295	1.189	1.3676	0.8489	2.0799	1
344	isoleucine	Amino Acid	Leucine, Isoleucine and Valine Metabolism	1125	LC/MS Pos Early	376	2800	132.102	6306	73-32-5	C00407	HMDB00172	1.6134	4.3768	1.5058	15.4351	1.5644	1.6774	1.7319	1.3753	6.2645	0.6247	0.4858	0.6117	0.2743	0.2756	0.5821	0.2326	0.5307	0.2499
314	isovalerylglycine	Amino Acid	Leucine, Isoleucine and Valine Metabolism	35107	LC/MS Neg	100001452	1950	158.082	546304	16284-60-9		HMDB00678	0.5947	0.5947	0.5947	0.5947	1.0698	0.5947	0.5947	1.6305	0.5947	0.9302	1.8636	0.597	0.5947	0.5947	0.7828	0.5947	7.7236	0.5947
252	kynurenate	Amino Acid	Tryptophan Metabolism	1417	LC/MS Neg	98	2224	188.035	3845	492-27-3	C01717	HMDB00715	0.1243	0.1243	0.1243	0.1243	0.1243	1.8757	0.1243	0.1243	0.1243	0.1243	0.1243	0.1243	0.1243	0.1243	0.1243	0.1243	0.1243	0.1243
248	kynurenine	Amino Acid	Tryptophan Metabolism	15140	LC/MS Pos Early	100000265	2739	209.092	161166	2922-83-0	C00328	HMDB00684	0.3382	2.103	0.3382	3.5234	0.6975	15.1734	1	1.4066	2.381	0.4928	0.3626	0.3382	0.3382	0.3382	0.6696	0.3382	0.3382	0.3382
1145	lactate	Carbohydrate	Glycolysis, Gluconeogenesis, and Pyruvate Metabolism	527	LC/MS Polar	482	1469	89.0244	612	79-33-4	C00186	HMDB00190	0.51	1.9825	0.5965	4.6289	0.6582	1.528	0.9634	0.51	3.5425	1.3079	0.6832	0.9189	0.866	1	1.0839	1.1406	1.005	0.9604
4901	lactobacillic acid	Xenobiotics	Bacterial/Fungal	63048	LC/MS Neg	100021065	5822	295.264	10417	503-06-0			0.895	1.1149	0.5541	0.2962	0.3722	0.2962	0.8892	0.2962	2.9009	1.4214	1.6437	1.5123	1.5051	0.6825	0.7052	0.8619	2.4833	1.105
1394	laurate (12:0)	Lipid	Medium Chain Fatty Acid	1645	LC/MS Neg	181	5300	199.17	3893	143-07-7	C02679	HMDB00638	0.4373	0.5771	0.4114	0.3999	0.315	0.4064	0.5433	0.4219	0.4894	1.6046	1.6707	1.6981	1.5827	1.9785	1.4229	1.7593	2.2951	2.4422
297	leucine	Amino Acid	Leucine, Isoleucine and Valine Metabolism	60	LC/MS Pos Early	397	2864	132.102	6106	61-90-5			1.7542	4.1737	1.56	11.8621	1.519	1.6038	1.9622	1.4401	5.119	0.5599	0.4505	0.5197	0.3747	0.4051	0.532	0.4882	0.441	0.3615
808	leucylglycine	Peptide	Dipeptide	40045	LC/MS Pos Early	100003185	2778	189.123	79070	686-50-0		HMDB28929	0.464	1.7986	0.464	5.581	0.464	0.464	0.464	0.464	1.5298	0.8092	1	0.464	0.6628	0.8947	0.9535	0.464	1.9924	1.1584
4412	levulinate (4-oxovalerate)	Xenobiotics	Food Component/Plant	22177	LC/MS Pos Early	100000765	1433	99.0441	11579	123-76-2		HMDB00720	0.0922	0.2829	0.0922	0.3016	0.4001	0.323	1.2349	0.4243	0.2738	1.6598	1	1.0925	1.1551	1.5331	1.1691	1.2821	0.7014	1.1761
2867	lignoceroyl sphingomyelin (d18:1/24:0)	Lipid	Sphingomyelins	57330	LC/MS Pos Late	100006298	3437	815.7		60037-60-7			0.568	0.568	0.568	0.568	0.568	0.568	0.568	0.568	0.568	1	1.0406	0.771	1.064	0.568	1.3009	0.8883	1.0273	0.8278
1451	linoleate (18:2n6)	Lipid	Long Chain Polyunsaturated Fatty Acid (n3 and n6)	1105	LC/MS Neg	180	5535	279.233	5280450	60-33-3	C01595	HMDB00673	0.688	1.1405	0.6534	0.974	0.5464	0.5785	0.7837	1.091	1.7967	0.9897	1.0644	1.2565	1.107	0.5427	0.8255	1.0103	1.3467	1.0236
1453	linolenate (18:3n3 or 3n6)	Lipid	Long Chain Polyunsaturated Fatty Acid (n3 and n6)	34035	LC/MS Neg	100001337	5450	277.217	5280934		C06426	HMDB03073	0.3778	0.6398	0.3285	0.7407	0.3498	0.3086	0.4249	0.4204	1.1161	1.7391	2.0937	2.1962	2.1138	0.8839	1.6661	1.8509	2.1602	1.9525
98	lysine	Amino Acid	Lysine Metabolism	1301	LC/MS Pos Early	407	2850	147.113	5962	56-87-1	C00047	HMDB00182	1.2838	3.1317	1.1035	13.5486	1.2162	1.593	1.4082	1.0834	6.5963	0.9166	0.7538	0.8477	0.7434	0.5829	0.8351	0.7306	0.7415	0.6222
1350	malate	Energy	TCA Cycle	1303	LC/MS Neg	409	615.6	133.014	525	6915-15-7	C00149	HMDB00156	1.2632	2.7408	1.2469	3.9566	1.0114	1.3376	1.5118	1.2392	2.6734	0.7653	0.5623	0.714	0.6704	0.6968	0.9886	0.766	0.6172	0.6545
4047	maleamate	Cofactors and Vitamins	Nicotinate and Nicotinamide Metabolism	38654	LC/MS Polar	100002623	1700	114.02	5280451	557-24-4	C01596		0.8258	0.8258	0.8258	0.8258	0.8258	0.8258	0.8258	0.8258	0.8258	1.3726	1.1183	1.0046	0.988	1.3085	0.8258	1	0.928	0.9938
1552	maleate	Lipid	Fatty Acid, Dicarboxylate	20676	LC/MS Polar	100000707	2640	115.004	444266	110-16-7	C01384	HMDB00176	0.1687	0.1929	0.2081	0.1916	0.1542	0.2615	0.263	0.1977	0.1995	2.3459	1.737	1.9353	1.9149	2.0616	1.8662	1.9185	1.798	3.1031
1368	malonate	Lipid	Fatty Acid Synthesis	15872	LC/MS Neg	818	612	103.004	867	141-82-2;26522-22-85-0	C00383	HMDB00691	0.3013	0.5234	0.4188	0.477	0.3806	0.7941	0.7599	0.4237	0.4813	1.9017	1.4569	1.2059	1.2156	1.4207	1.4881	1.6463	2.0505	1.6447
1253	mannitol/sorbitol	Carbohydrate	Fructose, Mannose and Galactose Metabolism	46142	LC/MS Polar	100001740	2320	181.072	5780		C00794	HMDB00247	0.4981	0.3515	0.3515	1.0577	0.3515	0.8188	0.3515	0.6771	1	1.021	0.9269	1.1507	1.0688	1.6889	1.2372	0.9819	1.9223	0.844
4609	mannonate*	Xenobiotics	Food Component/Plant	62864	LC/MS Polar	100003695	2736	195.051	3246006	642-99-9			0.9136	0.9136	0.9136	5.3827	0.9136	1	0.9136	0.9136	0.9136	0.9136	0.9136	0.9136	0.9136	0.9136	0.9136	0.9136	0.9136	0.9136
391	methionine sulfone	Amino Acid	Methionine, Cysteine, SAM and Taurine Metabolism	44878	LC/MS Pos Early	100004635	1250	182.048	69961	820-10-0			0.465	0.465	0.465	5.5276	0.465	0.465	0.465	0.465	2.6535	1	0.465	0.465	0.465	0.465	0.465	0.6243	0.465	0.465
4739	methyl glucopyranoside (alpha + beta)	Xenobiotics	Food Component/Plant	46144	LC/MS Pos Early	100005864	832	212.113					1.3616	8.7351	1.9168	25.2962	2.4365	1.539	1.9835	1.0364	14.7258	0.7303	0.4757	0.873	0.8247	0.7077	0.9636	0.9135	0.5803	0.7192
1655	methylmalonate (MMA)	Lipid	Fatty Acid Metabolism (also BCAA Metabolism)	1496	LC/MS Polar	418	3078.4	117.019	487	516-05-2	C02170	HMDB00202	0.9871	1.5157	0.8754	1.9166	0.4692	0.4692	1.1429	0.4692	0.4692	0.8471	0.8047	0.4692	0.758	1.0129	1.1302	1.379	1.1482	0.7863
4004	methylphosphate	Nucleotide	Purine and Pyrimidine Metabolism	37070	LC/MS Pos Early	100001805	544	113	13130	7023-27-0		HMDB61711	0.4104	2.4362	0.3948	8.4424	0.6602	0.356	0.4563	0.3633	2.7589	1.1218	1.0017	1.2922	0.9164	0.9983	1.3144	0.8728	1.1221	1.0077
363	methylsuccinate	Amino Acid	Leucine, Isoleucine and Valine Metabolism	15745	LC/MS Polar	2051	2800	131.035	10349	498-21-5		HMDB01844	0.3373	0.3373	0.3615	1.0203	0.3373	0.9478	0.3373	0.3373	0.4757	1.1392	0.9637	0.9797	0.8945	1.1394	1.1167	1.244	2.4568	2.4934
2013	myo-inositol	Lipid	Inositol Metabolism	1124	LC/MS Polar	363	3506.3	225.062	892	87-89-8	C00137	HMDB00211	0.2574	0.7139	0.2574	2.4393	0.2574	0.75	0.2574	0.2574	1.9224	1.2033	0.8567	1.2817	0.8792	0.8116	1.0979	1.0096	0.9904	1.0161
1398	myristate (14:0)	Lipid	Long Chain Saturated Fatty Acid	1365	LC/MS Neg	519	5440	227.202	11005	544-63-8	C06424	HMDB00806	0.0681	0.0719	0.0691	0.0482	0.0478	0.0711	0.0968	0.0624	0.094	2.9101	2.8066	3.777	3.0925	2.8109	1.9032	2.677	2.2763	2.6109
2857	myristoyl dihydrosphingomyelin (d18:0/14:0)*	Lipid	Dihydrosphingomyelins	57365	LC/MS Pos Late	100009038	2060	677.559				HMDB12085	0.6358	0.6358	0.6358	0.6358	0.6358	0.6358	0.6358	0.6358	0.6358	1.359	1	1.2656	0.9346	0.6358	1.2944	0.9924	1.1145	0.7026
130	N,N,N-trimethyl-5-aminovalerate	Amino Acid	Lysine Metabolism	57687	LC/MS Pos Early	100015962	2186	160.133	14274897				0.6227	0.571	0.571	1.005	0.6337	1.6111	0.6498	1.1662	0.7909	1.2473	0.9605	1.0407	0.9089	0.9501	1.2333	1	1.1487	1.2659
466	N,N,N-trimethyl-alanylproline betaine (TMAP)	Amino Acid	Urea cycle; Arginine and Proline Metabolism	62947	LC/MS Pos Early	100020217	2470	229.155					0.2906	0.2906	0.2906	3.8519	0.2906	0.2906	0.2906	0.2906	4.5477	0.7026	0.2906	0.4977	0.9885	0.2906	1.1203	1.0847	0.2906	1
109	N6,N6,N6-trimethyllysine	Amino Acid	Lysine Metabolism	1498	LC/MS Pos Early	189	2825	189.16	440120	23284-33-5	C03793	HMDB01325	0.2886	0.8417	0.2586	2.7852	0.3199	0.4598	0.3302	0.286	2.157	1.7482	1.3897	1.802	1.097	1.0014	1.8444	0.8306	1.4842	0.9986
107	N6-methyllysine	Amino Acid	Lysine Metabolism	62860	LC/MS Pos Early	100003415	2831	161.129	164795	1188-07-4	C02728	HMDB02038	0.9765	2.6152	0.8792	13.9003	0.9237	2.1473	1	0.7729	4.4967	0.9533	0.5415	0.5415	2.4245	3.1296	0.6943	2.9038	0.897	2.8611
5686	N-acetyl-4-chlorophenylalanine	Xenobiotics	Chemical	64175	LC/MS Neg	100021787	3500	240.043		23434-92-6			0.4414	0.55	0.4235	0.8225	0.3008	0.4005	0.5451	0.315	0.8182	1.3162	1.1775	1.5605	1.5322	1.6813	1.7709	1.8007	1.7042	2.3504
30	N-acetylalanine	Amino Acid	Alanine and Aspartate Metabolism	1585	LC/MS Neg	1110	861	130.051	88064	97-69-8	C02847	HMDB00766	0.2958	0.2958	0.2958	1.0577	0.2958	0.2958	0.2958	0.2958	0.2958	0.8572	1.1732	0.2958	0.643	0.999	1.001	0.9457	2.08	1.95
447	N-acetylarginine	Amino Acid	Urea cycle; Arginine and Proline Metabolism	33953	LC/MS Pos Early	100001266	2245	217.13	67427	155-84-0	C02562	HMDB04620	0.5993	1.6649	0.5993	9.4318	0.5993	2.9221	0.5993	0.5993	5.5565	0.9404	0.7202	1.2355	0.7253	0.5993	0.7208	0.5993	1.0596	0.6837
40	N-acetylasparagine	Amino Acid	Alanine and Aspartate Metabolism	33942	LC/MS Pos Early	100001257	785	175.071	99715	4033-40-3		HMDB06028	0.0773	0.1509	0.0888	0.3559	0.102	0.3525	0.0773	0.0773	0.482	0.7333	1.9834	1.3498	1.4919	1.5567	1.4393	1.2667	2.2577	1.8568
36	N-acetylaspartate (NAA)	Amino Acid	Alanine and Aspartate Metabolism	22185	LC/MS Pos Early	100000787	880	176.055	65065	997-55-7;997-55-7	C01042	HMDB00812	0.5046	0.6353	0.5046	1.1541	0.5485	0.7244	0.9688	1	0.702	0.645	1.077	0.5635	1.9313	2.5803	2.1393	2.0015	2.4122	2.7499
45	N-acetylglutamate	Amino Acid	Glutamate Metabolism	15720	LC/MS Polar	100000282	3106	188.056	70914	5817-08-03	C00624	HMDB01138	0.6	1.1345	0.6316	1.5715	0.5797	0.6424	0.7344	0.587	1.6497	1.115	0.8927	1.0452	0.9548	0.8918	1.1001	1.1065	1.0486	1.0882
46	N-acetylglutamine	Amino Acid	Glutamate Metabolism	33943	LC/MS Pos Early	100001253	845	189.087	182230	2490-97-3	C02716	HMDB06029	0.1565	0.3306	0.1604	0.5168	0.1565	0.165	0.1565	0.1565	0.6122	1.1429	0.8841	1.0289	1	1.1238	1.2758	1.0004	1.7009	1.2332
484	N-acetylputrescine	Amino Acid	Polyamine Metabolism	37496	LC/MS Pos Early	192	2230	131.118	122356	18233-70-0	C02714	HMDB02064	0.2143	0.4062	0.1558	1.1451	0.1526	0.3799	0.2167	0.1736	0.682	1.2289	1.0037	1.1865	0.9963	1.0576	1.3647	1.1527	1.3805	1.4684
10	N-acetylserine	Amino Acid	Glycine, Serine and Threonine Metabolism	37076	LC/MS Polar	100001851	2000	146.046	65249	97-14-3		HMDB02931	1	1.7841	0.7477	3.8798	0.7634	1.0829	0.7477	1.0084	2.2187	1.1667	0.8367	0.9363	0.9836	1.1412	0.9502	0.8319	1.2518	0.9539
17	N-acetylthreonine	Amino Acid	Glycine, Serine and Threonine Metabolism	33939	LC/MS Pos Early	100001274	1040	162.076	152204	17093-74-2		HMDB62557	0.2919	0.3178	0.2337	1.0058	0.2239	0.7305	0.2239	0.2239	0.5435	1.2156	0.9609	0.9942	1.0061	1.376	1.2609	1.0409	1.653	1.2247
254	N-formylanthranilic acid	Amino Acid	Tryptophan Metabolism	43549	LC/MS Neg	100004561	2150	164.035	101399	3342-77-6	C05653	HMDB04089	0.7313	0.7313	0.7313	0.7313	0.7313	0.7313	0.7313	0.7313	0.7313	0.9376	1.2123	0.7313	0.836	1.3882	0.8869	1	1.8196	1.5362
216	N-formylphenylalanine	Amino Acid	Tyrosine Metabolism	48433	LC/MS Neg	100006056	2360	192.067	759256	13200-85-6			0.6078	0.6078	0.6078	0.6078	0.6078	0.6078	0.6078	0.6078	0.6078	0.9693	1.8195	0.6078	0.7319	1.5014	1	0.6757	4.2762	1.6504
4024	nicotinamide	Cofactors and Vitamins	Nicotinate and Nicotinamide Metabolism	594	LC/MS Pos Early	432	1942	123.055	936	98-92-0	C00153	HMDB01406	0.4205	0.4611	0.4101	0.5818	0.256	0.3256	0.4178	0.3013	0.9853	1.3583	1.0147	1.5917	1.2725	1.2847	1.3553	1.1674	1.0653	1.5099
4028	NAD+	Cofactors and Vitamins	Nicotinate and Nicotinamide Metabolism	5278	LC/MS Pos Early	1310	875	332.562	5893	53-84-9	C00003	HMDB00902	0.1683	0.2992	0.2452	0.1632	0.1291	0.1799	0.3314	0.1579	0.6843	1.8501	1.8406	1.5193	1.5212	1.3157	1.7522	1.5939	1.677	1.7715
4026	nicotinamide ribonucleotide (NMN)	Cofactors and Vitamins	Nicotinate and Nicotinamide Metabolism	22152	LC/MS Pos Early	1312	766	335.064	14180	1094-61-7	C00455	HMDB00229	0.6351	1.5423	0.6351	1.967	0.6351	0.6351	0.6351	0.6351	2.1368	0.6351	0.6351	0.9065	0.9265	1	1.2353	1.0353	0.99	0.895
4021	nicotinate	Cofactors and Vitamins	Nicotinate and Nicotinamide Metabolism	1504	LC/MS Pos Early	567	1673	124.039	938	59-67-6	C00253	HMDB01488	3.0483	12.34	0.9812	56.3068	4.7487	4.5937	1.2944	0.2606	18.9917	0.3988	0.2606	1	0.3726	0.8979	0.7255	0.9554	0.8216	1.2054
57	N-methyl-GABA	Amino Acid	Glutamate Metabolism	39577	LC/MS Pos Early	100003152	2109	118.086	70703	1119-48-8	C15987		0.2967	0.2967	0.2967	0.2967	0.2967	0.2967	0.2967	0.2967	0.2967	0.8946	0.7405	1.2024	0.4282	1.667	1	0.2967	1.9509	1.2052
478	N-methylhydantoin	Amino Acid	Creatine Metabolism	40006	LC/MS Neg	100002557	1425	113.036	69217	616-04-6	C02565	HMDB03646	0.7515	0.7515	0.7515	0.7515	0.7515	0.7515	0.7515	0.7515	0.7515	1	0.8394	0.7515	0.8353	1.2899	1.1007	0.8764	1.2691	1.2048
4618	N-oxalyl glycine (NOG)	Xenobiotics	Food Component/Plant	57776	LC/MS Neg	100015923	596	146.01	3080614				0.7611	0.7611	0.7611	0.7611	0.7611	0.7611	0.7611	0.7611	0.7611	1.0688	0.8787	0.7611	0.8743	1.2478	0.8992	1	1.8153	1.521
2773	N-palmitoyl-sphinganine (d18:0/16:0)	Lipid	Dihydroceramides	52604	LC/MS Pos Late	100009028	3090	540.535	5283572	5966-29-0		HMDB11760	0.7677	0.7677	0.7677	0.7677	0.7677	0.7677	0.7677	0.7677	0.7677	1.0713	0.7677	1.0681	0.9319	0.7677	1.1866	0.8645	1.1866	0.7994
2781	N-palmitoyl-sphingosine (d18:1/16:0)	Lipid	Ceramides	44877	LC/MS Pos Late	1518	2893	538.519	5283564	24696-26-2		HMDB04949	0.3993	0.3993	0.3993	0.3993	0.3993	0.3993	0.3993	0.3993	0.548	1.3233	1.0991	0.9401	0.9218	0.3993	1.0599	0.7966	1.2797	1.1242
2785	N-stearoyl-sphingosine (d18:1/18:0)*	Lipid	Ceramides	54979	LC/MS Pos Late	1547	3392	566.551	5283565	104404-17-3		HMDB04950	0.6881	0.6881	0.6881	0.6881	0.6881	0.6881	0.6881	0.6881	0.6881	0.7997	0.8325	1	0.9734	0.6881	1.3786	1.1597	1.0935	1.1225
1418	oleate/vaccenate (18:1)	Lipid	Long Chain Monounsaturated Fatty Acid	52285	LC/MS Neg	100008930	5655	281.249					1.1337	2.0454	1.1611	1.5688	0.7623	0.6395	1.0416	1.1033	2.952	0.9217	0.9584	1.1276	0.7791	0.4702	0.6424	0.6454	1.3041	0.7506
1728	oleoylcarnitine (C18:1)	Lipid	Fatty Acid Metabolism (Acyl Carnitine, Monounsaturated)	35160	LC/MS Pos Late	100001501	1423	426.358	6441392	38677-66-6		HMDB05065	0.419	0.419	0.419	0.419	0.419	0.419	0.419	0.419	1.6169	1.2022	1.0091	1.0431	1.0231	0.5177	0.9909	0.8824	0.419	0.5271
529	ophthalmate	Amino Acid	Glutathione Metabolism	34592	LC/MS Pos Early	100001311	2085	290.135	7018721	495-27-2		HMDB05765	0.2983	0.2983	0.2983	0.2983	0.2983	0.2983	0.2983	0.2983	0.6239	1.2616	0.8895	1.2402	1.0181	1	1.1388	1.0831	0.8471	0.9579
435	ornithine	Amino Acid	Urea cycle; Arginine and Proline Metabolism	1493	LC/MS Pos Early	444	2800	133.097	6262	3184-13-2	C00077	HMDB03374	1.9591	3.7338	1.7613	7.0858	1.7577	1.9201	1.9468	1.6683	4.8484	0.2435	0.1704	0.2395	0.3317	0.1886	0.1879	0.2778	0.1873	0.2595
3933	orotate	Nucleotide	Pyrimidine Metabolism, Orotate containing	1505	LC/MS Polar	445	1638.1	155.01	967	50887-69-9	C00295	HMDB00226	0.1054	0.2709	0.1054	0.5373	0.1054	1.0552	0.1054	0.1054	0.4258	1.1408	1.1213	0.9495	0.8453	1.1538	1.0505	0.9455	1.9551	1.2149
4072	oxalate (ethanedioate)	Cofactors and Vitamins	Ascorbate and Aldarate Metabolism	20694	LC/MS Neg	100000841	603	88.988	971	144-62-7	C00209	HMDB02329	0.9173	1.4149	1.0754	1.7535	0.7087	1.4225	1.4238	0.9328	1.3554	0.9508	0.7397	0.7284	0.7912	1.0492	0.9379	0.9027	1.0968	1.0891
1400	palmitate (16:0)	Lipid	Long Chain Saturated Fatty Acid	1336	LC/MS Neg	424	5618	255.233	985	57-10-3	C00249	HMDB00220	0.817	1.0391	0.9235	0.628	0.5214	0.4686	0.8333	0.6863	0.9609	2.6353	2.1711	2.967	2.1731	1.7004	0.9144	1.4225	1.7745	1.68
2858	palmitoyl dihydrosphingomyelin (d18:0/16:0)*	Lipid	Dihydrosphingomyelins	52434	LC/MS Pos Late	100008954	2290	705.591	9939965				0.2302	0.4421	0.3952	0.4324	0.2033	0.2105	0.3457	0.2993	1.1138	1.4112	1.2347	1.4864	1.513	0.8862	1.3933	1.2617	1.2114	1.3
2862	palmitoyl sphingomyelin (d18:1/16:0)	Lipid	Sphingomyelins	37506	LC/MS Pos Late	100002107	2168	703.575	9939941	6254-89-3			0.2233	0.4526	0.2411	0.4975	0.1611	0.3019	0.3261	0.3547	1.0582	1.4582	1.3329	1.4236	1.4	0.9418	1.3383	1.2622	1.2802	1.3399
1709	palmitoylcarnitine (C16)	Lipid	Fatty Acid Metabolism (Acyl Carnitine, Long Chain Saturated)	44681	LC/MS Pos Late	100000776	1425	400.342	461	6865-14-1	C02990	HMDB00222	0.6407	0.6407	0.6407	0.6407	0.6407	0.6407	0.6407	0.6407	1.341	1.3718	0.9869	1.2313	1.0966	0.6407	1.0131	0.8329	0.7565	0.6911
4054	pantethine	Cofactors and Vitamins	Pantothenate and CoA Metabolism	39791	LC/MS Pos Early	100002991	2607	555.252	452306	16816-67-4	C12661	HMDB03828	0.8196	0.8196	0.8196	0.8196	0.8196	0.8196	0.8196	0.8196	0.8196	1.4345	0.9163	1.1363	0.8196	1.3346	2.1194	1	0.9282	0.8447
4053	pantothenate (Vitamin B5)	Cofactors and Vitamins	Pantothenate and CoA Metabolism	1508	LC/MS Pos Early	1024	1667	220.118	6613	137-08-6	C00864	HMDB00210	0.5628	0.8991	0.6257	1.676	0.5094	0.5885	0.7262	0.5061	1.4385	1.1951	0.864	1.2358	1.0649	1.001	1.2354	0.999	1.0239	1.2383
4252	p-cresol sulfate	Xenobiotics	Benzoate Metabolism	36103	LC/MS Neg	100001315	2890	187.007	4615423	3233-57-7		HMDB11635	0.1979	0.1979	0.1979	0.1979	0.1979	0.1979	0.1979	23.6686	0.1979	0.1979	0.1979	0.1979	0.1979	0.1979	0.1979	1.6722	0.3278	0.1979
1387	pelargonate (9:0)	Lipid	Medium Chain Fatty Acid	12035	LC/MS Neg	437	4798	157.123	8158	112-05-0	C01601	HMDB00847	0.478	0.7122	0.4613	0.8451	0.4046	0.4512	0.6201	0.4516	1.1549	2.9235	2.0539	1.4902	1.1626	1.4248	0.8417	1.3398	1.8557	9.4016
5614	perfluorooctanesulfonate (PFOS)	Xenobiotics	Chemical	57564	LC/MS Neg	100010955	5233	498.93	74483	1763-23-1	C18142	HMDB59586	0.1739	0.1739	0.1739	0.1739	0.1739	0.1739	0.1739	0.1739	0.1739	1.0915	1.4084	0.4864	0.4531	0.9085	1.0982	0.486	7.9063	6.4216
5661	perfluorooctanoate (PFOA)	Xenobiotics	Chemical	62071	LC/MS Neg	100020208	5130	412.966	9554			HMDB59587	0.0133	0.0133	0.0133	0.0133	0.0133	0.0133	0.0133	0.0133	0.0133	0.9873	0.6898	1.0231	0.9715	1.0127	1.0898	1.0432	0.7748	1.1191
179	phenol sulfate	Amino Acid	Tyrosine Metabolism	32553	LC/MS Neg	100001510	2156	172.991	74426	937-34-8	C02180	HMDB60015	0.6641	0.6641	0.6641	0.6641	0.6641	0.6641	0.6641	13.0624	0.6641	0.798	0.7889	0.6641	0.7413	1.0936	1.1194	1.1056	0.9064	1.8627
132	phenylalanine	Amino Acid	Phenylalanine Metabolism	64	LC/MS Pos Early	460	2878	166.086	6140	63-91-2	C00079	HMDB00159	1.8325	5.9021	1.5412	18.2672	1.735	1.9519	1.9465	1.4623	8.3625	0.4973	0.3685	0.3923	0.2332	0.1694	0.5377	0.1789	0.3597	0.1479
143	phenyllactate (PLA)	Amino Acid	Phenylalanine Metabolism	22130	LC/MS Polar	100000774	908	165.056	3848	828-01-3	C05607	HMDB00779	0.2898	0.2898	0.2898	0.2898	0.2898	0.2898	0.2898	0.2898	0.2898	0.2898	0.589	0.2898	0.2898	1	1.0954	0.4339	1.1695	1.023
4645	pheophytin A	Xenobiotics	Food Component/Plant	61857	LC/MS Pos Late	100001827	3176	871.573		603-17-8	C05797		1.2818	1.4742	1.2684	1.3704	0.9662	1.2821	1.5706	1.4362	2.1216	0.6084	0.9204	0.5806	0.7575	0.2531	0.8017	0.5438	1.0338	0.6002
1365	phosphate	Energy	Oxidative Phosphorylation	42109	LC/MS Pos Early	461	576	98.9842	1061	7664-38-2	C00009	HMDB01429	1.5131	3.4815	0.7913	10.2448	1.3923	2.416	1.0988	1.1252	3.3595	0.9077	0.9847	0.709	0.5434	0.9325	1.0153	0.6874	0.9789	0.9113
2048	phosphoethanolamine (PE)	Lipid	Phospholipid Metabolism	1600	LC/MS Neg	1026	638	140.012	1015	1071-23-4	C00346	HMDB00224	1.3623	3.8986	0.9454	6.3261	1.3859	2.2442	1.5295	1.3215	3.4977	0.6083	0.6571	0.6219	0.621	0.6253	1.0546	0.815	0.5329	0.6332
262	picolinate	Amino Acid	Tryptophan Metabolism	1512	LC/MS Pos Early	1022	910	124.039	1018	98-98-6	C10164	HMDB02243	0.563	0.563	0.563	0.563	0.563	0.563	0.563	0.563	0.563	0.5952	1.2222	0.6904	0.563	0.6578	1	1.2219	1.6251	1.1979
123	pipecolate	Amino Acid	Lysine Metabolism	1444	LC/MS Pos Early	1025	2200	130.086	849	4043-87-2	C00408	HMDB00070	0.7825	1.2794	0.809	2.3505	0.7306	1.2831	1.0081	0.8716	1.6618	1.1029	0.8464	1.0069	0.9589	0.852	0.943	1.0361	0.9931	1.0553
443	proline	Amino Acid	Urea cycle; Arginine and Proline Metabolism	1898	LC/MS Pos Early	480	1603	116.071	145742	147-85-3	C00148	HMDB00162	0.8958	2.9036	1.0817	8.4863	0.8116	1.0774	1.1738	0.9812	3.7839	1.0188	0.6474	1.0667	0.8032	1.1146	0.9139	0.913	0.6682	0.8572
1652	propionylcarnitine (C3)	Lipid	Fatty Acid Metabolism (also BCAA Metabolism)	32452	LC/MS Pos Early	100001162	2590	218.139	107738	17298-37-2	C03017	HMDB00824	0.4733	0.4733	0.4733	1.0467	0.4733	0.4733	0.4733	0.4733	2.746	0.7603	0.6314	0.8395	1.4484	1	0.4733	1.3798	0.8975	1.3683
1653	propionylglycine (C3)	Lipid	Fatty Acid Metabolism (also BCAA Metabolism)	31932	LC/MS Neg	100001150	960	130.051	98681	21709-90-0		HMDB00783	0.606	0.606	0.606	0.606	0.606	0.606	0.606	0.606	0.606	0.606	0.7033	0.606	0.8329	1.2307	1.1671	0.679	1.4745	1.259
4109	pterin	Cofactors and Vitamins	Pterin Metabolism	43023	LC/MS Pos Early	100004216	1805	164.057	73000	22363-60-4	C00715	HMDB00802	0.2556	0.5376	0.3552	0.959	0.2764	0.6897	0.2619	0.2847	0.848	1.2809	1.1304	1.7394	1.041	1.6217	2.0563	1.1793	1.4791	1.6166
483	putrescine	Amino Acid	Polyamine Metabolism	1408	LC/MS Pos Early	49	3027	89.1073	1045	110-60-1	C00134	HMDB01414	0.8971	1.3854	0.9024	2.5381	0.7864	1.5838	1.0465	0.8176	1.7819	0.8453	1.0353	0.9647	1.1848	0.8155	1.155	1.4379	0.9079	0.8681
4166	pyridoxate	Cofactors and Vitamins	Vitamin B6 Metabolism	31555	LC/MS Neg	100001121	2185	182.046	6723	82-82-6	C00847	HMDB00017	0.3086	1.2093	1.0381	1.5121	1.0752	2.4665	1	1.0743	0.5994	0.5006	0.433	0.409	0.5963	1.0185	0.6597	1.152	0.3086	0.7917
52	pyroglutamine*	Amino Acid	Glutamate Metabolism	46225	LC/MS Pos Early	100001540	1900	129.066	134508	2353-44-8			0.4805	0.4805	0.4805	0.4805	0.4805	0.4805	0.4805	2.0194	0.4805	0.9939	0.8641	1.0009	1.355	1.238	0.9991	1.5644	0.4805	0.9595
1144	pyruvate	Carbohydrate	Glycolysis, Gluconeogenesis, and Pyruvate Metabolism	22250	LC/MS Polar	823	2650	175.025	1060	127-17-3	C00022	HMDB00243	0.52	0.52	0.52	0.52	0.52	0.52	0.8711	0.52	0.52	1.1062	0.52	0.8221	0.9468	1.2002	1.1848	0.9407	1.6471	1.0532
1192	ribulonate/xylulonate/lyxonate*	Carbohydrate	Pentose Metabolism	61858	LC/MS Polar	100019968	2350	165.041					0.8374	0.8374	0.8374	0.9295	0.8374	0.8374	0.8374	0.8374	0.8374	1.1168	0.864	1.1552	1.0442	0.8374	1.429	0.9558	1.1644	0.9162
398	S-adenosylhomocysteine (SAH)	Amino Acid	Methionine, Cysteine, SAM and Taurine Metabolism	42382	LC/MS Neg	197	1832.4	383.114	439155	979-92-0	C00021	HMDB00939	0.7743	1.0348	0.7743	2.2239	0.7743	0.7743	0.7743	0.7743	1.5109	1.0065	0.8497	1.239	0.9378	0.7952	1.0588	0.9935	0.7743	0.8795
5433	salicylate	Xenobiotics	Drug - Topical Agents	1515	LC/MS Polar	501	802	137.024	338	69-72-7	C00805	HMDB01895	0.823	0.823	0.823	0.823	0.823	0.823	0.823	0.823	0.823	0.9582	1.1668	0.823	0.8462	1.132	0.9954	1	2.3297	2.8769
1562	sebacate (C10-DC)	Lipid	Fatty Acid, Dicarboxylate	32398	LC/MS Polar	100001211	2147	201.113	5192	111-20-6	C08277	HMDB00792	0.4844	0.439	0.5376	0.4145	0.2767	0.9926	0.6787	0.4784	0.5184	1.1689	1.7154	1.2597	1.0074	1.9832	1.5522	1.1529	2.3173	1.6547
1162	sedoheptulose-7-phosphate	Carbohydrate	Pentose Phosphate Pathway	35649	LC/MS Pos Early	100001628	540	273.037	616	2646-35-7	C05382	HMDB01068	0.667	2.6704	0.667	6.843	0.667	0.7621	0.667	0.667	2.4288	1.2904	1.3634	0.9308	1	0.667	1.3961	0.7941	0.9937	0.8219
9	serine	Amino Acid	Glycine, Serine and Threonine Metabolism	1648	LC/MS Pos Early	503	1239	106.05	5951	56-45-1	C00065	HMDB00187	1.0571	2.488	1.0139	7.799	1.0395	1.0131	1.059	0.9944	2.9522	0.9916	0.7237	1.0056	0.9702	0.6968	0.8494	0.8484	0.7717	0.807
491	spermidine	Amino Acid	Polyamine Metabolism	485	LC/MS Pos Early	50	3355	146.165	1102	124-20-9	C00315	HMDB01257	0.5611	0.5611	0.5611	0.5611	0.5611	0.5611	0.5611	0.5611	0.5635	1.2244	0.7916	1.4564	1.052	1	2.1178	1.7171	0.8641	0.9122
2874	sphingomyelin (d17:1/16:0, d18:1/15:0, d16:1/17:0)*	Lipid	Sphingomyelins	52433	LC/MS Pos Late	100006314	2082	689.559		121999-58-4			0.6175	0.6175	0.6175	0.6175	0.6175	0.6175	0.6175	0.6175	0.6175	1.0551	0.9525	1.0454	1.1948	0.6195	0.9733	1.0267	0.9433	1.099
2872	sphingomyelin (d18:1/14:0, d16:1/16:0)*	Lipid	Sphingomyelins	42463	LC/MS Pos Late	100004328	1998	675.544	11433862			HMDB12097	0.2828	0.2828	0.2828	0.2828	0.2828	0.2828	0.2828	0.2828	0.7736	1.0709	0.998	1.167	1.0392	0.6614	0.9701	1.0302	1	1.1735
2878	sphingomyelin (d18:1/18:1, d18:2/18:0)	Lipid	Sphingomyelins	37529	LC/MS Pos Late	100002106	2167	729.591	6443882	108392-10-5		HMDB12101	1.3838	1.2783	0.8051	1.2735	1.0071	0.9929	1.8079	1.2052	1.2017	0.2833	0.2833	0.2901	0.4054	0.2833	0.2833	0.2833	0.3145	0.3214
2880	sphingomyelin (d18:1/20:0, d16:1/22:0)*	Lipid	Sphingomyelins	48490	LC/MS Pos Late	100006290	2685	759.638				HMDB12102	0.4468	0.4468	0.4468	0.4468	0.4468	0.4468	0.4468	0.4468	0.4468	1.186	0.9481	1.0796	0.9675	0.4468	1.0974	0.7071	1.0016	1
2881	sphingomyelin (d18:1/20:1, d18:2/20:0)*	Lipid	Sphingomyelins	48491	LC/MS Pos Late	100006292	2383	757.622		222403-67-0			0.4483	0.4483	0.4483	0.4483	0.4483	0.4483	0.4483	0.4483	0.5596	1.1511	1.1406	1.0531	1.2754	0.4483	0.9469	0.8338	1.1839	0.9199
2883	sphingomyelin (d18:1/21:0, d17:1/22:0, d16:1/23:0)*	Lipid	Sphingomyelins	52495	LC/MS Pos Late	100009025	2793	773.653					0.4598	0.4598	0.4598	0.4598	0.4598	0.4598	0.4598	0.4598	0.8364	1.3299	1.104	0.896	1.339	0.4598	1.2348	0.8264	1.1768	0.8851
2885	sphingomyelin (d18:1/22:1, d18:2/22:0, d16:1/24:1)*	Lipid	Sphingomyelins	48493	LC/MS Pos Late	100006295	2666	785.653				HMDB12104	0.1885	0.4155	0.2109	0.5203	0.0969	0.3772	0.2162	0.2229	1.2305	1.8481	1.6161	1.5747	1.7397	0.7695	1.6005	1.4816	1.5112	1.4901
2888	sphingomyelin (d18:1/24:1, d18:2/24:0)*	Lipid	Sphingomyelins	47153	LC/MS Pos Late	100005986	3033	813.684		94359-13-4		HMDB12107	0.2099	0.4713	0.2536	0.2844	0.2099	0.275	0.2099	0.5388	0.9739	1.6196	1.2899	1.2384	1.2484	0.544	1.2591	1.0261	1.2547	1.0622
2887	sphingomyelin (d18:2/23:0, d18:1/23:1, d17:1/24:1)*	Lipid	Sphingomyelins	52435	LC/MS Pos Late	100008956	2845	799.669					0.1829	0.1829	0.1829	0.1829	0.1829	0.1829	0.1829	0.1829	0.5572	1.1512	1.0667	0.9333	1.1965	0.1829	1.1803	0.8762	1.0745	0.8784
4712	stachydrine	Xenobiotics	Food Component/Plant	34384	LC/MS Pos Early	100001296	1440	144.102	115244	4136-37-2	C10172	HMDB04827	0.4174	0.5607	0.8272	0.7741	0.588	0.7243	0.7548	1.1721	0.7837	1.1698	0.9781	1.1372	1.1471	1.2871	1.211	1.1542	1.2738	1.0219
1441	stearidonate (18:4n3)	Lipid	Long Chain Polyunsaturated Fatty Acid (n3 and n6)	33969	LC/MS Neg	100001229	5395	275.202	5312508	111174-40-4	C16300	HMDB06547	0.1653	0.5023	0.1509	1.0457	0.1536	0.2761	0.2334	0.2175	0.9543	1.1771	1.2774	1.3417	1.3024	0.6197	1.2948	1.269	1.4644	1.4126
1557	suberate (C8-DC)	Lipid	Fatty Acid, Dicarboxylate	15730	LC/MS Polar	100000016	2577.6	173.082	10457	505-48-6	C08278	HMDB00893	0.5835	0.5857	0.6964	0.5677	0.5677	0.9203	0.8696	0.5677	0.6241	1.2466	2.256	1.0797	0.7741	2.1836	1.3339	1.1364	3.4444	1.5099
1347	succinate	Energy	TCA Cycle	1437	LC/MS Polar	252	3149	117.019	1110	110-15-6	C00042	HMDB00254	0.4613	1.4265	0.6364	3.8407	0.7399	1.276	1.4839	0.3757	2.5647	1.007	0.8379	0.8873	0.9095	0.9946	1.229	1.0572	1.0054	0.9634
1227	sucrose	Carbohydrate	Disaccharides and Oligosaccharides	1519	LC/MS Polar	935	3092	387.114	5988	57-50-1	C00089	HMDB00258	0.6473	1.1343	0.614	1.3924	0.4961	0.5795	0.7426	0.5536	1.8453	1.1309	1.0885	1.2239	1.0712	0.9338	1.8417	1.0662	0.6586	0.8293
5516	sulfate*	Xenobiotics	Chemical	46960	LC/MS Neg	100002528	616	96.9601	1118	14808-79-8	C00059	HMDB01448	0.4095	1.3288	0.5211	2.1976	0.4131	0.922	0.8316	0.4511	1.624	1.0351	1.4657	0.9649	0.8659	1.5987	1.0448	0.9561	1.2389	1.2384
4721	tartarate	Xenobiotics	Food Component/Plant	15336	LC/MS Neg	100000295	615.3	149.009	444305	87-69-4;6106-24-7	C00898	HMDB00956	0.5507	0.5507	0.5507	0.5507	0.5507	0.5507	0.5507	0.5507	0.5507	0.9516	0.802	0.7943	0.8577	1.0484	1.2872	1.0875	2.3196	1.158
4849	tartronate (hydroxymalonate)	Xenobiotics	Food Component/Plant	20693	LC/MS Neg	100000840	610	118.999	45	80-69-3	C02287	HMDB35227	0.3374	0.5365	0.3374	0.764	0.3374	0.5341	0.3374	0.4619	0.3374	1.1871	0.9992	0.9468	1.0008	1.2272	1.448	1.0874	1.4007	1.3932
423	taurine	Amino Acid	Methionine, Cysteine, SAM and Taurine Metabolism	2125	LC/MS Pos Early	512	660	126.022	1123	107-35-7	C00245	HMDB00251	0.1459	0.1459	0.1459	3.2555	0.1459	1.9423	0.3576	0.2372	0.1459	4.5118	5.1239	0.507	3.8434	0.9471	1.5202	1.0529	0.2215	0.5843
1572	tetradecanedioate (C14)	Lipid	Fatty Acid, Dicarboxylate	35669	LC/MS Neg	100001613	3985	257.176	13185	821-38-5		HMDB00872	0.4511	0.4511	0.4511	0.6012	0.4511	0.4511	0.4511	0.4511	0.4511	0.9612	1.2335	1.1917	0.9106	1.1078	1	1.0473	1.3135	0.6417
5659	thioproline	Xenobiotics	Chemical	53231	LC/MS Pos Early	100009232	1250	134.027	93176	34592-47-4			0.5871	2.7554	1	8.2854	0.4906	0.8337	0.4906	0.4906	1.1387	0.4906	0.4906	0.4906	0.4906	0.4906	0.4906	0.4906	0.4906	0.4906
4069	threonate	Cofactors and Vitamins	Ascorbate and Aldarate Metabolism	27738	LC/MS Polar	100001022	2384	135.03	151152	70753-61-6	C01620	HMDB00943	0.4685	0.9462	0.4967	1.4548	0.438	0.4129	0.6346	0.4169	2.7592	1.0538	0.7795	1.6304	1.3158	1.175	1.6962	1.0962	0.8214	1.194
16	threonine	Amino Acid	Glycine, Serine and Threonine Metabolism	1284	LC/MS Pos Early	564	1514	120.066	6288	72-19-5	C00188	HMDB00167	1.1051	2.5109	1.0096	7.2862	1.121	1.3169	1.4595	0.9878	3.1497	1.0187	0.8439	0.9904	0.876	0.8891	0.9272	0.989	0.7935	0.9312
3997	thymidine	Nucleotide	Pyrimidine Metabolism, Thymine containing	2183	LC/MS Neg	872	1963.7	241.083	5789	50-89-5	C00214	HMDB00273	0.3033	4.4729	1.7173	14.0852	0.3033	2.8368	0.3033	0.3033	2.7072	0.9182	0.7909	0.9963	1.1301	0.3033	0.8469	1	0.7246	0.3033
460	hydroxyproline	Amino Acid	Urea cycle; Arginine and Proline Metabolism	32306	LC/MS Pos Early	1001	1064	132.065	5810	51-35-4	C01157	HMDB00725	0.3551	0.9731	0.356	2.6559	0.3832	0.6711	0.4614	0.4485	2.1732	1.0718	0.7409	1.2335	0.894	1.13	1.1616	1.0269	1.1259	1.1317
1229	trehalose	Carbohydrate	Disaccharides and Oligosaccharides	15573	LC/MS Polar	915	3495	387.114	7427	6138-23-4	C01083	HMDB00975	0.3428	0.3358	0.1885	0.5618	0.288	0.2116	0.2622	0.3401	0.4946	2.2138	1.8674	2.2634	1.5842	1.4657	2.083	1.5195	1.8812	1.4382
2866	tricosanoyl sphingomyelin (d18:1/23:0)*	Lipid	Sphingomyelins	52436	LC/MS Pos Late	100008955	3200	801.684				HMDB12105	0.3211	0.3211	0.3211	0.3211	0.3211	0.3211	0.3211	0.3211	0.3507	1.1933	1.0377	0.9587	1.1897	0.3211	1.3134	0.9623	1.2177	0.9154
4041	trigonelline (N'-methylnicotinate)	Cofactors and Vitamins	Nicotinate and Nicotinamide Metabolism	32401	LC/MS Pos Early	100001092	1388	138.055	5570	535-83-1	C01004	HMDB00875	0.6505	0.6505	0.6505	0.6505	1.048	0.6505	0.7309	0.6505	0.6505	1.5393	0.7768	1	1.2211	1.2261	0.8335	0.6505	1.4702	0.8738
2053	trimethylamine N-oxide	Lipid	Phospholipid Metabolism	40406	LC/MS Pos Early	100003397	2100	76.0757	1145	1184-78-7	C01104	HMDB00925	0.1467	0.124	0.124	0.1763	0.1416	0.1717	0.124	0.124	0.13	1.4041	0.8269	1.3515	1.36	1.2524	1.0542	1	1.1481	1.2015
5629	trizma acetate	Xenobiotics	Chemical	20710	LC/MS Pos Early	100000856	1884	122.081	6503	6850-28-8	C07182		0.0882	0.0882	0.0882	0.0882	0.0882	3.1614	0.0882	1.7307	0.206	0.9392	1.6518	0.462	0.7036	1.3384	1.1755	0.7754	6.0699	1
237	tryptophan	Amino Acid	Tryptophan Metabolism	54	LC/MS Pos Early	565	2986	205.097	6305	73-22-3	C00078	HMDB00929	0.6033	1.8512	0.596	5.821	0.6079	0.8233	0.6884	0.8051	3.3291	1.1026	0.9631	1.4964	0.9964	1.0868	1.25	1.0356	1.0036	0.9841
154	tyrosine	Amino Acid	Tyrosine Metabolism	1299	LC/MS Pos Early	815	2430	182.081	6057	60-18-4	C00082	HMDB00158	1	4.8328	1.1035	11.6845	1.0328	2.1186	0.8404	1.8274	6.1029	0.39	0.4572	0.3656	0.4666	0.3656	0.3656	0.516	0.3656	0.3943
1283	UDP-glucose/UDP-galactose	Carbohydrate	Nucleotide Sugar	38670	LC/MS Neg	100002997	645	565.05					0.598	0.598	0.598	0.598	0.598	0.598	0.598	0.598	0.598	0.9312	1.0864	1.0218	0.9782	0.8393	1.6593	0.9213	1.3778	1.0761
1292	UDP-N-acetylglucosamine/galactosamine	Carbohydrate	Nucleotide Sugar	46148	LC/MS Polar	100002957	3665	606.074					0.5171	0.5171	0.5171	0.5171	0.5171	0.5171	0.5171	0.5171	0.5171	1.202	1.0046	1.0953	1	0.5171	1.0858	0.93	0.8748	0.778
1564	undecanedioate (C11-DC)	Lipid	Fatty Acid, Dicarboxylate	42395	LC/MS Neg	100001617	2440	215.129	15816	1852-04-6		HMDB00888	0.3389	0.3254	0.3565	0.3271	0.3447	0.5614	0.6537	0.2823	0.2242	1.8485	2.3013	1.5764	1.3463	2.0745	1.7592	1.4968	3.1167	1.9548
1392	undecanoate (11:0)	Lipid	Medium Chain Fatty Acid	12067	LC/MS Neg	889	5219.2	185.155	8180	334-48-5	C17715	HMDB00947	0.5884	0.7593	0.4406	0.7576	0.4383	0.5481	0.771	0.5694	0.8648	1.8881	1.6189	1.4867	1.1352	1.8302	1.2869	1.4676	2.5114	2.5476
3946	uracil	Nucleotide	Pyrimidine Metabolism, Uracil containing	605	LC/MS Neg	825	1086	111.02	1174	66-22-8	C00106	HMDB00300	0.774	1.8246	0.2778	5.5311	1	1.806	0.2778	0.2778	1.2324	0.2778	0.2778	0.2778	0.2778	0.2778	0.2778	0.3562	0.2778	0.438
3858	urate	Nucleotide	Purine Metabolism, (Hypo)Xanthine/Inosine containing	1604	LC/MS Neg	1134	757.1	167.021	1175	69-93-2;120K5305	C00366	HMDB00289	0.9688	2.6764	1.0312	7.0011	0.7631	33.8315	0.8722	10.7031	3.2212	0.1702	0.1134	0.1134	0.14	0.1134	0.309	1.052	0.1134	0.1134
3945	uridine	Nucleotide	Pyrimidine Metabolism, Uracil containing	606	LC/MS Neg	535	1457.6	243.062	6029	58-96-8	C00299	HMDB00296	1.3332	7.7639	1.0748	22.5279	1.6431	4.1922	1.7448	1.4876	5.5081	0.7484	0.5937	0.9252	0.7229	0.7557	0.7394	0.6998	0.772	0.8488
3940	UMP	Nucleotide	Pyrimidine Metabolism, Uracil containing	2856	LC/MS Pos Early	869	590	325.043	6030	3387-36-8	C00105	HMDB00288	0.8257	1.7019	0.4068	3.1564	0.7496	0.958	0.7853	0.7009	3.9474	1.2003	1.0635	1.3134	1.101	0.9228	1.184	1.042	0.8601	0.9494
4418	vanillin	Xenobiotics	Food Component/Plant	37442	LC/MS Neg	100002051	2311.9	151.04	1183	121-33-5	C00755	HMDB12308	0.0773	0.1062	0.0513	0.0892	0.0513	0.0858	0.0513	0.0513	0.0732	1.3053	1.5605	1	1.1837	2.0158	0.9802	1.5024	3.1111	4.6875
3850	xanthine	Nucleotide	Purine Metabolism, (Hypo)Xanthine/Inosine containing	3147	LC/MS Neg	1004	910	151.026	1188	69-89-6	C00385	HMDB00292	2.2432	10.5506	1.5064	52.4443	3.1135	124.172	2.2593	5.951	6.9989	0.4658	0.3009	0.3658	0.4004	0.372	0.4936	0.3443	0.3026	0.3438
	X - 12111			52797	LC/MS Neg								0.6775	0.6775	0.6775	0.6775	0.6775	0.6775	0.6775	0.6775	0.6775	0.9354	1	0.834	0.6775	1.0492	1.1799	0.7972	1.8164	1.1728
	X - 12524			46621	LC/MS Neg								0.6348	0.8088	0.6918	0.676	0.4754	0.7198	0.9646	0.6396	0.7378	3.294	1.0354	1.4739	1.2686	1.4901	1.4462	1.4782	1.369	1.4278
	X - 12906			47955	LC/MS Neg								0.6624	0.6624	0.6624	0.6624	0.6624	0.6624	0.6624	0.6624	0.6624	0.946	0.8214	0.7949	0.6624	1.0025	1.1034	1	1.6088	1.45
	X - 16938			46511	LC/MS Neg								0.6508	0.6508	0.6508	0.6508	0.6508	0.6508	0.6508	0.6508	0.6508	1.0144	0.8224	0.8151	0.6508	1	1.0415	0.9588	1.8879	1.404
	X - 17010			47993	LC/MS Neg								0.8678	0.8678	0.8678	0.8678	0.8678	0.8678	0.8678	0.8678	0.8678	1.0284	0.9883	0.9324	0.9121	1.1121	1	0.8678	1.4632	1.187
	X - 21796			46972	LC/MS Neg								0.7466	0.7466	0.7466	0.7466	0.7466	0.7466	0.7466	0.7466	0.7466	1.0659	0.8475	0.9283	0.7466	1.1452	1	0.9729	1.1648	1.1239
	X - 22776			48081	LC/MS Neg								0.2275	0.2746	0.2008	0.6276	0.1716	0.2436	0.1403	0.1403	0.4609	2.226	1.3695	1.3799	1.0409	1	1.3135	1.2543	2.0799	1.7103
	X - 22784			48089	LC/MS Neg								0.0368	0.0368	0.0368	0.0368	0.0368	0.0368	0.0368	0.0368	0.0368	0.854	1.4733	0.5689	0.6085	1.2531	1.146	0.688	1.4375	2.6035
	X - 22791			48096	LC/MS Neg								0.4517	0.5432	0.4584	0.4965	0.4197	0.4373	0.6636	0.4417	0.6788	1.8375	2.7485	1.3431	1.3212	1.5756	1.3995	1.6786	3.4887	5.1976
	X - 23587			49463	LC/MS Pos Early								0.3283	0.3283	0.3283	0.3283	0.3283	0.3283	0.3283	0.3283	0.3283	1	1.1694	0.7773	0.8298	1.0866	0.3283	1.1646	0.8397	1.0274
	X - 23639			49515	LC/MS Pos Early								0.2804	2.0374	1.0173	2.9127	1.4455	0.7951	0.2804	1.4167	2.3951	0.7994	0.7589	1.0503	0.2804	0.2804	1	0.6378	0.5931	0.334
	X - 23650			49527	LC/MS Pos Early								0.0156	0.012	0.016	0.0289	0.0112	0.0336	0.0259	0.0112	0.0745	1.4438	1.0827	1.4066	1.1237	1.7493	1.9793	1	2.869	1.5865
	X - 23651			49528	LC/MS Pos Early								0.0097	0.0097	0.0367	0.0097	0.0097	0.0745	0.0242	0.0274	0.0395	1.1958	0.9784	1.2662	1	1.6244	1.851	1.0576	1.962	1.6457
	X - 23655			49532	LC/MS Pos Early								0.0642	0.0642	0.0642	0.0642	0.0642	0.0642	0.0642	0.0642	0.0642	1.0426	1.1238	0.8842	0.8657	0.9989	1.398	1.0011	1.7595	0.8491
	X - 23782			49681	LC/MS Pos Late								0.4693	0.4693	0.4693	1.8383	0.4693	0.4693	0.4693	0.4693	2.1507	1.0301	0.5041	1.1667	1.0832	0.7505	1.0096	0.9713	0.6836	0.9904
	X - 23974			49883	LC/MS Neg								0.7358	0.9002	0.3906	0.9895	0.4619	0.4334	0.9164	0.4328	1.1159	1.4734	1.3893	1.251	1.0105	0.8963	1.4541	1.2023	1.1688	1.2789
	X - 24210			52246	LC/MS Pos Late								1.0701	1.544	1.3155	1.4943	0.9575	1.1651	1.4302	0.9725	2.3599	0.5867	1.0275	0.6634	0.7671	0.247	0.8309	0.5112	1.0383	0.681
	X - 24425			52655	LC/MS Pos Early								0.2201	0.578	0.1427	1.4203	0.2325	0.911	0.1893	0.1626	2.0156	1.2539	1.0889	1.197	1.336	0.9111	0.8985	1.2824	1.9718	2.3334
	X - 24764			54702	LC/MS Pos Early								0.6699	0.6699	0.6699	0.6699	0.6699	0.6699	0.6699	0.6699	0.6699	0.7788	1	0.812	0.9613	1.9313	2.1366	0.6699	2.469	3.5772
	X - 24984			57853	LC/MS Pos Late								0.6301	1.0095	0.5321	1.2413	0.5712	0.5661	0.7161	0.5872	1.6079	1.3844	1.267	1.1291	1.1256	0.6098	1.1166	0.7492	1.2084	0.9905
	X - 25109			61682	LC/MS Pos Early								1.0599	1.5492	0.9132	5.5828	0.4216	0.3829	0.6684	1	4.301	0.3829	0.3829	0.3829	0.3829	0.3829	0.3829	0.3829	0.3829	0.3829
	X - 25542			63067	LC/MS Neg								0.3882	0.3882	0.3882	0.3882	0.3882	0.3882	0.3882	0.3882	0.3882	1	1.0185	0.7423	0.4138	1.0002	0.5098	0.3882	2.4308	2.2192
	X - 25543			63068	LC/MS Neg								0.3691	0.3691	0.3691	0.3691	0.3691	0.3691	0.3691	0.3691	0.3691	0.9717	1.0018	0.9727	0.3691	1	1.0927	0.4297	2.2879	2.4805
	X - 25656			63332	LC/MS Pos Early								0.0342	0.0199	0.0134	0.0305	0.0174	0.038	0.025	0.0167	0.2998	2.0132	1.7525	2.1276	1.7002	2.1871	2.3089	2.0488	1.7688	1.7592

## Sheet: PathwayHeatMap
	University of North Carolina at Chapel Hill - UNCH-01-19VW+ TARDIGRADE
	Heat map of statistically significant biochemicals profiled in this study. Red and green shaded cells indicate p≤0.05 (red indicates that the mean values are significantly higher for that comparison; green values significantly lower). Light red and light green shaded cells indicate 0.05<p<0.10 (light red indicates that the mean values trend higher for that comparison; light green values trend low…
											Fold of Change			Statistical Values (Welch's Two-Sample t-Test)					Mean Values		Mean Values			% Filled Values
											Welch's Two-Sample t-Test			Non-Normalized		Protein-Normalized
											Non-Normalized	Protein Normalized		Desiccated		Desiccated			Non-Normalized		Protein Normalized			DESICCATED	HYDRATED		Super Pathway	Sub Pathway	Chemical ID	CAS	RI	Mass
											Desiccated	Desiccated		Hyrdrated		Hyrdrated
	Pathway Sort Order	Super Pathway	Sub Pathway	Biochemical Name	Platform	Comp ID	KEGG	HMDB	PUBCHEM	X	Hyrdrated	Hyrdrated	X	p-value	q-value	p-value	q-value	X	DESICCATED	HYDRATED	DESICCATED	HYDRATED	X			X
	1	Amino Acid	Glycine, Serine and Threonine Metabolism	glycine	LC/MS pos early	58	C00037	HMDB00123	750		1.61	0.54		0.0107	0.0015	0.0468	0.0109		1.2468	0.7735	0.9544	1.7534		100	100		Amino Acid	Glycine, Serine and Threonine Metabolism	340	56-40-6	1375	76.0393
	6			betaine	LC/MS pos early	3141	C00719	HMDB00043	247		12.71	4.35		1.6786e-08	1.1668e-08	2.0825e-06	2.6096e-06		2.3401	0.1841	1.5095	0.3468		100	100		Amino Acid	Glycine, Serine and Threonine Metabolism	799	107-43-7	1064	118.086
	9			serine	LC/MS pos early	1648	C00065	HMDB00187	5951		1.15	0.39		0.126	0.0152	0.0309	0.0075		1.0943	0.9519	0.8516	2.1574		100	100		Amino Acid	Glycine, Serine and Threonine Metabolism	503	56-45-1	1239	106.05
	10			N-acetylserine	LC/MS polar	37076		HMDB02931	65249		1.95	0.68		0.0022	0.0004	0.2883	0.057		1.1232	0.5762	1.0058	1.4703		100	89		Amino Acid	Glycine, Serine and Threonine Metabolism	100001851	97-14-3	2000	146.046
	16			threonine	LC/MS pos early	1284	C00188	HMDB00167	6288		1.2	0.41		0.0942	0.0116	0.0227	0.0057		1.0369	0.8614	0.9177	2.2163		100	100		Amino Acid	Glycine, Serine and Threonine Metabolism	564	72-19-5	1514	120.066
	17			N-acetylthreonine	LC/MS pos early	33939		HMDB62557	152204		8.01	2.83		5.9334e-07	2.4488e-07	0.0002	9.9372e-05		1.21	0.151	1.1925	0.4217		100	78		Amino Acid	Glycine, Serine and Threonine Metabolism	100001274	17093-74-2	1040	162.076
	28		Alanine and Aspartate Metabolism	alanine	LC/MS pos early	1126	C00041	HMDB00161	5950		0.52	0.18		0.1588	0.0188	0.0002	0.0001		1.0019	1.92	0.555	3.068		100	100		Amino Acid	Alanine and Aspartate Metabolism	811	56-41-7	1700	90.055
	30			N-acetylalanine	LC/MS neg	1585	C02847	HMDB00766	88064		3.63	2.9		0.0005	8.8509e-05	0.0006	0.0003		1.3105	0.3613	1.105	0.3804		100	11		Amino Acid	Alanine and Aspartate Metabolism	1110	97-69-8	861	130.051
	35			aspartate	LC/MS pos early	443	C00049	HMDB00191	5960		2.6	0.88		0.0004	7.9592e-05	0.8257	0.1441		1.4955	0.5751	1.1182	1.2678		100	100		Amino Acid	Alanine and Aspartate Metabolism	234	56-84-8	1165	134.045
	36			N-acetylaspartate (NAA)	LC/MS pos early	22185	C01042	HMDB00812	65065		7.03	2.39		1.9218e-06	6.9223e-07	0.005	0.0016		3.0598	0.4355	1.7889	0.7491		100	89		Amino Acid	Alanine and Aspartate Metabolism	100000787	997-55-7;997-55-7	880	176.055
	39			asparagine	LC/MS pos early	512	C00152	HMDB00168	6267		2.05	0.7		0.0017	0.0003	0.2966	0.0584		1.2612	0.6139	1.0284	1.4626		100	100		Amino Acid	Alanine and Aspartate Metabolism	917	70-47-3	1225	133.061
	40			N-acetylasparagine	LC/MS pos early	33942		HMDB06028	99715		22.23	7.9		8.5061e-08	5.1063e-08	4.7268e-06	4.9359e-06		1.6715	0.0752	1.5484	0.196		100	78		Amino Acid	Alanine and Aspartate Metabolism	100001257	4033-40-3	785	175.071
	42		Glutamate Metabolism	glutamate	LC/MS pos early	57	C00025	HMDB00148	611		3.03	1.05		0.0001	2.9497e-05	0.3265	0.0631		1.3447	0.4431	1.056	1.0086		100	100		Amino Acid	Glutamate Metabolism	561	56-86-0	1500	148.06
	43			glutamine	LC/MS pos early	53	C00064	HMDB00641	5961		1.73	0.6		0.0079	0.0012	0.0661	0.0148		1.2455	0.719	0.9558	1.5957		100	100		Amino Acid	Glutamate Metabolism	563	56-85-9	1291	147.076
	45			N-acetylglutamate	LC/MS polar	15720	C00624	HMDB01138	70914		3.29	1.14		2.0181e-05	5.3305e-06	0.1796	0.0364		1.4675	0.4466	1.027	0.9034		100	100		Amino Acid	Glutamate Metabolism	100000282	5817-08-03	3106	188.056
	46			N-acetylglutamine	LC/MS pos early	33943	C02716	HMDB06029	182230		11.99	4.31		1.0361e-07	5.9496e-08	1.2934e-05	1.2095e-05		1.2556	0.1047	1.1545	0.2679		100	67		Amino Acid	Glutamate Metabolism	100001253	2490-97-3	845	189.087
	51			glutamate, gamma-methyl ester	LC/MS pos early	33487		HMDB61715	68662		7.63	2.67		7.4415e-05	1.7344e-05	0.0025	0.0009		1.268	0.1661	1.2253	0.4585		100	89		Amino Acid	Glutamate Metabolism	100001103	1499-55-4;1499-55-4	2170	162.076
	52			pyroglutamine*	LC/MS pos early	46225			134508		1.82	1.61		0.0002	4.3641e-05	0.01	0.0028		1.0451	0.5738	1.0506	0.6515		100	11		Amino Acid	Glutamate Metabolism	100001540	2353-44-8	1900	129.066
	57			N-methyl-GABA	LC/MS pos early	39577	C15987		70703		3.84	3.51		0.0004	7.9592e-05	0.0006	0.0003		1.1235	0.2924	1.0428	0.2967		100	0		Amino Acid	Glutamate Metabolism	100003152	1119-48-8	2109	118.086
	58			2-pyrrolidinone	LC/MS pos early	31675		HMDB02039	12025		6.23	2.13		3.7106e-10	6.1257e-10	5.4839e-05	4.0904e-05		2.2968	0.3689	1.4759	0.6917		100	100		Amino Acid	Glutamate Metabolism	100001081	616-45-5	1262	86.06
	77		Histidine Metabolism	formiminoglutamate	LC/MS pos early	43493	C00439	HMDB00854	439233		1.39	0.63		0.0312	0.0039	0.5495	0.1004		1.0512	0.7584	0.9488	1.5066		100	33		Amino Acid	Histidine Metabolism	100002500	816-90-0	1880	175.071
	86			1-methyl-4-imidazoleacetate	LC/MS pos early	32350	C05828	HMDB02820	75810		2	2.07		0.0018	0.0003	0.0014	0.0005		0.9216	0.4617	0.9265	0.447		100	0		Amino Acid	Histidine Metabolism	100001208	2625-49-2	2064	141.066
	91			4-imidazoleacetate	LC/MS pos early	32349	C02835	HMDB02024	96215		4.89	1.66		0.0002	3.5785e-05	0.0154	0.004		1.1025	0.2253	1.0322	0.6213		100	44		Amino Acid	Histidine Metabolism	100001207	645-65-8	2055	127.05
	99		Lysine Metabolism	lysine	LC/MS pos early	1301	C00047	HMDB00182	5962		0.63	0.22		0.9996	0.1068	0.0072	0.0021		1.047	1.6576	0.7526	3.4405		100	100		Amino Acid	Lysine Metabolism	407	56-87-1	2850	147.113
	108			N6-methyllysine	LC/MS pos early	62860	C02728	HMDB02038	164795		1.46	0.54		0.1675	0.0198	0.4337	0.0809		1.9189	1.3119	1.6607	3.0791		89	100		Amino Acid	Lysine Metabolism	100003415	1188-07-4	2831	161.128
	110			N6,N6,N6-trimethyllysine	LC/MS pos early	1498	C03793	HMDB01325	440120		4.51	1.58		0.0002	4.1123e-05	0.0249	0.0062		1.614	0.3577	1.3551	0.8585		100	100		Amino Acid	Lysine Metabolism	189	23284-33-5	2825	189.16
	124			pipecolate	LC/MS pos early	1444	C00408	HMDB00070	849		2.38	0.82		8.5217e-05	1.9745e-05	0.3478	0.0664		1.3114	0.5501	0.9772	1.1974		100	100		Amino Acid	Lysine Metabolism	1025	4043-87-2	2200	130.086
	126			6-oxopiperidine-2-carboxylate	LC/MS neg	43231		HMDB61705	3014237		1.28	1.48		0.0084	0.0012	0.0005	0.0002		1.0258	0.8036	0.9432	0.6352		100	0		Amino Acid	Lysine Metabolism	100004499	34622-39-4	965	142.051
	131			N,N,N-trimethyl-5-aminovalerate	LC/MS pos early	57687			14274897		3.79	1.28		3.9051e-06	1.2478e-06	0.0406	0.0096		1.3887	0.3665	1.0839	0.8468		100	89		Amino Acid	Lysine Metabolism	100015962		2186	160.133
	133		Phenylalanine Metabolism	phenylalanine	LC/MS pos early	64	C00079	HMDB00159	6140		0.2	0.07		0.0036	0.0006	1.5999e-05	1.4527e-05		0.6571	3.3443	0.3205	4.7779		100	100		Amino Acid	Phenylalanine Metabolism	460	63-91-2	2878	166.086
	144			phenyllactate (PLA)	LC/MS polar	22130	C05607	HMDB00779	3848		2.22	2.37		0.0107	0.0015	0.009	0.0025		0.8351	0.3754	0.6867	0.2898		78	0		Amino Acid	Phenylalanine Metabolism	100000774	828-01-3	908	165.056
	155		Tyrosine Metabolism	tyrosine	LC/MS pos early	1299	C00082	HMDB00158	6057		0.3	0.12		0.0447	0.0056	0.0006	0.0003		0.756	2.4945	0.4096	3.3937		67	100		Amino Acid	Tyrosine Metabolism	815	60-18-4	2430	182.081
	180			phenol sulfate	LC/MS neg	32553	C02180	HMDB60015	74426		0.9	0.49		0.5807	0.0648	0.9106	0.1559		1.0339	1.155	1.0089	2.0417		100	11		Amino Acid	Tyrosine Metabolism	100001510	937-34-8	2156	172.991
	217			N-formylphenylalanine	LC/MS neg	48433			759256		2.47	2.42		0.017	0.0022	0.0101	0.0028		1.6018	0.6494	1.4703	0.6078		100	0		Amino Acid	Tyrosine Metabolism	100006056	13200-85-6	2360	192.067
	238		Tryptophan Metabolism	tryptophan	LC/MS pos early	54	C00078	HMDB00929	6305		1.88	0.66		0.0083	0.0012	0.8548	0.1479		1.1559	0.6155	1.1021	1.6806		100	100		Amino Acid	Tryptophan Metabolism	565	73-22-3	2986	205.097
	249			kynurenine	LC/MS pos early	15140	C00328	HMDB00684	161166		0.33	0.13		0.1273	0.0153	0.0103	0.0028		0.6959	2.127	0.3949	2.9957		44	78		Amino Acid	Tryptophan Metabolism	100000265	2922-83-0	2739	209.092
	253			kynurenate	LC/MS neg	1417	C01717	HMDB00715	3845		0.4	0.39		0.3466	0.0398	0.3466	0.0664		0.129	0.3225	0.1243	0.3189		0	22		Amino Acid	Tryptophan Metabolism	98	492-27-3	2224	188.035
	255			N-formylanthranilic acid	LC/MS neg	43549	C05653	HMDB04089	101399		1.55	1.57		0.0091	0.0013	0.0039	0.0012		1.2556	0.8119	1.1498	0.7313		100	0		Amino Acid	Tryptophan Metabolism	100004561	3342-77-6	2150	164.035
	256			anthranilate	LC/MS pos early	57746	C00108	HMDB01123	227		5.9	2.4		3.3848e-08	2.2731e-08	1.0163e-05	9.7966e-06		1.1253	0.1906	1.1235	0.469		100	11		Amino Acid	Tryptophan Metabolism	1258	118-92-3	2606	120.044
	263			picolinate	LC/MS pos early	1512	C10164	HMDB02243	1018		1.83	1.73		0.0071	0.001	0.0055	0.0017		1.0662	0.5815	0.9748	0.563		100	0		Amino Acid	Tryptophan Metabolism	1022	98-98-6	910	124.039
	298		Leucine, Isoleucine and Valine Metabolism	leucine	LC/MS pos early	60			6106		0.39	0.13		0.0337	0.0042	8.3884e-05	5.4182e-05		0.8715	2.2444	0.4592	3.4438		100	100		Amino Acid	Leucine, Isoleucine and Valine Metabolism	397	61-90-5	2864	132.102
	315			isovalerylglycine	LC/MS neg	35107		HMDB00678	546304		3.58	2.08		0.0743	0.0092	0.3359	0.0648		2.4947	0.6959	1.5862	0.7626		67	22		Amino Acid	Leucine, Isoleucine and Valine Metabolism	100001452	16284-60-9	1950	158.082
	325			beta-hydroxyisovalerate	LC/MS polar	12129		HMDB00754	69362		1.75	1.87		0.0041	0.0006	0.002	0.0007		1.096	0.626	1.0222	0.5467		100	0		Amino Acid	Leucine, Isoleucine and Valine Metabolism	1442	625-08-1	1149.8	117.056
	345			isoleucine	LC/MS pos early	1125	C00407	HMDB00172	6306		0.32	0.11		0.0301	0.0038	6.8439e-05	4.7644e-05		0.7904	2.4713	0.4297	3.9494		100	100		Amino Acid	Leucine, Isoleucine and Valine Metabolism	376	73-32-5	2800	132.102
	364			methylsuccinate	LC/MS polar	15745		HMDB01844	10349		9.01	2.77		2.0925e-07	1.011e-07	8.7382e-05	5.5301e-05		1.4251	0.1581	1.3808	0.4991		100	56		Amino Acid	Leucine, Isoleucine and Valine Metabolism	2051	498-21-5	2800	131.035
	377			alpha-hydroxyisovalerate	LC/MS polar	46537		HMDB00407	99823		1.79	1.92		0.002	0.0003	0.0014	0.0005		1.053	0.5899	0.9875	0.5152		100	0		Amino Acid	Leucine, Isoleucine and Valine Metabolism	100001300	600-37-3	1052	117.056
	380			isobutyrylglycine	LC/MS neg	35437		HMDB00730	10855600		13.81	4.95		6.3128e-05	1.5251e-05	0.0019	0.0007		2.7371	0.1982	2.6786	0.5407		100	44		Amino Acid	Leucine, Isoleucine and Valine Metabolism	100001590	15926-18-8	1420	144.067
	392		Methionine, Cysteine, SAM and Taurine Metabolism	methionine sulfone	LC/MS pos early	44878			69961		0.79	0.43		0.4065	0.0463	0.3117	0.0608		0.6018	0.7576	0.5421	1.2707		33	22		Amino Acid	Methionine, Cysteine, SAM and Taurine Metabolism	100004635	820-10-0	1250	182.048
	399			S-adenosylhomocysteine (SAH)	LC/MS neg	42382	C00021	HMDB00939	439155		2.37	0.91		1.0156e-05	2.8138e-06	0.8259	0.1441		1.0548	0.4458	0.9483	1.0461		100	33		Amino Acid	Methionine, Cysteine, SAM and Taurine Metabolism	197	979-92-0	1832.4	383.114
	415			cystine	LC/MS pos early	56	C00491	HMDB00192	67678		1	1							1	1	1	1		0	11		Amino Acid	Methionine, Cysteine, SAM and Taurine Metabolism	279	56-89-3	2000	241.031
	421			cysteine sulfinic acid	LC/MS pos early	37443	C00606	HMDB00996	109		0.17	0.21		0.0067	0.001	0.0129	0.0035		0.299	1.7533	0.4596	2.2094		0	100		Amino Acid	Methionine, Cysteine, SAM and Taurine Metabolism	100002113	207121-48-0	597	154.017
	424			taurine	LC/MS pos early	2125	C00245	HMDB00251	1123		8.48	2.81		0.0004	7.1347e-05	0.0219	0.0055		2.9412	0.3467	2.0347	0.7247		100	56		Amino Acid	Methionine, Cysteine, SAM and Taurine Metabolism	512	107-35-7	660	126.022
	432		Urea cycle; Arginine and Proline Metabolism	arginine	LC/MS pos early	1638	C00062	HMDB00517	232		0.73	0.26		0.7686	0.0844	0.0193	0.0049		1.2674	1.7358	0.7781	3.0355		100	100		Amino Acid	Urea cycle; Arginine and Proline Metabolism	231	1119-34-2	2825	175.119
	436			ornithine	LC/MS pos early	1493	C00077	HMDB03374	6262		0.23	0.08		4.7824e-05	1.2146e-05	9.3123e-08	2.2441e-07		0.5617	2.4817	0.2318	2.9646		100	100		Amino Acid	Urea cycle; Arginine and Proline Metabolism	444	3184-13-2	2800	133.097
	440			2-oxoarginine*	LC/MS pos early	55072	C03771	HMDB04225	558		0.35	0.12		0.3309	0.0381	0.0986	0.021		0.8418	2.435	0.4803	3.9474		56	56		Amino Acid	Urea cycle; Arginine and Proline Metabolism	100002784	3715-10-04	1760	174.087
	441			citrulline	LC/MS pos early	2132	C00327	HMDB00904	9750		0.95	0.33		0.5967	0.0664	0.001	0.0004		1.0622	1.1235	0.7665	2.3327		100	100		Amino Acid	Urea cycle; Arginine and Proline Metabolism	391	372-75-8	1520	176.103
	444			proline	LC/MS pos early	1898	C00148	HMDB00162	145742		1.08	0.38		0.152	0.0181	0.0494	0.0114		1.0523	0.9722	0.8892	2.355		100	100		Amino Acid	Urea cycle; Arginine and Proline Metabolism	480	147-85-3	1603	116.071
	448			N-acetylarginine	LC/MS pos early	33953	C02562	HMDB04620	67427		0.78	0.32		0.9539	0.1024	0.1634	0.0332		0.9357	1.2003	0.8093	2.508		89	44		Amino Acid	Urea cycle; Arginine and Proline Metabolism	100001266	155-84-0	2245	217.13
	461			trans-4-hydroxyproline	LC/MS pos early	32306	C01157	HMDB00725	5810		3.18	1.12		0.0005	0.0001	0.157	0.0322		1.1862	0.3728	1.0574	0.9419		100	100		Amino Acid	Urea cycle; Arginine and Proline Metabolism	1001	51-35-4	1064	132.066
	467			N,N,N-trimethyl-alanylproline betaine (TMAP)	LC/MS pos early	62947					1.4	0.6		0.167	0.0198	0.765	0.1346		0.6299	0.4487	0.6962	1.1593		67	33		Amino Acid	Urea cycle; Arginine and Proline Metabolism	100020217		2470	229.155
	475		Creatine Metabolism	guanidinoacetate	LC/MS pos early	43802	C00581	HMDB00128	763		8.41	2.87		2.4182e-06	8.4045e-07	0.0002	0.0001		1.0818	0.1287	1.096	0.3818		100	33		Amino Acid	Creatine Metabolism	344	352-97-6	1937	118.061
	476			creatine	LC/MS pos early	27718	C00300	HMDB00064	586		4.68	1.48		0.0086	0.0012	0.9646	0.1633		3.1107	0.6647	1.9755	1.3357		100	100		Amino Acid	Creatine Metabolism	1221	57-00-1	1947	132.077
	479			N-methylhydantoin	LC/MS neg	40006	C02565	HMDB03646	69217		1.32	1.36		0.0039	0.0006	0.0028	0.001		1.0307	0.7824	1.0186	0.7515		100	0		Amino Acid	Creatine Metabolism	100002557	616-04-6	1425	113.036
	482		Polyamine Metabolism	agmatine	LC/MS pos early	15496	C00179	HMDB01432	199		0.35	0.12		0.0143	0.0019	2.4539e-05	2.05e-05		0.7618	2.1945	0.2662	2.3115		56	100		Amino Acid	Polyamine Metabolism	100000103	2482-00-0	3057	131.129
	484			putrescine	LC/MS pos early	1408	C00134	HMDB01414	1045		2.29	0.78		0.0001	2.9682e-05	0.2526	0.0502		1.3209	0.5762	1.0238	1.3044		100	100		Amino Acid	Polyamine Metabolism	49	110-60-1	3027	89.1073
	485			N-acetylputrescine	LC/MS pos early	37496	C02714	HMDB02064	122356		8.9	3.07		4.8519e-06	1.5379e-06	0.0004	0.0002		1.9208	0.2157	1.2044	0.3918		100	100		Amino Acid	Polyamine Metabolism	192	18233-70-0	2230	131.118
	492			spermidine	LC/MS pos early	485	C00315	HMDB01257	1102		6.31	2.2		3.899e-08	2.5747e-08	0.0002	9.2163e-05		1.2318	0.1953	1.2373	0.5614		100	22		Amino Acid	Polyamine Metabolism	50	124-20-9	3355	146.165
	502			5-methylthioadenosine (MTA)	LC/MS pos early	1419	C00170	HMDB01173	439176		1.98	0.71		0.0115	0.0016	0.7507	0.1325		1.4884	0.7499	1.3406	1.8828		100	100		Amino Acid	Polyamine Metabolism	212	2457-80-9	2752	298.097
	505			guanidine	LC/MS pos early	22287	C17349	HMDB01842	3520		0.21	0.13		0.1783	0.021	0.1046	0.0221		0.26	1.2616	0.218	1.694		11	56		Amino Acid	Polyamine Metabolism	100000992	50-01-1	2027	119.104
	506			4-acetamidobutanoate	LC/MS pos early	1558	C02946	HMDB03681	18189		11.62	3.92		8.9721e-11	1.871e-10	1.7871e-07	3.8609e-07		1.2023	0.1035	1.2141	0.31		100	33		Amino Acid	Polyamine Metabolism	1113	3025-96-5	1350	146.081
	509		Guanidino and Acetamido Metabolism	4-guanidinobutanoate	LC/MS pos early	15681	C01035	HMDB03464	500		3.86	1.32		0.0011	0.0002	0.0588	0.0134		1.4975	0.3879	1.1261	0.8523		100	89		Amino Acid	Guanidino and Acetamido Metabolism	100000096	463-003;463-00-3	2320	146.092
	513		Glutathione Metabolism	glutathione, oxidized (GSSG)	LC/MS pos early	38783	C00127	HMDB03337	65359		1.93	0.68		0.0038	0.0006	0.1631	0.0332		1.5275	0.7929	0.9709	1.4323		100	100		Amino Acid	Glutathione Metabolism	448	103239-24-3	2667	307.083
	519			cysteine-glutathione disulfide	LC/MS pos early	35159		HMDB00656	4247235		0.36	0.35		0.0161	0.0021	0.0187	0.0048		0.4301	1.2114	0.3949	1.1159		0	89		Amino Acid	Glutathione Metabolism	100001437	13081-14-6	2465	427.095
	525			5-oxoproline	LC/MS neg	1494	C01879	HMDB00267	7405		3.49	1.16		6.0709e-06	1.8085e-06	0.2282	0.0457		1.4422	0.4138	1.0422	0.9009		100	89		Amino Acid	Glutathione Metabolism	1021	98-79-3	738.5	128.035
	528			2-hydroxybutyrate/2-hydroxyisobutyrate	LC/MS polar	52281					2.35	1.12		5.5764e-06	1.7127e-06	0.2972	0.0584		1.1817	0.5031	0.9959	0.8862		100	22		Amino Acid	Glutathione Metabolism	100008928		1258	103.04
	530			ophthalmate	LC/MS pos early	34592		HMDB05765	7018721		8.89	3.13		5.2819e-10	7.7945e-10	1.9722e-08	6.8648e-08		1.0522	0.1183	1.0485	0.3345		100	22		Amino Acid	Glutathione Metabolism	100001311	495-27-2	2085	290.135
	574	Peptide	Gamma-glutamyl Amino Acid	gamma-glutamylalanine	LC/MS pos early	37063		HMDB29142	440103		43.97	15.53		1.159e-08	8.6644e-09	5.8161e-08	1.4576e-07		2.4007	0.0546	2.0543	0.1323		100	100		Peptide	Gamma-glutamyl Amino Acid	100001843	5875-41-2	1986	219.098
	576			gamma-glutamylglutamate	LC/MS pos early	36738	C05282	HMDB11737	92865		12.83	4.6		5.5652e-06	1.7127e-06	0.0002	9.5655e-05		1.2147	0.0947	1.149	0.2497		100	67		Peptide	Gamma-glutamyl Amino Acid	331	1116-22-9	1775	277.103
	577			gamma-glutamylglutamine	LC/MS pos early	2730	C05283	HMDB11738	150914		19.94	7.17		9.1326e-08	5.4006e-08	1.0643e-06	1.5876e-06		2.2368	0.1122	1.6288	0.2271		100	100		Peptide	Gamma-glutamyl Amino Acid	1140	10148-81-9	1430	276.119
	580			gamma-glutamylisoleucine*	LC/MS pos early	34456		HMDB11170	14253342		8.11	2.93		0.0202	0.0026	0.0596	0.0135		1.7749	0.2189	1.0547	0.3598		67	67		Peptide	Gamma-glutamyl Amino Acid	100001485		2940	261.144
	581			gamma-glutamylleucine	LC/MS pos early	18369		HMDB11171	151023		48.46	17.1		2.1574e-07	1.0299e-07	1.1732e-06	1.6335e-06		1.444	0.0298	1.1847	0.0693		100	89		Peptide	Gamma-glutamyl Amino Acid	1268	2566-39-4	2991	261.144
	584			gamma-glutamylmethionine	LC/MS pos early	44872		HMDB29155	7009567		1.85	1.41		0.0004	7.0546e-05	0.0128	0.0034		1.1221	0.6072	1.0233	0.7246		100	11		Peptide	Gamma-glutamyl Amino Acid	100001313	17663-87-5	2640	279.101
	585			gamma-glutamylphenylalanine	LC/MS pos early	33422		HMDB00594	111299		2.59	1.37		0.0002	3.5071e-05	0.0122	0.0033		0.9962	0.3839	1.0477	0.7637		89	11		Peptide	Gamma-glutamyl Amino Acid	100000491	7432-24-8	2992	295.129
	586			gamma-glutamylthreonine	LC/MS pos early	33364		HMDB29159	76078708		89.11	30.97		8.1059e-09	6.4233e-09	1.0851e-08	4.2492e-08		1.0871	0.0122	1.1025	0.0356		100	33		Peptide	Gamma-glutamyl Amino Acid	100001314	5652-48-2	1750	249.108
	588			gamma-glutamyltyrosine	LC/MS neg	2734		HMDB11741	94340		2.6	1.56		0.0007	0.0001	0.0458	0.0107		1.1999	0.4618	0.8251	0.5278		100	22		Peptide	Gamma-glutamyl Amino Acid	1102	7432-23-7	1240	309.109
	589			gamma-glutamylvaline	LC/MS pos early	43829		HMDB11172	7015683		14.21	4.96		1.8342e-07	9.1993e-08	5.0119e-06	5.0664e-06		1.9215	0.1352	1.6327	0.3291		100	100		Peptide	Gamma-glutamyl Amino Acid	100001126	2746-34-1	2700	247.129
	590			gamma-glutamylserine	LC/MS pos early	54914					1.25	1.17		0.0008	0.0001	0.008	0.0023		1.0072	0.8056	1.0146	0.8653		100	0		Peptide	Gamma-glutamyl Amino Acid	100009231	5875-35-4	1351	235.092
	592			gamma-glutamyl-2-aminobutyrate	LC/MS pos early	37092					2.06	1.67		0.0001	2.7241e-05	0.0001	7.77e-05		0.9304	0.4525	0.9769	0.5846		100	0		Peptide	Gamma-glutamyl Amino Acid	100001502	16869-42-4	2380	233.113
	809		Dipeptide	leucylglycine	LC/MS pos early	40045		HMDB28929	79070		1.46	0.72		0.098	0.012	0.8993	0.1544		1.2058	0.8245	0.9332	1.2992		89	33		Peptide	Dipeptide	100003185	686-50-0	2778	189.123
	1132	Carbohydrate	Glycolysis, Gluconeogenesis, and Pyruvate Metabolism	glucose	LC/MS polar	48152	C00031	HMDB00122	5793		1.12	0.41		0.1281	0.0154	0.3394	0.0652		1.2006	1.0731	0.6855	1.687		100	67		Carbohydrate	Glycolysis, Gluconeogenesis, and Pyruvate Metabolism	572	50-99-7	2342	225.062
	1146			3-phosphoglycerate	LC/MS neg	1414	C00597	HMDB00807	724		0.66	0.22		0.0059	0.0009	2.541e-08	7.5811e-08		0.7601	1.1485	0.3828	1.7311		100	100		Carbohydrate	Glycolysis, Gluconeogenesis, and Pyruvate Metabolism	132	80731-10-8	583	184.986
	1148			pyruvate	LC/MS polar	22250	C00022	HMDB00243	1060		4.94	1.87		3.0442e-07	1.3401e-07	0.0003	0.0001		1.0472	0.2119	1.0468	0.559		100	11		Carbohydrate	Glycolysis, Gluconeogenesis, and Pyruvate Metabolism	823	127-17-3	2650	175.025
	1149			lactate	LC/MS polar	527	C00186	HMDB00190	612		1.71	0.6		0.0154	0.002	0.5155	0.0947		1.0725	0.6272	0.9962	1.6578		100	89		Carbohydrate	Glycolysis, Gluconeogenesis, and Pyruvate Metabolism	482	79-33-4	1469	89.0244
	1152			glycerate	LC/MS polar	1572	C00258	HMDB00139	752		3.47	1.2		0.0006	0.0001	0.1184	0.0249		1.2974	0.374	1.0595	0.8805		100	100		Carbohydrate	Glycolysis, Gluconeogenesis, and Pyruvate Metabolism	1052	600-19-1	2070.4	105.019
	1166		Pentose Phosphate Pathway	sedoheptulose-7-phosphate	LC/MS pos early	35649	C05382	HMDB01068	616		1.66	0.58		0.0183	0.0024	0.5939	0.1075		1.0611	0.64	1.0286	1.7821		100	44		Carbohydrate	Pentose Phosphate Pathway	100001628	2646-35-7	540	273.037
	1196		Pentose Metabolism	ribulonate/xylulonate/lyxonate*	LC/MS polar	61858					3.37	1.24		1.7098e-07	8.8943e-08	0.0069	0.0021		1.0064	0.2982	1.0537	0.8477		100	11		Carbohydrate	Pentose Metabolism	100019968		2350	165.04
	1231		Disaccharides and Oligosaccharides	sucrose	LC/MS polar	1519	C00089	HMDB00258	5988		3.53	1.23		9.0045e-06	2.5303e-06	0.1525	0.0315		1.4491	0.4109	1.0938	0.8895		100	100		Carbohydrate	Disaccharides and Oligosaccharides	935	57-50-1	3092	387.114
	1233			trehalose	LC/MS polar	15573	C01083	HMDB00975	7427		15.67	5.39		3.0689e-10	5.2866e-10	2.4249e-08	7.5811e-08		2.5991	0.1659	1.8129	0.3362		100	100		Carbohydrate	Disaccharides and Oligosaccharides	915	6138-23-4	3495	387.114
	1252		Fructose, Mannose and Galactose Metabolism	fructose	LC/MS polar	48195	C00095	HMDB00660	5984		0.75	0.3		0.8373	0.0909	0.3528	0.0672		0.8801	1.1806	0.8745	2.9205		100	44		Carbohydrate	Fructose, Mannose and Galactose Metabolism	878	57-48-7	2065	225.062
	1257			mannitol/sorbitol	LC/MS polar	46142	C00794	HMDB00247	5780		5.63	1.99		3.587e-07	1.5448e-07	0.0012	0.0005		1.3404	0.238	1.2046	0.6064		100	67		Carbohydrate	Fructose, Mannose and Galactose Metabolism	100001740		2320	181.072
	1287		Nucleotide Sugar	UDP-glucose/UDP-galactose	LC/MS neg	38670					4.58	1.84		1.8342e-07	9.1993e-08	3.5974e-05	2.8174e-05		1.0615	0.2318	1.0991	0.598		100	11		Carbohydrate	Nucleotide Sugar	100002997		645	565.05
	1296			UDP-N-acetylglucosamine/galactosamine	LC/MS polar	46148					2.24	1.82		9.9303e-05	2.2612e-05	0.0001	7.6499e-05		0.944	0.421	0.9431	0.5171		100	0		Carbohydrate	Nucleotide Sugar	100002957		3665	606.074
	1334		Aminosugar Metabolism	erythronate*	LC/MS polar	42420		HMDB00613	2781043		2.77	0.95		0.0005	0.0001	0.5335	0.0977		1.1413	0.4117	1.0441	1.0948		100	100		Carbohydrate	Aminosugar Metabolism	100001320	88759-55-1	2186	135.03
	1342	Energy	TCA Cycle	citrate	LC/MS neg	1564	C00158	HMDB00094	311		2.67	0.92		0.0009	0.0002	0.5621	0.1024		1.1578	0.4334	1.0772	1.1726		100	100		Energy	TCA Cycle	1124	77-92-9	582	191.02
	1344			aconitate [cis or trans]	LC/MS neg	46173					3.84	1.31		3.1042e-05	7.935e-06	0.0875	0.019		1.7773	0.4631	1.0324	0.7878		100	100		Energy	TCA Cycle	100001359		580	173.009
	1347			isocitric lactone	LC/MS polar	54724			98259		1.47	1.51		0.0298	0.0038	0.0118	0.0032		1.1451	0.7798	1.0994	0.7295		100	0		Energy	TCA Cycle	100009239	4702-32-3	2970	173.009
	1348			alpha-ketoglutarate	LC/MS polar	528	C00026	HMDB00208	51		0.97	0.33		0.5485	0.0614	0.0008	0.0003		1.1451	1.1796	0.7079	2.1587		100	100		Energy	TCA Cycle	93	305-72-6;328-50-7;22202-68-2	2700	145.014
	1351			succinate	LC/MS polar	1437	C00042	HMDB00254	1110		2.02	0.69		0.0055	0.0008	0.7012	0.1244		1.0673	0.5287	0.9879	1.4228		100	100		Energy	TCA Cycle	252	110-15-6	3149	117.019
	1352			fumarate	LC/MS polar	1643	C00122	HMDB00134	444972		1.02	0.37		0.2384	0.0279	0.0882	0.0191		1.0446	1.0224	0.8796	2.3617		100	78		Energy	TCA Cycle	330	100-17-8	3084	115.004
	1354			malate	LC/MS neg	1303	C00149	HMDB00156	525		1.1	0.38		0.254	0.0297	0.0004	0.0002		1.0483	0.9516	0.715	1.8868		100	100		Energy	TCA Cycle	409	6915-15-7	615.6	133.014
	1363			citraconate/glutaconate	LC/MS polar	47076					24.17	8.09		9.9e-14	4.91e-13	9.5466e-10	6.6459e-09		2.4537	0.1015	2.112	0.2612		100	100		Energy	TCA Cycle	100006438		2600	129.019
	1364			2-methylcitrate/homocitrate	LC/MS neg	52282					1.51	0.64		0.0167	0.0022	0.1592	0.0326		0.9405	0.6218	0.9186	1.4454		89	44		Energy	TCA Cycle	100008929		575	205.035
	1367		Oxidative Phosphorylation	acetylphosphate	LC/MS polar	15488	C00227	HMDB01494	186		0.91	0.54		0.7067	0.0782	0.4036	0.0755		0.7366	0.8136	0.6717	1.2398		44	22		Energy	Oxidative Phosphorylation	1211	94249-01-1	4013.9	138.98
	1369			phosphate	LC/MS pos early	42109	C00009	HMDB01429	1061		0.88	0.3		0.5251	0.0591	0.0098	0.0028		1.0805	1.2275	0.8522	2.8247		100	100		Energy	Oxidative Phosphorylation	461	7664-38-2	576	98.9842
	1372	Lipid	Fatty Acid Synthesis	malonate	LC/MS neg	15872	C00383	HMDB00691	867		9.23	3.08		3.277e-12	1.1804e-11	3.1437e-07	6.3538e-07		2.1818	0.2363	1.5589	0.5067		100	100		Lipid	Fatty Acid Synthesis	818	141-82-2;26522-22-85-0	612	103.004
	1389		Medium Chain Fatty Acid	heptanoate (7:0)	LC/MS neg	1644	C17714	HMDB00666	8094		4.35	1.5		2.9799e-05	7.6668e-06	0.2093	0.042		2.187	0.5032	1.4928	0.9974		100	100		Lipid	Medium Chain Fatty Acid	925	111-14-8	3670	129.092
	1390			caprylate (8:0)	LC/MS neg	32492	C06423	HMDB00482	379		6.27	2.19		4.9202e-05	1.2338e-05	0.0546	0.0125		3.068	0.4894	1.8873	0.8605		100	100		Lipid	Medium Chain Fatty Acid	932	124-07-2	4362	143.108
	1391			pelargonate (9:0)	LC/MS neg	12035	C01601	HMDB00847	8158		11.67	4.03		2.341e-06	8.2082e-07	0.0008	0.0003		3.9924	0.3421	2.4993	0.6199		100	100		Lipid	Medium Chain Fatty Acid	437	112-05-0	4798	157.123
	1392			caprate (10:0)	LC/MS neg	1642	C01571	HMDB00511	2969		14.84	5.04		5.5459e-09	4.916e-09	1.1108e-06	1.6185e-06		3.5301	0.2379	2.6398	0.524		100	100		Lipid	Medium Chain Fatty Acid	888	334-48-5	5090.7	171.139
	1396			undecanoate (11:0)	LC/MS neg	12067	C17715	HMDB00947	8180		8.15	2.75		6.8438e-11	1.6947e-10	5.3847e-07	9.6393e-07		2.2793	0.2795	1.7525	0.6375		100	100		Lipid	Medium Chain Fatty Acid	889	334-48-5	5219.2	185.155
	1398			laurate (12:0)	LC/MS neg	1645	C02679	HMDB00638	3893		12.22	4.11		7.5e-14	4.26e-13	1.5663e-11	1.6356e-10		2.4107	0.1972	1.8282	0.4446		100	100		Lipid	Medium Chain Fatty Acid	181	143-07-7	5300	199.17
	1402		Long Chain Saturated Fatty Acid	myristate (14:0)	LC/MS neg	1365	C06424	HMDB00806	11005		117.52	39.52		0	0	1e-15	3.9e-14		3.0672	0.0261	2.7627	0.0699		100	100		Lipid	Long Chain Saturated Fatty Acid	519	544-63-8	5440	227.202
	1404			palmitate (16:0)	LC/MS neg	1336	C00249	HMDB00220	985		7.57	2.54		7.7719e-09	6.2843e-09	1.865e-05	1.6007e-05		3.1709	0.4189	1.9376	0.7642		100	100		Lipid	Long Chain Saturated Fatty Acid	424	57-10-3	5618	255.233
	1420		Long Chain Monounsaturated Fatty Acid	10-heptadecenoate (17:1n7)	LC/MS neg	33971		HMDB60038	5312435		2.9	0.98		8.2336e-06	2.3469e-06	0.8796	0.1517		1.6193	0.5588	1.0473	1.0693		100	100		Lipid	Long Chain Monounsaturated Fatty Acid	100001278	29743-97-3	5555	267.233
	1422			oleate/vaccenate (18:1)	LC/MS neg	52285					1.81	0.61		0.0095	0.0013	0.0402	0.0096		1.4578	0.8062	0.8444	1.3786		100	100		Lipid	Long Chain Monounsaturated Fatty Acid	100008930		5655	281.249
	1431			eicosenoate (20:1)	LC/MS neg	33587	C16526	HMDB02231	5282768		0.98	0.34		0.7164	0.0791	0.0021	0.0007		1.0619	1.0789	0.7675	2.283		100	100		Lipid	Long Chain Monounsaturated Fatty Acid	100001335		5950	309.28
	1435			erucate (22:1n9)	LC/MS neg	1552	C08316	HMDB02068	5281116		0.61	0.21		0.4047	0.0462	0.0006	0.0003		0.9842	1.6259	0.6871	3.2901		100	100		Lipid	Long Chain Monounsaturated Fatty Acid	1087	112-86-7	6355.6	337.311
	1439		Long Chain Polyunsaturated Fatty Acid (n3 and n6)	hexadecatrienoate (16:3n3)	LC/MS neg	57651			5312428		6.4	2.2		2.4639e-05	6.4224e-06	0.0033	0.0011		2.2078	0.3449	1.0661	0.4844		100	100		Lipid	Long Chain Polyunsaturated Fatty Acid (n3 and n6)	100009393	7561-64-0	5330	249.186
	1440			heptadecatrienoate (17:3)*	LC/MS neg	62383	C16344		16061034		1.29	1.25		0.0043	0.0007	0.0026	0.0009		0.9294	0.7177	0.979	0.7856		89	0		Lipid	Long Chain Polyunsaturated Fatty Acid (n3 and n6)	100020715		5390	263.202
	1445			stearidonate (18:4n3)	LC/MS neg	33969	C16300	HMDB06547	5312508		8.76	3.02		3.6853e-06	1.1871e-06	0.0005	0.0002		2.8109	0.3208	1.2399	0.411		100	100		Lipid	Long Chain Polyunsaturated Fatty Acid (n3 and n6)	100001229	111174-40-4	5395	275.202
	1448			eicosapentaenoate (EPA; 20:5n3)	LC/MS neg	18467	C06428	HMDB01999	446284		10.34	3.72		1.2841e-06	4.7996e-07	0.0003	0.0002		1.6602	0.1606	1.3293	0.357		100	56		Lipid	Long Chain Polyunsaturated Fatty Acid (n3 and n6)	2050	10-2005-9;10417-94-4	5450	301.217
	1451			docosahexaenoate (DHA; 22:6n3)	LC/MS neg	44675	C06429	HMDB02183	445580		6.66	2.22		5.5321e-08	3.5353e-08	3.4189e-06	3.6933e-06		1.0451	0.1569	1.0211	0.4606		100	11		Lipid	Long Chain Polyunsaturated Fatty Acid (n3 and n6)	100000665	6217-54-5	5525	327.233
	1454			hexadecadienoate (16:2n6)	LC/MS neg	57652		HMDB00477	13932172		5.29	1.82		1.4918e-05	3.9938e-06	0.0069	0.0021		2.2119	0.4178	1.0675	0.5852		100	100		Lipid	Long Chain Polyunsaturated Fatty Acid (n3 and n6)	100009394	28290-73-5	5398	251.202
	1455			linoleate (18:2n6)	LC/MS neg	1105	C01595	HMDB00673	5280450		3.27	1.11		7.8291e-06	2.2642e-06	0.3609	0.0683		1.7717	0.5425	1.0185	0.9169		100	100		Lipid	Long Chain Polyunsaturated Fatty Acid (n3 and n6)	180	60-33-3	5535	279.233
	1457			linolenate [alpha or gamma; (18:3n3 or 6)]	LC/MS neg	34035	C06426	HMDB03073	5280934		10.34	3.54		5.5834e-09	4.916e-09	2.4752e-06	2.8848e-06		3.2032	0.3097	1.8507	0.523		100	100		Lipid	Long Chain Polyunsaturated Fatty Acid (n3 and n6)	100001337		5450	277.217
	1458			dihomo-linoleate (20:2n6)	LC/MS neg	17805	C16525	HMDB05060	6439848		0.78	0.34		0.7682	0.0844	0.1489	0.0309		0.9768	1.2466	0.5646	1.6634		67	44		Lipid	Long Chain Polyunsaturated Fatty Acid (n3 and n6)	1231	2091-39-6	5730	307.264
	1460			dihomo-linolenate (20:3n3 or n6)	LC/MS neg	35718	C03242	HMDB02925	5280581		0.92	0.45		0.9339	0.1005	0.1314	0.0274		0.7381	0.8042	0.6434	1.4444		44	44		Lipid	Long Chain Polyunsaturated Fatty Acid (n3 and n6)	100001739	17046-59-2	5596	305.249
	1461			arachidonate (20:4n6)	LC/MS neg	1110	C00219	HMDB01043	444899		6.48	2.27		7.7886e-06	2.2642e-06	0.0015	0.0006		2.0972	0.3234	1.3464	0.5924		100	100		Lipid	Long Chain Polyunsaturated Fatty Acid (n3 and n6)	229	506-32-1	5535	303.233
	1542		Fatty Acid, Dicarboxylate	dimethylmalonic acid	LC/MS polar	42978		HMDB02001	11686		1.34	1.41		0.125	0.0152	0.0364	0.0087		1.2346	0.9194	1.1676	0.8294		100	0		Lipid	Fatty Acid, Dicarboxylate	100004251	595-46-0	2702	131.035
	1544			glutarate (C5-DC)	LC/MS polar	396	C00489	HMDB00661	743		3.55	1.18		3.0738e-09	3.1227e-09	0.1148	0.0242		1.1256	0.3173	1.0176	0.8588		100	56		Lipid	Fatty Acid, Dicarboxylate	339	110-94-1	2900	131.035
	1547			3-methylglutarate/2-methylglutarate	LC/MS polar	54676		HMDB00752			2.25	2.36		0.0032	0.0005	0.0013	0.0005		1.2838	0.5701	1.2103	0.5123		100	0		Lipid	Fatty Acid, Dicarboxylate	100010834		2832	145.051
	1548			2-hydroxyglutarate	LC/MS pos early	52294	C02630	HMDB0059655	43		1.88	0.65		0.0084	0.0012	0.6245	0.1121		1.1215	0.5973	0.9951	1.5385		100	78		Lipid	Fatty Acid, Dicarboxylate	100002070	40951-21-1	958	166.071
	1550			adipate (C6-DC)	LC/MS polar	21134	C06104	HMDB00448	196		4.45	1.36		1.4482e-07	7.7538e-08	0.0528	0.0121		1.3313	0.299	1.2585	0.922		100	56		Lipid	Fatty Acid, Dicarboxylate	100000863	124-04-9	3000	145.051
	1553			3-hydroxyadipate*	LC/MS polar	62069		HMDB00345	151913		2.17	1.84		0.0008	0.0001	0.0036	0.0012		1.1447	0.5275	1.0496	0.5705		100	11		Lipid	Fatty Acid, Dicarboxylate	100004396		3131	161.046
	1556			maleate	LC/MS polar	20676	C01384	HMDB00176	444266		29.99	10.17		0	0	6e-15	1.42e-13		2.3184	0.0773	2.0756	0.2041		100	100		Lipid	Fatty Acid, Dicarboxylate	100000707	110-16-7	2640	115.004
	1561			suberate (C8-DC)	LC/MS polar	15730	C08278	HMDB00893	10457		7.86	2.5		4.3696e-07	1.8616e-07	0.0004	0.0002		1.8176	0.2313	1.6627	0.6647		100	78		Lipid	Fatty Acid, Dicarboxylate	100000016	505-48-6	2577.6	173.082
	1564			azelate (C9-DC)	LC/MS neg	18362	C08261	HMDB00784	2266		7.02	2.28		3.4531e-07	1.5035e-07	0.0009	0.0004		2.5357	0.3614	1.6427	0.7198		100	100		Lipid	Fatty Acid, Dicarboxylate	2029	123-99-9	1276	187.098
	1566			sebacate (C10-DC)	LC/MS polar	32398	C08277	HMDB00792	5192		8.6	2.87		7.4443e-11	1.735e-10	2.6755e-06	2.9409e-06		2.2193	0.2582	1.5346	0.5356		100	100		Lipid	Fatty Acid, Dicarboxylate	100001211	111-20-6	2147	201.113
	1568			undecanedioate (C11-DC)	LC/MS neg	42395		HMDB00888	15816		15.65	5.12		1.303e-12	5.738e-12	4.3692e-09	1.825e-08		2.522	0.1611	1.9416	0.3793		100	100		Lipid	Fatty Acid, Dicarboxylate	100001617	1852-04-6	2440	215.129
	1571			dodecanedioate (C12-DC)	LC/MS neg	32388	C02678	HMDB00623	12736		8.86	2.8		4.8107e-10	7.6242e-10	5.0135e-06	5.0664e-06		1.5356	0.1734	1.5491	0.5534		100	89		Lipid	Fatty Acid, Dicarboxylate	100001102	693-23-2	2990	229.145
	1573			dodecenedioate (C12:1-DC)*	LC/MS neg	61864					1.47	1.44		0.0013	0.0002	0.0005	0.0002		1.0534	0.7151	0.9836	0.6812		100	0		Lipid	Fatty Acid, Dicarboxylate	100019972		2700	227.129
	1574			dodecadienoate (12:2)*	LC/MS neg	62276					1.54	1.51		0.0174	0.0023	0.0193	0.0049		0.8104	0.5268	0.8951	0.5916		67	0		Lipid	Fatty Acid, Dicarboxylate	100020478		5146	195.139
	1576			tetradecanedioate (C14-DC)	LC/MS neg	35669		HMDB00872	13185		6.69	2.23		2.3852e-09	2.6252e-09	5.9373e-07	1.0333e-06		1.1154	0.1667	1.0453	0.4678		100	22		Lipid	Fatty Acid, Dicarboxylate	100001613	821-38-5	3985	257.176
	1580			hexadecanedioate (C16-DC)	LC/MS neg	35678	C19615	HMDB00672	10459		13.54	4.76		5.3116e-10	7.7945e-10	4.1023e-08	1.071e-07		1.0504	0.0776	1.0797	0.2266		100	11		Lipid	Fatty Acid, Dicarboxylate	100001614	505-54-4	4615	285.207
	1591			hydroxy-CMPF*	LC/MS neg	62277					10.04	3.01		5.3394e-05	1.314e-05	0.0116	0.0032		2.1119	0.2104	1.985	0.6594		100	44		Lipid	Fatty Acid, Dicarboxylate	100019794		1516	255.087
	1635		Fatty Acid, Amino	2-aminoheptanoate	LC/MS pos early	43761			227939		1.32	1.37		0.0084	0.0012	0.0012	0.0005		1.097	0.8325	1.0168	0.7446		100	0		Lipid	Fatty Acid, Amino	100004542	1115-90-8	3160	146.118
	1656		Fatty Acid Metabolism (also BCAA Metabolism)	propionylcarnitine (C3)	LC/MS pos early	32452	C03017	HMDB00824	107738		2.23	1.24		0.0003	6.1093e-05	0.1371	0.0285		1.1326	0.5081	0.9776	0.7895		100	22		Lipid	Fatty Acid Metabolism (also BCAA Metabolism)	100001162	17298-37-2	2590	218.139
	1657			propionylglycine	LC/MS neg	31932		HMDB00783	98681		1.53	1.57		0.0121	0.0016	0.0095	0.0027		1.0035	0.6539	0.9509	0.606		89	0		Lipid	Fatty Acid Metabolism (also BCAA Metabolism)	100001150	21709-90-0	960	130.051
	1659			methylmalonate (MMA)	LC/MS polar	1496	C02170	HMDB00202	487		2.65	1		3.6125e-06	1.1732e-06	0.6438	0.1152		1.1719	0.4427	0.9262	0.9238		100	56		Lipid	Fatty Acid Metabolism (also BCAA Metabolism)	418	516-05-2	3078.4	117.019
	1697		Fatty Acid Metabolism (Acyl Carnitine, Short Chain)	acetylcarnitine (C2)	LC/MS pos early	32198	C02571	HMDB00201	1		15.01	5.41		9.5138e-06	2.6545e-06	0.0001	8.4183e-05		2.0504	0.1366	1.4141	0.2615		100	100		Lipid	Fatty Acid Metabolism (Acyl Carnitine, Short Chain)	100000802	5080-50-2	2282	204.123
	1713		Fatty Acid Metabolism (Acyl Carnitine, Long Chain Saturated)	palmitoylcarnitine (C16)	LC/MS pos late	44681	C02990	HMDB00222	461		1.83	1.33		0.0007	0.0001	0.028	0.0069		1.0679	0.5844	0.9579	0.7185		100	11		Lipid	Fatty Acid Metabolism (Acyl Carnitine, Long Chain Saturated)	100000776	6865-14-1	1425	400.342
	1732		Fatty Acid Metabolism (Acyl Carnitine, Monounsaturated)	oleoylcarnitine (C18:1)	LC/MS pos late	35160		HMDB05065	6441392		1.89	1.53		0.0027	0.0004	0.0242	0.006		0.9835	0.5213	0.8461	0.5521		100	11		Lipid	Fatty Acid Metabolism (Acyl Carnitine, Monounsaturated)	100001501	38677-66-6	1423	426.358
	1768		Carnitine Metabolism	deoxycarnitine	LC/MS pos early	36747	C01181	HMDB01161	134		21.13	7.32		1.6099e-06	5.8519e-07	3.8435e-05	2.973e-05		2.6411	0.125	1.9697	0.269		100	100		Lipid	Carnitine Metabolism	100001662	6249-56-5	2052	146.118
	1769			carnitine	LC/MS pos early	15500	C00318	HMDB00062	10917		4.77	1.67		0.0001	2.3191e-05	0.015	0.0039		1.3995	0.2935	1.0743	0.644		100	100		Lipid	Carnitine Metabolism	100000007	461-05-2	1978	162.112
	1775		Ketone Bodies	3-hydroxybutyrate (BHBA)	LC/MS polar	542	C01089	HMDB00357	441		1.86	1.25		0.0003	6.5331e-05	0.0922	0.0198		1.1242	0.6034	0.9951	0.7972		100	11		Lipid	Ketone Bodies	254	625-72-9	1480	103.04
	1794		Fatty Acid, Monohydroxy	alpha-hydroxycaproate	LC/MS neg	37073		HMDB01624	99824		3.34	1.35		0.0098	0.0014	0.1043	0.0221		0.7989	0.2395	0.8534	0.6342		67	33		Lipid	Fatty Acid, Monohydroxy	100001723	6064-63-7	1920	131.071
	1795			2-hydroxyheptanoate*	LC/MS neg	61827			2750949		27.25	9.63		7.7391e-07	3.0663e-07	1.2164e-05	1.1547e-05		2.21	0.0811	1.9841	0.2061		100	44		Lipid	Fatty Acid, Monohydroxy	100019960		2900	145.087
	1796			2-hydroxyoctanoate	LC/MS neg	22036		HMDB02264	94180		1.42	1.44		0.015	0.002	0.0058	0.0018		1.1301	0.7986	1.1064	0.7671		100	0		Lipid	Fatty Acid, Monohydroxy	100000743	617-73-2	3736.8	159.103
	1797			3-hydroxynonanoic acid	LC/MS neg	64174		HMDB31513	36599		32.23	10.83		1.3976e-09	1.9777e-09	1.9568e-08	6.8648e-08		1.0863	0.0337	1.0386	0.0959		100	11		Lipid	Fatty Acid, Monohydroxy	100021705	33796-87-1	4168	173.118
	1798			2-hydroxydecanoate	LC/MS neg	42489			21488		9.73	3.37		2.8077e-07	1.2673e-07	2.1127e-05	1.7887e-05		1.3222	0.1359	1.2494	0.3709		100	11		Lipid	Fatty Acid, Monohydroxy	100004089	5393-81-7	4840	187.134
	1799			2-hydroxylaurate	LC/MS neg	52916			97783		4.79	1.52		2.6589e-07	1.2394e-07	0.0084	0.0024		1.1095	0.2315	0.9955	0.654		100	56		Lipid	Fatty Acid, Monohydroxy	100008934	2984-55-6	5211	215.165
	1811			3-hydroxyhexanoate	LC/MS neg	53230			151492		1.67	1.66		0.0206	0.0026	0.0131	0.0035		1.1848	0.7091	1.1552	0.696		100	0		Lipid	Fatty Acid, Monohydroxy	100006367	10191-24-9	1725	131.071
	1812			3-hydroxyoctanoate	LC/MS neg	22001		HMDB01954	26613		34.53	11.96		3.3912e-09	3.2772e-09	2.3443e-08	7.5811e-08		1.2189	0.0353	1.1527	0.0964		100	11		Lipid	Fatty Acid, Monohydroxy	100000773	88930-08-9	3446	159.103
	1814			3-hydroxydecanoate	LC/MS neg	22053		HMDB02203	26612		1.14	1.32		0.0068	0.001	0.0008	0.0003		1.0155	0.8873	1.0495	0.7933		100	0		Lipid	Fatty Acid, Monohydroxy	100000997	5561-87-5	4634.7	187.134
	1817			3-hydroxylaurate	LC/MS neg	32457		HMDB00387	94216		9.28	3.1		2.3036e-10	4.3462e-10	3.7917e-07	7.364e-07		1.1695	0.126	1.2839	0.4141		100	78		Lipid	Fatty Acid, Monohydroxy	100001112	53941-38-1	5175	215.165
	1818			3-hydroxymyristate	LC/MS neg	21158			16064		14.73	4.93		2.8865e-11	8.7974e-11	1.2963e-07	3.0081e-07		2.522	0.1712	1.8596	0.377		100	100		Lipid	Fatty Acid, Monohydroxy	100000882	3422-31-9	5335	243.197
	1845			13-HODE + 9-HODE	LC/MS neg	37752					1.01	0.35		0.7733	0.0846	0.0006	0.0003		1.0823	1.0687	0.5956	1.72		89	100		Lipid	Fatty Acid, Monohydroxy	100002196		5275	295.228
	1864		Fatty Acid, Dihydroxy	2S,3R-dihydroxybutyrate	LC/MS polar	62950		HMDB02453	10964471		3.33	2.31		0.0015	0.0003	0.0143	0.0038		1.3873	0.4171	1.2467	0.5404		100	11		Lipid	Fatty Acid, Dihydroxy	100002284	5057-93-2	1660	119.035
	1865			2R,3R-dihydroxybutyrate	LC/MS polar	63109		HMDB00498	13120901		1.52	1.67		0.0297	0.0038	0.0291	0.0071		0.9164	0.6046	0.9291	0.5579		78	0		Lipid	Fatty Acid, Dihydroxy	100002367	759-06-8	1543	119.035
	1867			2,4-dihydroxybutyrate	LC/MS polar	62951		HMDB00360	192742		1.66	1.98		0.0014	0.0002	0.0014	0.0005		0.9055	0.5467	0.9184	0.4641		100	0		Lipid	Fatty Acid, Dihydroxy	100002285	1518-62-3	1793	119.035
	2018		Inositol Metabolism	myo-inositol	LC/MS polar	1124	C00137	HMDB00211	892		3.49	1.29		0.0004	7.4517e-05	0.0662	0.0148		1.0936	0.3138	1.0163	0.7903		100	56		Lipid	Inositol Metabolism	363	87-89-8	3506.3	225.062
	2047		Phospholipid Metabolism	choline	LC/MS pos early	15506	C00114	HMDB00097	305		2.83	0.98		0.0006	0.0001	0.3685	0.0695		1.1859	0.4189	1.0494	1.0661		100	100		Lipid	Phospholipid Metabolism	1256	67-48-1	1961	104.107
	2048			choline phosphate	LC/MS pos early	34396	C00588	HMDB01565	1014		3.47	1.22		0.0007	0.0001	0.0772	0.017		1.2245	0.3532	1.0818	0.8858		100	100		Lipid	Phospholipid Metabolism	267	72556-74-2	700	184.073
	2051			glycerophosphorylcholine (GPC)	LC/MS pos early	15990	C00670	HMDB00086	71920		11.57	3.98		8.1774e-06	2.3469e-06	0.0002	0.0001		1.7803	0.1539	1.096	0.2756		100	100		Lipid	Phospholipid Metabolism	100000269	28319-77-9	672	258.11
	2053			phosphoethanolamine	LC/MS neg	1600	C00346	HMDB00224	1015		0.79	0.27		0.8408	0.091	0.0005	0.0002		1.0876	1.3698	0.6855	2.5012		100	100		Lipid	Phospholipid Metabolism	1026	1071-23-4	638	140.012
	2055			glycerophosphoethanolamine	LC/MS pos early	37455	C01233	HMDB00114	123874		7.92	2.73		0.0001	2.7241e-05	0.0031	0.001		1.5347	0.1937	1.1255	0.4118		100	100		Lipid	Phospholipid Metabolism	100001620	33049-08-0	659	216.063
	2056			glycerophosphoserine*	LC/MS pos early	57404			3081457		3.13	1.13		0.0014	0.0002	0.0822	0.0179		1.0487	0.3347	1.0028	0.8891		100	56		Lipid	Phospholipid Metabolism	100015666		577	260.053
	2057			glycerophosphoinositol*	LC/MS pos early	52307			167572		1.54	0.53		0.0224	0.0029	0.9926	0.1676		1.0485	0.683	1.0752	2.0155		100	67		Lipid	Phospholipid Metabolism	100001621	16824-65-0	516	335.074
	2058			trimethylamine N-oxide	LC/MS pos early	40406	C01104	HMDB00925	1145		23.41	8.39		0	1e-15	9e-15	1.42e-13		1.2265	0.0524	1.1776	0.1403		100	67		Lipid	Phospholipid Metabolism	100003397	1184-78-7	2100	76.0757
	2080		Phosphatidylcholine (PC)	1-myristoyl-2-arachidonoyl-GPC (14:0/20:4)*	LC/MS pos late	53195		HMDB07883			10.57	3.4		1.995e-06	7.0576e-07	6.2518e-05	4.4589e-05		1.1999	0.1135	1.0582	0.3114		100	44		Lipid	Phosphatidylcholine (PC)	100009139		1914	754.538
	2092			1,2-dipalmitoyl-GPC (16:0/16:0)	LC/MS pos late	19130		HMDB00564	452110		15.96	5.6		9.3878e-08	5.4699e-08	6.7749e-06	6.7377e-06		1.1249	0.0705	1.0752	0.1919		100	56		Lipid	Phosphatidylcholine (PC)	100000657	63-89-8	2365	734.569
	2093			1-palmitoyl-2-palmitoleoyl-GPC (16:0/16:1)*	LC/MS pos late	52470					9.07	3.1		1.7415e-09	2.2778e-09	2.656e-06	2.9409e-06		2.3109	0.2549	1.4687	0.4733		100	100		Lipid	Phosphatidylcholine (PC)	100008984		2160	732.554
	2096			1-palmitoyl-2-oleoyl-GPC (16:0/18:1)	LC/MS pos late	52461		HMDB07972	6436017		12	4.19		5.5728e-07	2.3242e-07	5.9631e-05	4.3955e-05		2.4316	0.2026	1.4248	0.3401		100	100		Lipid	Phosphatidylcholine (PC)	1539	26853-31-6;26853-31-6	2358	760.585
	2101			1-palmitoyl-2-alpha-linolenoyl-GPC (16:0/18:3n3)*	LC/MS pos late	52684		HMDB07975			10.3	3.66		1.9338e-05	5.1422e-06	0.0007	0.0003		1.9984	0.194	1.2074	0.3298		100	100		Lipid	Phosphatidylcholine (PC)	100009076		2034	756.554
	2110			1-palmitoyl-2-arachidonoyl-GPC (16:0/20:4n6)	LC/MS pos late	52462		HMDB07982	10747814		14.64	5.17		2.7385e-07	1.2616e-07	1.6929e-05	1.5153e-05		2.4333	0.1662	1.4939	0.2891		100	100		Lipid	Phosphatidylcholine (PC)	100008914	35418-58-7	2091	782.569
	2116			1-palmitoyl-2-docosahexaenoyl-GPC (16:0/22:6)	LC/MS pos late	52610		HMDB07991	6441886		4.79	1.64		1.4928e-08	1.0562e-08	1.7875e-05	1.5555e-05		0.9891	0.2063	1.0441	0.6351		100	22		Lipid	Phosphatidylcholine (PC)	100008915	59403-54-2	2023	806.569
	2117			1,2-dipalmitoleoyl-GPC (16:1/16:1)*	LC/MS pos late	52472					8.8	3.09		1.4129e-07	7.6686e-08	1.7629e-05	1.5555e-05		2.2195	0.2522	1.3377	0.4329		100	100		Lipid	Phosphatidylcholine (PC)	100008997		1992	730.538
	2121			1-palmitoleoyl-2-oleoyl-GPC (16:1/18:1)*	LC/MS pos late	52458					8.01	2.76		1.9884e-07	9.8478e-08	0.0001	7.0547e-05		2.1056	0.2629	1.2308	0.4463		100	100		Lipid	Phosphatidylcholine (PC)	100008983		2155	758.569
	2133			1-stearoyl-2-oleoyl-GPC (18:0/18:1)	LC/MS pos late	52438		HMDB08038			10.43	3.93		1.4757e-09	2.0161e-09	2.4745e-06	2.8848e-06		1.1012	0.1056	1.1168	0.2841		100	67		Lipid	Phosphatidylcholine (PC)	100008904	56421-10-4	2644	788.616
	2144			1-stearoyl-2-arachidonoyl-GPC (18:0/20:4)	LC/MS pos late	42450		HMDB08048	16219824		9.79	3.53		9.7047e-07	3.6972e-07	0.0001	7.2511e-05		2.092	0.2136	1.0612	0.3003		100	89		Lipid	Phosphatidylcholine (PC)	100001869	35418-59-8	2300	810.601
	2155			1,2-dioleoyl-GPC (18:1/18:1)	LC/MS pos late	52457			10350317		9.08	3.14		1.1237e-07	6.3605e-08	3.588e-05	2.8174e-05		2.1629	0.2383	1.3116	0.4173		100	100		Lipid	Phosphatidylcholine (PC)	100008905	4235-95-4	2346	786.601
	2158			1-oleoyl-2-linoleoyl-GPC (18:1/18:2)*	LC/MS pos late	52453					9.02	3.14		1.4926e-06	5.4758e-07	0.0003	0.0001		2.1235	0.2354	1.2319	0.3928		100	100		Lipid	Phosphatidylcholine (PC)	100008981		2165	784.585
	2169			1,2-dilinoleoyl-GPC (18:2/18:2)	LC/MS pos late	52603		HMDB08138	5288075		11.47	4.16		7.1779e-06	2.1066e-06	0.0002	0.0001		2.0506	0.1788	1.2527	0.301		100	100		Lipid	Phosphatidylcholine (PC)	100008903	998-06-1	2006	782.569
	2174			1-linoleoyl-2-arachidonoyl-GPC (18:2/20:4n6)*	LC/MS pos late	52710		HMDB08147			8.65	3.04		2.5001e-09	2.6699e-09	1.3547e-06	1.8452e-06		1.0252	0.1185	0.9781	0.322		100	22		Lipid	Phosphatidylcholine (PC)	100009131		1969	806.569
	2179			1,2-dilinolenoyl-GPC (18:3/18:3)*	LC/MS pos late	53179		HMDB08206			2.42	1.35		5.796e-06	1.753e-06	0.0004	0.0002		0.9851	0.4074	0.9698	0.7202		100	11		Lipid	Phosphatidylcholine (PC)	100009344		1800	778.538
	2212		Phosphatidylethanolamine (PE)	1,2-dipalmitoyl-GPE (16:0/16:0)*	LC/MS pos late	57341		HMDB08923	445468		1.19	1.31		0.0034	0.0005	0.0015	0.0006		1.0006	0.8428	0.9937	0.7567		100	0		Lipid	Phosphatidylethanolamine (PE)	100009204		2498	692.522
	2216			1-palmitoyl-2-oleoyl-GPE (16:0/18:1)	LC/MS pos late	19263		HMDB05320	5283496		11.92	4.14		5.7293e-09	4.9348e-09	3.8786e-07	7.364e-07		2.1935	0.184	1.4798	0.3573		100	100		Lipid	Phosphatidylethanolamine (PE)	1526	26662-94-2	2509	718.538
	2221			1-palmitoyl-2-arachidonoyl-GPE (16:0/20:4)*	LC/MS pos late	52464		HMDB05323	9546800		9.96	3.5		1.9742e-08	1.3486e-08	4.6033e-06	4.8884e-06		1.0907	0.1095	1.0488	0.2998		100	44		Lipid	Phosphatidylethanolamine (PE)	100008990		2198	740.522
	2224			1,2-dipalmitoleoyl-GPE (16:1/16:1)*	LC/MS pos late	52688		HMDB05342	9546809		6.46	2.23		2.341e-09	2.6252e-09	1.842e-06	2.3553e-06		1.9239	0.2978	1.2413	0.5565		100	100		Lipid	Phosphatidylethanolamine (PE)	1525		2063	688.491
	2225			1-palmitoleoyl-2-oleoyl-GPE (16:1/18:1)*	LC/MS pos late	52469					11.19	3.86		1.058e-10	2.0959e-10	1.9993e-09	8.9473e-09		2.1459	0.1918	1.5867	0.4106		100	100		Lipid	Phosphatidylethanolamine (PE)	100008995		2250	716.522
	2238			1-stearoyl-2-arachidonoyl-GPE (18:0/20:4)	LC/MS pos late	52447		HMDB09003	5289133		2.77	1.95		0.0001	3.2268e-05	0.0009	0.0003		0.9772	0.3531	0.9724	0.4998		100	11		Lipid	Phosphatidylethanolamine (PE)	100008977		2424	768.554
	2243			1,2-dioleoyl-GPE (18:1/18:1)	LC/MS pos late	52609			9546757		7.39	2.55		1.4742e-07	7.7881e-08	0.0001	7.9554e-05		2.0884	0.2825	1.2468	0.489		100	100		Lipid	Phosphatidylethanolamine (PE)	100008906	4004-05-01	2485	744.554
	2244			1-oleoyl-2-linoleoyl-GPE (18:1/18:2)*	LC/MS pos late	52687		HMDB05349	9546753		7.03	2.46		1.129e-05	3.0851e-06	0.0022	0.0008		1.8214	0.2591	1.0719	0.4359		100	89		Lipid	Phosphatidylethanolamine (PE)	100009078		2270	742.538
	2251			1,2-dilinoleoyl-GPE (18:2/18:2)*	LC/MS pos late	53174		HMDB09093	9546812		7.86	2.73		5.5247e-05	1.3512e-05	0.0033	0.0011		1.9555	0.2488	1.3218	0.484		100	100		Lipid	Phosphatidylethanolamine (PE)	100009217		2083	740.522
	2253			1-linoleoyl-2-arachidonoyl-GPE (18:2/20:4)*	LC/MS pos late	53189		HMDB09102			15.86	5.95		3.2321e-06	1.0852e-06	0.0001	7.6499e-05		1.0625	0.067	1.0291	0.173		100	56		Lipid	Phosphatidylethanolamine (PE)	100009222		2030	764.522
	2392		Lysophospholipid	1-palmitoyl-GPC (16:0)	LC/MS pos late	33955		HMDB10382	86554		35.53	12.18		3.2468e-09	3.216e-09	4.9057e-07	9.04e-07		1.3218	0.0372	1.1993	0.0985		100	89		Lipid	Lysophospholipid	100001263	17364-16-8	1525	496.34
	2393			2-palmitoyl-GPC (16:0)*	LC/MS neg	35253		HMDB61702	15061532		2.48	1.46		0.0251	0.0032	0.1227	0.0257		0.8682	0.3506	0.7567	0.5192		78	11		Lipid	Lysophospholipid	100001562		6215	570.341
	2394			1-palmitoleoyl-GPC (16:1)*	LC/MS pos late	33230		HMDB10383	24779461		5.01	1.87		9.7584e-09	7.551e-09	0.0003	0.0001		1.3052	0.2606	1.112	0.5949		100	44		Lipid	Lysophospholipid	100001511		1450	494.324
	2395			2-palmitoleoyl-GPC (16:1)*	LC/MS pos late	35819		HMDB10383			1.29	1.28		0.0023	0.0004	0.0039	0.0012		1.0216	0.7889	1.0693	0.8348		100	0		Lipid	Lysophospholipid	100001561		1425	494.324
	2401			1-stearoyl-GPC (18:0)	LC/MS pos late	33961		HMDB10384	497299		12.34	4.21		2.5e-14	1.66e-13	1.0806e-09	6.7702e-09		1.0609	0.086	1.0886	0.2586		100	22		Lipid	Lysophospholipid	100001271	19420-57-6	1606	524.371
	2403			1-oleoyl-GPC (18:1)	LC/MS neg	48258		HMDB02815	16081932		5.42	1.98		0.0002	3.2688e-05	0.0131	0.0035		1.6557	0.3054	1.0693	0.5408		100	67		Lipid	Lysophospholipid	100001272	19420-56-5	6250	596.357
	2406			1-linoleoyl-GPC (18:2)	LC/MS neg	34419	C04100	HMDB10386	11988421		2.93	1.09		0.0007	0.0001	0.1815	0.0367		1.1316	0.3867	1.0593	0.9754		100	33		Lipid	Lysophospholipid	100001395		6160	594.341
	2408			1-linolenoyl-GPC (18:3)*	LC/MS pos late	45951		HMDB10388			5.83	2.05		0.0015	0.0003	0.0066	0.002		0.9106	0.1562	0.8899	0.4333		78	33		Lipid	Lysophospholipid	100005350		1410	518.324
	2424			1-arachidonoyl-GPC (20:4n6)*	LC/MS neg	34061	C05208	HMDB10395			3.39	1.48		1.2767e-05	3.4647e-06	0.01	0.0028		1.1416	0.3368	1.1178	0.7565		100	22		Lipid	Lysophospholipid	100001551		6074	618.341
	2446			1-palmitoyl-GPE (16:0)	LC/MS pos late	35631		HMDB11503	9547069		10.01	3.24		1.6e-14	1.26e-13	9e-15	1.42e-13		1.0019	0.1001	1.0618	0.3276		100	22		Lipid	Lysophospholipid	100001567	53862-35-4	1544	454.293
	2453			1-stearoyl-GPE (18:0)	LC/MS neg	42398		HMDB11130	9547068		1.55	1.02		0.0013	0.0002	0.6174	0.1112		0.9521	0.6152	0.9396	0.9204		78	11		Lipid	Lysophospholipid	100001461	69747-55-3	6514	480.31
	2455			1-oleoyl-GPE (18:1)	LC/MS neg	35628		HMDB11506	9547071		4.35	1.49		5.569e-06	1.7127e-06	0.0339	0.0082		1.9133	0.44	1.3647	0.9187		100	100		Lipid	Lysophospholipid	100001569	89576-29-4	6125.1	478.294
	2457			1-linoleoyl-GPE (18:2)*	LC/MS neg	32635		HMDB11507	52925130		5.11	1.8		6.0473e-05	1.4699e-05	0.0159	0.0041		1.8071	0.3536	1.5615	0.867		100	89		Lipid	Lysophospholipid	100001570		5900	476.278
	2469			1-arachidonoyl-GPE (20:4n6)*	LC/MS neg	35186		HMDB11517	42607465		7.79	2.85		5.6479e-06	1.7214e-06	0.0005	0.0002		1.3757	0.1765	1.1317	0.3972		100	56		Lipid	Lysophospholipid	100001571		5874	500.278
	2490			1-palmitoyl-GPG (16:0)*	LC/MS neg	45970			3300276		4.25	1.42		6.5354e-07	2.6695e-07	0.0299	0.0073		2.1229	0.4994	1.2983	0.9147		100	100		Lipid	Lysophospholipid	100005717		5570	483.273
	2494			1-oleoyl-GPG (18:1)*	LC/MS neg	45968					2.56	0.88		0.0001	2.7241e-05	0.6105	0.1102		1.6127	0.6307	0.9025	1.0271		100	78		Lipid	Lysophospholipid	100005716		5610	509.288
	2500			1-stearoyl-GPI (18:0)	LC/MS neg	19324		HMDB61696			2.29	0.77		0.0014	0.0002	0.4612	0.0855		1.5282	0.6676	0.9483	1.2269		100	89		Lipid	Lysophospholipid	100000656	796963-93-4	5794	599.32
	2613		Lysoplasmalogen	1-(1-enyl-oleoyl)-GPE (P-18:1)*	LC/MS pos late	44621					1.86	1.56		0.0019	0.0003	0.0027	0.0009		0.9829	0.5293	1.018	0.6546		89	0		Lipid	Lysoplasmalogen	100005372		1566	464.314
	2618		Glycerolipid Metabolism	glycerol	LC/MS neg	15122	C00116	HMDB00131	753		1.98	0.7		0.002	0.0003	0.3768	0.0709		1.2744	0.6422	1.0638	1.5266		100	78		Lipid	Glycerolipid Metabolism	1254	56-81-5	758	91.0401
	2619			glycerol 3-phosphate	LC/MS pos early	43847	C00093	HMDB00126	754		0.72	0.25		0.4768	0.0538	0.0694	0.0155		1.036	1.4448	1.0008	3.9337		100	100		Lipid	Glycerolipid Metabolism	100000258	29849-82-9	580	173.021
	2624			glycerophosphoglycerol	LC/MS pos early	48857	C03274		439964		4.8	1.7		4.9189e-05	1.2338e-05	0.0158	0.0041		1.7455	0.364	1.2148	0.7153		100	100		Lipid	Glycerolipid Metabolism	100001619		520	247.058
	2629		Monoacylglycerol	1-palmitoleoylglycerol (16:1)*	LC/MS neg	52431					1.39	1.08		0.0101	0.0014	0.3877	0.0727		0.8984	0.6461	0.8682	0.8055		78	11		Lipid	Monoacylglycerol	100008952		6094	253.217
	2632			1-oleoylglycerol (18:1)	LC/MS neg	21184		HMDB11567	5283468		2.71	0.93		0.0007	0.0001	0.583	0.1059		1.316	0.4852	1.1305	1.211		100	100		Lipid	Monoacylglycerol	100000924	111-03-5	6650	281.249
	2633			1-linoleoylglycerol (18:2)	LC/MS neg	27447			5283469		2.46	0.96		2.3774e-05	6.2382e-06	0.8429	0.1463		1.077	0.4376	0.9728	1.0093		100	44		Lipid	Monoacylglycerol	100001040	2277-28-3	6477	279.233
	2647			2-oleoylglycerol (18:1)	LC/MS neg	21232		HMDB11537	5319879		6.34	2.19		3.444e-11	9.7466e-11	1.5707e-07	3.5146e-07		0.9969	0.1573	1.0947	0.4991		100	22		Lipid	Monoacylglycerol	100000943	3443-84-3	6500	281.249
	2648			2-linoleoylglycerol (18:2)	LC/MS neg	32506		HMDB11538	5365676		2.74	1.3		1.0342e-06	3.9027e-07	0.0062	0.0019		1.038	0.3788	1.0857	0.8382		100	11		Lipid	Monoacylglycerol	100000987	3443-82-1	6250	279.233
	2742		Galactosyl Glycerolipids	galactosylglycerol	LC/MS neg	57345	C05401	HMDB06790	16048618		3.86	1.32		0.0006	0.0001	0.0434	0.0102		1.3625	0.3527	1.0079	0.7612		100	100		Lipid	Galactosyl Glycerolipids	100003064	16232-91-0	795	253.093
	2747			1-palmitoyl-2-linolenoyl-galactosylglycerol (16:0/18:3)*	LC/MS pos late	54900					5.84	2.38		2.5607e-09	2.6699e-09	2.5871e-06	2.9409e-06		1.0946	0.1874	1.0954	0.4593		100	11		Lipid	Galactosyl Glycerolipids	100010894		2455	770.578
	2748			1-palmitoyl-2-linolenoyl-digalactosylglycerol (16:0/18:3)	LC/MS pos late	54893					3.01	3.49		0.002	0.0003	0.0011	0.0004		1.2232	0.407	1.1016	0.3156		100	0		Lipid	Galactosyl Glycerolipids	100010875		2278	932.63
	2757			1,2-dilinolenoyl-galactosylglycerol (18:3/18:3)*	LC/MS pos late	54891	C13871		5282287		1.96	1.76		0.0013	0.0002	0.0016	0.0006		0.946	0.4837	0.9623	0.5482		89	0		Lipid	Galactosyl Glycerolipids	100010877		2046	792.562
	2758			1,2-dilinolenoyl-digalactosylglycerol (18:3/18:3)	LC/MS pos late	54892					3.03	2.48		0.0002	3.4067e-05	0.0003	0.0002		0.9826	0.324	0.9999	0.4036		100	0		Lipid	Galactosyl Glycerolipids	100009392		1941	954.615
	2765			1-palmitoyl-galactosylglycerol (16:0)*	LC/MS neg	62372			10413348		1.94	1.47		0.0107	0.0015	0.0713	0.0158		1.0577	0.5441	1.0345	0.7054		89	11		Lipid	Galactosyl Glycerolipids	100010885		6161	491.323
	2778		Dihydroceramides	N-palmitoyl-sphinganine (d18:0/16:0)	LC/MS pos late	52604		HMDB11760	5283572		1.27	1.25		0.0096	0.0013	0.0079	0.0023		0.9597	0.7582	0.9604	0.7677		89	0		Lipid	Dihydroceramides	100009028	5966-29-0	3090	540.535
	2786		Ceramides	N-palmitoyl-sphingosine (d18:1/16:0)	LC/MS pos late	44877		HMDB04949	5283564		4.57	2.39		1.0346e-05	2.8466e-06	8.2608e-05	5.4182e-05		1.0304	0.2253	0.9938	0.4158		100	11		Lipid	Ceramides	1518	24696-26-2	2893	538.519
	2790			N-stearoyl-sphingosine (d18:1/18:0)*	LC/MS pos late	54979		HMDB04950	5283565		1.78	1.46		0.0002	3.6416e-05	0.001	0.0004		0.9718	0.5458	1.0053	0.6881		100	0		Lipid	Ceramides	1547	104404-17-3	3392	566.551
	2862		Dihydrosphingomyelins	myristoyl dihydrosphingomyelin (d18:0/14:0)*	LC/MS pos late	57365		HMDB12085			1.99	1.63		0.0003	6.5331e-05	0.0009	0.0003		0.8994	0.451	1.0332	0.6358		100	0		Lipid	Dihydrosphingomyelins	100009038		2060	677.559
	2863			palmitoyl dihydrosphingomyelin (d18:0/16:0)*	LC/MS pos late	52434			9939965		9.11	3.19		2.2772e-07	1.0741e-07	4.5542e-05	3.4797e-05		2.2211	0.2438	1.2998	0.4081		100	100		Lipid	Dihydrosphingomyelins	100008954		2290	705.591
	2867		Sphingomyelins	palmitoyl sphingomyelin (d18:1/16:0)	LC/MS pos late	37506			9939941		9.37	3.26		2.925e-07	1.3021e-07	6.2069e-05	4.4589e-05		2.1944	0.2342	1.3086	0.4018		100	100		Lipid	Sphingomyelins	100002107	6254-89-3	2168	703.575
	2870			behenoyl sphingomyelin (d18:1/22:0)*	LC/MS pos late	48492		HMDB12103			9.14	3.19		5.1434e-09	4.7392e-09	2.3371e-06	2.8711e-06		1.067	0.1168	1.0181	0.3189		100	33		Lipid	Sphingomyelins	100006294		3083	787.669
	2871			tricosanoyl sphingomyelin (d18:1/23:0)*	LC/MS pos late	52436		HMDB12105			7.27	3.12		3.4478e-06	1.1384e-06	6.2627e-05	4.4589e-05		0.9561	0.1315	1.0121	0.3244		100	11		Lipid	Sphingomyelins	100008955		3200	801.684
	2872			lignoceroyl sphingomyelin (d18:1/24:0)	LC/MS pos late	57330					4.04	1.66		6.8733e-05	1.6307e-05	0.0003	0.0001		0.9426	0.2334	0.9431	0.568		89	11		Lipid	Sphingomyelins	100006298	60037-60-7	3437	815.7
	2877			sphingomyelin (d18:1/14:0, d16:1/16:0)*	LC/MS pos late	42463		HMDB12097	11433862		8.54	3		1.7925e-09	2.2778e-09	9.8629e-07	1.5114e-06		0.9688	0.1134	1.0123	0.3374		100	22		Lipid	Sphingomyelins	100004328		1998	675.544
	2879			sphingomyelin (d17:1/16:0, d18:1/15:0, d16:1/17:0)*	LC/MS pos late	52433					4	1.6		2.8148e-07	1.2673e-07	7.6971e-05	5.1855e-05		0.949	0.2373	0.99	0.6175		100	11		Lipid	Sphingomyelins	100006314	121999-58-4	2082	689.559
	2883			sphingomyelin (d18:1/18:1, d18:2/18:0)	LC/MS pos late	37529		HMDB12101	6443882		0.76	0.25		0.0025	0.0004	1.9816e-09	8.9473e-09		0.7587	0.9965	0.3053	1.2173		56	100		Lipid	Sphingomyelins	100002106	108392-10-5	2167	729.591
	2885			sphingomyelin (d18:1/20:0, d16:1/22:0)*	LC/MS pos late	48490		HMDB12102			2.59	2.1		0.0001	2.3437e-05	0.0001	6.7554e-05		0.9228	0.3566	0.9371	0.4468		100	0		Lipid	Sphingomyelins	100006290		2685	759.638
	2886			sphingomyelin (d18:1/20:1, d18:2/20:0)*	LC/MS pos late	48491					4.5	2.16		6.0576e-06	1.8085e-06	8.4842e-05	5.4242e-05		1.0318	0.2295	0.9948	0.4607		100	11		Lipid	Sphingomyelins	100006292	222403-67-0	2383	757.622
	2888			sphingomyelin (d18:1/21:0, d17:1/22:0, d16:1/23:0)*	LC/MS pos late	52495					3.1	2.05		6.4062e-05	1.5383e-05	0.0001	8.1961e-05		1.0134	0.3274	1.028	0.5016		100	11		Lipid	Sphingomyelins	100009025		2793	773.653
	2890			sphingomyelin (d18:1/22:1, d18:2/22:0, d16:1/24:1)*	LC/MS pos late	48493		HMDB12104			11.18	3.92		9.6499e-07	3.6972e-07	0.0001	6.462e-05		2.716	0.243	1.5146	0.3866		100	100		Lipid	Sphingomyelins	100006295		2666	785.653
	2892			sphingomyelin (d18:2/23:0, d18:1/23:1, d17:1/24:1)*	LC/MS pos late	52435					6.11	4.23		5.0725e-05	1.2561e-05	3.2569e-05	2.6457e-05		0.945	0.1546	0.9489	0.2245		100	11		Lipid	Sphingomyelins	100008956		2845	799.669
	2893			sphingomyelin (d18:1/24:1, d18:2/24:0)*	LC/MS pos late	47153		HMDB12107			8.86	3.08		1.3159e-07	7.241e-08	4.6807e-05	3.5333e-05		1.7156	0.1937	1.1714	0.3807		100	78		Lipid	Sphingomyelins	100005986	94359-13-4	3033	813.684
	2941		Mevalonate Metabolism	3-hydroxy-3-methylglutarate	LC/MS polar	531	C03761	HMDB00355	1662		3.51	1.18		8.9771e-07	3.4871e-07	0.3555	0.0675		1.7623	0.5024	1.2913	1.0939		100	100		Lipid	Mevalonate Metabolism	112	503-49-1	2850	161.046
	2958		Sterol	7-dehydrocholesterol	LC/MS pos late	1099	C01164	HMDB00032	439423		15.27	5.36		5.2252e-08	3.3939e-08	2.4864e-06	2.8848e-06		1.0812	0.0708	1.0087	0.1883		100	33		Lipid	Sterol	264	434-16-2	2467	367.336
	3853	Nucleotide	Purine Metabolism, (Hypo)Xanthine/Inosine containing	inosine	LC/MS neg	1123	C00294	HMDB00195	6021		0.74	0.25		0.4088	0.0464	8.3432e-05	5.4182e-05		1.0003	1.3585	0.6897	2.705		100	100		Nucleotide	Purine Metabolism, (Hypo)Xanthine/Inosine containing	361	58-63-9	1602.1	267.073
	3854			hypoxanthine	LC/MS pos early	3127	C00262	HMDB00157	790		0.03	0.01		0.0027	0.0004	0.0002	0.0001		0.7603	24.4585	0.3331	31.4148		100	100		Nucleotide	Purine Metabolism, (Hypo)Xanthine/Inosine containing	171	68-94-0	1295	137.046
	3855			xanthine	LC/MS neg	3147	C00385	HMDB00292	1188		0.05	0.02		0.0054	0.0008	0.0003	0.0002		0.7585	15.9513	0.3766	23.2488		100	100		Nucleotide	Purine Metabolism, (Hypo)Xanthine/Inosine containing	1004	69-89-6	910	151.026
	3863			urate	LC/MS neg	1604	C00366	HMDB00289	1175		0.11	0.04		0.0063	0.001	0.0001	6.462e-05		0.7162	6.7125	0.2487	6.7854		56	100		Nucleotide	Purine Metabolism, (Hypo)Xanthine/Inosine containing	1134	69-93-2;120K5305	757.1	167.021
	3865			allantoin	LC/MS polar	1107	C02350	HMDB00462	204		3.48	1.29		6.7293e-07	2.6932e-07	0.0748	0.0165		1.2331	0.3539	0.9406	0.7283		100	33		Nucleotide	Purine Metabolism, (Hypo)Xanthine/Inosine containing	1002	97-59-6	1672	157.037
	3871		Purine Metabolism, Adenine containing	adenosine 5'-monophosphate (AMP)	LC/MS pos early	32342	C00020	HMDB00045	6083		2.09	0.75		0.0049	0.0007	0.7857	0.1379		1.1532	0.5525	1.0248	1.37		100	100		Nucleotide	Purine Metabolism, Adenine containing	209	149022-20-8	1013	348.07
	3878			adenosine	LC/MS pos early	555	C00212	HMDB00050	60961		0.77	0.27		0.6033	0.067	0.0224	0.0056		1.0331	1.3461	0.8414	3.1017		100	100		Nucleotide	Purine Metabolism, Adenine containing	798	58-61-7	2169	268.104
	3879			adenine	LC/MS pos early	554	C00147	HMDB00034	190		0.51	0.18		0.9661	0.1035	0.0282	0.0069		1.0682	2.0936	0.874	4.9845		100	100		Nucleotide	Purine Metabolism, Adenine containing	880	73-24-5	2221	136.062
	3880			1-methyladenine	LC/MS pos early	1527	C02216	HMDB11599	78821		4.37	1.61		0.0007	0.0001	0.0166	0.0043		1.1602	0.2654	1.0038	0.6242		100	44		Nucleotide	Purine Metabolism, Adenine containing	54	5142-22-3	2133	150.077
	3909		Purine Metabolism, Guanine containing	guanosine 5'- monophosphate (5'-GMP)	LC/MS pos early	2849	C00144	HMDB01397	6804		1.36	0.48		0.0453	0.0057	0.4827	0.0892		1.0949	0.8059	1.0185	2.1203		100	78		Nucleotide	Purine Metabolism, Guanine containing	347	5550-12-09	800	364.065
	3914			guanosine	LC/MS pos early	1573	C00387	HMDB00133	6802		1.66	0.59		0.0093	0.0013	0.0942	0.0202		1.124	0.6758	0.9362	1.5838		100	100		Nucleotide	Purine Metabolism, Guanine containing	1099	118-00-3	1728	284.099
	3915			guanine	LC/MS pos early	32352	C00242	HMDB00132	764		0.55	0.19		0.1044	0.0127	6.7872e-05	4.7644e-05		0.9468	1.7116	0.5653	3.0138		100	100		Nucleotide	Purine Metabolism, Guanine containing	172	73-40-5	2032	152.057
	3937		Pyrimidine Metabolism, Orotate containing	dihydroorotate	LC/MS polar	601	C00337	HMDB03349	648		1.39	1.48		0.007	0.001	0.0022	0.0008		1.0451	0.7528	0.9679	0.6545		100	0		Nucleotide	Pyrimidine Metabolism, Orotate containing	923	155-54-4	1910	157.025
	3938			orotate	LC/MS polar	1505	C00295	HMDB00226	967		10.3	3.68		3.0846e-06	1.0446e-06	0.0004	0.0002		1.2629	0.1226	1.153	0.3129		100	56		Nucleotide	Pyrimidine Metabolism, Orotate containing	445	50887-69-9	1638.1	155.01
	3945		Pyrimidine Metabolism, Uracil containing	uridine 5'-monophosphate (UMP)	LC/MS pos early	2856	C00105	HMDB00288	6030		2.06	0.73		0.0046	0.0007	0.8334	0.1451		1.1432	0.5542	1.0707	1.4702		100	100		Nucleotide	Pyrimidine Metabolism, Uracil containing	869	3387-36-8	590	325.043
	3950			uridine	LC/MS neg	606	C00299	HMDB00296	6029		0.42	0.14		0.3679	0.0421	0.0031	0.001		1.0458	2.4757	0.7562	5.2528		100	100		Nucleotide	Pyrimidine Metabolism, Uracil containing	535	58-96-8	1457.6	243.062
	3951			uracil	LC/MS neg	605	C00106	HMDB00300	1174		0.51	0.21		0.0859	0.0106	0.0132	0.0035		0.6568	1.2801	0.3043	1.4446		33	67		Nucleotide	Pyrimidine Metabolism, Uracil containing	825	66-22-8	1086	111.02
	3955			5-methyluridine (ribothymidine)	LC/MS neg	35136		HMDB00884	445408		2.03	1.88		0.0002	4.9457e-05	0.0002	0.0001		0.9389	0.4617	0.9581	0.5085		100	0		Nucleotide	Pyrimidine Metabolism, Uracil containing	100001446	1463-10-1	1778.1	257.078
	3968			3-ureidoisobutyrate	LC/MS pos early	57549	C05100	HMDB02031	160663		2.17	0.92		0.0201	0.0026	0.7058	0.1249		1.1662	0.537	0.8238	0.8957		67	56		Nucleotide	Pyrimidine Metabolism, Uracil containing	100001531	2905-86-4	1207	147.076
	3970			beta-alanine	LC/MS pos early	55	C00099	HMDB00056	239		2.11	0.74		0.0021	0.0003	0.4863	0.0896		1.1227	0.5314	1.0114	1.366		100	100		Nucleotide	Pyrimidine Metabolism, Uracil containing	244	56-41-7;107-95-9	1905	90.055
	3977		Pyrimidine Metabolism, Cytidine containing	cytidine 5'-monophosphate (5'-CMP)	LC/MS pos early	2372	C00055	HMDB00095	6131		2.41	0.84		0.0031	0.0005	0.4479	0.0833		1.0508	0.4363	1.026	1.2196		100	78		Nucleotide	Pyrimidine Metabolism, Cytidine containing	282	63-37-6	835	324.059
	3981			cytidine	LC/MS pos early	514	C00475	HMDB00089	6175		0.34	0.12		0.8147	0.0889	0.0621	0.014		0.8284	2.4554	0.8548	7.0403		89	78		Nucleotide	Pyrimidine Metabolism, Cytidine containing	827	65-46-3	2124	244.093
	3982			cytosine	LC/MS pos early	573	C00380	HMDB00630	597		11.65	4.07		2.9556e-05	7.6538e-06	0.0006	0.0003		1.2929	0.111	1.3682	0.3358		100	89		Nucleotide	Pyrimidine Metabolism, Cytidine containing	881	71-30-7	2060	112.051
	3991			2'-deoxycytidine	LC/MS pos early	15949	C00881	HMDB00014	13711		0.54	0.2		0.5376	0.0603	0.2606	0.0517		0.9552	1.775	0.8788	4.4471		89	56		Nucleotide	Pyrimidine Metabolism, Cytidine containing	100000125	951-77-9	2193	228.098
	4002		Pyrimidine Metabolism, Thymine containing	thymidine	LC/MS neg	2183	C00214	HMDB00273	5789		0.72	0.26		0.8748	0.0944	0.3014	0.059		0.8687	1.2075	0.7793	3.0036		89	56		Nucleotide	Pyrimidine Metabolism, Thymine containing	872	50-89-5	1963.7	241.083
	4009		Purine and Pyrimidine Metabolism	methylphosphate	LC/MS pos early	37070		HMDB61711	13130		1.72	0.59		0.0138	0.0019	0.666	0.1189		1.1962	0.6963	1.0719	1.8087		100	100		Nucleotide	Purine and Pyrimidine Metabolism	100001805	7023-27-0	544	113
	4026	Cofactors and Vitamins	Nicotinate and Nicotinamide Metabolism	nicotinate	LC/MS pos early	1504	C00253	HMDB01488	938		0.18	0.06		0.1257	0.0152	0.0107	0.0029		0.7691	4.2521	0.7375	11.3962		100	89		Cofactors and Vitamins	Nicotinate and Nicotinamide Metabolism	567	59-67-6	1673	124.039
	4029			nicotinamide	LC/MS pos early	594	C00153	HMDB01406	936		8.01	2.79		7.6498e-08	4.6629e-08	1.371e-05	1.2632e-05		1.7676	0.2206	1.2911	0.4622		100	100		Cofactors and Vitamins	Nicotinate and Nicotinamide Metabolism	432	98-92-0	1942	123.055
	4031			nicotinamide ribonucleotide (NMN)	LC/MS pos early	22152	C00455	HMDB00229	14180		1.65	0.87		0.0005	0.0001	0.9548	0.1621		1.0301	0.6235	0.9176	1.0507		89	33		Cofactors and Vitamins	Nicotinate and Nicotinamide Metabolism	1312	1094-61-7	766	335.064
	4033			nicotinamide adenine dinucleotide (NAD+)	LC/MS pos early	5278	C00003	HMDB00902	5893		18.3	6.29		1.2485e-08	9.1602e-09	1.8027e-06	2.3531e-06		2.4444	0.1336	1.6491	0.2621		100	100		Cofactors and Vitamins	Nicotinate and Nicotinamide Metabolism	1310	53-84-9	875	332.562
	4046			trigonelline (N'-methylnicotinate)	LC/MS pos early	32401	C01004	HMDB00875	5570		4.8	1.51		6.7008e-05	1.5993e-05	0.0047	0.0015		1.1392	0.2371	1.0657	0.7036		89	33		Cofactors and Vitamins	Nicotinate and Nicotinamide Metabolism	100001092	535-83-1	1388	138.055
	4050			adenosine 5'-diphosphoribose (ADP-ribose)	LC/MS neg	558	C00301	HMDB01178	192		1.1	0.88		0.2615	0.0304	0.8814	0.1517		0.868	0.7862	0.8851	1.0012		56	11		Cofactors and Vitamins	Nicotinate and Nicotinamide Metabolism	215	68414-18-6	920	558.064
	4052			maleamate	LC/MS polar	38654	C01596		5280451		1.38	1.28		0.0006	0.0001	0.0022	0.0008		1.005	0.73	1.06	0.8258		100	0		Cofactors and Vitamins	Nicotinate and Nicotinamide Metabolism	100002623	557-24-4	1700	114.02
	4055		Riboflavin Metabolism	flavin adenine dinucleotide (FAD)	LC/MS neg	2134	C00016	HMDB01248	643975		1.57	1.28		0.0002	4.8984e-05	0.0004	0.0002		1.0096	0.6417	1.0318	0.8039		100	0		Cofactors and Vitamins	Riboflavin Metabolism	327	146-14-5;84366-81-4	2425	784.15
	4058		Pantothenate and CoA Metabolism	pantothenate	LC/MS pos early	1508	C00864	HMDB00210	6613		3.79	1.31		8.4122e-06	2.3807e-06	0.044	0.0103		1.5567	0.411	1.0953	0.8369		100	100		Cofactors and Vitamins	Pantothenate and CoA Metabolism	1024	137-08-6	1667	220.118
	4059			pantethine	LC/MS pos early	39791	C12661	HMDB03828	452306		1.41	1.43		0.0092	0.0013	0.0169	0.0043		1.0844	0.7709	1.1704	0.8196		100	0		Cofactors and Vitamins	Pantothenate and CoA Metabolism	100002991	16816-67-4	2607	555.252
	4074		Ascorbate and Aldarate Metabolism	threonate	LC/MS polar	27738	C01620	HMDB00943	151152		3.74	1.34		9.6514e-05	2.2104e-05	0.0625	0.0141		1.2842	0.3437	1.1958	0.892		100	100		Cofactors and Vitamins	Ascorbate and Aldarate Metabolism	100001022	70753-61-6	2384	135.03
	4077			oxalate (ethanedioate)	LC/MS neg	20694	C00209	HMDB02329	971		2.23	0.75		1.4776e-06	5.4713e-07	0.0353	0.0085		1.3724	0.6164	0.9206	1.2227		100	100		Cofactors and Vitamins	Ascorbate and Aldarate Metabolism	100000841	144-62-7	603	88.988
	4081		Tocopherol Metabolism	alpha-tocopherol	LC/MS pos late	1561	C02477	HMDB01893	14985		9.9	3.49		6.6684e-07	2.6932e-07	6.9965e-05	4.8171e-05		2.0857	0.2107	1.2429	0.3565		100	100		Cofactors and Vitamins	Tocopherol Metabolism	1105	59-02-9;10191-41-0	2522	430.378
	4103			gamma-tocopherol/beta-tocopherol	LC/MS pos late	52473					2.38	1.94		0.0002	3.6416e-05	0.0003	0.0002		0.9268	0.389	0.9941	0.5131		100	0		Cofactors and Vitamins	Tocopherol Metabolism	100008998		2384	416.364
	4110		Tetrahydrobiopterin Metabolism	biopterin	LC/MS neg	12358	C06313	HMDB00468	445040		1.19	1.2		0.0039	0.0006	0.003	0.001		0.952	0.8011	1.0636	0.8845		100	0		Cofactors and Vitamins	Tetrahydrobiopterin Metabolism	1548	22150-76-1	1398	236.079
	4111			dihydrobiopterin	LC/MS pos early	35129	C00268	HMDB00038	1879		3.6	1.64		2.483e-06	8.5545e-07	0.0049	0.0016		1.2135	0.3371	1.2497	0.7639		100	22		Cofactors and Vitamins	Tetrahydrobiopterin Metabolism	100001506	6779-87-9	1930	240.109
	4114		Pterin Metabolism	pterin	LC/MS pos early	43023	C00715	HMDB00802	73000		8.39	2.94		8.3527e-07	3.2766e-07	8.1809e-05	5.4182e-05		2.037	0.2427	1.4605	0.4964		100	100		Cofactors and Vitamins	Pterin Metabolism	100004216	22363-60-4	1805	164.057
	4151		Vitamin A Metabolism	carotene diol (1)	LC/MS pos late	57635					3.2	1.11		6.2555e-06	1.8496e-06	0.2295	0.0458		1.4223	0.4439	1.0499	0.9446		100	100		Cofactors and Vitamins	Vitamin A Metabolism	100015966		1720	568.428
	4152			carotene diol (2)	LC/MS pos late	57636					3.25	1.11		3.4885e-06	1.1423e-06	0.3211	0.0624		1.6912	0.5209	1.0513	0.9469		100	100		Cofactors and Vitamins	Vitamin A Metabolism	100015967		1904	568.428
	4171		Vitamin B6 Metabolism	pyridoxate	LC/MS neg	31555	C00847	HMDB00017	6723		1.56	0.57		0.0193	0.0025	0.0513	0.0118		1.2805	0.8226	0.6521	1.1426		100	89		Cofactors and Vitamins	Vitamin B6 Metabolism	100001121	82-82-6	2185	182.046
	4176	Xenobiotics	Benzoate Metabolism	hippurate	LC/MS neg	15753	C01586	HMDB00714	464		1.14	0.64		0.2619	0.0304	0.9329	0.1593		1.0104	0.8873	0.9202	1.4406		100	22		Xenobiotics	Benzoate Metabolism	100000014	495-69-2	2106.9	178.051
	4190			benzoate	LC/MS neg	15778	C00180	HMDB01870	243		28.52	9.78		7.3355e-08	4.6133e-08	1.6173e-06	2.156e-06		2.5295	0.0887	1.9762	0.202		100	100		Xenobiotics	Benzoate Metabolism	100000008	65-85-0	1750	121.029
	4197			benzamide	LC/MS pos early	38641	C09815	HMDB04461	2331		18.84	6.43		3.5266e-09	3.3269e-09	2.7774e-07	5.8006e-07		2.5378	0.1347	1.9147	0.298		100	100		Xenobiotics	Benzoate Metabolism	100002330	55-21-0	2076	122.06
	4216			4-ethylcatechol sulfate	LC/MS neg	63072					1.3	1.09		0.0003	5.3351e-05	0.0069	0.002		0.9875	0.7607	1.0007	0.9194		100	0		Xenobiotics	Benzoate Metabolism	100020536		3379	217.018
	4225			4-nitrophenol	LC/MS neg	27675	C00870	HMDB01232	980		1.41	1.44		0.0133	0.0018	0.0067	0.002		1.0878	0.7721	1.1572	0.8025		100	0		Xenobiotics	Benzoate Metabolism	100000742	100-02-7	2220	138.02
	4257			p-cresol sulfate	LC/MS neg	36103		HMDB11635	4615423		0.33	0.13		0.8173	0.089	0.6899	0.1228		0.3788	1.1448	0.3761	2.8057		33	11		Xenobiotics	Benzoate Metabolism	100001315	3233-57-7	2890	187.007
	4278			3-phenylpropionate (hydrocinnamate)	LC/MS neg	15749	C05629	HMDB00764	107		2.25	2.29		0.0084	0.0012	0.0057	0.0018		1.5117	0.6707	1.4027	0.6121		100	0		Xenobiotics	Benzoate Metabolism	100000010	501-52-0	2860	149.061
	4417		Food Component/Plant	levulinate (4-oxovalerate)	LC/MS pos early	22177		HMDB00720	11579		9.74	3.14		5.5475e-06	1.7127e-06	0.0006	0.0002		1.4669	0.1506	1.1966	0.3806		100	89		Xenobiotics	Food Component/Plant	100000765	123-76-2	1433	99.0441
	4423			vanillin	LC/MS neg	37442	C00755	HMDB12308	1183		74.17	27.22		2.0775e-09	2.4209e-09	1.2306e-09	7.0095e-09		1.8914	0.0255	1.9274	0.0708		100	67		Xenobiotics	Food Component/Plant	100002051	121-33-5	2311.9	151.04
	4431			2,3-dihydroxyisovalerate	LC/MS polar	38276	C04039	HMDB12141	677		5.19	1.88		1.9924e-06	7.0576e-07	0.0051	0.0016		1.3123	0.2529	1.1917	0.6335		100	78		Xenobiotics	Food Component/Plant	100002417	1756-18-9	1050	133.051
	4444			3-formylindole	LC/MS pos early	62863	C08493	HMDB29737	10256		13.46	4.51		1.4846e-08	1.0562e-08	6.8068e-07	1.1526e-06		1.1872	0.0882	1.0528	0.2333		100	11		Xenobiotics	Food Component/Plant	100020219	487-89-8	2736	146.06
	4551			ergothioneine	LC/MS pos early	37459	C05570	HMDB03045	3032311		1.36	0.47		0.1356	0.0162	0.0953	0.0204		1.1376	0.8389	0.805	1.7143		100	100		Xenobiotics	Food Component/Plant	100002154	58511-63-0	850	230.096
	4587			histidine betaine (hercynine)*	LC/MS pos early	62278			3083620		19.17	7.18		3.4001e-06	1.1321e-06	3.2936e-05	2.6457e-05		1.1331	0.0591	1.1355	0.1582		100	56		Xenobiotics	Food Component/Plant	100004059	534-30-5	2094	198.124
	4594			indolin-2-one	LC/MS pos early	43374	C12312		321710		2.65	2.63		0.0013	0.0002	0.0014	0.0005		1.057	0.3994	0.995	0.3786		100	0		Xenobiotics	Food Component/Plant	100004318	59-48-3	2575	134.06
	4614			mannonate*	LC/MS polar	62864			3246006		0.62	0.64		0.3027	0.035	0.3217	0.0624		0.8405	1.3629	0.9136	1.4198		0	33		Xenobiotics	Food Component/Plant	100003695	642-99-9	2736	195.051
	4623			N-oxalyl glycine (NOG)	LC/MS neg	57776			3080614		1.44	1.47		0.0143	0.0019	0.0067	0.002		1.1035	0.7655	1.1185	0.7611		100	0		Xenobiotics	Food Component/Plant	100015923		596	146.009
	4650			pheophytin A	LC/MS pos late	61857	C05797				1.44	0.48		0.1421	0.017	0.0003	0.0001		1.3945	0.9692	0.6777	1.419		100	100		Xenobiotics	Food Component/Plant	100001827	603-17-8	3176	871.573
	4717			stachydrine	LC/MS pos early	34384	C10172	HMDB04827	115244		4.57	1.57		1.7285e-07	8.8943e-08	0.0008	0.0003		1.6423	0.3594	1.1534	0.7336		100	100		Xenobiotics	Food Component/Plant	100001296	4136-37-2	1440	144.102
	4726			tartarate	LC/MS neg	15336	C00898	HMDB00956	444305		6.25	2.08		4.4828e-07	1.8895e-07	0.0003	0.0001		1.2422	0.1989	1.1451	0.5507		100	11		Xenobiotics	Food Component/Plant	100000295	87-69-4;6106-24-7	615.3	149.009
	4744			methyl glucopyranoside (alpha + beta)	LC/MS pos early	46144					0.32	0.11		0.2871	0.0333	0.0039	0.0012		1.0543	3.2494	0.7542	6.559		100	100		Xenobiotics	Food Component/Plant	100005864		832	212.113
	4854			tartronate (hydroxymalonate)	LC/MS neg	20693	C02287	HMDB35227	45		7.87	2.68		4.3749e-11	1.1556e-10	9.8906e-07	1.5114e-06		1.1823	0.1503	1.1878	0.4426		100	56		Xenobiotics	Food Component/Plant	100000840	80-69-3	610	118.999
	4872			ethyl beta-glucopyranoside	LC/MS neg	64131			121667		1.52	1.5		0.0147	0.002	0.0084	0.0024		1.1149	0.7324	1.0935	0.729		100	0		Xenobiotics	Food Component/Plant	100020377		1519	207.087
	4906		Bacterial/Fungal	lactobacillic acid	LC/MS neg	63048			10417		4.6	1.57		7.0427e-05	1.6606e-05	0.0416	0.0098		1.9028	0.4135	1.3245	0.8461		100	78		Xenobiotics	Bacterial/Fungal	100021065	503-06-0	5822	295.264
	5448		Drug - Topical Agents	salicylate	LC/MS polar	1515	C00805	HMDB01895	338		1.62	1.64		0.052	0.0065	0.0299	0.0073		1.4652	0.9058	1.3476	0.823		100	0		Xenobiotics	Drug - Topical Agents	501	69-72-7	802	137.024
	5450			2,6-dihydroxybenzoic acid	LC/MS neg	63042		HMDB13676	9338		1.8	1.25		1.3902e-05	3.7471e-06	0.0727	0.0161		1.041	0.578	0.9929	0.7914		100	11		Xenobiotics	Drug - Topical Agents	100020837	303-07-1	2575	153.019
	5507		Chemical	diethanolamine	LC/MS pos early	20691	C06772	HMDB04437	8113		2.24	0.76		0.001	0.0002	0.9497	0.1617		1.2099	0.541	1.1509	1.5145		100	100		Xenobiotics	Chemical	100000837	111-42-2	1960	106.086
	5531			sulfate*	LC/MS neg	46960	C00059	HMDB01448	1118		3.5	1.2		8.595e-05	1.9799e-05	0.1563	0.0322		1.431	0.4086	1.1565	0.9665		100	100		Xenobiotics	Chemical	100002528	14808-79-8	616	96.9601
	5630			perfluorooctanesulfonate (PFOS)	LC/MS neg	57564	C18142	HMDB59586	74483		33.5	12.94		4.9703e-05	1.2385e-05	0.0005	0.0002		2.6631	0.0795	2.2511	0.1739		100	11		Xenobiotics	Chemical	100010955	1763-23-1	5233	498.93
	5645			trizma acetate	LC/MS pos early	20710	C07182		6503		7.9	2.51		0.0003	5.3384e-05	0.0066	0.002		1.7903	0.2265	1.5684	0.6252		100	44		Xenobiotics	Chemical	100000856	6850-28-8	1884	122.081
	5650			hydroxybenzenesulfonic acid	LC/MS neg	32495	C12849		4765		1.83	2.01		0.0175	0.0023	0.0157	0.0041		1.3136	0.7182	1.325	0.6585		100	0		Xenobiotics	Chemical	100001074	98-67-9	1831	172.991
	5675			thioproline	LC/MS pos early	53231			93176		0.31	0.27		0.0521	0.0065	0.045	0.0105		0.542	1.7499	0.4906	1.7858		0	78		Xenobiotics	Chemical	100009232	34592-47-4	1250	134.027
	5677			perfluorooctanoate (PFOA)	LC/MS neg	62071		HMDB59587	9554		177.66	72.77		6e-15	5.5e-14	7.14e-13	8.951e-12		0.9949	0.0056	0.9679	0.0133		100	11		Xenobiotics	Chemical	100020208		5130	412.966
	5690			(2-butoxyethoxy)acetic acid	LC/MS pos early	63380			106312		23.19	7.84		1.51e-12	5.981e-12	1.8008e-09	8.9473e-09		1.5562	0.0671	1.6235	0.207		100	89		Xenobiotics	Chemical	100021457		3177	177.112
	5700			4-chlorobenzoic acid	LC/MS neg	63988					4.37	1.48		4.212e-12	1.3906e-11	0.0003	0.0001		1.8742	0.4289	1.28	0.8622		100	100		Xenobiotics	Chemical	100021784	74-11-3	3015	154.991
	5702			N-acetyl-4-chlorophenylalanine	LC/MS neg	64175					9.39	3.23		1.8397e-09	2.2778e-09	1.1585e-06	1.6335e-06		2.0233	0.2155	1.6549	0.513		100	100		Xenobiotics	Chemical	100021787	23434-92-6	3500	240.043
		N/A	N/A	X - 12111	LC/MS neg	52797					1.47	1.55		0.0148	0.002	0.0029	0.001		1.1547	0.7839	1.0514	0.6775		100	0		N/A	N/A
				X - 12524 - retired for 2,4-di-tert-butylphenol	LC/MS neg	46621					6.66	2.25		6.7335e-09	5.6764e-09	2.6053e-05	2.1478e-05		2.1029	0.3159	1.587	0.7054		100	100		N/A	N/A
				X - 12906	LC/MS neg	47955					1.48	1.58		0.0075	0.0011	0.0022	0.0008		1.1245	0.7577	1.0433	0.6624		100	0		N/A	N/A
				X - 16938	LC/MS neg	46511					1.55	1.64		0.0096	0.0014	0.0027	0.0009		1.1277	0.727	1.0661	0.6508		100	0		N/A	N/A
				X - 17010	LC/MS neg	47993					1.33	1.22		0.0055	0.0008	0.0089	0.0025		1.0927	0.8189	1.0546	0.8678		100	0		N/A	N/A
				X - 21796	LC/MS neg	46972					1.25	1.34		0.0021	0.0003	0.0005	0.0002		1.0475	0.8359	0.9995	0.7466		100	0		N/A	N/A
				X - 22776	LC/MS neg	48081					15.36	5.38		1.986e-09	2.3844e-09	7.3779e-07	1.1853e-06		1.8292	0.1191	1.486	0.2763		100	89		N/A	N/A
				X - 22784	LC/MS neg	48089					79.79	32.1		7.1897e-09	5.9346e-09	3.6651e-08	9.9841e-08		1.2687	0.0159	1.1814	0.0368		100	11		N/A	N/A
				X - 22791	LC/MS neg	48096					13.42	4.49		1.1986e-07	6.6888e-08	9.0767e-06	8.8858e-06		2.9659	0.221	2.2878	0.5101		100	100		N/A	N/A
				X - 23587	LC/MS pos early	49463					3	2.78		7.083e-05	1.6606e-05	7.6481e-05	5.1855e-05		0.9522	0.3174	0.9137	0.3283		100	0		N/A	N/A
				X - 23639	LC/MS pos early	49515					1.2	0.46		0.4566	0.0517	0.0823	0.0179		1.025	0.8553	0.6371	1.3978		89	78		N/A	N/A
				X - 23650	LC/MS pos early	49527					181.02	62.3		8.7959e-11	1.871e-10	4.6894e-10	3.798e-09		1.7378	0.0096	1.5823	0.0254		100	89		N/A	N/A
				X - 23651	LC/MS pos early	49528					153.99	52.16		9.9102e-09	7.551e-09	3.1283e-08	8.9092e-08		1.3089	0.0085	1.3979	0.0268		100	67		N/A	N/A
				X - 23655	LC/MS pos early	49532					42.99	17.17		2.5582e-10	4.6073e-10	4.8494e-10	3.798e-09		1.2124	0.0282	1.1026	0.0642		100	11		N/A	N/A
				X - 23782	LC/MS pos late	49681					3.25	1.13		0.0002	4.3641e-05	0.2053	0.0414		1.0275	0.3166	0.9099	0.8082		100	33		N/A	N/A
				X - 23974	LC/MS neg	49883					5.19	1.74		7.5005e-08	4.6434e-08	0.0019	0.0007		2.0927	0.4036	1.2361	0.7085		100	100		N/A	N/A
				X - 24210	LC/MS pos late	52246					1.55	0.52		0.0884	0.0109	0.0013	0.0005		1.4841	0.9586	0.7059	1.3677		100	100		N/A	N/A
				X - 24425	LC/MS pos early	52655					5.91	2.09		0.0001	3.0946e-05	0.009	0.0025		1.7658	0.299	1.3637	0.6525		100	100		N/A	N/A
				X - 24764	LC/MS pos early	54702					2.58	2.38		0.0045	0.0007	0.0083	0.0024		1.3679	0.5297	1.5929	0.6699		100	0		N/A	N/A
				X - 24984	LC/MS pos late	57853					3.77	1.28		2.5662e-06	8.7652e-07	0.0822	0.0179		1.8831	0.4995	1.0645	0.8291		100	100		N/A	N/A
				X - 25109	LC/MS pos early	61682					0.21	0.22		0.0083	0.0012	0.0071	0.0021		0.3763	1.8106	0.3829	1.7643		0	100		N/A	N/A
				X - 25542	LC/MS neg	63067					3.11	2.78		0.0046	0.0007	0.0057	0.0018		1.3453	0.4327	1.0803	0.3882		100	0		N/A	N/A
				X - 25543	LC/MS neg	63068					3.04	3.19		0.0031	0.0005	0.0016	0.0006		1.2007	0.3944	1.1784	0.3691		100	0		N/A	N/A
				X - 25656	LC/MS pos early	63332					94.43	35.69		2.0616e-07	1.0084e-07	7.1287e-07	1.1754e-06		2.1341	0.0226	1.9629	0.055		100	100		N/A	N/A
