# Supplementary material for: Trehalose and tardigrade CAHS proteins work synergistically to promote desiccation tolerance
Source: Commun Biol. 2022 Oct 1;5:1046. doi: 10.1038/s42003-022-04015-2 (PMC9526748; doi:10.1038/s42003-022-04015-2)
Supplement: Supplementary file 5 — Data S1 [file 42003_2022_4015_MOESM5_ESM.zip › File S1 - Data/Table 1 Data/Table 1 calculation.xlsx]

## Sheet: Sheet1
	No of tardigrades =260,000
	Total mass of tardigrade =85mg
	Protectant		Mol Wt (g/mole)		No. of tardigrades		Quantity (ug)
	Trehalose		378.33		260000		1.6
	CAHS D		25485		260000		13.1
Protectant	Quantity (ug)	Moles (mol)	Moles (nmol)	Quantity per tardigrade (ug)		Quantity per tardigrade (ng)			Moles per tardigrade (nm)		Moles per tardigrade (pm)		Moles per tardigrade (fm)			Molar ratio (Trehalose: CAHS D)			Ratio dry mass	% dry mass
Trehalose	1.6	4.22911e-09	4.22911	6.15385e-06		0.00615385			1.62658e-05		0.0162658		16.2658			8.2274			1.88235e-05	0.00188235
CAHS D	13.1	5.14028e-10	0.514028	5.03846e-05		0.0503846			1.97703e-06		0.00197703		1.97703						0.000154118	0.0154118
	Moles (mol)= Weight (gm)/ Mol wt (gm/mole)
