# Supplementary material for: Trehalose and tardigrade CAHS proteins work synergistically to promote desiccation tolerance
Source: Commun Biol. 2022 Oct 1;5:1046. doi: 10.1038/s42003-022-04015-2 (PMC9526748; doi:10.1038/s42003-022-04015-2)
Supplement: Supplementary file 5 — Data S1 [file 42003_2022_4015_MOESM5_ESM.zip › File S1 - Data/Table 1 Data/Volume and concentration calculations.xlsx]

## Sheet: Sheet1
tardigrade length (cm)	tardigrade radius (cm)	PI	Tardigrade volume (cm3)
0.01	0.0012	3.14159	4.52389e-08
	ng/TG	mg/TG	concentration (mg/ml)
Trehalose	0.0061	6.1e-09	0.13484
CAHS	0.05	5e-08	1.10524
