# Supplementary material for: Trehalose and tardigrade CAHS proteins work synergistically to promote desiccation tolerance
Source: Commun Biol. 2022 Oct 1;5:1046. doi: 10.1038/s42003-022-04015-2 (PMC9526748; doi:10.1038/s42003-022-04015-2)
Supplement: Supplementary file 5 — Data S1 [file 42003_2022_4015_MOESM5_ESM.zip › File S1 - Data/Fig. 3 Data/SKC_Trehalose LDH Assay (full set)/Tre_C_0.1c.csv]

Date	Stage	Time (seconds)	A340	A340(delta)	A260	A260(delta)	A280	A280(delta)
1/18/2022 11:38:50 AM	1	0.00	0.541	0.0000	1.493	0.0000	0.370	0.0000
1/18/2022 11:38:52 AM	1	2.00	0.525	-0.0153	1.503	0.0096	0.372	0.0015
1/18/2022 11:38:54 AM	1	4.00	0.506	-0.0196	1.507	0.0041	0.370	-0.0016
1/18/2022 11:38:56 AM	1	6.00	0.488	-0.0181	1.517	0.0102	0.373	0.0026
1/18/2022 11:38:58 AM	1	8.00	0.473	-0.0146	1.533	0.0157	0.375	0.0027
1/18/2022 11:39:00 AM	1	10.00	0.458	-0.0153	1.554	0.0219	0.379	0.0036
1/18/2022 11:39:02 AM	1	12.00	0.438	-0.0194	1.551	-0.0032	0.376	-0.0026
1/18/2022 11:39:04 AM	1	14.00	0.421	-0.0172	1.554	0.0023	0.376	-0.0004
1/18/2022 11:39:06 AM	1	16.00	0.403	-0.0185	1.566	0.0122	0.376	0.0001
1/18/2022 11:39:08 AM	1	18.00	0.388	-0.0152	1.579	0.0133	0.379	0.0031
1/18/2022 11:39:10 AM	1	20.00	0.370	-0.0173	1.585	0.0053	0.378	-0.0016
1/18/2022 11:39:12 AM	1	22.00	0.353	-0.0176	1.590	0.0056	0.381	0.0031
1/18/2022 11:39:14 AM	1	24.00	0.336	-0.0166	1.580	-0.0097	0.381	0.0000
1/18/2022 11:39:16 AM	1	26.00	0.320	-0.0159	1.624	0.0436	0.382	0.0015
1/18/2022 11:39:18 AM	1	28.00	0.302	-0.0178	1.622	-0.0021	0.384	0.0021
1/18/2022 11:39:20 AM	1	30.00	0.285	-0.0170	1.633	0.0111	0.383	-0.0017
1/18/2022 11:39:22 AM	1	32.00	0.270	-0.0158	1.637	0.0037	0.383	0.0008
1/18/2022 11:39:24 AM	1	34.00	0.251	-0.0186	1.635	-0.0015	0.384	0.0002
1/18/2022 11:39:26 AM	1	36.00	0.239	-0.0121	1.653	0.0176	0.387	0.0031
1/18/2022 11:39:28 AM	1	38.00	0.220	-0.0184	1.651	-0.0023	0.387	0.0002
1/18/2022 11:39:30 AM	1	40.00	0.206	-0.0148	1.650	-0.0006	0.388	0.0007
1/18/2022 11:39:32 AM	1	42.00	0.189	-0.0162	1.675	0.0247	0.387	-0.0009
1/18/2022 11:39:34 AM	1	44.00	0.175	-0.0145	1.685	0.0107	0.389	0.0020
1/18/2022 11:39:36 AM	1	46.00	0.161	-0.0136	1.687	0.0015	0.390	0.0013
1/18/2022 11:39:38 AM	1	48.00	0.147	-0.0142	1.700	0.0136	0.389	-0.0013
1/18/2022 11:39:40 AM	1	50.00	0.135	-0.0119	1.694	-0.0066	0.389	0.0002
1/18/2022 11:39:42 AM	1	52.00	0.123	-0.0118	1.687	-0.0063	0.390	0.0012
1/18/2022 11:39:44 AM	1	54.00	0.112	-0.0110	1.711	0.0239	0.390	0.0001
1/18/2022 11:39:46 AM	1	56.00	0.102	-0.0100	1.730	0.0188	0.391	0.0008
1/18/2022 11:39:48 AM	1	58.00	0.091	-0.0115	1.738	0.0076	0.390	-0.0008
1/18/2022 11:39:50 AM	1	60.00	0.082	-0.0089	1.730	-0.0077	0.391	0.0004
