# Supplementary material for: Trehalose and tardigrade CAHS proteins work synergistically to promote desiccation tolerance
Source: Commun Biol. 2022 Oct 1;5:1046. doi: 10.1038/s42003-022-04015-2 (PMC9526748; doi:10.1038/s42003-022-04015-2)
Supplement: Supplementary file 5 — Data S1 [file 42003_2022_4015_MOESM5_ESM.zip › File S1 - Data/Fig. 3 Data/SKC_Trehalose LDH Assay (full set)/Tre_E_20b.csv]

Date	Stage	Time (seconds)	A340	A340(delta)	A260	A260(delta)	A280	A280(delta)
1/18/2022 11:41:10 AM	1	0.00	0.570	0.0000	1.445	0.0000	0.367	0.0000
1/18/2022 11:41:12 AM	1	2.00	0.558	-0.0128	1.469	0.0248	0.368	0.0008
1/18/2022 11:41:14 AM	1	4.00	0.545	-0.0124	1.472	0.0029	0.369	0.0014
1/18/2022 11:41:16 AM	1	6.00	0.530	-0.0151	1.485	0.0122	0.369	0.0002
1/18/2022 11:41:18 AM	1	8.00	0.517	-0.0136	1.486	0.0014	0.370	0.0010
1/18/2022 11:41:20 AM	1	10.00	0.506	-0.0106	1.495	0.0090	0.374	0.0033
1/18/2022 11:41:22 AM	1	12.00	0.493	-0.0128	1.509	0.0138	0.374	0.0003
1/18/2022 11:41:24 AM	1	14.00	0.478	-0.0153	1.506	-0.0026	0.371	-0.0026
1/18/2022 11:41:26 AM	1	16.00	0.463	-0.0153	1.525	0.0185	0.373	0.0017
1/18/2022 11:41:28 AM	1	18.00	0.451	-0.0118	1.523	-0.0020	0.373	0.0000
1/18/2022 11:41:30 AM	1	20.00	0.437	-0.0137	1.532	0.0092	0.374	0.0014
1/18/2022 11:41:32 AM	1	22.00	0.424	-0.0129	1.527	-0.0043	0.376	0.0014
1/18/2022 11:41:34 AM	1	24.00	0.410	-0.0143	1.552	0.0241	0.377	0.0009
1/18/2022 11:41:36 AM	1	26.00	0.396	-0.0143	1.549	-0.0027	0.378	0.0008
1/18/2022 11:41:38 AM	1	28.00	0.382	-0.0134	1.558	0.0093	0.377	-0.0010
1/18/2022 11:41:40 AM	1	30.00	0.367	-0.0151	1.573	0.0146	0.377	0.0009
1/18/2022 11:41:42 AM	1	32.00	0.353	-0.0140	1.574	0.0017	0.378	0.0009
1/18/2022 11:41:44 AM	1	34.00	0.339	-0.0139	1.579	0.0042	0.379	0.0008
1/18/2022 11:41:46 AM	1	36.00	0.324	-0.0150	1.591	0.0120	0.380	0.0013
1/18/2022 11:41:48 AM	1	38.00	0.308	-0.0158	1.602	0.0112	0.380	0.0000
1/18/2022 11:41:50 AM	1	40.00	0.296	-0.0122	1.599	-0.0032	0.381	0.0006
1/18/2022 11:41:52 AM	1	42.00	0.280	-0.0156	1.603	0.0041	0.380	-0.0009
1/18/2022 11:41:54 AM	1	44.00	0.266	-0.0142	1.611	0.0081	0.382	0.0019
1/18/2022 11:41:56 AM	1	46.00	0.253	-0.0131	1.613	0.0024	0.380	-0.0022
1/18/2022 11:41:58 AM	1	48.00	0.240	-0.0133	1.623	0.0093	0.384	0.0037
1/18/2022 11:42:00 AM	1	50.00	0.225	-0.0152	1.630	0.0076	0.382	-0.0019
1/18/2022 11:42:02 AM	1	52.00	0.215	-0.0093	1.633	0.0031	0.382	-0.0002
1/18/2022 11:42:04 AM	1	54.00	0.204	-0.0113	1.635	0.0016	0.383	0.0018
1/18/2022 11:42:06 AM	1	56.00	0.191	-0.0132	1.657	0.0223	0.384	0.0009
1/18/2022 11:42:08 AM	1	58.00	0.182	-0.0094	1.644	-0.0130	0.385	0.0008
1/18/2022 11:42:10 AM	1	60.00	0.172	-0.0100	1.667	0.0226	0.385	0.0003
