# Supplementary material for: Trehalose and tardigrade CAHS proteins work synergistically to promote desiccation tolerance
Source: Commun Biol. 2022 Oct 1;5:1046. doi: 10.1038/s42003-022-04015-2 (PMC9526748; doi:10.1038/s42003-022-04015-2)
Supplement: Supplementary file 5 — Data S1 [file 42003_2022_4015_MOESM5_ESM.zip › File S1 - Data/Fig. 3 Data/SKC_Trehalose LDH Assay (full set)/Tre_C_ldh_a.csv]

Date	Stage	Time (seconds)	A340	A340(delta)	A260	A260(delta)	A280	A280(delta)
1/18/2022 12:00:04 PM	1	0.00	0.546	0.0000	1.510	0.0000	0.375	0.0000
1/18/2022 12:00:06 PM	1	2.00	0.527	-0.0183	1.520	0.0103	0.378	0.0027
1/18/2022 12:00:08 PM	1	4.00	0.508	-0.0199	1.543	0.0226	0.379	0.0007
1/18/2022 12:00:10 PM	1	6.00	0.488	-0.0196	1.537	-0.0060	0.379	0.0007
1/18/2022 12:00:12 PM	1	8.00	0.468	-0.0204	1.549	0.0124	0.379	0.0001
1/18/2022 12:00:14 PM	1	10.00	0.449	-0.0183	1.562	0.0129	0.381	0.0017
1/18/2022 12:00:16 PM	1	12.00	0.430	-0.0192	1.570	0.0079	0.381	-0.0001
1/18/2022 12:00:18 PM	1	14.00	0.407	-0.0230	1.567	-0.0026	0.379	-0.0019
1/18/2022 12:00:20 PM	1	16.00	0.388	-0.0192	1.576	0.0090	0.377	-0.0021
1/18/2022 12:00:22 PM	1	18.00	0.367	-0.0203	1.556	-0.0208	0.374	-0.0030
1/18/2022 12:00:24 PM	1	20.00	0.351	-0.0161	1.560	0.0045	0.375	0.0012
1/18/2022 12:00:26 PM	1	22.00	0.333	-0.0183	1.582	0.0222	0.379	0.0035
1/18/2022 12:00:28 PM	1	24.00	0.316	-0.0170	1.579	-0.0035	0.376	-0.0023
1/18/2022 12:00:30 PM	1	26.00	0.295	-0.0210	1.601	0.0223	0.378	0.0014
1/18/2022 12:00:32 PM	1	28.00	0.278	-0.0166	1.603	0.0020	0.381	0.0028
1/18/2022 12:00:34 PM	1	30.00	0.261	-0.0174	1.616	0.0131	0.379	-0.0019
1/18/2022 12:00:36 PM	1	32.00	0.244	-0.0170	1.624	0.0084	0.379	0.0004
1/18/2022 12:00:38 PM	1	34.00	0.225	-0.0187	1.646	0.0214	0.382	0.0033
1/18/2022 12:00:40 PM	1	36.00	0.207	-0.0183	1.654	0.0082	0.384	0.0018
1/18/2022 12:00:42 PM	1	38.00	0.190	-0.0170	1.666	0.0125	0.384	-0.0004
1/18/2022 12:00:44 PM	1	40.00	0.173	-0.0173	1.670	0.0037	0.385	0.0013
1/18/2022 12:00:46 PM	1	42.00	0.159	-0.0139	1.698	0.0276	0.386	0.0013
1/18/2022 12:00:48 PM	1	44.00	0.143	-0.0157	1.684	-0.0139	0.388	0.0017
1/18/2022 12:00:50 PM	1	46.00	0.129	-0.0144	1.688	0.0039	0.387	-0.0012
1/18/2022 12:00:52 PM	1	48.00	0.117	-0.0119	1.710	0.0226	0.388	0.0014
1/18/2022 12:00:54 PM	1	50.00	0.105	-0.0120	1.721	0.0109	0.390	0.0016
1/18/2022 12:00:56 PM	1	52.00	0.095	-0.0102	1.714	-0.0071	0.387	-0.0024
1/18/2022 12:00:58 PM	1	54.00	0.084	-0.0102	1.701	-0.0136	0.389	0.0021
1/18/2022 12:01:00 PM	1	56.00	0.075	-0.0096	1.725	0.0244	0.389	-0.0007
1/18/2022 12:01:02 PM	1	58.00	0.068	-0.0071	1.725	0.0001	0.389	0.0006
1/18/2022 12:01:04 PM	1	60.00	0.060	-0.0073	1.730	0.0046	0.390	0.0004
