# Supplementary material for: Trehalose and tardigrade CAHS proteins work synergistically to promote desiccation tolerance
Source: Commun Biol. 2022 Oct 1;5:1046. doi: 10.1038/s42003-022-04015-2 (PMC9526748; doi:10.1038/s42003-022-04015-2)
Supplement: Supplementary file 5 — Data S1 [file 42003_2022_4015_MOESM5_ESM.zip › File S1 - Data/Fig. 3 Data/SKC_Sucrose_LDH Assay full set/Summary_Sucrose LDH full set.xlsx]

## Sheet: Sheet1
Concentration	Exp1	Ctrl1	Exp2	Ctrl2	Exp3	Ctrl3	Act1	Act2	Act3	Protection	STD
20	-0.0026	-0.0076	-0.002	-0.0076	-0.0024	-0.0076	0.342105	0.263158	0.315789	30.7018	4.0198
15	-0.0012	-0.0077	-0.0011	-0.0072	-0.001	-0.007	0.155844	0.152778	0.142857	15.0493	0.678828
10	-0.001	-0.0074	-0.0009	-0.0074	-0.001	-0.007	0.135135	0.121622	0.142857	13.3205	1.07486
5	-0.001	-0.0071	-0.0006	-0.0077	-0.0006	-0.0078	0.140845	0.0779221	0.0769231	9.85634	3.66204
2	-0.0006	-0.0075	-0.0006	-0.0074	-0.0007	-0.0075	0.08	0.0810811	0.0933333	8.48048	0.740568
1	-0.0003	-0.0071	-0.0004	-0.0074	-0.0004	-0.008	0.0422535	0.0540541	0.05	4.87692	0.599577
0.5	-0.0002	-0.0075	-0.0002	-0.0073	-0.0004	-0.0072	0.0266667	0.0273973	0.0555556	3.65398	1.64722
0.1	-6e-05	-0.0073	-0.0004	-0.0073	-0.0002	-0.0071	0.00821918	0.0547945	0.028169	3.03942	2.33673
0.05	-0.0002	-0.0075	-0.0001	-0.0073	-0.0001	-0.0071	0.0266667	0.0136986	0.0140845	1.81499	0.737823
0.01	-5e-05	-0.0074	-0.0001	-0.0074	-0.0002	-0.0075	0.00675676	0.0135135	0.0266667	1.56456	1.01248
0	-0.0001	-0.007	-0.0001	-0.0074	-0.0001	-0.0074	0.0142857	0.0135135	0.0135135	1.37709	0.044583
